# Supplementary material for: Cooperative gene regulation by microRNA pairs and their identification using a computational workflow
Source: Nucleic Acids Res. 2014 May 28;42(12):7539–52. doi: 10.1093/nar/gku465 (PMC4081082; doi:10.1093/nar/gku465)
Supplement: SUPPORTING INFORMATION [file supp_gku465_nar-03703-n-2013-File009.zip]

Archive with 19 entries (19 files):
- Supplementary_video_5.mp4
- Supplementary_video_4.mp4
- ABT1_triplex.pdb
- C19ORF69_triplex.pdb
- CCDC3_triplex.pdb
- CDKN1A_triplex.pdb
- EDA2R_triplex.pdb
- GOLM1_triplex.pdb
- HTRA2_triplex.pdb
- KAT2B_triplex.pdb
- MUC1_triplex.pdb
- NPHP1_triplex.pdb
- PLXNB1_triplex.pdb
- RPS6KA5_triplex.pdb
- ZNF121_triplex.pdb
- Supplementary_video_1.mp4
- Supplementary_video_2.mp4
- Supplementary_video_3.mp4
- Supplementary_material_NAR_rev2.docx
