# Supplementary material for: Cooperative gene regulation by microRNA pairs and their identification using a computational workflow
Source: Nucleic Acids Res. 2014 May 28;42(12):7539–52. doi: 10.1093/nar/gku465 (PMC4081082; doi:10.1093/nar/gku465)
Supplement: SUPPORTING INFORMATION [file supp_gku465_nar-03703-n-2013-File009.zip › ABT1_triplex.pdb]

REMARK   Accelrys Discovery Studio PDB file
REMARK   Created:  Wed Oct 16 13:55:31 W. Europe Daylight Time 2013
ATOM      1 'HO5   G A   1       4.071   0.651  -0.028  1.00  0.00           H  
ATOM      2  O5'   G A   1       3.544   1.461   0.184  1.00  0.00           O  
ATOM      3  C5'   G A   1       4.155   2.018   1.355  1.00  0.00           C  
ATOM      4 1H5'   G A   1       3.784   3.054   1.509  1.00  0.00           H  
ATOM      5 2H5'   G A   1       5.253   2.064   1.175  1.00  0.00           H  
ATOM      6  C4'   G A   1       3.917   1.193   2.627  1.00  0.00           C  
ATOM      7  H4'   G A   1       4.644   1.478   3.417  1.00  0.00           H  
ATOM      8  O4'   G A   1       2.586   1.437   3.177  1.00  0.00           O  
ATOM      9  C1'   G A   1       2.067   0.189   3.666  1.00  0.00           C  
ATOM     10  H1'   G A   1       1.690   0.347   4.701  1.00  0.00           H  
ATOM     11  N9    G A   1       0.979  -0.301   2.793  1.00  0.00           N  
ATOM     12  C4    G A   1       0.135  -1.370   2.995  1.00  0.00           C  
ATOM     13  N2    G A   1      -0.922  -4.097   4.860  1.00  0.00           N  
ATOM     14  H21   G A   1      -0.330  -4.049   5.654  1.00  0.00           H  
ATOM     15  H22   G A   1      -1.639  -4.794   4.794  1.00  0.00           H  
ATOM     16  N3    G A   1       0.134  -2.204   4.055  1.00  0.00           N  
ATOM     17  C2    G A   1      -0.773  -3.174   3.930  1.00  0.00           C  
ATOM     18  N1    G A   1      -1.606  -3.292   2.853  1.00  0.00           N  
ATOM     19  H1    G A   1      -2.255  -4.063   2.836  1.00  0.00           H  
ATOM     20  C6    G A   1      -1.649  -2.427   1.772  1.00  0.00           C  
ATOM     21  O6    G A   1      -2.459  -2.572   0.850  1.00  0.00           O  
ATOM     22  C5    G A   1      -0.681  -1.401   1.877  1.00  0.00           C  
ATOM     23  N7    G A   1      -0.360  -0.383   0.986  1.00  0.00           N  
ATOM     24  C8    G A   1       0.638   0.233   1.565  1.00  0.00           C  
ATOM     25  H8    G A   1       1.183   1.085   1.149  1.00  0.00           H  
ATOM     26  C2'   G A   1       3.231  -0.783   3.687  1.00  0.00           C  
ATOM     27  H2'   G A   1       2.898  -1.839   3.607  1.00  0.00           H  
ATOM     28  O2'   G A   1       4.046  -0.615   4.833  1.00  0.00           O  
ATOM     29 'HO2   G A   1       4.870  -1.057   4.593  1.00  0.00           H  
ATOM     30  C3'   G A   1       3.970  -0.330   2.444  1.00  0.00           C  
ATOM     31  H3'   G A   1       3.343  -0.604   1.560  1.00  0.00           H  
ATOM     32  O3'   G A   1       5.350  -0.766   2.362  1.00  0.00           O  
ATOM     33  P     U A   2       5.803  -1.420   0.991  1.00  0.00           P  
ATOM     34  OP1   U A   2       7.279  -1.439   0.952  1.00  0.00           O  
ATOM     35  OP2   U A   2       5.107  -0.692  -0.099  1.00  0.00           O1-
ATOM     36  O5'   U A   2       5.239  -2.896   1.113  1.00  0.00           O  
ATOM     37  C5'   U A   2       5.680  -3.735   2.221  1.00  0.00           C  
ATOM     38 1H5'   U A   2       6.146  -3.147   3.048  1.00  0.00           H  
ATOM     39 2H5'   U A   2       6.471  -4.428   1.855  1.00  0.00           H  
ATOM     40  C4'   U A   2       4.577  -4.601   2.888  1.00  0.00           C  
ATOM     41  H4'   U A   2       4.767  -4.634   3.983  1.00  0.00           H  
ATOM     42  O4'   U A   2       3.229  -4.072   2.707  1.00  0.00           O  
ATOM     43  C1'   U A   2       2.307  -5.156   2.698  1.00  0.00           C  
ATOM     44  H1'   U A   2       1.572  -4.941   3.508  1.00  0.00           H  
ATOM     45  N1    U A   2       1.618  -5.267   1.376  1.00  0.00           N  
ATOM     46  C6    U A   2       2.189  -4.736   0.237  1.00  0.00           C  
ATOM     47  H6    U A   2       3.144  -4.219   0.387  1.00  0.00           H  
ATOM     48  C2    U A   2       0.398  -5.901   1.321  1.00  0.00           C  
ATOM     49  O2    U A   2      -0.149  -6.376   2.308  1.00  0.00           O  
ATOM     50  N3    U A   2      -0.181  -5.934   0.081  1.00  0.00           N  
ATOM     51  H3    U A   2      -1.029  -6.483   0.008  1.00  0.00           H  
ATOM     52  C4    U A   2       0.309  -5.407  -1.090  1.00  0.00           C  
ATOM     53  O4    U A   2      -0.367  -5.450  -2.118  1.00  0.00           O  
ATOM     54  C5    U A   2       1.591  -4.782  -0.964  1.00  0.00           C  
ATOM     55  H5    U A   2       2.030  -4.313  -1.840  1.00  0.00           H  
ATOM     56  C2'   U A   2       3.103  -6.408   3.067  1.00  0.00           C  
ATOM     57  H2'   U A   2       2.674  -7.334   2.629  1.00  0.00           H  
ATOM     58  O2'   U A   2       3.160  -6.510   4.483  1.00  0.00           O  
ATOM     59 'HO2   U A   2       3.907  -7.105   4.720  1.00  0.00           H  
ATOM     60  C3'   U A   2       4.461  -6.062   2.434  1.00  0.00           C  
ATOM     61  H3'   U A   2       4.375  -6.055   1.328  1.00  0.00           H  
ATOM     62  O3'   U A   2       5.635  -6.793   2.816  1.00  0.00           O  
ATOM     63  P     G A   3       5.793  -8.155   3.564  1.00  0.00           P  
ATOM     64  OP1   G A   3       5.317  -7.952   4.953  1.00  0.00           O  
ATOM     65  OP2   G A   3       7.182  -8.631   3.398  1.00  0.00           O1-
ATOM     66  O5'   G A   3       4.785  -9.137   2.822  1.00  0.00           O  
ATOM     67  C5'   G A   3       4.504 -10.386   3.522  1.00  0.00           C  
ATOM     68 1H5'   G A   3       4.244 -10.194   4.592  1.00  0.00           H  
ATOM     69 2H5'   G A   3       5.403 -11.047   3.503  1.00  0.00           H  
ATOM     70  C4'   G A   3       3.320 -11.204   2.956  1.00  0.00           C  
ATOM     71  H4'   G A   3       2.974 -11.911   3.743  1.00  0.00           H  
ATOM     72  O4'   G A   3       2.172 -10.381   2.604  1.00  0.00           O  
ATOM     73  C1'   G A   3       1.399 -11.089   1.644  1.00  0.00           C  
ATOM     74  H1'   G A   3       0.421 -11.313   2.128  1.00  0.00           H  
ATOM     75  N9    G A   3       1.167 -10.297   0.429  1.00  0.00           N  
ATOM     76  C4    G A   3       0.136 -10.467  -0.457  1.00  0.00           C  
ATOM     77  N2    G A   3      -2.638 -12.231  -1.502  1.00  0.00           N  
ATOM     78  H21   G A   3      -2.677 -12.934  -0.803  1.00  0.00           H  
ATOM     79  H22   G A   3      -3.222 -12.293  -2.318  1.00  0.00           H  
ATOM     80  N3    G A   3      -0.849 -11.382  -0.361  1.00  0.00           N  
ATOM     81  C2    G A   3      -1.641 -11.377  -1.417  1.00  0.00           C  
ATOM     82  N1    G A   3      -1.523 -10.493  -2.449  1.00  0.00           N  
ATOM     83  H1    G A   3      -2.160 -10.583  -3.224  1.00  0.00           H  
ATOM     84  C6    G A   3      -0.548  -9.512  -2.564  1.00  0.00           C  
ATOM     85  O6    G A   3      -0.557  -8.760  -3.546  1.00  0.00           O  
ATOM     86  C5    G A   3       0.338  -9.521  -1.447  1.00  0.00           C  
ATOM     87  N7    G A   3       1.471  -8.755  -1.175  1.00  0.00           N  
ATOM     88  C8    G A   3       1.937  -9.262  -0.053  1.00  0.00           C  
ATOM     89  H8    G A   3       2.831  -8.930   0.486  1.00  0.00           H  
ATOM     90  C2'   G A   3       2.116 -12.397   1.337  1.00  0.00           C  
ATOM     91  H2'   G A   3       2.053 -12.670   0.262  1.00  0.00           H  
ATOM     92  O2'   G A   3       1.587 -13.454   2.121  1.00  0.00           O  
ATOM     93 'HO2   G A   3       2.151 -14.231   1.903  1.00  0.00           H  
ATOM     94  C3'   G A   3       3.570 -12.066   1.717  1.00  0.00           C  
ATOM     95  H3'   G A   3       4.043 -11.411   0.953  1.00  0.00           H  
ATOM     96  O3'   G A   3       4.432 -13.180   2.056  1.00  0.00           O  
ATOM     97  P     G A   4       4.588 -14.419   1.091  1.00  0.00           P  
ATOM     98  OP1   G A   4       3.361 -15.238   1.240  1.00  0.00           O  
ATOM     99  OP2   G A   4       5.877 -15.089   1.375  1.00  0.00           O1-
ATOM    100  O5'   G A   4       4.638 -13.755  -0.343  1.00  0.00           O  
ATOM    101  C5'   G A   4       4.481 -14.539  -1.551  1.00  0.00           C  
ATOM    102 1H5'   G A   4       4.845 -15.587  -1.430  1.00  0.00           H  
ATOM    103 2H5'   G A   4       5.109 -14.080  -2.346  1.00  0.00           H  
ATOM    104  C4'   G A   4       3.032 -14.581  -2.080  1.00  0.00           C  
ATOM    105  H4'   G A   4       2.410 -15.204  -1.400  1.00  0.00           H  
ATOM    106  O4'   G A   4       2.426 -13.256  -2.115  1.00  0.00           O  
ATOM    107  C1'   G A   4       1.371 -13.262  -3.065  1.00  0.00           C  
ATOM    108  H1'   G A   4       0.427 -13.189  -2.481  1.00  0.00           H  
ATOM    109  N9    G A   4       1.459 -12.120  -3.990  1.00  0.00           N  
ATOM    110  C4    G A   4       0.536 -11.782  -4.942  1.00  0.00           C  
ATOM    111  N2    G A   4      -2.295 -12.588  -6.719  1.00  0.00           N  
ATOM    112  H21   G A   4      -2.605 -13.382  -6.212  1.00  0.00           H  
ATOM    113  H22   G A   4      -2.855 -12.167  -7.437  1.00  0.00           H  
ATOM    114  N3    G A   4      -0.615 -12.430  -5.186  1.00  0.00           N  
ATOM    115  C2    G A   4      -1.211 -11.990  -6.278  1.00  0.00           C  
ATOM    116  N1    G A   4      -0.815 -10.870  -6.956  1.00  0.00           N  
ATOM    117  H1    G A   4      -1.318 -10.606  -7.786  1.00  0.00           H  
ATOM    118  C6    G A   4       0.315 -10.112  -6.671  1.00  0.00           C  
ATOM    119  O6    G A   4       0.569  -9.105  -7.344  1.00  0.00           O  
ATOM    120  C5    G A   4       1.034 -10.652  -5.565  1.00  0.00           C  
ATOM    121  N7    G A   4       2.244 -10.270  -4.995  1.00  0.00           N  
ATOM    122  C8    G A   4       2.456 -11.172  -4.064  1.00  0.00           C  
ATOM    123  H8    G A   4       3.316 -11.206  -3.390  1.00  0.00           H  
ATOM    124  C2'   G A   4       1.411 -14.603  -3.789  1.00  0.00           C  
ATOM    125  H2'   G A   4       1.219 -14.519  -4.880  1.00  0.00           H  
ATOM    126  O2'   G A   4       0.502 -15.520  -3.209  1.00  0.00           O  
ATOM    127 'HO2   G A   4       0.985 -16.358  -3.271  1.00  0.00           H  
ATOM    128  C3'   G A   4       2.837 -15.071  -3.525  1.00  0.00           C  
ATOM    129  H3'   G A   4       3.561 -14.501  -4.155  1.00  0.00           H  
ATOM    130  O3'   G A   4       3.000 -16.507  -3.612  1.00  0.00           O  
ATOM    131  P     G A   5       3.647 -17.129  -4.917  1.00  0.00           P  
ATOM    132  OP1   G A   5       3.499 -18.600  -4.825  1.00  0.00           O  
ATOM    133  OP2   G A   5       5.014 -16.589  -5.073  1.00  0.00           O1-
ATOM    134  O5'   G A   5       2.718 -16.573  -6.087  1.00  0.00           O  
ATOM    135  C5'   G A   5       1.519 -17.323  -6.424  1.00  0.00           C  
ATOM    136 1H5'   G A   5       0.870 -17.431  -5.524  1.00  0.00           H  
ATOM    137 2H5'   G A   5       1.790 -18.346  -6.779  1.00  0.00           H  
ATOM    138  C4'   G A   5       0.652 -16.674  -7.529  1.00  0.00           C  
ATOM    139  H4'   G A   5      -0.345 -17.164  -7.550  1.00  0.00           H  
ATOM    140  O4'   G A   5       0.407 -15.266  -7.264  1.00  0.00           O  
ATOM    141  C1'   G A   5       0.285 -14.570  -8.493  1.00  0.00           C  
ATOM    142  H1'   G A   5      -0.747 -14.151  -8.519  1.00  0.00           H  
ATOM    143  N9    G A   5       1.252 -13.471  -8.589  1.00  0.00           N  
ATOM    144  C4    G A   5       1.081 -12.302  -9.285  1.00  0.00           C  
ATOM    145  N2    G A   5      -0.643 -10.505 -11.663  1.00  0.00           N  
ATOM    146  H21   G A   5      -0.926 -11.309 -12.198  1.00  0.00           H  
ATOM    147  H22   G A   5      -0.403  -9.676 -12.178  1.00  0.00           H  
ATOM    148  N3    G A   5      -0.015 -11.951  -9.987  1.00  0.00           N  
ATOM    149  C2    G A   5       0.215 -10.881 -10.739  1.00  0.00           C  
ATOM    150  N1    G A   5       1.323 -10.090 -10.624  1.00  0.00           N  
ATOM    151  H1    G A   5       1.416  -9.317 -11.254  1.00  0.00           H  
ATOM    152  C6    G A   5       2.429 -10.376  -9.833  1.00  0.00           C  
ATOM    153  O6    G A   5       3.392  -9.602  -9.810  1.00  0.00           O  
ATOM    154  C5    G A   5       2.258 -11.596  -9.113  1.00  0.00           C  
ATOM    155  N7    G A   5       3.144 -12.301  -8.298  1.00  0.00           N  
ATOM    156  C8    G A   5       2.504 -13.414  -8.016  1.00  0.00           C  
ATOM    157  H8    G A   5       2.880 -14.230  -7.390  1.00  0.00           H  
ATOM    158  C2'   G A   5       0.441 -15.568  -9.629  1.00  0.00           C  
ATOM    159  H2'   G A   5       1.036 -15.155 -10.476  1.00  0.00           H  
ATOM    160  O2'   G A   5      -0.820 -15.999 -10.107  1.00  0.00           O  
ATOM    161 'HO2   G A   5      -0.589 -16.780 -10.631  1.00  0.00           H  
ATOM    162  C3'   G A   5       1.190 -16.732  -8.968  1.00  0.00           C  
ATOM    163  H3'   G A   5       2.282 -16.521  -8.907  1.00  0.00           H  
ATOM    164  O3'   G A   5       0.916 -18.038  -9.530  1.00  0.00           O  
ATOM    165  P     C A   6       1.550 -18.532 -10.883  1.00  0.00           P  
ATOM    166  OP1   C A   6       1.138 -19.934 -11.105  1.00  0.00           O  
ATOM    167  OP2   C A   6       2.994 -18.230 -10.916  1.00  0.00           O1-
ATOM    168  O5'   C A   6       0.801 -17.634 -11.967  1.00  0.00           O  
ATOM    169  C5'   C A   6       1.532 -17.379 -13.201  1.00  0.00           C  
ATOM    170 1H5'   C A   6       1.977 -18.320 -13.607  1.00  0.00           H  
ATOM    171 2H5'   C A   6       2.366 -16.664 -13.002  1.00  0.00           H  
ATOM    172  C4'   C A   6       0.666 -16.777 -14.325  1.00  0.00           C  
ATOM    173  H4'   C A   6       1.258 -16.707 -15.263  1.00  0.00           H  
ATOM    174  O4'   C A   6      -0.490 -17.618 -14.620  1.00  0.00           O  
ATOM    175  C1'   C A   6      -1.594 -16.788 -14.969  1.00  0.00           C  
ATOM    176  H1'   C A   6      -1.887 -17.094 -16.001  1.00  0.00           H  
ATOM    177  N1    C A   6      -2.741 -16.965 -14.038  1.00  0.00           N  
ATOM    178  C6    C A   6      -2.472 -17.126 -12.701  1.00  0.00           C  
ATOM    179  H6    C A   6      -1.415 -17.175 -12.433  1.00  0.00           H  
ATOM    180  C5    C A   6      -3.454 -17.246 -11.801  1.00  0.00           C  
ATOM    181  H5    C A   6      -3.250 -17.346 -10.736  1.00  0.00           H  
ATOM    182  C2    C A   6      -4.064 -16.895 -14.475  1.00  0.00           C  
ATOM    183  O2    C A   6      -4.295 -16.698 -15.677  1.00  0.00           O  
ATOM    184  N3    C A   6      -5.076 -17.028 -13.580  1.00  0.00           N  
ATOM    185  C4    C A   6      -4.792 -17.159 -12.275  1.00  0.00           C  
ATOM    186  N4    C A   6      -5.801 -17.138 -11.409  1.00  0.00           N  
ATOM    187  H41   C A   6      -5.584 -16.770 -10.510  1.00  0.00           H  
ATOM    188  H42   C A   6      -6.673 -16.892 -11.815  1.00  0.00           H  
ATOM    189  C2'   C A   6      -1.101 -15.345 -15.011  1.00  0.00           C  
ATOM    190  H2'   C A   6      -1.866 -14.620 -14.658  1.00  0.00           H  
ATOM    191  O2'   C A   6      -0.664 -14.986 -16.309  1.00  0.00           O  
ATOM    192 'HO2   C A   6       0.067 -14.370 -16.146  1.00  0.00           H  
ATOM    193  C3'   C A   6       0.086 -15.386 -14.051  1.00  0.00           C  
ATOM    194  H3'   C A   6      -0.256 -15.390 -12.989  1.00  0.00           H  
ATOM    195  O3'   C A   6       1.095 -14.382 -14.303  1.00  0.00           O  
ATOM    196  P     U A   7       0.886 -12.947 -13.688  1.00  0.00           P  
ATOM    197  OP1   U A   7       1.869 -12.700 -12.619  1.00  0.00           O  
ATOM    198  OP2   U A   7      -0.542 -12.729 -13.377  1.00  0.00           O1-
ATOM    199  O5'   U A   7       1.230 -12.048 -14.933  1.00  0.00           O  
ATOM    200  C5'   U A   7       2.424 -11.230 -14.928  1.00  0.00           C  
ATOM    201 1H5'   U A   7       3.308 -11.853 -15.191  1.00  0.00           H  
ATOM    202 2H5'   U A   7       2.611 -10.772 -13.925  1.00  0.00           H  
ATOM    203  C4'   U A   7       2.319 -10.066 -15.923  1.00  0.00           C  
ATOM    204  H4'   U A   7       3.251  -9.461 -15.920  1.00  0.00           H  
ATOM    205  O4'   U A   7       2.128 -10.553 -17.284  1.00  0.00           O  
ATOM    206  C1'   U A   7       1.282  -9.655 -17.983  1.00  0.00           C  
ATOM    207  H1'   U A   7       1.900  -9.270 -18.828  1.00  0.00           H  
ATOM    208  N1    U A   7       0.061 -10.350 -18.475  1.00  0.00           N  
ATOM    209  C6    U A   7      -0.599 -11.265 -17.677  1.00  0.00           C  
ATOM    210  H6    U A   7      -0.182 -11.409 -16.678  1.00  0.00           H  
ATOM    211  C2    U A   7      -0.398 -10.058 -19.736  1.00  0.00           C  
ATOM    212  O2    U A   7       0.147  -9.255 -20.485  1.00  0.00           O  
ATOM    213  N3    U A   7      -1.508 -10.754 -20.124  1.00  0.00           N  
ATOM    214  H3    U A   7      -1.867 -10.533 -21.025  1.00  0.00           H  
ATOM    215  C4    U A   7      -2.173 -11.731 -19.423  1.00  0.00           C  
ATOM    216  O4    U A   7      -3.100 -12.325 -19.968  1.00  0.00           O  
ATOM    217  C5    U A   7      -1.662 -11.967 -18.106  1.00  0.00           C  
ATOM    218  H5    U A   7      -2.138 -12.722 -17.483  1.00  0.00           H  
ATOM    219  C2'   U A   7       0.960  -8.490 -17.052  1.00  0.00           C  
ATOM    220  H2'   U A   7      -0.085  -8.131 -17.183  1.00  0.00           H  
ATOM    221  O2'   U A   7       1.867  -7.417 -17.234  1.00  0.00           O  
ATOM    222 'HO2   U A   7       1.862  -6.952 -16.385  1.00  0.00           H  
ATOM    223  C3'   U A   7       1.141  -9.118 -15.672  1.00  0.00           C  
ATOM    224  H3'   U A   7       0.263  -9.755 -15.416  1.00  0.00           H  
ATOM    225  O3'   U A   7       1.471  -8.192 -14.611  1.00  0.00           O  
ATOM    226  P     U A   8       0.354  -7.364 -13.873  1.00  0.00           P  
ATOM    227  OP1   U A   8       0.776  -5.951 -13.852  1.00  0.00           O  
ATOM    228  OP2   U A   8       0.076  -7.999 -12.558  1.00  0.00           O1-
ATOM    229  O5'   U A   8      -0.905  -7.503 -14.812  1.00  0.00           O  
ATOM    230  C5'   U A   8      -2.207  -7.820 -14.293  1.00  0.00           C  
ATOM    231 1H5'   U A   8      -2.676  -6.896 -13.883  1.00  0.00           H  
ATOM    232 2H5'   U A   8      -2.154  -8.575 -13.475  1.00  0.00           H  
ATOM    233  C4'   U A   8      -3.142  -8.382 -15.372  1.00  0.00           C  
ATOM    234  H4'   U A   8      -3.177  -7.735 -16.274  1.00  0.00           H  
ATOM    235  O4'   U A   8      -2.733  -9.724 -15.781  1.00  0.00           O  
ATOM    236  C1'   U A   8      -3.888 -10.553 -15.896  1.00  0.00           C  
ATOM    237  H1'   U A   8      -3.888 -10.970 -16.930  1.00  0.00           H  
ATOM    238  N1    U A   8      -3.886 -11.642 -14.875  1.00  0.00           N  
ATOM    239  C6    U A   8      -3.214 -11.493 -13.682  1.00  0.00           C  
ATOM    240  H6    U A   8      -2.516 -10.656 -13.639  1.00  0.00           H  
ATOM    241  C2    U A   8      -4.672 -12.748 -15.098  1.00  0.00           C  
ATOM    242  O2    U A   8      -5.329 -12.902 -16.121  1.00  0.00           O  
ATOM    243  N3    U A   8      -4.702 -13.659 -14.074  1.00  0.00           N  
ATOM    244  H3    U A   8      -5.240 -14.484 -14.245  1.00  0.00           H  
ATOM    245  C4    U A   8      -4.154 -13.509 -12.817  1.00  0.00           C  
ATOM    246  O4    U A   8      -4.395 -14.334 -11.941  1.00  0.00           O  
ATOM    247  C5    U A   8      -3.327 -12.360 -12.666  1.00  0.00           C  
ATOM    248  H5    U A   8      -2.794 -12.223 -11.728  1.00  0.00           H  
ATOM    249  C2'   U A   8      -5.109  -9.656 -15.735  1.00  0.00           C  
ATOM    250  H2'   U A   8      -5.943 -10.190 -15.230  1.00  0.00           H  
ATOM    251  O2'   U A   8      -5.572  -9.131 -16.966  1.00  0.00           O  
ATOM    252 'HO2   U A   8      -6.301  -8.533 -16.705  1.00  0.00           H  
ATOM    253  C3'   U A   8      -4.560  -8.560 -14.828  1.00  0.00           C  
ATOM    254  H3'   U A   8      -4.454  -8.964 -13.799  1.00  0.00           H  
ATOM    255  O3'   U A   8      -5.249  -7.291 -14.829  1.00  0.00           O  
ATOM    256  P     C A   9      -6.764  -7.213 -14.408  1.00  0.00           P  
ATOM    257  OP1   C A   9      -7.553  -7.855 -15.486  1.00  0.00           O  
ATOM    258  OP2   C A   9      -7.085  -5.813 -14.067  1.00  0.00           O1-
ATOM    259  O5'   C A   9      -6.773  -8.100 -13.095  1.00  0.00           O  
ATOM    260  C5'   C A   9      -7.656  -9.238 -12.954  1.00  0.00           C  
ATOM    261 1H5'   C A   9      -7.675  -9.852 -13.884  1.00  0.00           H  
ATOM    262 2H5'   C A   9      -8.695  -8.885 -12.758  1.00  0.00           H  
ATOM    263  C4'   C A   9      -7.249 -10.171 -11.793  1.00  0.00           C  
ATOM    264  H4'   C A   9      -7.821 -11.122 -11.834  1.00  0.00           H  
ATOM    265  O4'   C A   9      -5.831 -10.514 -11.861  1.00  0.00           O  
ATOM    266  C1'   C A   9      -5.312 -10.615 -10.537  1.00  0.00           C  
ATOM    267  H1'   C A   9      -4.951 -11.667 -10.446  1.00  0.00           H  
ATOM    268  N1    C A   9      -4.168  -9.699 -10.279  1.00  0.00           N  
ATOM    269  C6    C A   9      -3.931  -8.628 -11.109  1.00  0.00           C  
ATOM    270  H6    C A   9      -4.658  -8.479 -11.915  1.00  0.00           H  
ATOM    271  C5    C A   9      -2.857  -7.844 -10.937  1.00  0.00           C  
ATOM    272  H5    C A   9      -2.604  -7.043 -11.628  1.00  0.00           H  
ATOM    273  C2    C A   9      -3.358  -9.893  -9.161  1.00  0.00           C  
ATOM    274  O2    C A   9      -3.616 -10.817  -8.378  1.00  0.00           O  
ATOM    275  N3    C A   9      -2.302  -9.080  -8.942  1.00  0.00           N  
ATOM    276  C4    C A   9      -1.984  -8.148  -9.853  1.00  0.00           C  
ATOM    277  N4    C A   9      -0.796  -7.559  -9.766  1.00  0.00           N  
ATOM    278  H41   C A   9      -0.354  -7.363 -10.649  1.00  0.00           H  
ATOM    279  H42   C A   9      -0.206  -7.890  -9.029  1.00  0.00           H  
ATOM    280  C2'   C A   9      -6.452 -10.411  -9.562  1.00  0.00           C  
ATOM    281  H2'   C A   9      -6.148  -9.837  -8.661  1.00  0.00           H  
ATOM    282  O2'   C A   9      -6.984 -11.664  -9.168  1.00  0.00           O  
ATOM    283 'HO2   C A   9      -7.686 -11.477  -8.517  1.00  0.00           H  
ATOM    284  C3'   C A   9      -7.442  -9.591 -10.389  1.00  0.00           C  
ATOM    285  H3'   C A   9      -7.114  -8.528 -10.455  1.00  0.00           H  
ATOM    286  O3'   C A   9      -8.827  -9.705  -9.988  1.00  0.00           O  
ATOM    287  P     C A  10      -9.265  -9.003  -8.642  1.00  0.00           P  
ATOM    288  OP1   C A  10     -10.736  -8.866  -8.638  1.00  0.00           O  
ATOM    289  OP2   C A  10      -8.437  -7.793  -8.442  1.00  0.00           O1-
ATOM    290  O5'   C A  10      -8.817 -10.072  -7.569  1.00  0.00           O  
ATOM    291  C5'   C A  10      -9.664 -11.151  -7.128  1.00  0.00           C  
ATOM    292 1H5'   C A  10      -9.846 -11.859  -7.967  1.00  0.00           H  
ATOM    293 2H5'   C A  10     -10.650 -10.758  -6.783  1.00  0.00           H  
ATOM    294  C4'   C A  10      -9.039 -11.934  -5.950  1.00  0.00           C  
ATOM    295  H4'   C A  10      -9.609 -12.867  -5.754  1.00  0.00           H  
ATOM    296  O4'   C A  10      -7.655 -12.315  -6.231  1.00  0.00           O  
ATOM    297  C1'   C A  10      -6.888 -12.215  -5.030  1.00  0.00           C  
ATOM    298  H1'   C A  10      -6.468 -13.233  -4.858  1.00  0.00           H  
ATOM    299  N1    C A  10      -5.774 -11.224  -5.133  1.00  0.00           N  
ATOM    300  C6    C A  10      -5.949 -10.096  -5.899  1.00  0.00           C  
ATOM    301  H6    C A  10      -6.906 -10.016  -6.415  1.00  0.00           H  
ATOM    302  C5    C A  10      -4.980  -9.183  -6.036  1.00  0.00           C  
ATOM    303  H5    C A  10      -5.093  -8.312  -6.678  1.00  0.00           H  
ATOM    304  C2    C A  10      -4.603 -11.366  -4.387  1.00  0.00           C  
ATOM    305  O2    C A  10      -4.477 -12.343  -3.631  1.00  0.00           O  
ATOM    306  N3    C A  10      -3.610 -10.450  -4.508  1.00  0.00           N  
ATOM    307  C4    C A  10      -3.767  -9.400  -5.327  1.00  0.00           C  
ATOM    308  N4    C A  10      -2.738  -8.566  -5.490  1.00  0.00           N  
ATOM    309  H41   C A  10      -2.600  -8.175  -6.396  1.00  0.00           H  
ATOM    310  H42   C A  10      -1.917  -8.726  -4.934  1.00  0.00           H  
ATOM    311  C2'   C A  10      -7.840 -11.889  -3.893  1.00  0.00           C  
ATOM    312  H2'   C A  10      -7.378 -11.221  -3.138  1.00  0.00           H  
ATOM    313  O2'   C A  10      -8.305 -13.062  -3.248  1.00  0.00           O  
ATOM    314 'HO2   C A  10      -8.974 -12.741  -2.615  1.00  0.00           H  
ATOM    315  C3'   C A  10      -8.969 -11.162  -4.628  1.00  0.00           C  
ATOM    316  H3'   C A  10      -8.663 -10.124  -4.892  1.00  0.00           H  
ATOM    317  O3'   C A  10     -10.258 -11.190  -3.979  1.00  0.00           O  
ATOM    318  P     A A  11     -10.446 -10.328  -2.669  1.00  0.00           P  
ATOM    319  OP1   A A  11     -11.883 -10.030  -2.511  1.00  0.00           O  
ATOM    320  OP2   A A  11      -9.470  -9.219  -2.679  1.00  0.00           O1-
ATOM    321  O5'   A A  11     -10.008 -11.393  -1.583  1.00  0.00           O  
ATOM    322  C5'   A A  11     -10.242 -11.143  -0.173  1.00  0.00           C  
ATOM    323 1H5'   A A  11     -10.687 -12.065   0.261  1.00  0.00           H  
ATOM    324 2H5'   A A  11     -10.993 -10.334   0.010  1.00  0.00           H  
ATOM    325  C4'   A A  11      -8.980 -10.813   0.668  1.00  0.00           C  
ATOM    326  H4'   A A  11      -9.041 -11.358   1.635  1.00  0.00           H  
ATOM    327  O4'   A A  11      -7.718 -11.199   0.019  1.00  0.00           O  
ATOM    328  C1'   A A  11      -6.684 -10.375   0.545  1.00  0.00           C  
ATOM    329  H1'   A A  11      -5.975 -11.057   1.068  1.00  0.00           H  
ATOM    330  N9    A A  11      -5.968  -9.615  -0.482  1.00  0.00           N  
ATOM    331  C5    A A  11      -4.440  -8.377  -1.456  1.00  0.00           C  
ATOM    332  N7    A A  11      -5.477  -8.491  -2.369  1.00  0.00           N  
ATOM    333  C8    A A  11      -6.380  -9.209  -1.730  1.00  0.00           C  
ATOM    334  H8    A A  11      -7.361  -9.490  -2.117  1.00  0.00           H  
ATOM    335  N1    A A  11      -2.437  -7.707  -0.379  1.00  0.00           N  
ATOM    336  C2    A A  11      -2.844  -8.429   0.669  1.00  0.00           C  
ATOM    337  H2    A A  11      -2.168  -8.436   1.532  1.00  0.00           H  
ATOM    338  N3    A A  11      -3.965  -9.137   0.808  1.00  0.00           N  
ATOM    339  C4    A A  11      -4.731  -9.060  -0.293  1.00  0.00           C  
ATOM    340  C6    A A  11      -3.224  -7.661  -1.480  1.00  0.00           C  
ATOM    341  N6    A A  11      -2.783  -6.960  -2.536  1.00  0.00           N  
ATOM    342  H61   A A  11      -3.105  -7.209  -3.446  1.00  0.00           H  
ATOM    343  H62   A A  11      -1.865  -6.556  -2.457  1.00  0.00           H  
ATOM    344  C2'   A A  11      -7.308  -9.432   1.548  1.00  0.00           C  
ATOM    345  H2'   A A  11      -6.837  -8.428   1.544  1.00  0.00           H  
ATOM    346  O2'   A A  11      -7.234  -9.990   2.847  1.00  0.00           O  
ATOM    347 'HO2   A A  11      -7.562  -9.323   3.475  1.00  0.00           H  
ATOM    348  C3'   A A  11      -8.736  -9.344   1.025  1.00  0.00           C  
ATOM    349  H3'   A A  11      -8.787  -8.802   0.050  1.00  0.00           H  
ATOM    350  O3'   A A  11      -9.693  -8.850   1.995  1.00  0.00           O  
ATOM    351  P     C A  12      -9.850  -7.268   2.075  1.00  0.00           P  
ATOM    352  OP1   C A  12     -11.267  -6.885   1.945  1.00  0.00           O  
ATOM    353  OP2   C A  12      -8.878  -6.642   1.147  1.00  0.00           O1-
ATOM    354  O5'   C A  12      -9.344  -6.889   3.514  1.00  0.00           O  
ATOM    355  C5'   C A  12      -9.330  -7.683   4.707  1.00  0.00           C  
ATOM    356 1H5'   C A  12      -9.423  -8.773   4.497  1.00  0.00           H  
ATOM    357 2H5'   C A  12     -10.201  -7.390   5.337  1.00  0.00           H  
ATOM    358  C4'   C A  12      -8.046  -7.434   5.526  1.00  0.00           C  
ATOM    359  H4'   C A  12      -8.081  -7.997   6.483  1.00  0.00           H  
ATOM    360  O4'   C A  12      -6.882  -7.920   4.784  1.00  0.00           O  
ATOM    361  C1'   C A  12      -5.781  -7.024   4.972  1.00  0.00           C  
ATOM    362  H1'   C A  12      -4.948  -7.649   5.371  1.00  0.00           H  
ATOM    363  N1    C A  12      -5.331  -6.376   3.699  1.00  0.00           N  
ATOM    364  C6    C A  12      -6.238  -6.239   2.678  1.00  0.00           C  
ATOM    365  H6    C A  12      -7.229  -6.640   2.864  1.00  0.00           H  
ATOM    366  C5    C A  12      -5.910  -5.702   1.501  1.00  0.00           C  
ATOM    367  H5    C A  12      -6.629  -5.623   0.687  1.00  0.00           H  
ATOM    368  C2    C A  12      -4.046  -5.852   3.537  1.00  0.00           C  
ATOM    369  O2    C A  12      -3.240  -5.902   4.479  1.00  0.00           O  
ATOM    370  N3    C A  12      -3.695  -5.298   2.348  1.00  0.00           N  
ATOM    371  C4    C A  12      -4.585  -5.233   1.346  1.00  0.00           C  
ATOM    372  N4    C A  12      -4.227  -4.674   0.197  1.00  0.00           N  
ATOM    373  H41   C A  12      -4.933  -4.451  -0.464  1.00  0.00           H  
ATOM    374  H42   C A  12      -3.381  -4.138   0.203  1.00  0.00           H  
ATOM    375  C2'   C A  12      -6.191  -6.025   6.036  1.00  0.00           C  
ATOM    376  H2'   C A  12      -5.724  -5.024   5.900  1.00  0.00           H  
ATOM    377  O2'   C A  12      -5.893  -6.530   7.323  1.00  0.00           O  
ATOM    378 'HO2   C A  12      -6.577  -6.142   7.887  1.00  0.00           H  
ATOM    379  C3'   C A  12      -7.705  -5.963   5.845  1.00  0.00           C  
ATOM    380  H3'   C A  12      -7.959  -5.373   4.934  1.00  0.00           H  
ATOM    381  O3'   C A  12      -8.431  -5.528   7.022  1.00  0.00           O  
ATOM    382  P     U A  13      -8.805  -4.000   7.174  1.00  0.00           P  
ATOM    383  OP1   U A  13      -9.565  -3.802   8.423  1.00  0.00           O  
ATOM    384  OP2   U A  13      -9.388  -3.485   5.918  1.00  0.00           O1-
ATOM    385  O5'   U A  13      -7.402  -3.328   7.309  1.00  0.00           O  
ATOM    386  C5'   U A  13      -6.563  -3.301   8.472  1.00  0.00           C  
ATOM    387 1H5'   U A  13      -6.165  -4.318   8.673  1.00  0.00           H  
ATOM    388 2H5'   U A  13      -7.139  -2.985   9.372  1.00  0.00           H  
ATOM    389  C4'   U A  13      -5.345  -2.356   8.298  1.00  0.00           C  
ATOM    390  H4'   U A  13      -4.568  -2.607   9.052  1.00  0.00           H  
ATOM    391  O4'   U A  13      -4.758  -2.428   6.953  1.00  0.00           O  
ATOM    392  C1'   U A  13      -5.042  -1.225   6.252  1.00  0.00           C  
ATOM    393  H1'   U A  13      -4.104  -0.623   6.319  1.00  0.00           H  
ATOM    394  N1    U A  13      -5.418  -1.531   4.840  1.00  0.00           N  
ATOM    395  C6    U A  13      -6.651  -2.067   4.544  1.00  0.00           C  
ATOM    396  H6    U A  13      -7.349  -2.176   5.373  1.00  0.00           H  
ATOM    397  C2    U A  13      -4.455  -1.409   3.867  1.00  0.00           C  
ATOM    398  O2    U A  13      -3.315  -1.020   4.088  1.00  0.00           O  
ATOM    399  N3    U A  13      -4.859  -1.748   2.601  1.00  0.00           N  
ATOM    400  H3    U A  13      -4.141  -1.723   1.901  1.00  0.00           H  
ATOM    401  C4    U A  13      -6.084  -2.242   2.223  1.00  0.00           C  
ATOM    402  O4    U A  13      -6.305  -2.467   1.035  1.00  0.00           O  
ATOM    403  C5    U A  13      -7.008  -2.425   3.301  1.00  0.00           C  
ATOM    404  H5    U A  13      -7.995  -2.835   3.091  1.00  0.00           H  
ATOM    405  C2'   U A  13      -6.110  -0.478   7.048  1.00  0.00           C  
ATOM    406  H2'   U A  13      -7.123  -0.876   6.831  1.00  0.00           H  
ATOM    407  O2'   U A  13      -6.098   0.926   6.858  1.00  0.00           O  
ATOM    408 'HO2   U A  13      -6.151   1.315   7.758  1.00  0.00           H  
ATOM    409  C3'   U A  13      -5.729  -0.875   8.474  1.00  0.00           C  
ATOM    410  H3'   U A  13      -6.644  -0.855   9.113  1.00  0.00           H  
ATOM    411  O3'   U A  13      -4.643  -0.108   9.054  1.00  0.00           O  
ATOM    412  P     G A  14      -4.980   1.074  10.041  1.00  0.00           P  
ATOM    413  OP1   G A  14      -6.203   1.730   9.518  1.00  0.00           O  
ATOM    414  OP2   G A  14      -3.779   1.923  10.186  1.00  0.00           O1-
ATOM    415  O5'   G A  14      -5.284   0.317  11.411  1.00  0.00           O  
ATOM    416  C5'   G A  14      -4.318  -0.665  11.894  1.00  0.00           C  
ATOM    417 1H5'   G A  14      -3.292  -0.466  11.495  1.00  0.00           H  
ATOM    418 2H5'   G A  14      -4.613  -1.679  11.542  1.00  0.00           H  
ATOM    419  C4'   G A  14      -4.153  -0.731  13.437  1.00  0.00           C  
ATOM    420  H4'   G A  14      -3.144  -1.136  13.669  1.00  0.00           H  
ATOM    421  O4'   G A  14      -4.229   0.583  14.065  1.00  0.00           O  
ATOM    422  C1'   G A  14      -4.688   0.430  15.398  1.00  0.00           C  
ATOM    423  H1'   G A  14      -3.879   0.815  16.060  1.00  0.00           H  
ATOM    424  N9    G A  14      -5.925   1.183  15.632  1.00  0.00           N  
ATOM    425  C4    G A  14      -6.253   1.915  16.748  1.00  0.00           C  
ATOM    426  N2    G A  14      -5.365   3.263  19.804  1.00  0.00           N  
ATOM    427  H21   G A  14      -4.442   2.903  19.864  1.00  0.00           H  
ATOM    428  H22   G A  14      -5.587   4.061  20.369  1.00  0.00           H  
ATOM    429  N3    G A  14      -5.482   2.101  17.837  1.00  0.00           N  
ATOM    430  C2    G A  14      -6.035   2.924  18.719  1.00  0.00           C  
ATOM    431  N1    G A  14      -7.286   3.464  18.564  1.00  0.00           N  
ATOM    432  H1    G A  14      -7.653   4.071  19.279  1.00  0.00           H  
ATOM    433  C6    G A  14      -8.126   3.238  17.478  1.00  0.00           C  
ATOM    434  O6    G A  14      -9.253   3.739  17.420  1.00  0.00           O  
ATOM    435  C5    G A  14      -7.520   2.404  16.503  1.00  0.00           C  
ATOM    436  N7    G A  14      -7.981   1.996  15.256  1.00  0.00           N  
ATOM    437  C8    G A  14      -6.993   1.279  14.767  1.00  0.00           C  
ATOM    438  H8    G A  14      -6.964   0.814  13.776  1.00  0.00           H  
ATOM    439  C2'   G A  14      -4.892  -1.052  15.654  1.00  0.00           C  
ATOM    440  H2'   G A  14      -5.770  -1.254  16.304  1.00  0.00           H  
ATOM    441  O2'   G A  14      -3.734  -1.614  16.246  1.00  0.00           O  
ATOM    442 'HO2   G A  14      -3.918  -2.567  16.354  1.00  0.00           H  
ATOM    443  C3'   G A  14      -5.139  -1.595  14.239  1.00  0.00           C  
ATOM    444  H3'   G A  14      -6.157  -1.331  13.877  1.00  0.00           H  
ATOM    445  O3'   G A  14      -4.863  -3.002  14.039  1.00  0.00           O  
ATOM    446  P     U A  15      -5.689  -4.092  14.829  1.00  0.00           P  
ATOM    447  OP1   U A  15      -5.578  -5.389  14.134  1.00  0.00           O  
ATOM    448  OP2   U A  15      -7.039  -3.566  15.141  1.00  0.00           O1-
ATOM    449  O5'   U A  15      -4.874  -4.165  16.183  1.00  0.00           O  
ATOM    450  C5'   U A  15      -4.950  -5.304  17.076  1.00  0.00           C  
ATOM    451 1H5'   U A  15      -4.062  -5.950  16.905  1.00  0.00           H  
ATOM    452 2H5'   U A  15      -5.839  -5.947  16.859  1.00  0.00           H  
ATOM    453  C4'   U A  15      -4.997  -4.957  18.594  1.00  0.00           C  
ATOM    454  H4'   U A  15      -4.083  -5.328  19.103  1.00  0.00           H  
ATOM    455  O4'   U A  15      -5.061  -3.513  18.854  1.00  0.00           O  
ATOM    456  C1'   U A  15      -6.013  -3.249  19.880  1.00  0.00           C  
ATOM    457  H1'   U A  15      -5.500  -2.599  20.627  1.00  0.00           H  
ATOM    458  N1    U A  15      -7.239  -2.577  19.339  1.00  0.00           N  
ATOM    459  C6    U A  15      -7.502  -2.585  17.987  1.00  0.00           C  
ATOM    460  H6    U A  15      -6.784  -3.125  17.369  1.00  0.00           H  
ATOM    461  C2    U A  15      -8.077  -1.920  20.213  1.00  0.00           C  
ATOM    462  O2    U A  15      -7.851  -1.844  21.414  1.00  0.00           O  
ATOM    463  N3    U A  15      -9.184  -1.344  19.639  1.00  0.00           N  
ATOM    464  H3    U A  15      -9.782  -0.827  20.263  1.00  0.00           H  
ATOM    465  C4    U A  15      -9.490  -1.296  18.297  1.00  0.00           C  
ATOM    466  O4    U A  15     -10.515  -0.739  17.916  1.00  0.00           O  
ATOM    467  C5    U A  15      -8.561  -1.969  17.447  1.00  0.00           C  
ATOM    468  H5    U A  15      -8.735  -1.993  16.373  1.00  0.00           H  
ATOM    469  C2'   U A  15      -6.338  -4.584  20.520  1.00  0.00           C  
ATOM    470  H2'   U A  15      -7.358  -4.608  20.955  1.00  0.00           H  
ATOM    471  O2'   U A  15      -5.386  -4.939  21.506  1.00  0.00           O  
ATOM    472 'HO2   U A  15      -5.360  -5.905  21.443  1.00  0.00           H  
ATOM    473  C3'   U A  15      -6.224  -5.523  19.331  1.00  0.00           C  
ATOM    474  H3'   U A  15      -7.093  -5.392  18.644  1.00  0.00           H  
ATOM    475  O3'   U A  15      -5.988  -6.901  19.705  1.00  0.00           O  
ATOM    476  P     C A  16      -7.168  -7.948  19.607  1.00  0.00           P  
ATOM    477  OP1   C A  16      -6.723  -9.191  20.273  1.00  0.00           O  
ATOM    478  OP2   C A  16      -7.607  -8.028  18.200  1.00  0.00           O1-
ATOM    479  O5'   C A  16      -8.318  -7.256  20.447  1.00  0.00           O  
ATOM    480  C5'   C A  16      -8.321  -7.368  21.891  1.00  0.00           C  
ATOM    481 1H5'   C A  16      -7.366  -6.982  22.316  1.00  0.00           H  
ATOM    482 2H5'   C A  16      -8.430  -8.436  22.195  1.00  0.00           H  
ATOM    483  C4'   C A  16      -9.474  -6.579  22.542  1.00  0.00           C  
ATOM    484  H4'   C A  16      -9.358  -6.560  23.647  1.00  0.00           H  
ATOM    485  O4'   C A  16      -9.489  -5.192  22.080  1.00  0.00           O  
ATOM    486  C1'   C A  16     -10.836  -4.764  21.929  1.00  0.00           C  
ATOM    487  H1'   C A  16     -10.936  -3.842  22.548  1.00  0.00           H  
ATOM    488  N1    C A  16     -11.200  -4.456  20.513  1.00  0.00           N  
ATOM    489  C6    C A  16     -10.355  -4.790  19.476  1.00  0.00           C  
ATOM    490  H6    C A  16      -9.420  -5.287  19.758  1.00  0.00           H  
ATOM    491  C5    C A  16     -10.671  -4.504  18.204  1.00  0.00           C  
ATOM    492  H5    C A  16     -10.001  -4.735  17.376  1.00  0.00           H  
ATOM    493  C2    C A  16     -12.425  -3.851  20.234  1.00  0.00           C  
ATOM    494  O2    C A  16     -13.189  -3.562  21.164  1.00  0.00           O  
ATOM    495  N3    C A  16     -12.779  -3.599  18.957  1.00  0.00           N  
ATOM    496  C4    C A  16     -11.923  -3.864  17.962  1.00  0.00           C  
ATOM    497  N4    C A  16     -12.272  -3.491  16.734  1.00  0.00           N  
ATOM    498  H41   C A  16     -11.611  -3.495  15.990  1.00  0.00           H  
ATOM    499  H42   C A  16     -13.099  -2.931  16.659  1.00  0.00           H  
ATOM    500  C2'   C A  16     -11.716  -5.853  22.509  1.00  0.00           C  
ATOM    501  H2'   C A  16     -12.694  -5.930  21.993  1.00  0.00           H  
ATOM    502  O2'   C A  16     -11.930  -5.643  23.893  1.00  0.00           O  
ATOM    503 'HO2   C A  16     -12.391  -6.439  24.218  1.00  0.00           H  
ATOM    504  C3'   C A  16     -10.883  -7.102  22.238  1.00  0.00           C  
ATOM    505  H3'   C A  16     -10.897  -7.363  21.155  1.00  0.00           H  
ATOM    506  O3'   C A  16     -11.187  -8.251  23.060  1.00  0.00           O  
ATOM    507  P     C A  17     -12.624  -8.898  22.951  1.00  0.00           P  
ATOM    508  OP1   C A  17     -12.542 -10.319  23.334  1.00  0.00           O  
ATOM    509  OP2   C A  17     -13.226  -8.538  21.645  1.00  0.00           O1-
ATOM    510  O5'   C A  17     -13.379  -8.075  24.071  1.00  0.00           O  
ATOM    511  C5'   C A  17     -14.339  -8.654  24.986  1.00  0.00           C  
ATOM    512 1H5'   C A  17     -13.890  -8.641  26.003  1.00  0.00           H  
ATOM    513 2H5'   C A  17     -14.561  -9.724  24.753  1.00  0.00           H  
ATOM    514  C4'   C A  17     -15.701  -7.908  25.073  1.00  0.00           C  
ATOM    515  H4'   C A  17     -16.053  -7.885  26.126  1.00  0.00           H  
ATOM    516  O4'   C A  17     -15.632  -6.517  24.614  1.00  0.00           O  
ATOM    517  C1'   C A  17     -16.812  -6.206  23.870  1.00  0.00           C  
ATOM    518  H1'   C A  17     -17.242  -5.293  24.344  1.00  0.00           H  
ATOM    519  N1    C A  17     -16.538  -5.929  22.424  1.00  0.00           N  
ATOM    520  C6    C A  17     -15.348  -6.343  21.870  1.00  0.00           C  
ATOM    521  H6    C A  17     -14.658  -6.857  22.541  1.00  0.00           H  
ATOM    522  C5    C A  17     -15.048  -6.106  20.587  1.00  0.00           C  
ATOM    523  H5    C A  17     -14.097  -6.413  20.154  1.00  0.00           H  
ATOM    524  C2    C A  17     -17.487  -5.307  21.610  1.00  0.00           C  
ATOM    525  O2    C A  17     -18.582  -4.973  22.088  1.00  0.00           O  
ATOM    526  N3    C A  17     -17.202  -5.071  20.308  1.00  0.00           N  
ATOM    527  C4    C A  17     -16.013  -5.425  19.802  1.00  0.00           C  
ATOM    528  N4    C A  17     -15.745  -5.110  18.538  1.00  0.00           N  
ATOM    529  H41   C A  17     -14.804  -4.921  18.270  1.00  0.00           H  
ATOM    530  H42   C A  17     -16.480  -4.664  18.011  1.00  0.00           H  
ATOM    531  C2'   C A  17     -17.780  -7.356  24.063  1.00  0.00           C  
ATOM    532  H2'   C A  17     -18.442  -7.507  23.186  1.00  0.00           H  
ATOM    533  O2'   C A  17     -18.572  -7.167  25.220  1.00  0.00           O  
ATOM    534 'HO2   C A  17     -18.952  -8.039  25.389  1.00  0.00           H  
ATOM    535  C3'   C A  17     -16.832  -8.537  24.244  1.00  0.00           C  
ATOM    536  H3'   C A  17     -16.371  -8.834  23.272  1.00  0.00           H  
ATOM    537  O3'   C A  17     -17.402  -9.655  24.965  1.00  0.00           O  
ATOM    538  P     C A  18     -18.119 -10.815  24.170  1.00  0.00           P  
ATOM    539  OP1   C A  18     -18.493 -11.882  25.122  1.00  0.00           O  
ATOM    540  OP2   C A  18     -17.314 -11.171  22.986  1.00  0.00           O1-
ATOM    541  O5'   C A  18     -19.416 -10.090  23.651  1.00  0.00           O  
ATOM    542  C5'   C A  18     -20.652 -10.065  24.394  1.00  0.00           C  
ATOM    543 1H5'   C A  18     -20.507  -9.536  25.362  1.00  0.00           H  
ATOM    544 2H5'   C A  18     -20.995 -11.103  24.615  1.00  0.00           H  
ATOM    545  C4'   C A  18     -21.780  -9.351  23.618  1.00  0.00           C  
ATOM    546  H4'   C A  18     -22.645  -9.149  24.285  1.00  0.00           H  
ATOM    547  O4'   C A  18     -21.329  -8.064  23.086  1.00  0.00           O  
ATOM    548  C1'   C A  18     -21.905  -7.860  21.799  1.00  0.00           C  
ATOM    549  H1'   C A  18     -22.452  -6.891  21.865  1.00  0.00           H  
ATOM    550  N1    C A  18     -20.890  -7.775  20.703  1.00  0.00           N  
ATOM    551  C6    C A  18     -19.633  -8.305  20.890  1.00  0.00           C  
ATOM    552  H6    C A  18     -19.448  -8.757  21.865  1.00  0.00           H  
ATOM    553  C5    C A  18     -18.693  -8.239  19.939  1.00  0.00           C  
ATOM    554  H5    C A  18     -17.690  -8.635  20.089  1.00  0.00           H  
ATOM    555  C2    C A  18     -21.218  -7.219  19.466  1.00  0.00           C  
ATOM    556  O2    C A  18     -22.364  -6.790  19.270  1.00  0.00           O  
ATOM    557  N3    C A  18     -20.283  -7.147  18.494  1.00  0.00           N  
ATOM    558  C4    C A  18     -19.049  -7.624  18.706  1.00  0.00           C  
ATOM    559  N4    C A  18     -18.156  -7.520  17.726  1.00  0.00           N  
ATOM    560  H41   C A  18     -17.192  -7.711  17.861  1.00  0.00           H  
ATOM    561  H42   C A  18     -18.464  -7.120  16.854  1.00  0.00           H  
ATOM    562  C2'   C A  18     -22.913  -8.973  21.568  1.00  0.00           C  
ATOM    563  H2'   C A  18     -22.982  -9.263  20.501  1.00  0.00           H  
ATOM    564  O2'   C A  18     -24.191  -8.584  22.038  1.00  0.00           O  
ATOM    565 'HO2   C A  18     -24.777  -9.351  21.892  1.00  0.00           H  
ATOM    566  C3'   C A  18     -22.320 -10.117  22.400  1.00  0.00           C  
ATOM    567  H3'   C A  18     -21.436 -10.559  21.887  1.00  0.00           H  
ATOM    568  O3'   C A  18     -23.241 -11.148  22.835  1.00  0.00           O  
ATOM    569  P     C A  19     -23.988 -12.044  21.774  1.00  0.00           P  
ATOM    570  OP1   C A  19     -24.482 -13.278  22.416  1.00  0.00           O  
ATOM    571  OP2   C A  19     -23.156 -12.164  20.557  1.00  0.00           O1-
ATOM    572  O5'   C A  19     -25.218 -11.116  21.432  1.00  0.00           O  
ATOM    573  C5'   C A  19     -26.483 -11.593  20.917  1.00  0.00           C  
ATOM    574 1H5'   C A  19     -27.226 -11.572  21.744  1.00  0.00           H  
ATOM    575 2H5'   C A  19     -26.423 -12.657  20.581  1.00  0.00           H  
ATOM    576  C4'   C A  19     -27.071 -10.761  19.738  1.00  0.00           C  
ATOM    577  H4'   C A  19     -28.098 -10.416  19.984  1.00  0.00           H  
ATOM    578  O4'   C A  19     -26.284  -9.560  19.450  1.00  0.00           O  
ATOM    579  C1'   C A  19     -26.162  -9.388  18.044  1.00  0.00           C  
ATOM    580  H1'   C A  19     -26.511  -8.350  17.834  1.00  0.00           H  
ATOM    581  N1    C A  19     -24.760  -9.549  17.552  1.00  0.00           N  
ATOM    582  C6    C A  19     -23.873 -10.309  18.273  1.00  0.00           C  
ATOM    583  H6    C A  19     -24.250 -10.714  19.214  1.00  0.00           H  
ATOM    584  C5    C A  19     -22.611 -10.495  17.865  1.00  0.00           C  
ATOM    585  H5    C A  19     -21.902 -11.081  18.448  1.00  0.00           H  
ATOM    586  C2    C A  19     -24.367  -9.027  16.321  1.00  0.00           C  
ATOM    587  O2    C A  19     -25.193  -8.414  15.630  1.00  0.00           O  
ATOM    588  N3    C A  19     -23.093  -9.197  15.892  1.00  0.00           N  
ATOM    589  C4    C A  19     -22.227  -9.912  16.626  1.00  0.00           C  
ATOM    590  N4    C A  19     -20.991 -10.090  16.163  1.00  0.00           N  
ATOM    591  H41   C A  19     -20.325 -10.628  16.662  1.00  0.00           H  
ATOM    592  H42   C A  19     -20.784  -9.803  15.221  1.00  0.00           H  
ATOM    593  C2'   C A  19     -27.109 -10.368  17.381  1.00  0.00           C  
ATOM    594  H2'   C A  19     -26.707 -10.723  16.412  1.00  0.00           H  
ATOM    595  O2'   C A  19     -28.385  -9.788  17.178  1.00  0.00           O  
ATOM    596 'HO2   C A  19     -28.932 -10.486  16.774  1.00  0.00           H  
ATOM    597  C3'   C A  19     -27.150 -11.517  18.396  1.00  0.00           C  
ATOM    598  H3'   C A  19     -26.222 -12.128  18.321  1.00  0.00           H  
ATOM    599  O3'   C A  19     -28.333 -12.352  18.383  1.00  0.00           O  
ATOM    600  P     A A  20     -28.677 -13.291  17.165  1.00  0.00           P  
ATOM    601  OP1   A A  20     -29.753 -14.222  17.558  1.00  0.00           O  
ATOM    602  OP2   A A  20     -27.425 -13.869  16.630  1.00  0.00           O1-
ATOM    603  O5'   A A  20     -29.233 -12.260  16.111  1.00  0.00           O  
ATOM    604  C5'   A A  20     -30.270 -12.564  15.148  1.00  0.00           C  
ATOM    605 1H5'   A A  20     -31.240 -12.202  15.554  1.00  0.00           H  
ATOM    606 2H5'   A A  20     -30.383 -13.663  14.986  1.00  0.00           H  
ATOM    607  C4'   A A  20     -30.077 -11.909  13.746  1.00  0.00           C  
ATOM    608  H4'   A A  20     -31.027 -11.445  13.406  1.00  0.00           H  
ATOM    609  O4'   A A  20     -29.060 -10.854  13.749  1.00  0.00           O  
ATOM    610  C1'   A A  20     -28.253 -10.979  12.583  1.00  0.00           C  
ATOM    611  H1'   A A  20     -28.173  -9.966  12.126  1.00  0.00           H  
ATOM    612  N9    A A  20     -26.912 -11.475  12.928  1.00  0.00           N  
ATOM    613  C5    A A  20     -24.802 -12.079  12.901  1.00  0.00           C  
ATOM    614  N7    A A  20     -25.240 -12.290  14.195  1.00  0.00           N  
ATOM    615  C8    A A  20     -26.498 -11.933  14.155  1.00  0.00           C  
ATOM    616  H8    A A  20     -27.192 -11.992  14.992  1.00  0.00           H  
ATOM    617  N1    A A  20     -23.450 -12.018  10.965  1.00  0.00           N  
ATOM    618  C2    A A  20     -24.521 -11.528  10.327  1.00  0.00           C  
ATOM    619  H2    A A  20     -24.376 -11.299   9.265  1.00  0.00           H  
ATOM    620  N3    A A  20     -25.736 -11.254  10.813  1.00  0.00           N  
ATOM    621  C4    A A  20     -25.817 -11.572  12.110  1.00  0.00           C  
ATOM    622  C6    A A  20     -23.559 -12.304  12.282  1.00  0.00           C  
ATOM    623  N6    A A  20     -22.495 -12.790  12.942  1.00  0.00           N  
ATOM    624  H61   A A  20     -22.630 -13.400  13.720  1.00  0.00           H  
ATOM    625  H62   A A  20     -21.575 -12.711  12.539  1.00  0.00           H  
ATOM    626  C2'   A A  20     -28.983 -11.907  11.638  1.00  0.00           C  
ATOM    627  H2'   A A  20     -28.299 -12.440  10.940  1.00  0.00           H  
ATOM    628  O2'   A A  20     -29.946 -11.169  10.903  1.00  0.00           O  
ATOM    629 'HO2   A A  20     -30.479 -11.830  10.404  1.00  0.00           H  
ATOM    630  C3'   A A  20     -29.629 -12.880  12.634  1.00  0.00           C  
ATOM    631  H3'   A A  20     -28.858 -13.544  13.079  1.00  0.00           H  
ATOM    632  O3'   A A  20     -30.756 -13.656  12.185  1.00  0.00           O  
ATOM    633  P     C A  21     -30.905 -14.307  10.759  1.00  0.00           P  
ATOM    634  OP1   C A  21     -31.166 -13.209   9.797  1.00  0.00           O  
ATOM    635  OP2   C A  21     -31.906 -15.388  10.831  1.00  0.00           O1-
ATOM    636  O5'   C A  21     -29.458 -14.906  10.488  1.00  0.00           O  
ATOM    637  C5'   C A  21     -29.010 -15.010   9.108  1.00  0.00           C  
ATOM    638 1H5'   C A  21     -29.092 -14.023   8.591  1.00  0.00           H  
ATOM    639 2H5'   C A  21     -29.639 -15.747   8.554  1.00  0.00           H  
ATOM    640  C4'   C A  21     -27.539 -15.460   8.967  1.00  0.00           C  
ATOM    641  H4'   C A  21     -27.195 -15.338   7.917  1.00  0.00           H  
ATOM    642  O4'   C A  21     -26.664 -14.646   9.798  1.00  0.00           O  
ATOM    643  C1'   C A  21     -25.597 -15.448  10.285  1.00  0.00           C  
ATOM    644  H1'   C A  21     -24.677 -14.982   9.861  1.00  0.00           H  
ATOM    645  N1    C A  21     -25.518 -15.444  11.766  1.00  0.00           N  
ATOM    646  C6    C A  21     -26.677 -15.326  12.496  1.00  0.00           C  
ATOM    647  H6    C A  21     -27.597 -15.193  11.917  1.00  0.00           H  
ATOM    648  C5    C A  21     -26.653 -15.313  13.834  1.00  0.00           C  
ATOM    649  H5    C A  21     -27.551 -15.163  14.434  1.00  0.00           H  
ATOM    650  C2    C A  21     -24.306 -15.672  12.417  1.00  0.00           C  
ATOM    651  O2    C A  21     -23.287 -15.886  11.737  1.00  0.00           O  
ATOM    652  N3    C A  21     -24.258 -15.643  13.770  1.00  0.00           N  
ATOM    653  C4    C A  21     -25.388 -15.447  14.476  1.00  0.00           C  
ATOM    654  N4    C A  21     -25.316 -15.345  15.796  1.00  0.00           N  
ATOM    655  H41   C A  21     -26.084 -14.847  16.242  1.00  0.00           H  
ATOM    656  H42   C A  21     -24.419 -15.293  16.215  1.00  0.00           H  
ATOM    657  C2'   C A  21     -25.751 -16.850   9.715  1.00  0.00           C  
ATOM    658  H2'   C A  21     -25.498 -17.643  10.453  1.00  0.00           H  
ATOM    659  O2'   C A  21     -24.951 -17.005   8.559  1.00  0.00           O  
ATOM    660 'HO2   C A  21     -25.433 -17.609   7.967  1.00  0.00           H  
ATOM    661  C3'   C A  21     -27.242 -16.905   9.380  1.00  0.00           C  
ATOM    662  H3'   C A  21     -27.847 -17.085  10.299  1.00  0.00           H  
ATOM    663  O3'   C A  21     -27.589 -17.814   8.308  1.00  0.00           O  
ATOM    664  P     U A  22     -27.645 -19.361   8.642  1.00  0.00           P  
ATOM    665  OP1   U A  22     -28.923 -19.914   8.153  1.00  0.00           O  
ATOM    666  OP2   U A  22     -27.272 -19.564  10.059  1.00  0.00           O1-
ATOM    667  O5'   U A  22     -26.456 -19.901   7.752  1.00  0.00           O  
ATOM    668  C5'   U A  22     -26.611 -20.053   6.322  1.00  0.00           C  
ATOM    669 1H5'   U A  22     -27.028 -19.123   5.869  1.00  0.00           H  
ATOM    670 2H5'   U A  22     -27.317 -20.889   6.105  1.00  0.00           H  
ATOM    671  C4'   U A  22     -25.278 -20.361   5.605  1.00  0.00           C  
ATOM    672  H4'   U A  22     -25.421 -20.328   4.504  1.00  0.00           H  
ATOM    673  O4'   U A  22     -24.267 -19.359   5.933  1.00  0.00           O  
ATOM    674  C1'   U A  22     -22.995 -19.988   6.033  1.00  0.00           C  
ATOM    675  H1'   U A  22     -22.326 -19.437   5.331  1.00  0.00           H  
ATOM    676  N1    U A  22     -22.452 -19.915   7.429  1.00  0.00           N  
ATOM    677  C6    U A  22     -23.290 -19.688   8.500  1.00  0.00           C  
ATOM    678  H6    U A  22     -24.333 -19.518   8.250  1.00  0.00           H  
ATOM    679  C2    U A  22     -21.098 -20.070   7.623  1.00  0.00           C  
ATOM    680  O2    U A  22     -20.313 -20.286   6.708  1.00  0.00           O  
ATOM    681  N3    U A  22     -20.685 -19.964   8.926  1.00  0.00           N  
ATOM    682  H3    U A  22     -19.687 -20.048   9.073  1.00  0.00           H  
ATOM    683  C4    U A  22     -21.457 -19.694  10.032  1.00  0.00           C  
ATOM    684  O4    U A  22     -20.932 -19.563  11.136  1.00  0.00           O  
ATOM    685  C5    U A  22     -22.854 -19.578   9.762  1.00  0.00           C  
ATOM    686  H5    U A  22     -23.533 -19.342  10.579  1.00  0.00           H  
ATOM    687  C2'   U A  22     -23.167 -21.421   5.530  1.00  0.00           C  
ATOM    688  H2'   U A  22     -22.470 -22.128   6.030  1.00  0.00           H  
ATOM    689  O2'   U A  22     -22.973 -21.464   4.124  1.00  0.00           O  
ATOM    690 'HO2   U A  22     -23.252 -22.360   3.825  1.00  0.00           H  
ATOM    691  C3'   U A  22     -24.622 -21.717   5.929  1.00  0.00           C  
ATOM    692  H3'   U A  22     -24.698 -21.861   7.029  1.00  0.00           H  
ATOM    693  O3'   U A  22     -25.319 -22.774   5.234  1.00  0.00           O  
ATOM    694  P     C A  23     -24.711 -24.153   4.795  1.00  0.00           P  
ATOM    695  OP1   C A  23     -23.872 -23.896   3.602  1.00  0.00           O  
ATOM    696  OP2   C A  23     -25.823 -25.120   4.629  1.00  0.00           O1-
ATOM    697  O5'   C A  23     -23.774 -24.551   6.005  1.00  0.00           O  
ATOM    698  C5'   C A  23     -23.983 -25.695   6.863  1.00  0.00           C  
ATOM    699 1H5'   C A  23     -24.939 -26.211   6.645  1.00  0.00           H  
ATOM    700 2H5'   C A  23     -24.035 -25.353   7.920  1.00  0.00           H  
ATOM    701  C4'   C A  23     -22.856 -26.735   6.738  1.00  0.00           C  
ATOM    702  H4'   C A  23     -22.680 -26.988   5.669  1.00  0.00           H  
ATOM    703  O4'   C A  23     -21.612 -26.231   7.293  1.00  0.00           O  
ATOM    704  C1'   C A  23     -20.743 -27.333   7.455  1.00  0.00           C  
ATOM    705  H1'   C A  23     -20.224 -27.423   6.472  1.00  0.00           H  
ATOM    706  N1    C A  23     -19.764 -27.125   8.547  1.00  0.00           N  
ATOM    707  C6    C A  23     -20.239 -26.706   9.765  1.00  0.00           C  
ATOM    708  H6    C A  23     -21.313 -26.501   9.802  1.00  0.00           H  
ATOM    709  C5    C A  23     -19.410 -26.522  10.805  1.00  0.00           C  
ATOM    710  H5    C A  23     -19.757 -26.178  11.777  1.00  0.00           H  
ATOM    711  C2    C A  23     -18.406 -27.407   8.379  1.00  0.00           C  
ATOM    712  O2    C A  23     -17.999 -27.823   7.283  1.00  0.00           O  
ATOM    713  N3    C A  23     -17.558 -27.219   9.419  1.00  0.00           N  
ATOM    714  C4    C A  23     -18.023 -26.797  10.602  1.00  0.00           C  
ATOM    715  N4    C A  23     -17.156 -26.652  11.597  1.00  0.00           N  
ATOM    716  H41   C A  23     -17.452 -26.540  12.550  1.00  0.00           H  
ATOM    717  H42   C A  23     -16.243 -27.022  11.455  1.00  0.00           H  
ATOM    718  C2'   C A  23     -21.604 -28.578   7.671  1.00  0.00           C  
ATOM    719  H2'   C A  23     -21.492 -28.998   8.693  1.00  0.00           H  
ATOM    720  O2'   C A  23     -21.272 -29.572   6.721  1.00  0.00           O  
ATOM    721 'HO2   C A  23     -21.942 -30.283   6.836  1.00  0.00           H  
ATOM    722  C3'   C A  23     -23.054 -28.047   7.507  1.00  0.00           C  
ATOM    723  H3'   C A  23     -23.439 -27.736   8.505  1.00  0.00           H  
ATOM    724  O3'   C A  23     -24.008 -28.909   6.844  1.00  0.00           O  
ATOM    725  P     C A  24     -24.424 -30.300   7.464  1.00  0.00           P  
ATOM    726  OP1   C A  24     -23.237 -31.183   7.449  1.00  0.00           O  
ATOM    727  OP2   C A  24     -25.630 -30.788   6.765  1.00  0.00           O1-
ATOM    728  O5'   C A  24     -24.778 -29.923   8.964  1.00  0.00           O  
ATOM    729  C5'   C A  24     -26.076 -30.274   9.514  1.00  0.00           C  
ATOM    730 1H5'   C A  24     -26.071 -31.339   9.838  1.00  0.00           H  
ATOM    731 2H5'   C A  24     -26.881 -30.167   8.748  1.00  0.00           H  
ATOM    732  C4'   C A  24     -26.493 -29.411  10.730  1.00  0.00           C  
ATOM    733  H4'   C A  24     -25.868 -29.619  11.623  1.00  0.00           H  
ATOM    734  O4'   C A  24     -26.373 -27.991  10.407  1.00  0.00           O  
ATOM    735  C1'   C A  24     -27.658 -27.425  10.166  1.00  0.00           C  
ATOM    736  H1'   C A  24     -27.606 -26.409  10.623  1.00  0.00           H  
ATOM    737  N1    C A  24     -27.978 -27.234   8.706  1.00  0.00           N  
ATOM    738  C6    C A  24     -27.017 -27.566   7.776  1.00  0.00           C  
ATOM    739  H6    C A  24     -26.107 -28.031   8.156  1.00  0.00           H  
ATOM    740  C5    C A  24     -27.180 -27.327   6.473  1.00  0.00           C  
ATOM    741  H5    C A  24     -26.399 -27.541   5.745  1.00  0.00           H  
ATOM    742  C2    C A  24     -29.154 -26.606   8.265  1.00  0.00           C  
ATOM    743  O2    C A  24     -30.002 -26.250   9.098  1.00  0.00           O  
ATOM    744  N3    C A  24     -29.335 -26.364   6.938  1.00  0.00           N  
ATOM    745  C4    C A  24     -28.338 -26.619   6.079  1.00  0.00           C  
ATOM    746  N4    C A  24     -28.387 -26.093   4.862  1.00  0.00           N  
ATOM    747  H41   C A  24     -27.459 -25.805   4.557  1.00  0.00           H  
ATOM    748  H42   C A  24     -29.111 -25.430   4.741  1.00  0.00           H  
ATOM    749  C2'   C A  24     -28.660 -28.250  10.960  1.00  0.00           C  
ATOM    750  H2'   C A  24     -29.644 -28.326  10.450  1.00  0.00           H  
ATOM    751  O2'   C A  24     -28.841 -27.672  12.239  1.00  0.00           O  
ATOM    752 'HO2   C A  24     -29.352 -28.311  12.769  1.00  0.00           H  
ATOM    753  C3'   C A  24     -27.997 -29.640  11.029  1.00  0.00           C  
ATOM    754  H3'   C A  24     -28.388 -30.230  10.168  1.00  0.00           H  
ATOM    755  O3'   C A  24     -28.155 -30.400  12.254  1.00  0.00           O  
ATOM    756  P     G A  25     -29.549 -31.017  12.656  1.00  0.00           P  
ATOM    757  OP1   G A  25     -29.312 -32.146  13.589  1.00  0.00           O  
ATOM    758  OP2   G A  25     -30.308 -31.322  11.425  1.00  0.00           O1-
ATOM    759  O5'   G A  25     -30.228 -29.806  13.418  1.00  0.00           O  
ATOM    760  C5'   G A  25     -29.807 -29.389  14.746  1.00  0.00           C  
ATOM    761 1H5'   G A  25     -28.897 -28.750  14.684  1.00  0.00           H  
ATOM    762 2H5'   G A  25     -29.539 -30.274  15.366  1.00  0.00           H  
ATOM    763  C4'   G A  25     -30.894 -28.601  15.534  1.00  0.00           C  
ATOM    764  H4'   G A  25     -30.948 -27.548  15.187  1.00  0.00           H  
ATOM    765  O4'   G A  25     -32.214 -29.189  15.308  1.00  0.00           O  
ATOM    766  C1'   G A  25     -32.926 -29.305  16.518  1.00  0.00           C  
ATOM    767  H1'   G A  25     -33.849 -28.710  16.338  1.00  0.00           H  
ATOM    768  N9    G A  25     -33.309 -30.705  16.787  1.00  0.00           N  
ATOM    769  C4    G A  25     -32.523 -31.833  16.833  1.00  0.00           C  
ATOM    770  N2    G A  25     -29.498 -33.259  16.078  1.00  0.00           N  
ATOM    771  H21   G A  25     -29.384 -33.017  15.099  1.00  0.00           H  
ATOM    772  H22   G A  25     -28.920 -32.624  16.576  1.00  0.00           H  
ATOM    773  N3    G A  25     -31.196 -31.882  16.672  1.00  0.00           N  
ATOM    774  C2    G A  25     -30.754 -33.086  16.414  1.00  0.00           C  
ATOM    775  N1    G A  25     -31.532 -34.208  16.507  1.00  0.00           N  
ATOM    776  H1    G A  25     -31.097 -35.091  16.346  1.00  0.00           H  
ATOM    777  C6    G A  25     -32.891 -34.214  16.816  1.00  0.00           C  
ATOM    778  O6    G A  25     -33.518 -35.275  16.896  1.00  0.00           O  
ATOM    779  C5    G A  25     -33.398 -32.891  16.995  1.00  0.00           C  
ATOM    780  N7    G A  25     -34.710 -32.431  17.129  1.00  0.00           N  
ATOM    781  C8    G A  25     -34.598 -31.131  16.989  1.00  0.00           C  
ATOM    782  H8    G A  25     -35.429 -30.426  17.012  1.00  0.00           H  
ATOM    783  C2'   G A  25     -32.133 -28.651  17.632  1.00  0.00           C  
ATOM    784  H2'   G A  25     -32.145 -29.247  18.571  1.00  0.00           H  
ATOM    785  O2'   G A  25     -32.663 -27.360  17.885  1.00  0.00           O  
ATOM    786 'HO2   G A  25     -32.007 -26.907  18.467  1.00  0.00           H  
ATOM    787  C3'   G A  25     -30.696 -28.629  17.069  1.00  0.00           C  
ATOM    788  H3'   G A  25     -30.215 -29.604  17.301  1.00  0.00           H  
ATOM    789  O3'   G A  25     -29.827 -27.550  17.490  1.00  0.00           O  
ATOM    790  P     A A  26     -29.580 -27.262  19.023  1.00  0.00           P  
ATOM    791  OP1   A A  26     -29.252 -28.534  19.698  1.00  0.00           O  
ATOM    792  OP2   A A  26     -30.774 -26.522  19.499  1.00  0.00           O1-
ATOM    793  O5'   A A  26     -28.326 -26.298  18.990  1.00  0.00           O  
ATOM    794  C5'   A A  26     -27.108 -26.550  19.729  1.00  0.00           C  
ATOM    795 1H5'   A A  26     -26.250 -26.431  19.030  1.00  0.00           H  
ATOM    796 2H5'   A A  26     -27.049 -27.591  20.123  1.00  0.00           H  
ATOM    797  C4'   A A  26     -26.923 -25.543  20.882  1.00  0.00           C  
ATOM    798  H4'   A A  26     -27.018 -24.505  20.496  1.00  0.00           H  
ATOM    799  O4'   A A  26     -27.924 -25.760  21.924  1.00  0.00           O  
ATOM    800  C1'   A A  26     -27.319 -26.372  23.051  1.00  0.00           C  
ATOM    801  H1'   A A  26     -27.264 -25.584  23.837  1.00  0.00           H  
ATOM    802  N9    A A  26     -28.105 -27.524  23.514  1.00  0.00           N  
ATOM    803  C5    A A  26     -29.329 -28.916  24.697  1.00  0.00           C  
ATOM    804  N7    A A  26     -29.042 -29.572  23.508  1.00  0.00           N  
ATOM    805  C8    A A  26     -28.326 -28.703  22.836  1.00  0.00           C  
ATOM    806  H8    A A  26     -27.947 -28.860  21.822  1.00  0.00           H  
ATOM    807  N1    A A  26     -30.312 -28.360  26.791  1.00  0.00           N  
ATOM    808  C2    A A  26     -29.680 -27.191  26.670  1.00  0.00           C  
ATOM    809  H2    A A  26     -29.848 -26.492  27.493  1.00  0.00           H  
ATOM    810  N3    A A  26     -28.954 -26.703  25.662  1.00  0.00           N  
ATOM    811  C4    A A  26     -28.785 -27.643  24.706  1.00  0.00           C  
ATOM    812  C6    A A  26     -30.111 -29.279  25.815  1.00  0.00           C  
ATOM    813  N6    A A  26     -30.618 -30.508  26.008  1.00  0.00           N  
ATOM    814  H61   A A  26     -30.042 -31.245  25.642  1.00  0.00           H  
ATOM    815  H62   A A  26     -30.979 -30.648  26.918  1.00  0.00           H  
ATOM    816  C2'   A A  26     -25.907 -26.767  22.653  1.00  0.00           C  
ATOM    817  H2'   A A  26     -25.908 -27.764  22.156  1.00  0.00           H  
ATOM    818  O2'   A A  26     -25.030 -26.794  23.760  1.00  0.00           O  
ATOM    819 'HO2   A A  26     -24.301 -26.147  23.621  1.00  0.00           H  
ATOM    820  C3'   A A  26     -25.562 -25.703  21.603  1.00  0.00           C  
ATOM    821  H3'   A A  26     -24.850 -26.147  20.870  1.00  0.00           H  
ATOM    822  O3'   A A  26     -25.068 -24.437  22.102  1.00  0.00           O  
ATOM    823  P     A A  27     -23.534 -24.137  22.334  1.00  0.00           P  
ATOM    824  OP1   A A  27     -23.052 -25.078  23.365  1.00  0.00           O  
ATOM    825  OP2   A A  27     -23.353 -22.697  22.609  1.00  0.00           O1-
ATOM    826  O5'   A A  27     -22.819 -24.494  20.969  1.00  0.00           O  
ATOM    827  C5'   A A  27     -23.306 -24.036  19.689  1.00  0.00           C  
ATOM    828 1H5'   A A  27     -23.923 -23.110  19.779  1.00  0.00           H  
ATOM    829 2H5'   A A  27     -23.944 -24.829  19.238  1.00  0.00           H  
ATOM    830  C4'   A A  27     -22.160 -23.751  18.701  1.00  0.00           C  
ATOM    831  H4'   A A  27     -22.574 -23.521  17.696  1.00  0.00           H  
ATOM    832  O4'   A A  27     -21.409 -22.575  19.133  1.00  0.00           O  
ATOM    833  C1'   A A  27     -20.063 -22.712  18.716  1.00  0.00           C  
ATOM    834  H1'   A A  27     -19.839 -21.843  18.055  1.00  0.00           H  
ATOM    835  N9    A A  27     -19.148 -22.734  19.857  1.00  0.00           N  
ATOM    836  C5    A A  27     -17.309 -22.665  21.056  1.00  0.00           C  
ATOM    837  N7    A A  27     -18.319 -23.041  21.931  1.00  0.00           N  
ATOM    838  C8    A A  27     -19.399 -23.077  21.169  1.00  0.00           C  
ATOM    839  H8    A A  27     -20.413 -23.336  21.500  1.00  0.00           H  
ATOM    840  N1    A A  27     -15.189 -22.124  20.142  1.00  0.00           N  
ATOM    841  C2    A A  27     -15.818 -21.964  18.972  1.00  0.00           C  
ATOM    842  H2    A A  27     -15.187 -21.681  18.122  1.00  0.00           H  
ATOM    843  N3    A A  27     -17.112 -22.110  18.694  1.00  0.00           N  
ATOM    844  C4    A A  27     -17.808 -22.471  19.783  1.00  0.00           C  
ATOM    845  C6    A A  27     -15.916 -22.493  21.223  1.00  0.00           C  
ATOM    846  N6    A A  27     -15.250 -22.727  22.369  1.00  0.00           N  
ATOM    847  H61   A A  27     -15.733 -23.064  23.174  1.00  0.00           H  
ATOM    848  H62   A A  27     -14.248 -22.765  22.336  1.00  0.00           H  
ATOM    849  C2'   A A  27     -19.954 -23.995  17.920  1.00  0.00           C  
ATOM    850  H2'   A A  27     -18.974 -24.499  18.061  1.00  0.00           H  
ATOM    851  O2'   A A  27     -20.165 -23.763  16.539  1.00  0.00           O  
ATOM    852 'HO2   A A  27     -20.323 -24.636  16.143  1.00  0.00           H  
ATOM    853  C3'   A A  27     -21.077 -24.828  18.529  1.00  0.00           C  
ATOM    854  H3'   A A  27     -20.811 -25.178  19.553  1.00  0.00           H  
ATOM    855  O3'   A A  27     -21.544 -25.916  17.698  1.00  0.00           O  
ATOM    856  P     C A  28     -20.548 -27.125  17.472  1.00  0.00           P  
ATOM    857  OP1   C A  28     -21.306 -28.385  17.425  1.00  0.00           O  
ATOM    858  OP2   C A  28     -19.404 -27.006  18.405  1.00  0.00           O1-
ATOM    859  O5'   C A  28     -20.018 -26.765  16.024  1.00  0.00           O  
ATOM    860  C5'   C A  28     -19.809 -27.784  15.011  1.00  0.00           C  
ATOM    861 1H5'   C A  28     -20.424 -27.510  14.126  1.00  0.00           H  
ATOM    862 2H5'   C A  28     -20.155 -28.800  15.325  1.00  0.00           H  
ATOM    863  C4'   C A  28     -18.344 -27.926  14.530  1.00  0.00           C  
ATOM    864  H4'   C A  28     -18.340 -28.323  13.491  1.00  0.00           H  
ATOM    865  O4'   C A  28     -17.625 -26.644  14.523  1.00  0.00           O  
ATOM    866  C1'   C A  28     -16.260 -26.884  14.887  1.00  0.00           C  
ATOM    867  H1'   C A  28     -15.630 -26.429  14.088  1.00  0.00           H  
ATOM    868  N1    C A  28     -15.878 -26.326  16.208  1.00  0.00           N  
ATOM    869  C6    C A  28     -16.832 -26.065  17.163  1.00  0.00           C  
ATOM    870  H6    C A  28     -17.871 -26.166  16.842  1.00  0.00           H  
ATOM    871  C5    C A  28     -16.491 -25.688  18.403  1.00  0.00           C  
ATOM    872  H5    C A  28     -17.236 -25.508  19.175  1.00  0.00           H  
ATOM    873  C2    C A  28     -14.529 -26.248  16.542  1.00  0.00           C  
ATOM    874  O2    C A  28     -13.675 -26.594  15.712  1.00  0.00           O  
ATOM    875  N3    C A  28     -14.171 -25.850  17.777  1.00  0.00           N  
ATOM    876  C4    C A  28     -15.103 -25.624  18.707  1.00  0.00           C  
ATOM    877  N4    C A  28     -14.688 -25.435  19.953  1.00  0.00           N  
ATOM    878  H41   C A  28     -15.295 -25.689  20.699  1.00  0.00           H  
ATOM    879  H42   C A  28     -13.704 -25.596  20.073  1.00  0.00           H  
ATOM    880  C2'   C A  28     -16.061 -28.383  14.892  1.00  0.00           C  
ATOM    881  H2'   C A  28     -15.283 -28.716  15.616  1.00  0.00           H  
ATOM    882  O2'   C A  28     -15.733 -28.864  13.602  1.00  0.00           O  
ATOM    883 'HO2   C A  28     -15.758 -29.830  13.700  1.00  0.00           H  
ATOM    884  C3'   C A  28     -17.437 -28.866  15.336  1.00  0.00           C  
ATOM    885  H3'   C A  28     -17.629 -28.635  16.410  1.00  0.00           H  
ATOM    886  O3'   C A  28     -17.720 -30.247  15.018  1.00  0.00           O  
ATOM    887  P     U A  29     -17.024 -31.355  15.914  1.00  0.00           P  
ATOM    888  OP1   U A  29     -17.663 -32.655  15.637  1.00  0.00           O  
ATOM    889  OP2   U A  29     -16.952 -30.870  17.308  1.00  0.00           O1-
ATOM    890  O5'   U A  29     -15.561 -31.358  15.314  1.00  0.00           O  
ATOM    891  C5'   U A  29     -14.699 -32.521  15.359  1.00  0.00           C  
ATOM    892 1H5'   U A  29     -14.316 -32.692  14.330  1.00  0.00           H  
ATOM    893 2H5'   U A  29     -15.247 -33.453  15.640  1.00  0.00           H  
ATOM    894  C4'   U A  29     -13.452 -32.417  16.285  1.00  0.00           C  
ATOM    895  H4'   U A  29     -12.580 -32.871  15.766  1.00  0.00           H  
ATOM    896  O4'   U A  29     -13.072 -31.044  16.624  1.00  0.00           O  
ATOM    897  C1'   U A  29     -12.433 -31.050  17.898  1.00  0.00           C  
ATOM    898  H1'   U A  29     -11.404 -30.651  17.729  1.00  0.00           H  
ATOM    899  N1    U A  29     -13.156 -30.212  18.899  1.00  0.00           N  
ATOM    900  C6    U A  29     -14.465 -29.828  18.696  1.00  0.00           C  
ATOM    901  H6    U A  29     -14.905 -30.163  17.753  1.00  0.00           H  
ATOM    902  C2    U A  29     -12.504 -29.894  20.068  1.00  0.00           C  
ATOM    903  O2    U A  29     -11.368 -30.267  20.329  1.00  0.00           O  
ATOM    904  N3    U A  29     -13.226 -29.137  20.947  1.00  0.00           N  
ATOM    905  H3    U A  29     -12.682 -28.770  21.719  1.00  0.00           H  
ATOM    906  C4    U A  29     -14.492 -28.634  20.774  1.00  0.00           C  
ATOM    907  O4    U A  29     -14.970 -27.881  21.625  1.00  0.00           O  
ATOM    908  C5    U A  29     -15.143 -29.071  19.573  1.00  0.00           C  
ATOM    909  H5    U A  29     -16.165 -28.754  19.370  1.00  0.00           H  
ATOM    910  C2'   U A  29     -12.334 -32.500  18.345  1.00  0.00           C  
ATOM    911  H2'   U A  29     -12.431 -32.606  19.445  1.00  0.00           H  
ATOM    912  O2'   U A  29     -11.106 -33.067  17.916  1.00  0.00           O  
ATOM    913 'HO2   U A  29     -11.112 -34.007  18.177  1.00  0.00           H  
ATOM    914  C3'   U A  29     -13.542 -33.125  17.643  1.00  0.00           C  
ATOM    915  H3'   U A  29     -14.495 -32.798  18.116  1.00  0.00           H  
ATOM    916  O3'   U A  29     -13.510 -34.561  17.468  1.00  0.00           O  
ATOM    917  P     C A  30     -13.364 -35.503  18.729  1.00  0.00           P  
ATOM    918  OP1   C A  30     -13.950 -36.823  18.426  1.00  0.00           O  
ATOM    919  OP2   C A  30     -13.814 -34.788  19.947  1.00  0.00           O1-
ATOM    920  O5'   C A  30     -11.794 -35.646  18.810  1.00  0.00           O  
ATOM    921  C5'   C A  30     -11.145 -36.817  19.366  1.00  0.00           C  
ATOM    922 1H5'   C A  30     -10.880 -37.503  18.533  1.00  0.00           H  
ATOM    923 2H5'   C A  30     -11.829 -37.393  20.038  1.00  0.00           H  
ATOM    924  C4'   C A  30      -9.845 -36.528  20.174  1.00  0.00           C  
ATOM    925  H4'   C A  30      -8.984 -37.065  19.724  1.00  0.00           H  
ATOM    926  O4'   C A  30      -9.497 -35.105  20.180  1.00  0.00           O  
ATOM    927  C1'   C A  30      -9.094 -34.714  21.487  1.00  0.00           C  
ATOM    928  H1'   C A  30      -8.118 -34.191  21.363  1.00  0.00           H  
ATOM    929  N1    C A  30     -10.071 -33.796  22.152  1.00  0.00           N  
ATOM    930  C6    C A  30     -11.361 -33.695  21.676  1.00  0.00           C  
ATOM    931  H6    C A  30     -11.602 -34.297  20.795  1.00  0.00           H  
ATOM    932  C5    C A  30     -12.258 -32.881  22.250  1.00  0.00           C  
ATOM    933  H5    C A  30     -13.273 -32.788  21.867  1.00  0.00           H  
ATOM    934  C2    C A  30      -9.699 -33.063  23.278  1.00  0.00           C  
ATOM    935  O2    C A  30      -8.548 -33.171  23.725  1.00  0.00           O  
ATOM    936  N3    C A  30     -10.596 -32.245  23.877  1.00  0.00           N  
ATOM    937  C4    C A  30     -11.837 -32.134  23.385  1.00  0.00           C  
ATOM    938  N4    C A  30     -12.683 -31.311  24.004  1.00  0.00           N  
ATOM    939  H41   C A  30     -13.567 -31.080  23.618  1.00  0.00           H  
ATOM    940  H42   C A  30     -12.375 -30.861  24.849  1.00  0.00           H  
ATOM    941  C2'   C A  30      -8.875 -35.985  22.280  1.00  0.00           C  
ATOM    942  H2'   C A  30      -9.053 -35.846  23.367  1.00  0.00           H  
ATOM    943  O2'   C A  30      -7.569 -36.491  22.079  1.00  0.00           O  
ATOM    944 'HO2   C A  30      -7.627 -37.411  22.367  1.00  0.00           H  
ATOM    945  C3'   C A  30      -9.915 -36.912  21.666  1.00  0.00           C  
ATOM    946  H3'   C A  30     -10.939 -36.633  22.008  1.00  0.00           H  
ATOM    947  O3'   C A  30      -9.621 -38.320  21.833  1.00  0.00           O  
ATOM    948  P     C A  31     -10.332 -39.149  22.974  1.00  0.00           P  
ATOM    949  OP1   C A  31      -9.968 -40.571  22.812  1.00  0.00           O  
ATOM    950  OP2   C A  31     -11.762 -38.788  23.019  1.00  0.00           O1-
ATOM    951  O5'   C A  31      -9.655 -38.581  24.280  1.00  0.00           O  
ATOM    952  C5'   C A  31      -8.371 -39.068  24.731  1.00  0.00           C  
ATOM    953 1H5'   C A  31      -7.638 -39.085  23.891  1.00  0.00           H  
ATOM    954 2H5'   C A  31      -8.472 -40.109  25.116  1.00  0.00           H  
ATOM    955  C4'   C A  31      -7.769 -38.195  25.854  1.00  0.00           C  
ATOM    956  H4'   C A  31      -6.698 -38.450  25.999  1.00  0.00           H  
ATOM    957  O4'   C A  31      -7.836 -36.778  25.509  1.00  0.00           O  
ATOM    958  C1'   C A  31      -8.106 -36.028  26.686  1.00  0.00           C  
ATOM    959  H1'   C A  31      -7.302 -35.258  26.746  1.00  0.00           H  
ATOM    960  N1    C A  31      -9.433 -35.345  26.647  1.00  0.00           N  
ATOM    961  C6    C A  31     -10.398 -35.721  25.738  1.00  0.00           C  
ATOM    962  H6    C A  31     -10.127 -36.531  25.060  1.00  0.00           H  
ATOM    963  C5    C A  31     -11.589 -35.108  25.688  1.00  0.00           C  
ATOM    964  H5    C A  31     -12.359 -35.389  24.971  1.00  0.00           H  
ATOM    965  C2    C A  31      -9.711 -34.335  27.559  1.00  0.00           C  
ATOM    966  O2    C A  31      -8.857 -34.023  28.398  1.00  0.00           O  
ATOM    967  N3    C A  31     -10.903 -33.706  27.521  1.00  0.00           N  
ATOM    968  C4    C A  31     -11.825 -34.056  26.619  1.00  0.00           C  
ATOM    969  N4    C A  31     -12.995 -33.431  26.650  1.00  0.00           N  
ATOM    970  H41   C A  31     -13.807 -33.917  26.341  1.00  0.00           H  
ATOM    971  H42   C A  31     -13.096 -32.732  27.366  1.00  0.00           H  
ATOM    972  C2'   C A  31      -7.963 -36.978  27.865  1.00  0.00           C  
ATOM    973  H2'   C A  31      -8.599 -36.697  28.733  1.00  0.00           H  
ATOM    974  O2'   C A  31      -6.598 -37.022  28.253  1.00  0.00           O  
ATOM    975 'HO2   C A  31      -6.506 -37.763  28.897  1.00  0.00           H  
ATOM    976  C3'   C A  31      -8.441 -38.295  27.237  1.00  0.00           C  
ATOM    977  H3'   C A  31      -9.538 -38.271  27.067  1.00  0.00           H  
ATOM    978  O3'   C A  31      -8.063 -39.528  27.873  1.00  0.00           O  
ATOM    979  P     U A  32      -7.877 -39.807  29.407  1.00  0.00           P  
ATOM    980  OP1   U A  32      -6.668 -39.074  29.853  1.00  0.00           O  
ATOM    981  OP2   U A  32      -7.884 -41.266  29.631  1.00  0.00           O1-
ATOM    982  O5'   U A  32      -9.153 -39.149  30.099  1.00  0.00           O  
ATOM    983  C5'   U A  32      -9.158 -39.218  31.561  1.00  0.00           C  
ATOM    984 1H5'   U A  32      -8.189 -38.845  31.975  1.00  0.00           H  
ATOM    985 2H5'   U A  32      -9.289 -40.275  31.896  1.00  0.00           H  
ATOM    986  C4'   U A  32     -10.253 -38.377  32.260  1.00  0.00           C  
ATOM    987  H4'   U A  32      -9.948 -38.169  33.309  1.00  0.00           H  
ATOM    988  O4'   U A  32     -10.452 -37.086  31.614  1.00  0.00           O  
ATOM    989  C1'   U A  32     -11.791 -36.674  31.825  1.00  0.00           C  
ATOM    990  H1'   U A  32     -11.726 -35.737  32.428  1.00  0.00           H  
ATOM    991  N1    U A  32     -12.492 -36.445  30.540  1.00  0.00           N  
ATOM    992  C6    U A  32     -12.216 -37.220  29.436  1.00  0.00           C  
ATOM    993  H6    U A  32     -11.381 -37.922  29.558  1.00  0.00           H  
ATOM    994  C2    U A  32     -13.506 -35.524  30.527  1.00  0.00           C  
ATOM    995  O2    U A  32     -13.818 -34.863  31.507  1.00  0.00           O  
ATOM    996  N3    U A  32     -14.161 -35.396  29.337  1.00  0.00           N  
ATOM    997  H3    U A  32     -14.911 -34.731  29.356  1.00  0.00           H  
ATOM    998  C4    U A  32     -13.943 -36.118  28.187  1.00  0.00           C  
ATOM    999  O4    U A  32     -14.601 -35.870  27.178  1.00  0.00           O  
ATOM   1000  C5    U A  32     -12.890 -37.090  28.282  1.00  0.00           C  
ATOM   1001  H5    U A  32     -12.639 -37.679  27.403  1.00  0.00           H  
ATOM   1002  C2'   U A  32     -12.494 -37.748  32.655  1.00  0.00           C  
ATOM   1003  H2'   U A  32     -13.547 -37.909  32.336  1.00  0.00           H  
ATOM   1004  O2'   U A  32     -12.467 -37.412  34.030  1.00  0.00           O  
ATOM   1005 'HO2   U A  32     -13.015 -38.064  34.500  1.00  0.00           H  
ATOM   1006  C3'   U A  32     -11.655 -38.989  32.347  1.00  0.00           C  
ATOM   1007  H3'   U A  32     -11.872 -39.378  31.327  1.00  0.00           H  
ATOM   1008  O3'   U A  32     -11.697 -40.033  33.352  1.00  0.00           O  
ATOM   1009  P     G A  33     -12.988 -40.950  33.401  1.00  0.00           P  
ATOM   1010  OP1   G A  33     -12.640 -42.224  34.065  1.00  0.00           O  
ATOM   1011  OP2   G A  33     -13.591 -41.010  32.052  1.00  0.00           O1-
ATOM   1012  O5'   G A  33     -13.966 -40.127  34.337  1.00  0.00           O  
ATOM   1013  C5'   G A  33     -13.796 -40.133  35.776  1.00  0.00           C  
ATOM   1014 1H5'   G A  33     -12.759 -39.820  36.039  1.00  0.00           H  
ATOM   1015 2H5'   G A  33     -13.954 -41.160  36.183  1.00  0.00           H  
ATOM   1016  C4'   G A  33     -14.769 -39.177  36.510  1.00  0.00           C  
ATOM   1017  H4'   G A  33     -14.353 -38.897  37.501  1.00  0.00           H  
ATOM   1018  O4'   G A  33     -14.955 -37.944  35.755  1.00  0.00           O  
ATOM   1019  C1'   G A  33     -16.300 -37.505  35.897  1.00  0.00           C  
ATOM   1020  H1'   G A  33     -16.261 -36.455  36.266  1.00  0.00           H  
ATOM   1021  N9    G A  33     -17.028 -37.551  34.620  1.00  0.00           N  
ATOM   1022  C4    G A  33     -18.178 -36.865  34.336  1.00  0.00           C  
ATOM   1023  N2    G A  33     -20.449 -34.424  35.208  1.00  0.00           N  
ATOM   1024  H21   G A  33     -20.077 -34.181  36.098  1.00  0.00           H  
ATOM   1025  H22   G A  33     -21.031 -33.745  34.762  1.00  0.00           H  
ATOM   1026  N3    G A  33     -18.829 -36.031  35.170  1.00  0.00           N  
ATOM   1027  C2    G A  33     -19.790 -35.364  34.561  1.00  0.00           C  
ATOM   1028  N1    G A  33     -20.196 -35.631  33.283  1.00  0.00           N  
ATOM   1029  H1    G A  33     -20.898 -35.035  32.871  1.00  0.00           H  
ATOM   1030  C6    G A  33     -19.609 -36.550  32.421  1.00  0.00           C  
ATOM   1031  O6    G A  33     -20.063 -36.720  31.283  1.00  0.00           O  
ATOM   1032  C5    G A  33     -18.503 -37.202  33.036  1.00  0.00           C  
ATOM   1033  N7    G A  33     -17.582 -38.106  32.514  1.00  0.00           N  
ATOM   1034  C8    G A  33     -16.723 -38.289  33.494  1.00  0.00           C  
ATOM   1035  H8    G A  33     -15.843 -38.937  33.459  1.00  0.00           H  
ATOM   1036  C2'   G A  33     -16.965 -38.384  36.933  1.00  0.00           C  
ATOM   1037  H2'   G A  33     -18.047 -38.538  36.726  1.00  0.00           H  
ATOM   1038  O2'   G A  33     -16.809 -37.841  38.234  1.00  0.00           O  
ATOM   1039 'HO2   G A  33     -17.227 -38.481  38.838  1.00  0.00           H  
ATOM   1040  C3'   G A  33     -16.196 -39.696  36.763  1.00  0.00           C  
ATOM   1041  H3'   G A  33     -16.510 -40.222  35.833  1.00  0.00           H  
ATOM   1042  O3'   G A  33     -16.217 -40.583  37.908  1.00  0.00           O  
ATOM   1043  P     U A  34     -17.596 -41.213  38.356  1.00  0.00           P  
ATOM   1044  OP1   U A  34     -17.314 -42.440  39.129  1.00  0.00           O  
ATOM   1045  OP2   U A  34     -18.501 -41.293  37.189  1.00  0.00           O1-
ATOM   1046  O5'   U A  34     -18.155 -40.101  39.336  1.00  0.00           O  
ATOM   1047  C5'   U A  34     -18.981 -40.431  40.483  1.00  0.00           C  
ATOM   1048 1H5'   U A  34     -18.357 -40.331  41.397  1.00  0.00           H  
ATOM   1049 2H5'   U A  34     -19.337 -41.492  40.464  1.00  0.00           H  
ATOM   1050  C4'   U A  34     -20.242 -39.539  40.681  1.00  0.00           C  
ATOM   1051  H4'   U A  34     -20.308 -39.207  41.739  1.00  0.00           H  
ATOM   1052  O4'   U A  34     -20.219 -38.326  39.862  1.00  0.00           O  
ATOM   1053  C1'   U A  34     -21.523 -38.055  39.367  1.00  0.00           C  
ATOM   1054  H1'   U A  34     -21.758 -37.014  39.689  1.00  0.00           H  
ATOM   1055  N1    U A  34     -21.580 -38.173  37.880  1.00  0.00           N  
ATOM   1056  C6    U A  34     -20.768 -39.068  37.215  1.00  0.00           C  
ATOM   1057  H6    U A  34     -20.076 -39.637  37.841  1.00  0.00           H  
ATOM   1058  C2    U A  34     -22.505 -37.420  37.194  1.00  0.00           C  
ATOM   1059  O2    U A  34     -23.296 -36.668  37.751  1.00  0.00           O  
ATOM   1060  N3    U A  34     -22.488 -37.572  35.833  1.00  0.00           N  
ATOM   1061  H3    U A  34     -23.181 -37.038  35.327  1.00  0.00           H  
ATOM   1062  C4    U A  34     -21.719 -38.455  35.106  1.00  0.00           C  
ATOM   1063  O4    U A  34     -21.864 -38.523  33.886  1.00  0.00           O  
ATOM   1064  C5    U A  34     -20.798 -39.226  35.884  1.00  0.00           C  
ATOM   1065  H5    U A  34     -20.145 -39.941  35.388  1.00  0.00           H  
ATOM   1066  C2'   U A  34     -22.479 -39.013  40.061  1.00  0.00           C  
ATOM   1067  H2'   U A  34     -23.333 -39.303  39.413  1.00  0.00           H  
ATOM   1068  O2'   U A  34     -22.969 -38.463  41.271  1.00  0.00           O  
ATOM   1069 'HO2   U A  34     -23.270 -39.241  41.761  1.00  0.00           H  
ATOM   1070  C3'   U A  34     -21.583 -40.215  40.343  1.00  0.00           C  
ATOM   1071  H3'   U A  34     -21.409 -40.810  39.415  1.00  0.00           H  
ATOM   1072  O3'   U A  34     -22.021 -41.026  41.459  1.00  0.00           O  
ATOM   1073  P     A A  35     -22.898 -42.317  41.220  1.00  0.00           P  
ATOM   1074  OP1   A A  35     -23.334 -42.810  42.546  1.00  0.00           O  
ATOM   1075  OP2   A A  35     -22.160 -43.249  40.349  1.00  0.00           O1-
ATOM   1076  O5'   A A  35     -24.152 -41.748  40.426  1.00  0.00           O  
ATOM   1077  C5'   A A  35     -25.444 -41.759  41.090  1.00  0.00           C  
ATOM   1078 1H5'   A A  35     -25.374 -41.243  42.077  1.00  0.00           H  
ATOM   1079 2H5'   A A  35     -25.774 -42.808  41.277  1.00  0.00           H  
ATOM   1080  C4'   A A  35     -26.565 -41.051  40.299  1.00  0.00           C  
ATOM   1081  H4'   A A  35     -27.394 -40.783  40.989  1.00  0.00           H  
ATOM   1082  O4'   A A  35     -26.091 -39.811  39.684  1.00  0.00           O  
ATOM   1083  C1'   A A  35     -26.788 -39.619  38.465  1.00  0.00           C  
ATOM   1084  H1'   A A  35     -27.253 -38.607  38.504  1.00  0.00           H  
ATOM   1085  N9    A A  35     -25.902 -39.737  37.310  1.00  0.00           N  
ATOM   1086  C5    A A  35     -25.203 -39.703  35.232  1.00  0.00           C  
ATOM   1087  N7    A A  35     -24.232 -40.387  35.953  1.00  0.00           N  
ATOM   1088  C8    A A  35     -24.703 -40.402  37.183  1.00  0.00           C  
ATOM   1089  H8    A A  35     -24.219 -40.871  38.047  1.00  0.00           H  
ATOM   1090  N1    A A  35     -26.520 -38.837  33.461  1.00  0.00           N  
ATOM   1091  C2    A A  35     -27.399 -38.473  34.397  1.00  0.00           C  
ATOM   1092  H2    A A  35     -28.288 -37.944  34.041  1.00  0.00           H  
ATOM   1093  N3    A A  35     -27.331 -38.619  35.713  1.00  0.00           N  
ATOM   1094  C4    A A  35     -26.228 -39.297  36.062  1.00  0.00           C  
ATOM   1095  C6    A A  35     -25.374 -39.450  33.851  1.00  0.00           C  
ATOM   1096  N6    A A  35     -24.466 -39.762  32.908  1.00  0.00           N  
ATOM   1097  H61   A A  35     -23.511 -39.889  33.175  1.00  0.00           H  
ATOM   1098  H62   A A  35     -24.652 -39.544  31.945  1.00  0.00           H  
ATOM   1099  C2'   A A  35     -27.867 -40.674  38.382  1.00  0.00           C  
ATOM   1100  H2'   A A  35     -28.099 -40.973  37.334  1.00  0.00           H  
ATOM   1101  O2'   A A  35     -29.061 -40.252  39.016  1.00  0.00           O  
ATOM   1102 'HO2   A A  35     -29.666 -41.008  38.919  1.00  0.00           H  
ATOM   1103  C3'   A A  35     -27.204 -41.824  39.134  1.00  0.00           C  
ATOM   1104  H3'   A A  35     -26.360 -42.263  38.554  1.00  0.00           H  
ATOM   1105  O3'   A A  35     -28.111 -42.846  39.611  1.00  0.00           O  
ATOM   1106  P     U A  36     -28.815 -43.732  38.498  1.00  0.00           P  
ATOM   1107  OP1   U A  36     -29.216 -45.023  39.093  1.00  0.00           O  
ATOM   1108  OP2   U A  36     -27.974 -43.759  37.277  1.00  0.00           O1-
ATOM   1109  O5'   U A  36     -30.126 -42.889  38.187  1.00  0.00           O  
ATOM   1110  C5'   U A  36     -31.023 -43.348  37.134  1.00  0.00           C  
ATOM   1111 1H5'   U A  36     -31.957 -43.740  37.593  1.00  0.00           H  
ATOM   1112 2H5'   U A  36     -30.594 -44.193  36.540  1.00  0.00           H  
ATOM   1113  C4'   U A  36     -31.420 -42.255  36.114  1.00  0.00           C  
ATOM   1114  H4'   U A  36     -32.218 -41.607  36.533  1.00  0.00           H  
ATOM   1115  O4'   U A  36     -30.298 -41.381  35.785  1.00  0.00           O  
ATOM   1116  C1'   U A  36     -30.366 -41.024  34.415  1.00  0.00           C  
ATOM   1117  H1'   U A  36     -30.370 -39.910  34.395  1.00  0.00           H  
ATOM   1118  N1    U A  36     -29.196 -41.557  33.650  1.00  0.00           N  
ATOM   1119  C6    U A  36     -28.301 -42.448  34.217  1.00  0.00           C  
ATOM   1120  H6    U A  36     -28.517 -42.758  35.246  1.00  0.00           H  
ATOM   1121  C2    U A  36     -28.992 -41.074  32.382  1.00  0.00           C  
ATOM   1122  O2    U A  36     -29.705 -40.212  31.880  1.00  0.00           O  
ATOM   1123  N3    U A  36     -27.902 -41.575  31.732  1.00  0.00           N  
ATOM   1124  H3    U A  36     -27.830 -41.335  30.751  1.00  0.00           H  
ATOM   1125  C4    U A  36     -26.946 -42.424  32.236  1.00  0.00           C  
ATOM   1126  O4    U A  36     -25.952 -42.688  31.565  1.00  0.00           O  
ATOM   1127  C5    U A  36     -27.204 -42.877  33.572  1.00  0.00           C  
ATOM   1128  H5    U A  36     -26.482 -43.533  34.053  1.00  0.00           H  
ATOM   1129  C2'   U A  36     -31.704 -41.539  33.889  1.00  0.00           C  
ATOM   1130  H2'   U A  36     -31.670 -41.801  32.809  1.00  0.00           H  
ATOM   1131  O2'   U A  36     -32.714 -40.568  34.122  1.00  0.00           O  
ATOM   1132 'HO2   U A  36     -33.580 -41.015  33.973  1.00  0.00           H  
ATOM   1133  C3'   U A  36     -31.880 -42.796  34.746  1.00  0.00           C  
ATOM   1134  H3'   U A  36     -31.146 -43.569  34.432  1.00  0.00           H  
ATOM   1135  O3'   U A  36     -33.188 -43.379  34.858  1.00  0.00           O  
ATOM   1136  P     G A  37     -34.342 -43.389  33.796  1.00  0.00           P  
ATOM   1137  OP1   G A  37     -34.870 -42.006  33.712  1.00  0.00           O  
ATOM   1138  OP2   G A  37     -35.311 -44.445  34.153  1.00  0.00           O1-
ATOM   1139  O5'   G A  37     -33.635 -43.742  32.405  1.00  0.00           O  
ATOM   1140  C5'   G A  37     -34.523 -43.658  31.246  1.00  0.00           C  
ATOM   1141 1H5'   G A  37     -35.030 -42.662  31.215  1.00  0.00           H  
ATOM   1142 2H5'   G A  37     -35.318 -44.440  31.310  1.00  0.00           H  
ATOM   1143  C4'   G A  37     -33.846 -43.815  29.861  1.00  0.00           C  
ATOM   1144  H4'   G A  37     -34.523 -43.381  29.092  1.00  0.00           H  
ATOM   1145  O4'   G A  37     -32.583 -43.095  29.753  1.00  0.00           O  
ATOM   1146  C1'   G A  37     -31.807 -43.703  28.722  1.00  0.00           C  
ATOM   1147  H1'   G A  37     -31.690 -42.944  27.915  1.00  0.00           H  
ATOM   1148  N9    G A  37     -30.476 -44.110  29.202  1.00  0.00           N  
ATOM   1149  C4    G A  37     -29.346 -44.316  28.444  1.00  0.00           C  
ATOM   1150  N2    G A  37     -27.759 -44.382  25.369  1.00  0.00           N  
ATOM   1151  H21   G A  37     -28.464 -44.070  24.742  1.00  0.00           H  
ATOM   1152  H22   G A  37     -26.838 -44.543  25.012  1.00  0.00           H  
ATOM   1153  N3    G A  37     -29.246 -44.176  27.107  1.00  0.00           N  
ATOM   1154  C2    G A  37     -28.036 -44.477  26.653  1.00  0.00           C  
ATOM   1155  N1    G A  37     -27.008 -44.887  27.456  1.00  0.00           N  
ATOM   1156  H1    G A  37     -26.138 -45.133  27.016  1.00  0.00           H  
ATOM   1157  C6    G A  37     -27.079 -45.051  28.836  1.00  0.00           C  
ATOM   1158  O6    G A  37     -26.097 -45.433  29.480  1.00  0.00           O  
ATOM   1159  C5    G A  37     -28.369 -44.710  29.340  1.00  0.00           C  
ATOM   1160  N7    G A  37     -28.872 -44.737  30.641  1.00  0.00           N  
ATOM   1161  C8    G A  37     -30.130 -44.380  30.507  1.00  0.00           C  
ATOM   1162  H8    G A  37     -30.862 -44.284  31.316  1.00  0.00           H  
ATOM   1163  C2'   G A  37     -32.600 -44.889  28.185  1.00  0.00           C  
ATOM   1164  H2'   G A  37     -31.947 -45.754  27.955  1.00  0.00           H  
ATOM   1165  O2'   G A  37     -33.330 -44.516  27.028  1.00  0.00           O  
ATOM   1166 'HO2   G A  37     -33.888 -45.274  26.769  1.00  0.00           H  
ATOM   1167  C3'   G A  37     -33.523 -45.227  29.363  1.00  0.00           C  
ATOM   1168  H3'   G A  37     -32.964 -45.734  30.181  1.00  0.00           H  
ATOM   1169  O3'   G A  37     -34.739 -45.941  29.030  1.00  0.00           O  
ATOM   1170  P     U A  38     -34.639 -47.392  28.409  1.00  0.00           P  
ATOM   1171  OP1   U A  38     -35.805 -48.194  28.831  1.00  0.00           O  
ATOM   1172  OP2   U A  38     -33.286 -47.941  28.647  1.00  0.00           O1-
ATOM   1173  O5'   U A  38     -34.762 -47.074  26.863  1.00  0.00           O  
ATOM   1174  C5'   U A  38     -35.176 -48.102  25.916  1.00  0.00           C  
ATOM   1175 1H5'   U A  38     -36.278 -48.042  25.786  1.00  0.00           H  
ATOM   1176 2H5'   U A  38     -34.962 -49.131  26.297  1.00  0.00           H  
ATOM   1177  C4'   U A  38     -34.532 -48.016  24.496  1.00  0.00           C  
ATOM   1178  H4'   U A  38     -35.322 -47.920  23.722  1.00  0.00           H  
ATOM   1179  O4'   U A  38     -33.656 -46.845  24.353  1.00  0.00           O  
ATOM   1180  C1'   U A  38     -32.465 -47.231  23.681  1.00  0.00           C  
ATOM   1181  H1'   U A  38     -32.278 -46.464  22.895  1.00  0.00           H  
ATOM   1182  N1    U A  38     -31.308 -47.324  24.624  1.00  0.00           N  
ATOM   1183  C6    U A  38     -31.500 -47.469  25.984  1.00  0.00           C  
ATOM   1184  H6    U A  38     -32.534 -47.438  26.325  1.00  0.00           H  
ATOM   1185  C2    U A  38     -30.045 -47.369  24.090  1.00  0.00           C  
ATOM   1186  O2    U A  38     -29.829 -47.303  22.886  1.00  0.00           O  
ATOM   1187  N3    U A  38     -29.036 -47.491  25.005  1.00  0.00           N  
ATOM   1188  H3    U A  38     -28.153 -47.754  24.590  1.00  0.00           H  
ATOM   1189  C4    U A  38     -29.155 -47.693  26.361  1.00  0.00           C  
ATOM   1190  O4    U A  38     -28.149 -47.867  27.046  1.00  0.00           O  
ATOM   1191  C5    U A  38     -30.493 -47.645  26.849  1.00  0.00           C  
ATOM   1192  H5    U A  38     -30.679 -47.768  27.914  1.00  0.00           H  
ATOM   1193  C2'   U A  38     -32.761 -48.566  23.021  1.00  0.00           C  
ATOM   1194  H2'   U A  38     -31.839 -49.162  22.843  1.00  0.00           H  
ATOM   1195  O2'   U A  38     -33.459 -48.375  21.797  1.00  0.00           O  
ATOM   1196 'HO2   U A  38     -33.727 -49.273  21.495  1.00  0.00           H  
ATOM   1197  C3'   U A  38     -33.637 -49.218  24.096  1.00  0.00           C  
ATOM   1198  H3'   U A  38     -33.020 -49.482  24.981  1.00  0.00           H  
ATOM   1199  O3'   U A  38     -34.445 -50.349  23.710  1.00  0.00           O  
ATOM   1200  P     G A  39     -33.999 -51.481  22.704  1.00  0.00           P  
ATOM   1201  OP1   G A  39     -34.083 -50.907  21.340  1.00  0.00           O  
ATOM   1202  OP2   G A  39     -34.812 -52.685  22.980  1.00  0.00           O1-
ATOM   1203  O5'   G A  39     -32.475 -51.758  23.065  1.00  0.00           O  
ATOM   1204  C5'   G A  39     -31.928 -53.105  23.063  1.00  0.00           C  
ATOM   1205 1H5'   G A  39     -32.598 -53.843  22.558  1.00  0.00           H  
ATOM   1206 2H5'   G A  39     -31.824 -53.439  24.118  1.00  0.00           H  
ATOM   1207  C4'   G A  39     -30.535 -53.240  22.388  1.00  0.00           C  
ATOM   1208  H4'   G A  39     -30.646 -53.157  21.285  1.00  0.00           H  
ATOM   1209  O4'   G A  39     -29.597 -52.195  22.801  1.00  0.00           O  
ATOM   1210  C1'   G A  39     -28.265 -52.724  22.772  1.00  0.00           C  
ATOM   1211  H1'   G A  39     -27.674 -52.103  22.061  1.00  0.00           H  
ATOM   1212  N9    G A  39     -27.653 -52.673  24.118  1.00  0.00           N  
ATOM   1213  C4    G A  39     -26.325 -52.767  24.488  1.00  0.00           C  
ATOM   1214  N2    G A  39     -22.983 -53.173  23.672  1.00  0.00           N  
ATOM   1215  H21   G A  39     -23.039 -53.229  22.680  1.00  0.00           H  
ATOM   1216  H22   G A  39     -22.085 -53.038  24.089  1.00  0.00           H  
ATOM   1217  N3    G A  39     -25.267 -52.937  23.671  1.00  0.00           N  
ATOM   1218  C2    G A  39     -24.112 -52.981  24.326  1.00  0.00           C  
ATOM   1219  N1    G A  39     -24.017 -52.876  25.687  1.00  0.00           N  
ATOM   1220  H1    G A  39     -23.101 -52.908  26.114  1.00  0.00           H  
ATOM   1221  C6    G A  39     -25.086 -52.712  26.557  1.00  0.00           C  
ATOM   1222  O6    G A  39     -24.937 -52.666  27.781  1.00  0.00           O  
ATOM   1223  C5    G A  39     -26.324 -52.674  25.867  1.00  0.00           C  
ATOM   1224  N7    G A  39     -27.614 -52.539  26.362  1.00  0.00           N  
ATOM   1225  C8    G A  39     -28.367 -52.528  25.289  1.00  0.00           C  
ATOM   1226  H8    G A  39     -29.454 -52.405  25.272  1.00  0.00           H  
ATOM   1227  C2'   G A  39     -28.359 -54.148  22.242  1.00  0.00           C  
ATOM   1228  H2'   G A  39     -27.588 -54.817  22.682  1.00  0.00           H  
ATOM   1229  O2'   G A  39     -28.245 -54.159  20.830  1.00  0.00           O  
ATOM   1230 'HO2   G A  39     -28.430 -55.079  20.536  1.00  0.00           H  
ATOM   1231  C3'   G A  39     -29.768 -54.542  22.710  1.00  0.00           C  
ATOM   1232  H3'   G A  39     -29.783 -54.667  23.813  1.00  0.00           H  
ATOM   1233  O3'   G A  39     -30.403 -55.672  22.080  1.00  0.00           O  
ATOM   1234  P     C A  40     -29.673 -57.002  21.663  1.00  0.00           P  
ATOM   1235  OP1   C A  40     -28.886 -56.722  20.442  1.00  0.00           O  
ATOM   1236  OP2   C A  40     -30.667 -58.094  21.596  1.00  0.00           O1-
ATOM   1237  O5'   C A  40     -28.689 -57.285  22.882  1.00  0.00           O  
ATOM   1238  C5'   C A  40     -27.905 -58.512  22.854  1.00  0.00           C  
ATOM   1239 1H5'   C A  40     -28.436 -59.355  22.348  1.00  0.00           H  
ATOM   1240 2H5'   C A  40     -27.778 -58.844  23.907  1.00  0.00           H  
ATOM   1241  C4'   C A  40     -26.486 -58.392  22.236  1.00  0.00           C  
ATOM   1242  H4'   C A  40     -26.507 -58.617  21.148  1.00  0.00           H  
ATOM   1243  O4'   C A  40     -25.945 -57.037  22.375  1.00  0.00           O  
ATOM   1244  C1'   C A  40     -24.614 -57.095  22.877  1.00  0.00           C  
ATOM   1245  H1'   C A  40     -24.004 -56.408  22.248  1.00  0.00           H  
ATOM   1246  N1    C A  40     -24.542 -56.689  24.320  1.00  0.00           N  
ATOM   1247  C6    C A  40     -25.695 -56.303  24.985  1.00  0.00           C  
ATOM   1248  H6    C A  40     -26.624 -56.334  24.403  1.00  0.00           H  
ATOM   1249  C5    C A  40     -25.666 -55.922  26.270  1.00  0.00           C  
ATOM   1250  H5    C A  40     -26.559 -55.603  26.804  1.00  0.00           H  
ATOM   1251  C2    C A  40     -23.318 -56.621  24.986  1.00  0.00           C  
ATOM   1252  O2    C A  40     -22.265 -56.856  24.377  1.00  0.00           O  
ATOM   1253  N3    C A  40     -23.290 -56.302  26.294  1.00  0.00           N  
ATOM   1254  C4    C A  40     -24.405 -55.932  26.931  1.00  0.00           C  
ATOM   1255  N4    C A  40     -24.299 -55.532  28.192  1.00  0.00           N  
ATOM   1256  H41   C A  40     -24.765 -54.685  28.452  1.00  0.00           H  
ATOM   1257  H42   C A  40     -23.389 -55.658  28.605  1.00  0.00           H  
ATOM   1258  C2'   C A  40     -24.152 -58.525  22.664  1.00  0.00           C  
ATOM   1259  H2'   C A  40     -23.342 -58.833  23.356  1.00  0.00           H  
ATOM   1260  O2'   C A  40     -23.743 -58.750  21.330  1.00  0.00           O  
ATOM   1261 'HO2   C A  40     -23.984 -59.671  21.166  1.00  0.00           H  
ATOM   1262  C3'   C A  40     -25.436 -59.274  22.951  1.00  0.00           C  
ATOM   1263  H3'   C A  40     -25.670 -59.207  24.039  1.00  0.00           H  
ATOM   1264  O3'   C A  40     -25.452 -60.629  22.439  1.00  0.00           O  
ATOM   1265  P     C A  41     -25.218 -61.823  23.457  1.00  0.00           P  
ATOM   1266  OP1   C A  41     -25.571 -63.091  22.790  1.00  0.00           O  
ATOM   1267  OP2   C A  41     -25.896 -61.497  24.733  1.00  0.00           O1-
ATOM   1268  O5'   C A  41     -23.664 -61.776  23.718  1.00  0.00           O  
ATOM   1269  C5'   C A  41     -22.682 -62.044  22.692  1.00  0.00           C  
ATOM   1270 1H5'   C A  41     -22.907 -61.466  21.767  1.00  0.00           H  
ATOM   1271 2H5'   C A  41     -22.696 -63.128  22.432  1.00  0.00           H  
ATOM   1272  C4'   C A  41     -21.239 -61.682  23.125  1.00  0.00           C  
ATOM   1273  H4'   C A  41     -20.549 -61.742  22.256  1.00  0.00           H  
ATOM   1274  O4'   C A  41     -21.168 -60.311  23.639  1.00  0.00           O  
ATOM   1275  C1'   C A  41     -20.356 -60.296  24.818  1.00  0.00           C  
ATOM   1276  H1'   C A  41     -19.634 -59.461  24.681  1.00  0.00           H  
ATOM   1277  N1    C A  41     -21.153 -60.045  26.072  1.00  0.00           N  
ATOM   1278  C6    C A  41     -22.527 -59.945  25.980  1.00  0.00           C  
ATOM   1279  H6    C A  41     -22.955 -60.107  24.994  1.00  0.00           H  
ATOM   1280  C5    C A  41     -23.294 -59.665  27.038  1.00  0.00           C  
ATOM   1281  H5    C A  41     -24.376 -59.581  26.959  1.00  0.00           H  
ATOM   1282  C2    C A  41     -20.544 -59.806  27.307  1.00  0.00           C  
ATOM   1283  O2    C A  41     -19.308 -59.800  27.396  1.00  0.00           O  
ATOM   1284  N3    C A  41     -21.310 -59.533  28.391  1.00  0.00           N  
ATOM   1285  C4    C A  41     -22.640 -59.423  28.271  1.00  0.00           C  
ATOM   1286  N4    C A  41     -23.355 -59.066  29.333  1.00  0.00           N  
ATOM   1287  H41   C A  41     -24.343 -59.147  29.366  1.00  0.00           H  
ATOM   1288  H42   C A  41     -22.864 -58.812  30.176  1.00  0.00           H  
ATOM   1289  C2'   C A  41     -19.578 -61.604  24.815  1.00  0.00           C  
ATOM   1290  H2'   C A  41     -19.254 -61.923  25.829  1.00  0.00           H  
ATOM   1291  O2'   C A  41     -18.456 -61.439  23.957  1.00  0.00           O  
ATOM   1292 'HO2   C A  41     -18.137 -62.331  23.690  1.00  0.00           H  
ATOM   1293  C3'   C A  41     -20.638 -62.558  24.240  1.00  0.00           C  
ATOM   1294  H3'   C A  41     -21.441 -62.713  24.993  1.00  0.00           H  
ATOM   1295  O3'   C A  41     -20.232 -63.831  23.702  1.00  0.00           O  
ATOM   1296  P     U A  42     -18.889 -64.624  23.857  1.00  0.00           P  
ATOM   1297  OP1   U A  42     -17.837 -63.861  23.146  1.00  0.00           O  
ATOM   1298  OP2   U A  42     -19.100 -66.024  23.435  1.00  0.00           O1-
ATOM   1299  O5'   U A  42     -18.573 -64.564  25.400  1.00  0.00           O  
ATOM   1300  C5'   U A  42     -19.343 -65.322  26.357  1.00  0.00           C  
ATOM   1301 1H5'   U A  42     -19.124 -66.409  26.242  1.00  0.00           H  
ATOM   1302 2H5'   U A  42     -20.437 -65.172  26.212  1.00  0.00           H  
ATOM   1303  C4'   U A  42     -18.972 -64.910  27.789  1.00  0.00           C  
ATOM   1304  H4'   U A  42     -17.867 -64.881  27.907  1.00  0.00           H  
ATOM   1305  O4'   U A  42     -19.481 -63.580  28.095  1.00  0.00           O  
ATOM   1306  C1'   U A  42     -19.692 -63.474  29.493  1.00  0.00           C  
ATOM   1307  H1'   U A  42     -18.926 -62.747  29.853  1.00  0.00           H  
ATOM   1308  N1    U A  42     -21.064 -62.996  29.797  1.00  0.00           N  
ATOM   1309  C6    U A  42     -22.117 -63.286  28.957  1.00  0.00           C  
ATOM   1310  H6    U A  42     -21.843 -63.825  28.044  1.00  0.00           H  
ATOM   1311  C2    U A  42     -21.258 -62.297  30.962  1.00  0.00           C  
ATOM   1312  O2    U A  42     -20.355 -62.040  31.749  1.00  0.00           O  
ATOM   1313  N3    U A  42     -22.543 -61.888  31.175  1.00  0.00           N  
ATOM   1314  H3    U A  42     -22.686 -61.409  32.057  1.00  0.00           H  
ATOM   1315  C4    U A  42     -23.636 -62.078  30.367  1.00  0.00           C  
ATOM   1316  O4    U A  42     -24.709 -61.542  30.648  1.00  0.00           O  
ATOM   1317  C5    U A  42     -23.369 -62.861  29.194  1.00  0.00           C  
ATOM   1318  H5    U A  42     -24.175 -63.027  28.484  1.00  0.00           H  
ATOM   1319  C2'   U A  42     -19.408 -64.841  30.114  1.00  0.00           C  
ATOM   1320  H2'   U A  42     -20.147 -65.112  30.900  1.00  0.00           H  
ATOM   1321  O2'   U A  42     -18.103 -64.902  30.657  1.00  0.00           O  
ATOM   1322 'HO2   U A  42     -17.940 -65.851  30.748  1.00  0.00           H  
ATOM   1323  C3'   U A  42     -19.537 -65.782  28.916  1.00  0.00           C  
ATOM   1324  H3'   U A  42     -20.610 -65.950  28.664  1.00  0.00           H  
ATOM   1325  O3'   U A  42     -18.785 -67.015  29.028  1.00  0.00           O  
ATOM   1326  P     G A  43     -19.492 -68.271  29.678  1.00  0.00           P  
ATOM   1327  OP1   G A  43     -18.565 -69.421  29.619  1.00  0.00           O  
ATOM   1328  OP2   G A  43     -20.832 -68.431  29.073  1.00  0.00           O1-
ATOM   1329  O5'   G A  43     -19.645 -67.810  31.188  1.00  0.00           O  
ATOM   1330  C5'   G A  43     -20.694 -68.422  31.982  1.00  0.00           C  
ATOM   1331 1H5'   G A  43     -20.474 -69.504  32.148  1.00  0.00           H  
ATOM   1332 2H5'   G A  43     -21.681 -68.351  31.465  1.00  0.00           H  
ATOM   1333  C4'   G A  43     -20.854 -67.760  33.362  1.00  0.00           C  
ATOM   1334  H4'   G A  43     -19.921 -67.861  33.957  1.00  0.00           H  
ATOM   1335  O4'   G A  43     -21.148 -66.337  33.238  1.00  0.00           O  
ATOM   1336  C1'   G A  43     -21.922 -65.926  34.358  1.00  0.00           C  
ATOM   1337  H1'   G A  43     -21.284 -65.228  34.947  1.00  0.00           H  
ATOM   1338  N9    G A  43     -23.147 -65.238  33.936  1.00  0.00           N  
ATOM   1339  C4    G A  43     -23.807 -64.237  34.602  1.00  0.00           C  
ATOM   1340  N2    G A  43     -24.027 -62.059  37.267  1.00  0.00           N  
ATOM   1341  H21   G A  43     -23.099 -62.128  37.618  1.00  0.00           H  
ATOM   1342  H22   G A  43     -24.652 -61.365  37.628  1.00  0.00           H  
ATOM   1343  N3    G A  43     -23.439 -63.685  35.775  1.00  0.00           N  
ATOM   1344  C2    G A  43     -24.286 -62.754  36.177  1.00  0.00           C  
ATOM   1345  N1    G A  43     -25.433 -62.428  35.508  1.00  0.00           N  
ATOM   1346  H1    G A  43     -26.082 -61.789  35.934  1.00  0.00           H  
ATOM   1347  C6    G A  43     -25.849 -62.988  34.307  1.00  0.00           C  
ATOM   1348  O6    G A  43     -26.902 -62.621  33.774  1.00  0.00           O  
ATOM   1349  C5    G A  43     -24.915 -63.948  33.825  1.00  0.00           C  
ATOM   1350  N7    G A  43     -24.933 -64.732  32.673  1.00  0.00           N  
ATOM   1351  C8    G A  43     -23.865 -65.487  32.789  1.00  0.00           C  
ATOM   1352  H8    G A  43     -23.530 -66.239  32.070  1.00  0.00           H  
ATOM   1353  C2'   G A  43     -22.232 -67.159  35.200  1.00  0.00           C  
ATOM   1354  H2'   G A  43     -23.280 -67.171  35.572  1.00  0.00           H  
ATOM   1355  O2'   G A  43     -21.343 -67.253  36.298  1.00  0.00           O  
ATOM   1356 'HO2   G A  43     -21.552 -68.090  36.747  1.00  0.00           H  
ATOM   1357  C3'   G A  43     -22.025 -68.293  34.194  1.00  0.00           C  
ATOM   1358  H3'   G A  43     -22.892 -68.348  33.496  1.00  0.00           H  
ATOM   1359  O3'   G A  43     -21.698 -69.577  34.770  1.00  0.00           O  
ATOM   1360  P     G A  44     -22.881 -70.541  35.181  1.00  0.00           P  
ATOM   1361  OP1   G A  44     -22.908 -71.703  34.268  1.00  0.00           O  
ATOM   1362  OP2   G A  44     -24.130 -69.754  35.298  1.00  0.00           O1-
ATOM   1363  O5'   G A  44     -22.408 -71.026  36.612  1.00  0.00           O  
ATOM   1364  C5'   G A  44     -23.310 -71.138  37.737  1.00  0.00           C  
ATOM   1365 1H5'   G A  44     -23.252 -72.171  38.147  1.00  0.00           H  
ATOM   1366 2H5'   G A  44     -24.377 -70.983  37.447  1.00  0.00           H  
ATOM   1367  C4'   G A  44     -22.973 -70.161  38.880  1.00  0.00           C  
ATOM   1368  H4'   G A  44     -22.033 -70.457  39.392  1.00  0.00           H  
ATOM   1369  O4'   G A  44     -22.770 -68.809  38.367  1.00  0.00           O  
ATOM   1370  C1'   G A  44     -23.428 -67.872  39.205  1.00  0.00           C  
ATOM   1371  H1'   G A  44     -22.679 -67.093  39.471  1.00  0.00           H  
ATOM   1372  N9    G A  44     -24.561 -67.249  38.501  1.00  0.00           N  
ATOM   1373  C4    G A  44     -25.106 -66.015  38.748  1.00  0.00           C  
ATOM   1374  N2    G A  44     -25.101 -63.006  40.451  1.00  0.00           N  
ATOM   1375  H21   G A  44     -24.351 -63.153  41.084  1.00  0.00           H  
ATOM   1376  H22   G A  44     -25.407 -62.079  40.234  1.00  0.00           H  
ATOM   1377  N3    G A  44     -24.714 -65.139  39.695  1.00  0.00           N  
ATOM   1378  C2    G A  44     -25.381 -63.998  39.629  1.00  0.00           C  
ATOM   1379  N1    G A  44     -26.375 -63.753  38.721  1.00  0.00           N  
ATOM   1380  H1    G A  44     -26.746 -62.822  38.664  1.00  0.00           H  
ATOM   1381  C6    G A  44     -26.780 -64.622  37.724  1.00  0.00           C  
ATOM   1382  O6    G A  44     -27.660 -64.314  36.921  1.00  0.00           O  
ATOM   1383  C5    G A  44     -26.106 -65.864  37.806  1.00  0.00           C  
ATOM   1384  N7    G A  44     -26.237 -67.000  37.021  1.00  0.00           N  
ATOM   1385  C8    G A  44     -25.284 -67.794  37.455  1.00  0.00           C  
ATOM   1386  H8    G A  44     -25.044 -68.780  37.050  1.00  0.00           H  
ATOM   1387  C2'   G A  44     -23.863 -68.607  40.455  1.00  0.00           C  
ATOM   1388  H2'   G A  44     -24.787 -68.184  40.904  1.00  0.00           H  
ATOM   1389  O2'   G A  44     -22.829 -68.631  41.420  1.00  0.00           O  
ATOM   1390 'HO2   G A  44     -22.974 -69.475  41.872  1.00  0.00           H  
ATOM   1391  C3'   G A  44     -24.102 -70.010  39.918  1.00  0.00           C  
ATOM   1392  H3'   G A  44     -25.056 -70.035  39.340  1.00  0.00           H  
ATOM   1393  O3'   G A  44     -24.003 -71.048  40.924  1.00  0.00           O  
ATOM   1394  P     C A  45     -25.326 -71.767  41.410  1.00  0.00           P  
ATOM   1395  OP1   C A  45     -24.954 -72.833  42.364  1.00  0.00           O  
ATOM   1396  OP2   C A  45     -26.123 -72.138  40.222  1.00  0.00           O1-
ATOM   1397  O5'   C A  45     -26.072 -70.600  42.171  1.00  0.00           O  
ATOM   1398  C5'   C A  45     -25.709 -70.246  43.527  1.00  0.00           C  
ATOM   1399 1H5'   C A  45     -24.607 -70.107  43.617  1.00  0.00           H  
ATOM   1400 2H5'   C A  45     -26.014 -71.060  44.225  1.00  0.00           H  
ATOM   1401  C4'   C A  45     -26.381 -68.939  44.006  1.00  0.00           C  
ATOM   1402  H4'   C A  45     -25.967 -68.627  44.988  1.00  0.00           H  
ATOM   1403  O4'   C A  45     -26.121 -67.853  43.067  1.00  0.00           O  
ATOM   1404  C1'   C A  45     -27.265 -67.016  42.986  1.00  0.00           C  
ATOM   1405  H1'   C A  45     -26.906 -66.001  43.276  1.00  0.00           H  
ATOM   1406  N1    C A  45     -27.845 -66.966  41.614  1.00  0.00           N  
ATOM   1407  C6    C A  45     -27.747 -68.066  40.792  1.00  0.00           C  
ATOM   1408  H6    C A  45     -27.203 -68.920  41.201  1.00  0.00           H  
ATOM   1409  C5    C A  45     -28.244 -68.055  39.548  1.00  0.00           C  
ATOM   1410  H5    C A  45     -28.119 -68.895  38.867  1.00  0.00           H  
ATOM   1411  C2    C A  45     -28.552 -65.848  41.179  1.00  0.00           C  
ATOM   1412  O2    C A  45     -28.693 -64.879  41.937  1.00  0.00           O  
ATOM   1413  N3    C A  45     -29.064 -65.818  39.929  1.00  0.00           N  
ATOM   1414  C4    C A  45     -28.895 -66.867  39.109  1.00  0.00           C  
ATOM   1415  N4    C A  45     -29.264 -66.735  37.838  1.00  0.00           N  
ATOM   1416  H41   C A  45     -28.604 -67.111  37.185  1.00  0.00           H  
ATOM   1417  H42   C A  45     -29.609 -65.826  37.596  1.00  0.00           H  
ATOM   1418  C2'   C A  45     -28.269 -67.489  44.024  1.00  0.00           C  
ATOM   1419  H2'   C A  45     -29.317 -67.375  43.680  1.00  0.00           H  
ATOM   1420  O2'   C A  45     -28.094 -66.787  45.242  1.00  0.00           O  
ATOM   1421 'HO2   C A  45     -28.774 -67.129  45.855  1.00  0.00           H  
ATOM   1422  C3'   C A  45     -27.910 -68.975  44.154  1.00  0.00           C  
ATOM   1423  H3'   C A  45     -28.294 -69.549  43.280  1.00  0.00           H  
ATOM   1424  O3'   C A  45     -28.273 -69.613  45.402  1.00  0.00           O  
ATOM   1425  P     U A  46     -29.803 -69.772  45.757  1.00  0.00           P  
ATOM   1426  OP1   U A  46     -29.977 -70.914  46.679  1.00  0.00           O  
ATOM   1427  OP2   U A  46     -30.598 -69.752  44.508  1.00  0.00           O1-
ATOM   1428  O5'   U A  46     -30.076 -68.425  46.545  1.00  0.00           O  
ATOM   1429  C5'   U A  46     -31.367 -68.171  47.163  1.00  0.00           C  
ATOM   1430 1H5'   U A  46     -31.307 -68.413  48.247  1.00  0.00           H  
ATOM   1431 2H5'   U A  46     -32.165 -68.834  46.746  1.00  0.00           H  
ATOM   1432  C4'   U A  46     -31.882 -66.710  47.028  1.00  0.00           C  
ATOM   1433  H4'   U A  46     -31.704 -66.143  47.965  1.00  0.00           H  
ATOM   1434  O4'   U A  46     -31.184 -65.980  45.967  1.00  0.00           O  
ATOM   1435  C1'   U A  46     -32.114 -65.250  45.186  1.00  0.00           C  
ATOM   1436  H1'   U A  46     -31.727 -64.205  45.148  1.00  0.00           H  
ATOM   1437  N1    U A  46     -32.232 -65.823  43.810  1.00  0.00           N  
ATOM   1438  C6    U A  46     -31.943 -67.151  43.566  1.00  0.00           C  
ATOM   1439  H6    U A  46     -31.638 -67.734  44.439  1.00  0.00           H  
ATOM   1440  C2    U A  46     -32.642 -64.998  42.792  1.00  0.00           C  
ATOM   1441  O2    U A  46     -32.927 -63.819  42.960  1.00  0.00           O  
ATOM   1442  N3    U A  46     -32.674 -65.580  41.553  1.00  0.00           N  
ATOM   1443  H3    U A  46     -33.032 -64.995  40.810  1.00  0.00           H  
ATOM   1444  C4    U A  46     -32.295 -66.859  41.216  1.00  0.00           C  
ATOM   1445  O4    U A  46     -32.255 -67.190  40.031  1.00  0.00           O  
ATOM   1446  C5    U A  46     -31.945 -67.681  42.333  1.00  0.00           C  
ATOM   1447  H5    U A  46     -31.631 -68.709  42.165  1.00  0.00           H  
ATOM   1448  C2'   U A  46     -33.433 -65.257  45.937  1.00  0.00           C  
ATOM   1449  H2'   U A  46     -34.304 -65.209  45.251  1.00  0.00           H  
ATOM   1450  O2'   U A  46     -33.508 -64.199  46.876  1.00  0.00           O  
ATOM   1451 'HO2   U A  46     -34.185 -64.505  47.495  1.00  0.00           H  
ATOM   1452  C3'   U A  46     -33.377 -66.600  46.654  1.00  0.00           C  
ATOM   1453  H3'   U A  46     -33.589 -67.424  45.933  1.00  0.00           H  
ATOM   1454  O3'   U A  46     -34.195 -66.682  47.847  1.00  0.00           O  
ATOM   1455  P     G A  47     -35.693 -67.181  47.735  1.00  0.00           P  
ATOM   1456  OP1   G A  47     -36.325 -67.039  49.066  1.00  0.00           O  
ATOM   1457  OP2   G A  47     -35.704 -68.518  47.108  1.00  0.00           O1-
ATOM   1458  O5'   G A  47     -36.331 -66.117  46.751  1.00  0.00           O  
ATOM   1459  C5'   G A  47     -37.400 -66.502  45.853  1.00  0.00           C  
ATOM   1460 1H5'   G A  47     -38.366 -66.529  46.408  1.00  0.00           H  
ATOM   1461 2H5'   G A  47     -37.232 -67.514  45.413  1.00  0.00           H  
ATOM   1462  C4'   G A  47     -37.543 -65.507  44.688  1.00  0.00           C  
ATOM   1463  H4'   G A  47     -37.683 -64.475  45.076  1.00  0.00           H  
ATOM   1464  O4'   G A  47     -36.336 -65.504  43.868  1.00  0.00           O  
ATOM   1465  C1'   G A  47     -36.679 -65.280  42.509  1.00  0.00           C  
ATOM   1466  H1'   G A  47     -36.147 -64.354  42.194  1.00  0.00           H  
ATOM   1467  N9    G A  47     -36.246 -66.409  41.659  1.00  0.00           N  
ATOM   1468  C4    G A  47     -36.391 -66.559  40.296  1.00  0.00           C  
ATOM   1469  N2    G A  47     -37.542 -65.406  37.232  1.00  0.00           N  
ATOM   1470  H21   G A  47     -38.173 -64.681  37.514  1.00  0.00           H  
ATOM   1471  H22   G A  47     -37.627 -65.706  36.284  1.00  0.00           H  
ATOM   1472  N3    G A  47     -36.987 -65.694  39.450  1.00  0.00           N  
ATOM   1473  C2    G A  47     -36.993 -66.124  38.194  1.00  0.00           C  
ATOM   1474  N1    G A  47     -36.414 -67.301  37.809  1.00  0.00           N  
ATOM   1475  H1    G A  47     -36.496 -67.591  36.850  1.00  0.00           H  
ATOM   1476  C6    G A  47     -35.777 -68.206  38.645  1.00  0.00           C  
ATOM   1477  O6    G A  47     -35.277 -69.243  38.192  1.00  0.00           O  
ATOM   1478  C5    G A  47     -35.796 -67.770  39.996  1.00  0.00           C  
ATOM   1479  N7    G A  47     -35.302 -68.381  41.141  1.00  0.00           N  
ATOM   1480  C8    G A  47     -35.592 -67.540  42.104  1.00  0.00           C  
ATOM   1481  H8    G A  47     -35.357 -67.680  43.164  1.00  0.00           H  
ATOM   1482  C2'   G A  47     -38.176 -65.051  42.457  1.00  0.00           C  
ATOM   1483  H2'   G A  47     -38.632 -65.451  41.532  1.00  0.00           H  
ATOM   1484  O2'   G A  47     -38.486 -63.678  42.584  1.00  0.00           O  
ATOM   1485 'HO2   G A  47     -39.301 -63.669  43.104  1.00  0.00           H  
ATOM   1486  C3'   G A  47     -38.667 -65.813  43.682  1.00  0.00           C  
ATOM   1487  H3'   G A  47     -38.641 -66.914  43.505  1.00  0.00           H  
ATOM   1488  O3'   G A  47     -39.944 -65.357  44.187  1.00  0.00           O  
ATOM   1489  P     A A  48     -41.285 -66.004  43.653  1.00  0.00           P  
ATOM   1490  OP1   A A  48     -42.427 -65.273  44.237  1.00  0.00           O  
ATOM   1491  OP2   A A  48     -41.238 -67.470  43.825  1.00  0.00           O1-
ATOM   1492  O5'   A A  48     -41.236 -65.658  42.106  1.00  0.00           O  
ATOM   1493  C5'   A A  48     -41.156 -66.723  41.130  1.00  0.00           C  
ATOM   1494 1H5'   A A  48     -42.141 -67.238  41.041  1.00  0.00           H  
ATOM   1495 2H5'   A A  48     -40.386 -67.484  41.405  1.00  0.00           H  
ATOM   1496  C4'   A A  48     -40.778 -66.122  39.780  1.00  0.00           C  
ATOM   1497  H4'   A A  48     -39.750 -65.700  39.813  1.00  0.00           H  
ATOM   1498  O4'   A A  48     -40.795 -67.123  38.734  1.00  0.00           O  
ATOM   1499  C1'   A A  48     -40.907 -66.437  37.497  1.00  0.00           C  
ATOM   1500  H1'   A A  48     -39.889 -66.471  37.051  1.00  0.00           H  
ATOM   1501  N9    A A  48     -41.831 -67.084  36.567  1.00  0.00           N  
ATOM   1502  C5    A A  48     -43.571 -67.871  35.489  1.00  0.00           C  
ATOM   1503  N7    A A  48     -42.471 -68.138  34.680  1.00  0.00           N  
ATOM   1504  C8    A A  48     -41.472 -67.623  35.354  1.00  0.00           C  
ATOM   1505  H8    A A  48     -40.432 -67.611  35.015  1.00  0.00           H  
ATOM   1506  N1    A A  48     -45.800 -67.769  36.314  1.00  0.00           N  
ATOM   1507  C2    A A  48     -45.273 -67.210  37.407  1.00  0.00           C  
ATOM   1508  H2    A A  48     -45.987 -66.962  38.197  1.00  0.00           H  
ATOM   1509  N3    A A  48     -44.002 -66.944  37.703  1.00  0.00           N  
ATOM   1510  C4    A A  48     -43.194 -67.258  36.670  1.00  0.00           C  
ATOM   1511  C6    A A  48     -44.952 -68.089  35.309  1.00  0.00           C  
ATOM   1512  N6    A A  48     -45.481 -68.534  34.159  1.00  0.00           N  
ATOM   1513  H61   A A  48     -44.903 -68.402  33.356  1.00  0.00           H  
ATOM   1514  H62   A A  48     -46.453 -68.355  34.078  1.00  0.00           H  
ATOM   1515  C2'   A A  48     -41.271 -64.976  37.787  1.00  0.00           C  
ATOM   1516  H2'   A A  48     -42.107 -64.613  37.148  1.00  0.00           H  
ATOM   1517  O2'   A A  48     -40.133 -64.143  37.637  1.00  0.00           O  
ATOM   1518 'HO2   A A  48     -40.233 -63.434  38.289  1.00  0.00           H  
ATOM   1519  C3'   A A  48     -41.701 -65.031  39.249  1.00  0.00           C  
ATOM   1520  H3'   A A  48     -42.747 -65.395  39.345  1.00  0.00           H  
ATOM   1521  O3'   A A  48     -41.513 -63.797  39.969  1.00  0.00           O  
ATOM   1522 'HO3   A A  48     -41.532 -64.050  40.912  1.00  0.00           H  
TER    1523        A A  48 
ATOM   1524 'HO5   A B  49     -42.478 -62.554  38.946  1.00  0.00           H  
ATOM   1525  O5'   A B  49     -43.097 -62.014  38.419  1.00  0.00           O  
ATOM   1526  C5'   A B  49     -42.331 -61.183  37.535  1.00  0.00           C  
ATOM   1527 1H5'   A B  49     -41.302 -61.584  37.402  1.00  0.00           H  
ATOM   1528 2H5'   A B  49     -42.235 -60.179  38.008  1.00  0.00           H  
ATOM   1529  C4'   A B  49     -43.014 -61.032  36.168  1.00  0.00           C  
ATOM   1530  H4'   A B  49     -44.101 -61.247  36.255  1.00  0.00           H  
ATOM   1531  O4'   A B  49     -42.861 -59.657  35.693  1.00  0.00           O  
ATOM   1532  C1'   A B  49     -42.102 -59.654  34.500  1.00  0.00           C  
ATOM   1533  H1'   A B  49     -42.859 -59.557  33.689  1.00  0.00           H  
ATOM   1534  N9    A B  49     -41.112 -58.569  34.404  1.00  0.00           N  
ATOM   1535  C5    A B  49     -39.583 -57.001  34.661  1.00  0.00           C  
ATOM   1536  N7    A B  49     -39.666 -57.252  33.296  1.00  0.00           N  
ATOM   1537  C8    A B  49     -40.544 -58.215  33.207  1.00  0.00           C  
ATOM   1538  H8    A B  49     -40.834 -58.715  32.279  1.00  0.00           H  
ATOM   1539  N1    A B  49     -38.964 -56.087  36.761  1.00  0.00           N  
ATOM   1540  C2    A B  49     -39.843 -56.935  37.293  1.00  0.00           C  
ATOM   1541  H2    A B  49     -39.940 -56.879  38.380  1.00  0.00           H  
ATOM   1542  N3    A B  49     -40.691 -57.774  36.695  1.00  0.00           N  
ATOM   1543  C4    A B  49     -40.480 -57.796  35.365  1.00  0.00           C  
ATOM   1544  C6    A B  49     -38.775 -56.124  35.420  1.00  0.00           C  
ATOM   1545  N6    A B  49     -37.788 -55.367  34.915  1.00  0.00           N  
ATOM   1546  H61   A B  49     -37.306 -55.739  34.116  1.00  0.00           H  
ATOM   1547  H62   A B  49     -37.157 -55.020  35.600  1.00  0.00           H  
ATOM   1548  C2'   A B  49     -41.421 -60.986  34.370  1.00  0.00           C  
ATOM   1549  H2'   A B  49     -40.451 -60.997  34.920  1.00  0.00           H  
ATOM   1550  O2'   A B  49     -41.223 -61.270  32.998  1.00  0.00           O  
ATOM   1551 'HO2   A B  49     -41.226 -62.241  32.890  1.00  0.00           H  
ATOM   1552  C3'   A B  49     -42.403 -61.929  35.066  1.00  0.00           C  
ATOM   1553  H3'   A B  49     -41.818 -62.710  35.608  1.00  0.00           H  
ATOM   1554  O3'   A B  49     -43.409 -62.516  34.202  1.00  0.00           O  
ATOM   1555  P     C B  50     -43.208 -64.015  33.720  1.00  0.00           P  
ATOM   1556  OP1   C B  50     -44.163 -64.315  32.634  1.00  0.00           O  
ATOM   1557  OP2   C B  50     -43.239 -64.890  34.909  1.00  0.00           O1-
ATOM   1558  O5'   C B  50     -41.726 -63.993  33.134  1.00  0.00           O  
ATOM   1559  C5'   C B  50     -40.665 -64.705  33.812  1.00  0.00           C  
ATOM   1560 1H5'   C B  50     -40.739 -65.790  33.579  1.00  0.00           H  
ATOM   1561 2H5'   C B  50     -40.727 -64.578  34.919  1.00  0.00           H  
ATOM   1562  C4'   C B  50     -39.280 -64.208  33.378  1.00  0.00           C  
ATOM   1563  H4'   C B  50     -39.182 -63.115  33.561  1.00  0.00           H  
ATOM   1564  O4'   C B  50     -38.273 -64.906  34.188  1.00  0.00           O  
ATOM   1565  C1'   C B  50     -37.266 -65.359  33.315  1.00  0.00           C  
ATOM   1566  H1'   C B  50     -36.656 -64.450  33.135  1.00  0.00           H  
ATOM   1567  N1    C B  50     -36.412 -66.416  33.882  1.00  0.00           N  
ATOM   1568  C6    C B  50     -35.076 -66.247  33.620  1.00  0.00           C  
ATOM   1569  H6    C B  50     -34.816 -65.356  33.037  1.00  0.00           H  
ATOM   1570  C5    C B  50     -34.160 -67.086  34.124  1.00  0.00           C  
ATOM   1571  H5    C B  50     -33.093 -66.922  33.997  1.00  0.00           H  
ATOM   1572  C2    C B  50     -36.857 -67.540  34.579  1.00  0.00           C  
ATOM   1573  O2    C B  50     -38.068 -67.713  34.778  1.00  0.00           O  
ATOM   1574  N3    C B  50     -35.940 -68.394  35.092  1.00  0.00           N  
ATOM   1575  C4    C B  50     -34.631 -68.156  34.938  1.00  0.00           C  
ATOM   1576  N4    C B  50     -33.777 -68.894  35.643  1.00  0.00           N  
ATOM   1577  H41   C B  50     -32.840 -68.590  35.764  1.00  0.00           H  
ATOM   1578  H42   C B  50     -34.198 -69.421  36.384  1.00  0.00           H  
ATOM   1579  C2'   C B  50     -37.985 -65.747  32.056  1.00  0.00           C  
ATOM   1580  H2'   C B  50     -38.599 -66.659  32.235  1.00  0.00           H  
ATOM   1581  O2'   C B  50     -37.117 -65.942  30.955  1.00  0.00           O  
ATOM   1582 'HO2   C B  50     -36.684 -65.070  30.792  1.00  0.00           H  
ATOM   1583  C3'   C B  50     -38.911 -64.527  31.902  1.00  0.00           C  
ATOM   1584  H3'   C B  50     -39.849 -64.874  31.414  1.00  0.00           H  
ATOM   1585  O3'   C B  50     -38.437 -63.387  31.155  1.00  0.00           O  
ATOM   1586  P     A B  51     -37.089 -62.588  31.111  1.00  0.00           P  
ATOM   1587  OP1   A B  51     -37.192 -61.533  30.085  1.00  0.00           O  
ATOM   1588  OP2   A B  51     -36.001 -63.582  30.939  1.00  0.00           O1-
ATOM   1589  O5'   A B  51     -36.947 -61.942  32.551  1.00  0.00           O  
ATOM   1590  C5'   A B  51     -37.664 -60.718  32.856  1.00  0.00           C  
ATOM   1591 1H5'   A B  51     -38.741 -60.823  32.589  1.00  0.00           H  
ATOM   1592 2H5'   A B  51     -37.254 -59.870  32.259  1.00  0.00           H  
ATOM   1593  C4'   A B  51     -37.603 -60.310  34.349  1.00  0.00           C  
ATOM   1594  H4'   A B  51     -38.396 -59.567  34.565  1.00  0.00           H  
ATOM   1595  O4'   A B  51     -37.839 -61.445  35.234  1.00  0.00           O  
ATOM   1596  C1'   A B  51     -37.023 -61.312  36.388  1.00  0.00           C  
ATOM   1597  H1'   A B  51     -37.700 -61.375  37.272  1.00  0.00           H  
ATOM   1598  N9    A B  51     -36.026 -62.385  36.447  1.00  0.00           N  
ATOM   1599  C5    A B  51     -34.561 -63.875  37.121  1.00  0.00           C  
ATOM   1600  N7    A B  51     -34.687 -64.060  35.752  1.00  0.00           N  
ATOM   1601  C8    A B  51     -35.560 -63.141  35.399  1.00  0.00           C  
ATOM   1602  H8    A B  51     -35.923 -62.964  34.384  1.00  0.00           H  
ATOM   1603  N1    A B  51     -33.905 -64.129  39.386  1.00  0.00           N  
ATOM   1604  C2    A B  51     -34.728 -63.106  39.655  1.00  0.00           C  
ATOM   1605  H2    A B  51     -34.772 -62.794  40.705  1.00  0.00           H  
ATOM   1606  N3    A B  51     -35.487 -62.396  38.820  1.00  0.00           N  
ATOM   1607  C4    A B  51     -35.373 -62.844  37.561  1.00  0.00           C  
ATOM   1608  C6    A B  51     -33.810 -64.553  38.105  1.00  0.00           C  
ATOM   1609  N6    A B  51     -32.979 -65.579  37.849  1.00  0.00           N  
ATOM   1610  H61   A B  51     -32.207 -65.355  37.252  1.00  0.00           H  
ATOM   1611  H62   A B  51     -32.750 -66.173  38.629  1.00  0.00           H  
ATOM   1612  C2'   A B  51     -36.378 -59.945  36.345  1.00  0.00           C  
ATOM   1613  H2'   A B  51     -35.369 -59.937  36.806  1.00  0.00           H  
ATOM   1614  O2'   A B  51     -37.193 -58.987  36.994  1.00  0.00           O  
ATOM   1615 'HO2   A B  51     -36.737 -58.134  36.885  1.00  0.00           H  
ATOM   1616  C3'   A B  51     -36.288 -59.690  34.841  1.00  0.00           C  
ATOM   1617  H3'   A B  51     -35.468 -60.286  34.379  1.00  0.00           H  
ATOM   1618  O3'   A B  51     -36.226 -58.301  34.454  1.00  0.00           O  
ATOM   1619  P     G B  52     -34.922 -57.468  34.739  1.00  0.00           P  
ATOM   1620  OP1   G B  52     -34.955 -56.272  33.872  1.00  0.00           O  
ATOM   1621  OP2   G B  52     -33.742 -58.357  34.694  1.00  0.00           O1-
ATOM   1622  O5'   G B  52     -35.156 -56.985  36.230  1.00  0.00           O  
ATOM   1623  C5'   G B  52     -34.068 -56.340  36.955  1.00  0.00           C  
ATOM   1624 1H5'   G B  52     -34.306 -55.262  37.089  1.00  0.00           H  
ATOM   1625 2H5'   G B  52     -33.101 -56.367  36.392  1.00  0.00           H  
ATOM   1626  C4'   G B  52     -33.781 -56.941  38.356  1.00  0.00           C  
ATOM   1627  H4'   G B  52     -34.361 -56.400  39.132  1.00  0.00           H  
ATOM   1628  O4'   G B  52     -34.191 -58.335  38.445  1.00  0.00           O  
ATOM   1629  C1'   G B  52     -33.286 -59.056  39.261  1.00  0.00           C  
ATOM   1630  H1'   G B  52     -33.886 -59.486  40.095  1.00  0.00           H  
ATOM   1631  N9    G B  52     -32.656 -60.155  38.506  1.00  0.00           N  
ATOM   1632  C4    G B  52     -31.899 -61.170  39.029  1.00  0.00           C  
ATOM   1633  N2    G B  52     -30.334 -62.649  41.727  1.00  0.00           N  
ATOM   1634  H21   G B  52     -30.683 -62.096  42.475  1.00  0.00           H  
ATOM   1635  H22   G B  52     -29.773 -63.461  41.919  1.00  0.00           H  
ATOM   1636  N3    G B  52     -31.574 -61.331  40.323  1.00  0.00           N  
ATOM   1637  C2    G B  52     -30.807 -62.389  40.527  1.00  0.00           C  
ATOM   1638  N1    G B  52     -30.468 -63.274  39.540  1.00  0.00           N  
ATOM   1639  H1    G B  52     -29.935 -64.093  39.786  1.00  0.00           H  
ATOM   1640  C6    G B  52     -30.845 -63.175  38.208  1.00  0.00           C  
ATOM   1641  O6    G B  52     -30.539 -64.042  37.383  1.00  0.00           O  
ATOM   1642  C5    G B  52     -31.581 -61.986  37.961  1.00  0.00           C  
ATOM   1643  N7    G B  52     -32.093 -61.476  36.775  1.00  0.00           N  
ATOM   1644  C8    G B  52     -32.727 -60.384  37.144  1.00  0.00           C  
ATOM   1645  H8    G B  52     -33.259 -59.698  36.475  1.00  0.00           H  
ATOM   1646  C2'   G B  52     -32.280 -58.067  39.820  1.00  0.00           C  
ATOM   1647  H2'   G B  52     -31.264 -58.500  39.941  1.00  0.00           H  
ATOM   1648  O2'   G B  52     -32.719 -57.537  41.055  1.00  0.00           O  
ATOM   1649 'HO2   G B  52     -32.408 -56.621  41.021  1.00  0.00           H  
ATOM   1650  C3'   G B  52     -32.296 -56.972  38.762  1.00  0.00           C  
ATOM   1651  H3'   G B  52     -31.730 -57.297  37.857  1.00  0.00           H  
ATOM   1652  O3'   G B  52     -31.894 -55.678  39.270  1.00  0.00           O  
ATOM   1653  P     C B  53     -30.487 -55.082  38.880  1.00  0.00           P  
ATOM   1654  OP1   C B  53     -30.352 -53.762  39.524  1.00  0.00           O  
ATOM   1655  OP2   C B  53     -30.327 -55.174  37.416  1.00  0.00           O1-
ATOM   1656  O5'   C B  53     -29.488 -56.101  39.555  1.00  0.00           O  
ATOM   1657  C5'   C B  53     -29.187 -56.036  40.968  1.00  0.00           C  
ATOM   1658 1H5'   C B  53     -30.123 -56.171  41.557  1.00  0.00           H  
ATOM   1659 2H5'   C B  53     -28.760 -55.040  41.232  1.00  0.00           H  
ATOM   1660  C4'   C B  53     -28.192 -57.127  41.448  1.00  0.00           C  
ATOM   1661  H4'   C B  53     -28.238 -57.198  42.556  1.00  0.00           H  
ATOM   1662  O4'   C B  53     -28.504 -58.439  40.878  1.00  0.00           O  
ATOM   1663  C1'   C B  53     -27.438 -58.818  40.015  1.00  0.00           C  
ATOM   1664  H1'   C B  53     -26.798 -59.495  40.628  1.00  0.00           H  
ATOM   1665  N1    C B  53     -27.904 -59.486  38.782  1.00  0.00           N  
ATOM   1666  C6    C B  53     -28.997 -58.985  38.123  1.00  0.00           C  
ATOM   1667  H6    C B  53     -29.499 -58.148  38.610  1.00  0.00           H  
ATOM   1668  C5    C B  53     -29.439 -59.546  36.990  1.00  0.00           C  
ATOM   1669  H5    C B  53     -30.329 -59.190  36.473  1.00  0.00           H  
ATOM   1670  C2    C B  53     -27.170 -60.520  38.219  1.00  0.00           C  
ATOM   1671  O2    C B  53     -26.142 -60.922  38.784  1.00  0.00           O  
ATOM   1672  N3    C B  53     -27.598 -61.107  37.083  1.00  0.00           N  
ATOM   1673  C4    C B  53     -28.713 -60.662  36.479  1.00  0.00           C  
ATOM   1674  N4    C B  53     -29.153 -61.306  35.405  1.00  0.00           N  
ATOM   1675  H41   C B  53     -30.131 -61.282  35.197  1.00  0.00           H  
ATOM   1676  H42   C B  53     -28.602 -62.059  35.043  1.00  0.00           H  
ATOM   1677  C2'   C B  53     -26.643 -57.571  39.710  1.00  0.00           C  
ATOM   1678  H2'   C B  53     -27.156 -56.953  38.938  1.00  0.00           H  
ATOM   1679  O2'   C B  53     -25.320 -57.855  39.308  1.00  0.00           O  
ATOM   1680 'HO2   C B  53     -24.718 -57.658  40.055  1.00  0.00           H  
ATOM   1681  C3'   C B  53     -26.715 -56.872  41.058  1.00  0.00           C  
ATOM   1682  H3'   C B  53     -26.585 -55.773  40.916  1.00  0.00           H  
ATOM   1683  O3'   C B  53     -25.808 -57.416  42.050  1.00  0.00           O  
ATOM   1684  P     A B  54     -24.542 -56.614  42.532  1.00  0.00           P  
ATOM   1685  OP1   A B  54     -23.946 -57.336  43.678  1.00  0.00           O  
ATOM   1686  OP2   A B  54     -24.928 -55.205  42.744  1.00  0.00           O1-
ATOM   1687  O5'   A B  54     -23.605 -56.750  41.255  1.00  0.00           O  
ATOM   1688  C5'   A B  54     -22.167 -56.862  41.430  1.00  0.00           C  
ATOM   1689 1H5'   A B  54     -21.925 -57.557  42.270  1.00  0.00           H  
ATOM   1690 2H5'   A B  54     -21.739 -55.866  41.687  1.00  0.00           H  
ATOM   1691  C4'   A B  54     -21.389 -57.403  40.199  1.00  0.00           C  
ATOM   1692  H4'   A B  54     -20.471 -57.920  40.557  1.00  0.00           H  
ATOM   1693  O4'   A B  54     -22.148 -58.380  39.425  1.00  0.00           O  
ATOM   1694  C1'   A B  54     -21.553 -58.485  38.144  1.00  0.00           C  
ATOM   1695  H1'   A B  54     -20.974 -59.438  38.174  1.00  0.00           H  
ATOM   1696  N9    A B  54     -22.531 -58.551  37.058  1.00  0.00           N  
ATOM   1697  C5    A B  54     -23.571 -59.115  35.208  1.00  0.00           C  
ATOM   1698  N7    A B  54     -24.313 -58.082  35.763  1.00  0.00           N  
ATOM   1699  C8    A B  54     -23.644 -57.770  36.854  1.00  0.00           C  
ATOM   1700  H8    A B  54     -23.926 -56.991  37.568  1.00  0.00           H  
ATOM   1701  N1    A B  54     -22.873 -60.896  33.814  1.00  0.00           N  
ATOM   1702  C2    A B  54     -21.830 -61.035  34.641  1.00  0.00           C  
ATOM   1703  H2    A B  54     -21.139 -61.849  34.392  1.00  0.00           H  
ATOM   1704  N3    A B  54     -21.580 -60.399  35.786  1.00  0.00           N  
ATOM   1705  C4    A B  54     -22.472 -59.412  35.992  1.00  0.00           C  
ATOM   1706  C6    A B  54     -23.772 -59.919  34.067  1.00  0.00           C  
ATOM   1707  N6    A B  54     -24.835 -59.821  33.248  1.00  0.00           N  
ATOM   1708  H61   A B  54     -25.518 -59.114  33.400  1.00  0.00           H  
ATOM   1709  H62   A B  54     -24.908 -60.444  32.467  1.00  0.00           H  
ATOM   1710  C2'   A B  54     -20.589 -57.327  37.963  1.00  0.00           C  
ATOM   1711  H2'   A B  54     -20.776 -56.767  37.023  1.00  0.00           H  
ATOM   1712  O2'   A B  54     -19.256 -57.807  37.988  1.00  0.00           O  
ATOM   1713 'HO2   A B  54     -18.674 -57.027  37.913  1.00  0.00           H  
ATOM   1714  C3'   A B  54     -20.902 -56.401  39.147  1.00  0.00           C  
ATOM   1715  H3'   A B  54     -21.778 -55.753  38.920  1.00  0.00           H  
ATOM   1716  O3'   A B  54     -19.778 -55.632  39.641  1.00  0.00           O  
ATOM   1717  P     G B  55     -19.235 -54.405  38.798  1.00  0.00           P  
ATOM   1718  OP1   G B  55     -18.263 -53.665  39.632  1.00  0.00           O  
ATOM   1719  OP2   G B  55     -20.378 -53.656  38.241  1.00  0.00           O1-
ATOM   1720  O5'   G B  55     -18.457 -55.105  37.595  1.00  0.00           O  
ATOM   1721  C5'   G B  55     -17.203 -54.531  37.127  1.00  0.00           C  
ATOM   1722 1H5'   G B  55     -16.479 -54.480  37.974  1.00  0.00           H  
ATOM   1723 2H5'   G B  55     -17.362 -53.489  36.766  1.00  0.00           H  
ATOM   1724  C4'   G B  55     -16.489 -55.316  35.984  1.00  0.00           C  
ATOM   1725  H4'   G B  55     -15.393 -55.297  36.160  1.00  0.00           H  
ATOM   1726  O4'   G B  55     -16.884 -56.725  35.953  1.00  0.00           O  
ATOM   1727  C1'   G B  55     -16.932 -57.166  34.598  1.00  0.00           C  
ATOM   1728  H1'   G B  55     -16.332 -58.100  34.526  1.00  0.00           H  
ATOM   1729  N9    G B  55     -18.312 -57.423  34.149  1.00  0.00           N  
ATOM   1730  C4    G B  55     -18.710 -58.068  33.003  1.00  0.00           C  
ATOM   1731  N2    G B  55     -17.950 -59.443  29.920  1.00  0.00           N  
ATOM   1732  H21   G B  55     -16.959 -59.405  29.933  1.00  0.00           H  
ATOM   1733  H22   G B  55     -18.431 -59.649  29.063  1.00  0.00           H  
ATOM   1734  N3    G B  55     -17.899 -58.598  32.061  1.00  0.00           N  
ATOM   1735  C2    G B  55     -18.580 -58.995  30.990  1.00  0.00           C  
ATOM   1736  N1    G B  55     -19.943 -58.980  30.912  1.00  0.00           N  
ATOM   1737  H1    G B  55     -20.373 -59.275  30.051  1.00  0.00           H  
ATOM   1738  C6    G B  55     -20.803 -58.500  31.888  1.00  0.00           C  
ATOM   1739  O6    G B  55     -22.028 -58.540  31.729  1.00  0.00           O  
ATOM   1740  C5    G B  55     -20.094 -58.008  33.014  1.00  0.00           C  
ATOM   1741  N7    G B  55     -20.557 -57.338  34.142  1.00  0.00           N  
ATOM   1742  C8    G B  55     -19.459 -56.992  34.771  1.00  0.00           C  
ATOM   1743  H8    G B  55     -19.398 -56.410  35.692  1.00  0.00           H  
ATOM   1744  C2'   G B  55     -16.303 -56.085  33.756  1.00  0.00           C  
ATOM   1745  H2'   G B  55     -16.731 -56.069  32.736  1.00  0.00           H  
ATOM   1746  O2'   G B  55     -14.897 -56.245  33.669  1.00  0.00           O  
ATOM   1747 'HO2   G B  55     -14.598 -55.501  33.117  1.00  0.00           H  
ATOM   1748  C3'   G B  55     -16.692 -54.823  34.530  1.00  0.00           C  
ATOM   1749  H3'   G B  55     -17.776 -54.600  34.409  1.00  0.00           H  
ATOM   1750  O3'   G B  55     -15.880 -53.652  34.267  1.00  0.00           O  
ATOM   1751  P     G B  56     -15.875 -52.963  32.840  1.00  0.00           P  
ATOM   1752  OP1   G B  56     -15.188 -51.661  32.950  1.00  0.00           O  
ATOM   1753  OP2   G B  56     -17.239 -52.978  32.264  1.00  0.00           O1-
ATOM   1754  O5'   G B  56     -14.966 -53.942  31.994  1.00  0.00           O  
ATOM   1755  C5'   G B  56     -14.126 -53.494  30.898  1.00  0.00           C  
ATOM   1756 1H5'   G B  56     -13.077 -53.444  31.263  1.00  0.00           H  
ATOM   1757 2H5'   G B  56     -14.387 -52.460  30.562  1.00  0.00           H  
ATOM   1758  C4'   G B  56     -14.135 -54.401  29.629  1.00  0.00           C  
ATOM   1759  H4'   G B  56     -13.097 -54.652  29.327  1.00  0.00           H  
ATOM   1760  O4'   G B  56     -14.827 -55.672  29.852  1.00  0.00           O  
ATOM   1761  C1'   G B  56     -15.661 -55.970  28.736  1.00  0.00           C  
ATOM   1762  H1'   G B  56     -15.414 -57.009  28.420  1.00  0.00           H  
ATOM   1763  N9    G B  56     -17.096 -55.909  29.091  1.00  0.00           N  
ATOM   1764  C4    G B  56     -18.180 -56.198  28.295  1.00  0.00           C  
ATOM   1765  N2    G B  56     -19.520 -56.845  25.179  1.00  0.00           N  
ATOM   1766  H21   G B  56     -18.694 -56.949  24.638  1.00  0.00           H  
ATOM   1767  H22   G B  56     -20.428 -56.912  24.760  1.00  0.00           H  
ATOM   1768  N3    G B  56     -18.147 -56.556  26.998  1.00  0.00           N  
ATOM   1769  C2    G B  56     -19.359 -56.617  26.466  1.00  0.00           C  
ATOM   1770  N1    G B  56     -20.509 -56.466  27.188  1.00  0.00           N  
ATOM   1771  H1    G B  56     -21.393 -56.500  26.709  1.00  0.00           H  
ATOM   1772  C6    G B  56     -20.581 -56.181  28.541  1.00  0.00           C  
ATOM   1773  O6    G B  56     -21.671 -56.085  29.114  1.00  0.00           O  
ATOM   1774  C5    G B  56     -19.289 -56.020  29.103  1.00  0.00           C  
ATOM   1775  N7    G B  56     -18.916 -55.616  30.373  1.00  0.00           N  
ATOM   1776  C8    G B  56     -17.609 -55.541  30.312  1.00  0.00           C  
ATOM   1777  H8    G B  56     -16.955 -55.187  31.108  1.00  0.00           H  
ATOM   1778  C2'   G B  56     -15.298 -55.013  27.627  1.00  0.00           C  
ATOM   1779  H2'   G B  56     -16.170 -54.759  26.984  1.00  0.00           H  
ATOM   1780  O2'   G B  56     -14.257 -55.533  26.819  1.00  0.00           O  
ATOM   1781 'HO2   G B  56     -14.034 -54.794  26.234  1.00  0.00           H  
ATOM   1782  C3'   G B  56     -14.829 -53.781  28.402  1.00  0.00           C  
ATOM   1783  H3'   G B  56     -15.697 -53.215  28.802  1.00  0.00           H  
ATOM   1784  O3'   G B  56     -13.905 -52.918  27.696  1.00  0.00           O  
ATOM   1785  P     C B  57     -14.396 -51.936  26.559  1.00  0.00           P  
ATOM   1786  OP1   C B  57     -13.207 -51.312  25.939  1.00  0.00           O  
ATOM   1787  OP2   C B  57     -15.448 -51.058  27.106  1.00  0.00           O1-
ATOM   1788  O5'   C B  57     -15.045 -52.923  25.513  1.00  0.00           O  
ATOM   1789  C5'   C B  57     -15.610 -52.493  24.253  1.00  0.00           C  
ATOM   1790 1H5'   C B  57     -15.171 -53.132  23.456  1.00  0.00           H  
ATOM   1791 2H5'   C B  57     -15.327 -51.443  23.998  1.00  0.00           H  
ATOM   1792  C4'   C B  57     -17.157 -52.614  24.122  1.00  0.00           C  
ATOM   1793  H4'   C B  57     -17.413 -53.000  23.112  1.00  0.00           H  
ATOM   1794  O4'   C B  57     -17.753 -53.534  25.081  1.00  0.00           O  
ATOM   1795  C1'   C B  57     -19.049 -53.067  25.440  1.00  0.00           C  
ATOM   1796  H1'   C B  57     -19.739 -53.881  25.119  1.00  0.00           H  
ATOM   1797  N1    C B  57     -19.209 -52.851  26.903  1.00  0.00           N  
ATOM   1798  C6    C B  57     -18.112 -52.536  27.663  1.00  0.00           C  
ATOM   1799  H6    C B  57     -17.165 -52.480  27.123  1.00  0.00           H  
ATOM   1800  C5    C B  57     -18.207 -52.358  28.987  1.00  0.00           C  
ATOM   1801  H5    C B  57     -17.341 -52.156  29.615  1.00  0.00           H  
ATOM   1802  C2    C B  57     -20.470 -52.890  27.492  1.00  0.00           C  
ATOM   1803  O2    C B  57     -21.458 -53.105  26.767  1.00  0.00           O  
ATOM   1804  N3    C B  57     -20.590 -52.711  28.830  1.00  0.00           N  
ATOM   1805  C4    C B  57     -19.491 -52.495  29.582  1.00  0.00           C  
ATOM   1806  N4    C B  57     -19.601 -52.441  30.906  1.00  0.00           N  
ATOM   1807  H41   C B  57     -18.753 -52.597  31.444  1.00  0.00           H  
ATOM   1808  H42   C B  57     -20.444 -52.789  31.292  1.00  0.00           H  
ATOM   1809  C2'   C B  57     -19.347 -51.819  24.621  1.00  0.00           C  
ATOM   1810  H2'   C B  57     -19.911 -51.054  25.200  1.00  0.00           H  
ATOM   1811  O2'   C B  57     -20.073 -52.171  23.454  1.00  0.00           O  
ATOM   1812 'HO2   C B  57     -19.922 -51.467  22.798  1.00  0.00           H  
ATOM   1813  C3'   C B  57     -17.940 -51.308  24.295  1.00  0.00           C  
ATOM   1814  H3'   C B  57     -17.495 -50.788  25.176  1.00  0.00           H  
ATOM   1815  O3'   C B  57     -17.817 -50.521  23.092  1.00  0.00           O  
ATOM   1816  P     A B  58     -18.508 -49.116  22.962  1.00  0.00           P  
ATOM   1817  OP1   A B  58     -17.640 -48.217  22.182  1.00  0.00           O  
ATOM   1818  OP2   A B  58     -18.988 -48.650  24.280  1.00  0.00           O1-
ATOM   1819  O5'   A B  58     -19.777 -49.496  22.101  1.00  0.00           O  
ATOM   1820  C5'   A B  58     -19.631 -49.804  20.693  1.00  0.00           C  
ATOM   1821 1H5'   A B  58     -19.002 -50.714  20.559  1.00  0.00           H  
ATOM   1822 2H5'   A B  58     -19.138 -48.958  20.155  1.00  0.00           H  
ATOM   1823  C4'   A B  58     -20.986 -50.056  20.000  1.00  0.00           C  
ATOM   1824  H4'   A B  58     -20.834 -50.456  18.974  1.00  0.00           H  
ATOM   1825  O4'   A B  58     -21.779 -51.038  20.739  1.00  0.00           O  
ATOM   1826  C1'   A B  58     -23.136 -50.604  20.763  1.00  0.00           C  
ATOM   1827  H1'   A B  58     -23.771 -51.463  20.447  1.00  0.00           H  
ATOM   1828  N9    A B  58     -23.515 -50.172  22.116  1.00  0.00           N  
ATOM   1829  C5    A B  58     -24.612 -49.513  23.898  1.00  0.00           C  
ATOM   1830  N7    A B  58     -23.294 -49.660  24.298  1.00  0.00           N  
ATOM   1831  C8    A B  58     -22.685 -50.041  23.207  1.00  0.00           C  
ATOM   1832  H8    A B  58     -21.625 -50.274  23.144  1.00  0.00           H  
ATOM   1833  N1    A B  58     -26.930 -49.078  23.918  1.00  0.00           N  
ATOM   1834  C2    A B  58     -26.930 -49.415  22.621  1.00  0.00           C  
ATOM   1835  H2    A B  58     -27.905 -49.375  22.122  1.00  0.00           H  
ATOM   1836  N3    A B  58     -25.910 -49.822  21.862  1.00  0.00           N  
ATOM   1837  C4    A B  58     -24.767 -49.831  22.560  1.00  0.00           C  
ATOM   1838  C6    A B  58     -25.765 -49.121  24.599  1.00  0.00           C  
ATOM   1839  N6    A B  58     -25.750 -48.777  25.897  1.00  0.00           N  
ATOM   1840  H61   A B  58     -24.899 -48.468  26.316  1.00  0.00           H  
ATOM   1841  H62   A B  58     -26.618 -48.530  26.341  1.00  0.00           H  
ATOM   1842  C2'   A B  58     -23.265 -49.484  19.752  1.00  0.00           C  
ATOM   1843  H2'   A B  58     -24.081 -48.771  20.007  1.00  0.00           H  
ATOM   1844  O2'   A B  58     -23.479 -50.015  18.454  1.00  0.00           O  
ATOM   1845 'HO2   A B  58     -23.445 -49.246  17.840  1.00  0.00           H  
ATOM   1846  C3'   A B  58     -21.891 -48.817  19.876  1.00  0.00           C  
ATOM   1847  H3'   A B  58     -21.813 -48.260  20.834  1.00  0.00           H  
ATOM   1848  O3'   A B  58     -21.447 -47.995  18.777  1.00  0.00           O  
ATOM   1849  P     C B  59     -22.367 -46.939  18.056  1.00  0.00           P  
ATOM   1850  OP1   C B  59     -23.274 -47.705  17.166  1.00  0.00           O  
ATOM   1851  OP2   C B  59     -21.515 -45.914  17.422  1.00  0.00           O1-
ATOM   1852  O5'   C B  59     -23.204 -46.316  19.257  1.00  0.00           O  
ATOM   1853  C5'   C B  59     -24.609 -46.017  19.029  1.00  0.00           C  
ATOM   1854 1H5'   C B  59     -25.156 -46.928  18.686  1.00  0.00           H  
ATOM   1855 2H5'   C B  59     -24.711 -45.232  18.243  1.00  0.00           H  
ATOM   1856  C4'   C B  59     -25.340 -45.503  20.287  1.00  0.00           C  
ATOM   1857  H4'   C B  59     -26.425 -45.379  20.082  1.00  0.00           H  
ATOM   1858  O4'   C B  59     -25.226 -46.451  21.383  1.00  0.00           O  
ATOM   1859  C1'   C B  59     -25.191 -45.741  22.614  1.00  0.00           C  
ATOM   1860  H1'   C B  59     -26.112 -46.066  23.152  1.00  0.00           H  
ATOM   1861  N1    C B  59     -23.994 -46.080  23.422  1.00  0.00           N  
ATOM   1862  C6    C B  59     -22.820 -46.393  22.775  1.00  0.00           C  
ATOM   1863  H6    C B  59     -22.861 -46.393  21.679  1.00  0.00           H  
ATOM   1864  C5    C B  59     -21.720 -46.725  23.462  1.00  0.00           C  
ATOM   1865  H5    C B  59     -20.794 -47.022  22.973  1.00  0.00           H  
ATOM   1866  C2    C B  59     -24.024 -45.999  24.814  1.00  0.00           C  
ATOM   1867  O2    C B  59     -25.072 -45.633  25.377  1.00  0.00           O  
ATOM   1868  N3    C B  59     -22.923 -46.339  25.526  1.00  0.00           N  
ATOM   1869  C4    C B  59     -21.802 -46.719  24.885  1.00  0.00           C  
ATOM   1870  N4    C B  59     -20.758 -47.108  25.608  1.00  0.00           N  
ATOM   1871  H41   C B  59     -20.029 -47.650  25.147  1.00  0.00           H  
ATOM   1872  H42   C B  59     -20.882 -47.214  26.584  1.00  0.00           H  
ATOM   1873  C2'   C B  59     -25.294 -44.249  22.318  1.00  0.00           C  
ATOM   1874  H2'   C B  59     -24.619 -43.641  22.959  1.00  0.00           H  
ATOM   1875  O2'   C B  59     -26.629 -43.797  22.475  1.00  0.00           O  
ATOM   1876 'HO2   C B  59     -26.693 -42.950  21.995  1.00  0.00           H  
ATOM   1877  C3'   C B  59     -24.829 -44.181  20.860  1.00  0.00           C  
ATOM   1878  H3'   C B  59     -23.717 -44.232  20.802  1.00  0.00           H  
ATOM   1879  O3'   C B  59     -25.355 -43.077  20.089  1.00  0.00           O  
ATOM   1880  P     A B  60     -24.823 -41.629  20.423  1.00  0.00           P  
ATOM   1881  OP1   A B  60     -24.723 -40.861  19.165  1.00  0.00           O  
ATOM   1882  OP2   A B  60     -23.633 -41.729  21.293  1.00  0.00           O1-
ATOM   1883  O5'   A B  60     -26.035 -41.088  21.291  1.00  0.00           O  
ATOM   1884  C5'   A B  60     -27.129 -40.411  20.623  1.00  0.00           C  
ATOM   1885 1H5'   A B  60     -27.725 -41.144  20.034  1.00  0.00           H  
ATOM   1886 2H5'   A B  60     -26.752 -39.625  19.924  1.00  0.00           H  
ATOM   1887  C4'   A B  60     -28.070 -39.703  21.613  1.00  0.00           C  
ATOM   1888  H4'   A B  60     -28.957 -39.293  21.085  1.00  0.00           H  
ATOM   1889  O4'   A B  60     -28.558 -40.634  22.627  1.00  0.00           O  
ATOM   1890  C1'   A B  60     -28.680 -39.941  23.861  1.00  0.00           C  
ATOM   1891  H1'   A B  60     -29.740 -40.049  24.188  1.00  0.00           H  
ATOM   1892  N9    A B  60     -27.783 -40.509  24.875  1.00  0.00           N  
ATOM   1893  C5    A B  60     -26.899 -41.185  26.769  1.00  0.00           C  
ATOM   1894  N7    A B  60     -25.977 -41.505  25.782  1.00  0.00           N  
ATOM   1895  C8    A B  60     -26.540 -41.071  24.677  1.00  0.00           C  
ATOM   1896  H8    A B  60     -26.102 -41.145  23.677  1.00  0.00           H  
ATOM   1897  N1    A B  60     -27.993 -41.003  28.869  1.00  0.00           N  
ATOM   1898  C2    A B  60     -29.009 -40.451  28.195  1.00  0.00           C  
ATOM   1899  H2    A B  60     -29.869 -40.153  28.803  1.00  0.00           H  
ATOM   1900  N3    A B  60     -29.112 -40.171  26.894  1.00  0.00           N  
ATOM   1901  C4    A B  60     -28.017 -40.579  26.227  1.00  0.00           C  
ATOM   1902  C6    A B  60     -26.900 -41.393  28.165  1.00  0.00           C  
ATOM   1903  N6    A B  60     -25.866 -41.968  28.806  1.00  0.00           N  
ATOM   1904  H61   A B  60     -24.990 -42.051  28.339  1.00  0.00           H  
ATOM   1905  H62   A B  60     -25.913 -42.196  29.784  1.00  0.00           H  
ATOM   1906  C2'   A B  60     -28.384 -38.474  23.605  1.00  0.00           C  
ATOM   1907  H2'   A B  60     -27.875 -37.989  24.463  1.00  0.00           H  
ATOM   1908  O2'   A B  60     -29.569 -37.761  23.293  1.00  0.00           O  
ATOM   1909 'HO2   A B  60     -29.283 -36.840  23.147  1.00  0.00           H  
ATOM   1910  C3'   A B  60     -27.441 -38.551  22.406  1.00  0.00           C  
ATOM   1911  H3'   A B  60     -26.428 -38.895  22.717  1.00  0.00           H  
ATOM   1912  O3'   A B  60     -27.369 -37.359  21.588  1.00  0.00           O  
ATOM   1913  P     G B  61     -26.689 -36.070  22.201  1.00  0.00           P  
ATOM   1914  OP1   G B  61     -26.039 -35.306  21.118  1.00  0.00           O  
ATOM   1915  OP2   G B  61     -25.865 -36.451  23.369  1.00  0.00           O1-
ATOM   1916  O5'   G B  61     -27.952 -35.262  22.717  1.00  0.00           O  
ATOM   1917  C5'   G B  61     -27.786 -34.128  23.619  1.00  0.00           C  
ATOM   1918 1H5'   G B  61     -28.136 -33.202  23.110  1.00  0.00           H  
ATOM   1919 2H5'   G B  61     -26.714 -33.945  23.880  1.00  0.00           H  
ATOM   1920  C4'   G B  61     -28.561 -34.261  24.956  1.00  0.00           C  
ATOM   1921  H4'   G B  61     -29.580 -33.832  24.851  1.00  0.00           H  
ATOM   1922  O4'   G B  61     -28.738 -35.660  25.320  1.00  0.00           O  
ATOM   1923  C1'   G B  61     -28.740 -35.797  26.722  1.00  0.00           C  
ATOM   1924  H1'   G B  61     -29.727 -36.233  26.998  1.00  0.00           H  
ATOM   1925  N9    G B  61     -27.661 -36.668  27.201  1.00  0.00           N  
ATOM   1926  C4    G B  61     -27.627 -37.182  28.462  1.00  0.00           C  
ATOM   1927  N2    G B  61     -29.100 -37.518  31.540  1.00  0.00           N  
ATOM   1928  H21   G B  61     -29.881 -36.945  31.312  1.00  0.00           H  
ATOM   1929  H22   G B  61     -29.315 -38.398  31.964  1.00  0.00           H  
ATOM   1930  N3    G B  61     -28.562 -36.987  29.410  1.00  0.00           N  
ATOM   1931  C2    G B  61     -28.250 -37.571  30.541  1.00  0.00           C  
ATOM   1932  N1    G B  61     -27.100 -38.279  30.740  1.00  0.00           N  
ATOM   1933  H1    G B  61     -26.894 -38.606  31.673  1.00  0.00           H  
ATOM   1934  C6    G B  61     -26.090 -38.460  29.807  1.00  0.00           C  
ATOM   1935  O6    G B  61     -25.078 -39.096  30.117  1.00  0.00           O  
ATOM   1936  C5    G B  61     -26.440 -37.880  28.553  1.00  0.00           C  
ATOM   1937  N7    G B  61     -25.745 -37.826  27.352  1.00  0.00           N  
ATOM   1938  C8    G B  61     -26.500 -37.077  26.575  1.00  0.00           C  
ATOM   1939  H8    G B  61     -26.274 -36.797  25.542  1.00  0.00           H  
ATOM   1940  C2'   G B  61     -28.601 -34.419  27.323  1.00  0.00           C  
ATOM   1941  H2'   G B  61     -27.973 -34.422  28.240  1.00  0.00           H  
ATOM   1942  O2'   G B  61     -29.857 -33.846  27.636  1.00  0.00           O  
ATOM   1943 'HO2   G B  61     -29.636 -33.036  28.115  1.00  0.00           H  
ATOM   1944  C3'   G B  61     -27.891 -33.661  26.208  1.00  0.00           C  
ATOM   1945  H3'   G B  61     -26.819 -33.966  26.147  1.00  0.00           H  
ATOM   1946  O3'   G B  61     -28.062 -32.224  26.261  1.00  0.00           O  
ATOM   1947  P     A B  62     -27.115 -31.415  27.243  1.00  0.00           P  
ATOM   1948  OP1   A B  62     -27.337 -29.973  27.062  1.00  0.00           O  
ATOM   1949  OP2   A B  62     -25.733 -31.924  27.120  1.00  0.00           O1-
ATOM   1950  O5'   A B  62     -27.632 -31.837  28.680  1.00  0.00           O  
ATOM   1951  C5'   A B  62     -28.711 -31.117  29.325  1.00  0.00           C  
ATOM   1952 1H5'   A B  62     -29.627 -31.149  28.694  1.00  0.00           H  
ATOM   1953 2H5'   A B  62     -28.438 -30.042  29.456  1.00  0.00           H  
ATOM   1954  C4'   A B  62     -29.073 -31.682  30.721  1.00  0.00           C  
ATOM   1955  H4'   A B  62     -30.107 -31.385  30.999  1.00  0.00           H  
ATOM   1956  O4'   A B  62     -29.010 -33.144  30.756  1.00  0.00           O  
ATOM   1957  C1'   A B  62     -28.469 -33.560  32.007  1.00  0.00           C  
ATOM   1958  H1'   A B  62     -29.187 -34.289  32.444  1.00  0.00           H  
ATOM   1959  N9    A B  62     -27.157 -34.205  31.835  1.00  0.00           N  
ATOM   1960  C5    A B  62     -25.276 -35.305  32.143  1.00  0.00           C  
ATOM   1961  N7    A B  62     -25.286 -34.918  30.811  1.00  0.00           N  
ATOM   1962  C8    A B  62     -26.410 -34.258  30.680  1.00  0.00           C  
ATOM   1963  H8    A B  62     -26.753 -33.781  29.759  1.00  0.00           H  
ATOM   1964  N1    A B  62     -24.601 -36.206  34.232  1.00  0.00           N  
ATOM   1965  C2    A B  62     -25.750 -35.715  34.715  1.00  0.00           C  
ATOM   1966  H2    A B  62     -25.934 -35.917  35.776  1.00  0.00           H  
ATOM   1967  N3    A B  62     -26.753 -35.112  34.069  1.00  0.00           N  
ATOM   1968  C4    A B  62     -26.424 -34.880  32.787  1.00  0.00           C  
ATOM   1969  C6    A B  62     -24.334 -36.020  32.914  1.00  0.00           C  
ATOM   1970  N6    A B  62     -23.212 -36.540  32.388  1.00  0.00           N  
ATOM   1971  H61   A B  62     -22.902 -36.286  31.472  1.00  0.00           H  
ATOM   1972  H62   A B  62     -22.688 -37.233  32.891  1.00  0.00           H  
ATOM   1973  C2'   A B  62     -28.392 -32.336  32.896  1.00  0.00           C  
ATOM   1974  H2'   A B  62     -27.547 -32.383  33.618  1.00  0.00           H  
ATOM   1975  O2'   A B  62     -29.614 -32.170  33.598  1.00  0.00           O  
ATOM   1976 'HO2   A B  62     -29.536 -31.304  34.061  1.00  0.00           H  
ATOM   1977  C3'   A B  62     -28.160 -31.221  31.866  1.00  0.00           C  
ATOM   1978  H3'   A B  62     -27.121 -31.259  31.477  1.00  0.00           H  
ATOM   1979  O3'   A B  62     -28.512 -29.877  32.255  1.00  0.00           O  
ATOM   1980  P     C B  63     -28.097 -29.241  33.634  1.00  0.00           P  
ATOM   1981  OP1   C B  63     -28.987 -29.835  34.661  1.00  0.00           O  
ATOM   1982  OP2   C B  63     -28.097 -27.770  33.514  1.00  0.00           O1-
ATOM   1983  O5'   C B  63     -26.618 -29.787  33.830  1.00  0.00           O  
ATOM   1984  C5'   C B  63     -26.192 -30.229  35.147  1.00  0.00           C  
ATOM   1985 1H5'   C B  63     -26.948 -30.911  35.605  1.00  0.00           H  
ATOM   1986 2H5'   C B  63     -26.065 -29.350  35.820  1.00  0.00           H  
ATOM   1987  C4'   C B  63     -24.856 -31.003  35.126  1.00  0.00           C  
ATOM   1988  H4'   C B  63     -24.689 -31.509  36.102  1.00  0.00           H  
ATOM   1989  O4'   C B  63     -24.871 -32.040  34.106  1.00  0.00           O  
ATOM   1990  C1'   C B  63     -23.555 -32.237  33.624  1.00  0.00           C  
ATOM   1991  H1'   C B  63     -23.282 -33.248  34.006  1.00  0.00           H  
ATOM   1992  N1    C B  63     -23.478 -32.231  32.147  1.00  0.00           N  
ATOM   1993  C6    C B  63     -24.328 -31.435  31.420  1.00  0.00           C  
ATOM   1994  H6    C B  63     -25.044 -30.840  32.002  1.00  0.00           H  
ATOM   1995  C5    C B  63     -24.295 -31.444  30.080  1.00  0.00           C  
ATOM   1996  H5    C B  63     -24.993 -30.868  29.474  1.00  0.00           H  
ATOM   1997  C2    C B  63     -22.508 -32.993  31.501  1.00  0.00           C  
ATOM   1998  O2    C B  63     -21.740 -33.686  32.183  1.00  0.00           O  
ATOM   1999  N3    C B  63     -22.431 -32.989  30.152  1.00  0.00           N  
ATOM   2000  C4    C B  63     -23.326 -32.280  29.444  1.00  0.00           C  
ATOM   2001  N4    C B  63     -23.309 -32.395  28.124  1.00  0.00           N  
ATOM   2002  H41   C B  63     -24.171 -32.147  27.636  1.00  0.00           H  
ATOM   2003  H42   C B  63     -22.761 -33.120  27.733  1.00  0.00           H  
ATOM   2004  C2'   C B  63     -22.629 -31.208  34.260  1.00  0.00           C  
ATOM   2005  H2'   C B  63     -21.971 -30.715  33.511  1.00  0.00           H  
ATOM   2006  O2'   C B  63     -21.832 -31.820  35.259  1.00  0.00           O  
ATOM   2007 'HO2   C B  63     -21.380 -31.096  35.738  1.00  0.00           H  
ATOM   2008  C3'   C B  63     -23.604 -30.172  34.834  1.00  0.00           C  
ATOM   2009  H3'   C B  63     -23.907 -29.449  34.041  1.00  0.00           H  
ATOM   2010  O3'   C B  63     -23.167 -29.497  36.038  1.00  0.00           O  
ATOM   2011  P     A B  64     -22.063 -28.372  35.946  1.00  0.00           P  
ATOM   2012  OP1   A B  64     -22.131 -27.547  37.173  1.00  0.00           O  
ATOM   2013  OP2   A B  64     -22.164 -27.695  34.640  1.00  0.00           O1-
ATOM   2014  O5'   A B  64     -20.734 -29.241  35.965  1.00  0.00           O  
ATOM   2015  C5'   A B  64     -19.823 -29.121  37.089  1.00  0.00           C  
ATOM   2016 1H5'   A B  64     -20.325 -29.481  38.016  1.00  0.00           H  
ATOM   2017 2H5'   A B  64     -19.529 -28.056  37.250  1.00  0.00           H  
ATOM   2018  C4'   A B  64     -18.520 -29.934  36.919  1.00  0.00           C  
ATOM   2019  H4'   A B  64     -18.029 -30.093  37.903  1.00  0.00           H  
ATOM   2020  O4'   A B  64     -18.791 -31.251  36.353  1.00  0.00           O  
ATOM   2021  C1'   A B  64     -17.737 -31.599  35.469  1.00  0.00           C  
ATOM   2022  H1'   A B  64     -17.326 -32.571  35.834  1.00  0.00           H  
ATOM   2023  N9    A B  64     -18.240 -31.757  34.106  1.00  0.00           N  
ATOM   2024  C5    A B  64     -18.627 -32.512  32.085  1.00  0.00           C  
ATOM   2025  N7    A B  64     -19.469 -31.420  32.253  1.00  0.00           N  
ATOM   2026  C8    A B  64     -19.200 -31.006  33.470  1.00  0.00           C  
ATOM   2027  H8    A B  64     -19.681 -30.161  33.970  1.00  0.00           H  
ATOM   2028  N1    A B  64     -17.493 -34.379  31.154  1.00  0.00           N  
ATOM   2029  C2    A B  64     -16.770 -34.398  32.281  1.00  0.00           C  
ATOM   2030  H2    A B  64     -16.015 -35.189  32.352  1.00  0.00           H  
ATOM   2031  N3    A B  64     -16.918 -33.660  33.382  1.00  0.00           N  
ATOM   2032  C4    A B  64     -17.847 -32.711  33.207  1.00  0.00           C  
ATOM   2033  C6    A B  64     -18.465 -33.444  31.037  1.00  0.00           C  
ATOM   2034  N6    A B  64     -19.293 -33.555  29.986  1.00  0.00           N  
ATOM   2035  H61   A B  64     -20.219 -33.179  30.102  1.00  0.00           H  
ATOM   2036  H62   A B  64     -19.230 -34.439  29.536  1.00  0.00           H  
ATOM   2037  C2'   A B  64     -16.661 -30.537  35.560  1.00  0.00           C  
ATOM   2038  H2'   A B  64     -16.167 -30.349  34.583  1.00  0.00           H  
ATOM   2039  O2'   A B  64     -15.694 -30.914  36.522  1.00  0.00           O  
ATOM   2040 'HO2   A B  64     -14.950 -30.288  36.463  1.00  0.00           H  
ATOM   2041  C3'   A B  64     -17.463 -29.309  35.995  1.00  0.00           C  
ATOM   2042  H3'   A B  64     -18.027 -28.881  35.133  1.00  0.00           H  
ATOM   2043  O3'   A B  64     -16.713 -28.296  36.708  1.00  0.00           O  
ATOM   2044  P     G B  65     -15.778 -27.318  35.888  1.00  0.00           P  
ATOM   2045  OP1   G B  65     -15.445 -26.163  36.752  1.00  0.00           O  
ATOM   2046  OP2   G B  65     -16.395 -27.041  34.576  1.00  0.00           O1-
ATOM   2047  O5'   G B  65     -14.473 -28.197  35.665  1.00  0.00           O  
ATOM   2048  C5'   G B  65     -13.427 -28.170  36.669  1.00  0.00           C  
ATOM   2049 1H5'   G B  65     -13.854 -28.400  37.674  1.00  0.00           H  
ATOM   2050 2H5'   G B  65     -12.964 -27.157  36.718  1.00  0.00           H  
ATOM   2051  C4'   G B  65     -12.297 -29.192  36.412  1.00  0.00           C  
ATOM   2052  H4'   G B  65     -11.749 -29.382  37.361  1.00  0.00           H  
ATOM   2053  O4'   G B  65     -12.831 -30.469  35.957  1.00  0.00           O  
ATOM   2054  C1'   G B  65     -11.919 -31.043  35.022  1.00  0.00           C  
ATOM   2055  H1'   G B  65     -11.716 -32.083  35.364  1.00  0.00           H  
ATOM   2056  N9    G B  65     -12.492 -31.090  33.659  1.00  0.00           N  
ATOM   2057  C4    G B  65     -11.962 -31.724  32.564  1.00  0.00           C  
ATOM   2058  N2    G B  65      -9.398 -33.497  31.090  1.00  0.00           N  
ATOM   2059  H21   G B  65      -8.787 -33.623  31.861  1.00  0.00           H  
ATOM   2060  H22   G B  65      -9.128 -33.783  30.167  1.00  0.00           H  
ATOM   2061  N3    G B  65     -10.794 -32.393  32.526  1.00  0.00           N  
ATOM   2062  C2    G B  65     -10.531 -32.868  31.321  1.00  0.00           C  
ATOM   2063  N1    G B  65     -11.385 -32.761  30.259  1.00  0.00           N  
ATOM   2064  H1    G B  65     -11.091 -33.121  29.367  1.00  0.00           H  
ATOM   2065  C6    G B  65     -12.613 -32.113  30.269  1.00  0.00           C  
ATOM   2066  O6    G B  65     -13.320 -32.097  29.251  1.00  0.00           O  
ATOM   2067  C5    G B  65     -12.878 -31.532  31.542  1.00  0.00           C  
ATOM   2068  N7    G B  65     -13.950 -30.760  31.976  1.00  0.00           N  
ATOM   2069  C8    G B  65     -13.675 -30.516  33.237  1.00  0.00           C  
ATOM   2070  H8    G B  65     -14.280 -29.911  33.916  1.00  0.00           H  
ATOM   2071  C2'   G B  65     -10.643 -30.224  35.101  1.00  0.00           C  
ATOM   2072  H2'   G B  65     -10.052 -30.251  34.160  1.00  0.00           H  
ATOM   2073  O2'   G B  65      -9.866 -30.709  36.189  1.00  0.00           O  
ATOM   2074 'HO2   G B  65      -9.190 -30.028  36.403  1.00  0.00           H  
ATOM   2075  C3'   G B  65     -11.229 -28.827  35.362  1.00  0.00           C  
ATOM   2076  H3'   G B  65     -11.775 -28.464  34.463  1.00  0.00           H  
ATOM   2077  O3'   G B  65     -10.364 -27.792  35.864  1.00  0.00           O  
ATOM   2078  P     G B  66      -8.805 -27.677  35.817  1.00  0.00           P  
ATOM   2079  OP1   G B  66      -8.248 -28.728  36.700  1.00  0.00           O  
ATOM   2080  OP2   G B  66      -8.422 -26.288  36.148  1.00  0.00           O1-
ATOM   2081  O5'   G B  66      -8.396 -27.994  34.311  1.00  0.00           O  
ATOM   2082  C5'   G B  66      -6.988 -28.314  34.103  1.00  0.00           C  
ATOM   2083 1H5'   G B  66      -6.668 -29.123  34.804  1.00  0.00           H  
ATOM   2084 2H5'   G B  66      -6.352 -27.418  34.303  1.00  0.00           H  
ATOM   2085  C4'   G B  66      -6.613 -28.835  32.693  1.00  0.00           C  
ATOM   2086  H4'   G B  66      -5.627 -29.345  32.769  1.00  0.00           H  
ATOM   2087  O4'   G B  66      -7.544 -29.821  32.172  1.00  0.00           O  
ATOM   2088  C1'   G B  66      -7.334 -29.920  30.770  1.00  0.00           C  
ATOM   2089  H1'   G B  66      -6.847 -30.908  30.601  1.00  0.00           H  
ATOM   2090  N9    G B  66      -8.582 -29.874  30.001  1.00  0.00           N  
ATOM   2091  C4    G B  66      -8.737 -30.339  28.720  1.00  0.00           C  
ATOM   2092  N2    G B  66      -7.438 -31.923  25.947  1.00  0.00           N  
ATOM   2093  H21   G B  66      -6.558 -32.197  26.314  1.00  0.00           H  
ATOM   2094  H22   G B  66      -7.792 -32.352  25.110  1.00  0.00           H  
ATOM   2095  N3    G B  66      -7.782 -30.919  27.969  1.00  0.00           N  
ATOM   2096  C2    G B  66      -8.231 -31.285  26.781  1.00  0.00           C  
ATOM   2097  N1    G B  66      -9.499 -31.033  26.338  1.00  0.00           N  
ATOM   2098  H1    G B  66      -9.771 -31.389  25.437  1.00  0.00           H  
ATOM   2099  C6    G B  66     -10.507 -30.433  27.081  1.00  0.00           C  
ATOM   2100  O6    G B  66     -11.628 -30.268  26.586  1.00  0.00           O  
ATOM   2101  C5    G B  66     -10.050 -30.073  28.384  1.00  0.00           C  
ATOM   2102  N7    G B  66     -10.714 -29.461  29.444  1.00  0.00           N  
ATOM   2103  C8    G B  66      -9.798 -29.357  30.384  1.00  0.00           C  
ATOM   2104  H8    G B  66      -9.945 -28.927  31.379  1.00  0.00           H  
ATOM   2105  C2'   G B  66      -6.372 -28.810  30.357  1.00  0.00           C  
ATOM   2106  H2'   G B  66      -6.689 -28.296  29.422  1.00  0.00           H  
ATOM   2107  O2'   G B  66      -5.065 -29.332  30.187  1.00  0.00           O  
ATOM   2108 'HO2   G B  66      -4.502 -28.552  29.977  1.00  0.00           H  
ATOM   2109  C3'   G B  66      -6.454 -27.834  31.548  1.00  0.00           C  
ATOM   2110  H3'   G B  66      -7.394 -27.240  31.509  1.00  0.00           H  
ATOM   2111  O3'   G B  66      -5.302 -26.987  31.783  1.00  0.00           O  
ATOM   2112  P     C B  67      -4.700 -26.081  30.639  1.00  0.00           P  
ATOM   2113  OP1   C B  67      -3.975 -26.972  29.703  1.00  0.00           O  
ATOM   2114  OP2   C B  67      -3.936 -24.979  31.254  1.00  0.00           O1-
ATOM   2115  O5'   C B  67      -6.000 -25.518  29.967  1.00  0.00           O  
ATOM   2116  C5'   C B  67      -6.120 -25.014  28.624  1.00  0.00           C  
ATOM   2117 1H5'   C B  67      -6.550 -25.822  27.990  1.00  0.00           H  
ATOM   2118 2H5'   C B  67      -5.131 -24.758  28.179  1.00  0.00           H  
ATOM   2119  C4'   C B  67      -7.064 -23.782  28.475  1.00  0.00           C  
ATOM   2120  H4'   C B  67      -7.553 -23.823  27.477  1.00  0.00           H  
ATOM   2121  O4'   C B  67      -8.100 -23.703  29.518  1.00  0.00           O  
ATOM   2122  C1'   C B  67      -7.829 -22.577  30.359  1.00  0.00           C  
ATOM   2123  H1'   C B  67      -8.505 -21.770  29.993  1.00  0.00           H  
ATOM   2124  N1    C B  67      -8.070 -22.850  31.802  1.00  0.00           N  
ATOM   2125  C6    C B  67      -7.701 -24.075  32.296  1.00  0.00           C  
ATOM   2126  H6    C B  67      -7.337 -24.792  31.564  1.00  0.00           H  
ATOM   2127  C5    C B  67      -7.854 -24.384  33.587  1.00  0.00           C  
ATOM   2128  H5    C B  67      -7.588 -25.363  33.984  1.00  0.00           H  
ATOM   2129  C2    C B  67      -8.588 -21.880  32.668  1.00  0.00           C  
ATOM   2130  O2    C B  67      -8.905 -20.765  32.218  1.00  0.00           O  
ATOM   2131  N3    C B  67      -8.752 -22.176  33.985  1.00  0.00           N  
ATOM   2132  C4    C B  67      -8.399 -23.389  34.442  1.00  0.00           C  
ATOM   2133  N4    C B  67      -8.584 -23.661  35.727  1.00  0.00           N  
ATOM   2134  H41   C B  67      -8.524 -24.645  35.988  1.00  0.00           H  
ATOM   2135  H42   C B  67      -9.155 -23.047  36.251  1.00  0.00           H  
ATOM   2136  C2'   C B  67      -6.394 -22.164  30.081  1.00  0.00           C  
ATOM   2137  H2'   C B  67      -5.678 -22.815  30.632  1.00  0.00           H  
ATOM   2138  O2'   C B  67      -6.151 -20.794  30.330  1.00  0.00           O  
ATOM   2139 'HO2   C B  67      -6.499 -20.364  29.535  1.00  0.00           H  
ATOM   2140  C3'   C B  67      -6.317 -22.434  28.585  1.00  0.00           C  
ATOM   2141  H3'   C B  67      -5.248 -22.583  28.302  1.00  0.00           H  
ATOM   2142  O3'   C B  67      -6.943 -21.389  27.798  1.00  0.00           O  
ATOM   2143  P     A B  68      -6.421 -20.984  26.367  1.00  0.00           P  
ATOM   2144  OP1   A B  68      -5.003 -20.576  26.488  1.00  0.00           O  
ATOM   2145  OP2   A B  68      -7.358 -19.987  25.807  1.00  0.00           O1-
ATOM   2146  O5'   A B  68      -6.529 -22.328  25.524  1.00  0.00           O  
ATOM   2147  C5'   A B  68      -5.302 -22.981  25.107  1.00  0.00           C  
ATOM   2148 1H5'   A B  68      -4.650 -23.180  25.990  1.00  0.00           H  
ATOM   2149 2H5'   A B  68      -4.737 -22.328  24.402  1.00  0.00           H  
ATOM   2150  C4'   A B  68      -5.536 -24.335  24.409  1.00  0.00           C  
ATOM   2151  H4'   A B  68      -4.571 -24.880  24.326  1.00  0.00           H  
ATOM   2152  O4'   A B  68      -6.446 -25.182  25.180  1.00  0.00           O  
ATOM   2153  C1'   A B  68      -7.129 -26.045  24.288  1.00  0.00           C  
ATOM   2154  H1'   A B  68      -6.892 -27.091  24.592  1.00  0.00           H  
ATOM   2155  N9    A B  68      -8.568 -25.816  24.293  1.00  0.00           N  
ATOM   2156  C5    A B  68     -10.709 -26.049  23.895  1.00  0.00           C  
ATOM   2157  N7    A B  68     -10.528 -24.717  24.249  1.00  0.00           N  
ATOM   2158  C8    A B  68      -9.233 -24.623  24.462  1.00  0.00           C  
ATOM   2159  H8    A B  68      -8.696 -23.715  24.764  1.00  0.00           H  
ATOM   2160  N1    A B  68     -11.689 -28.085  23.157  1.00  0.00           N  
ATOM   2161  C2    A B  68     -10.467 -28.620  23.291  1.00  0.00           C  
ATOM   2162  H2    A B  68     -10.387 -29.685  23.049  1.00  0.00           H  
ATOM   2163  N3    A B  68      -9.334 -28.053  23.707  1.00  0.00           N  
ATOM   2164  C4    A B  68      -9.516 -26.741  23.942  1.00  0.00           C  
ATOM   2165  C6    A B  68     -11.835 -26.767  23.439  1.00  0.00           C  
ATOM   2166  N6    A B  68     -13.023 -26.190  23.185  1.00  0.00           N  
ATOM   2167  H61   A B  68     -12.975 -25.217  22.950  1.00  0.00           H  
ATOM   2168  H62   A B  68     -13.705 -26.760  22.727  1.00  0.00           H  
ATOM   2169  C2'   A B  68      -6.595 -25.775  22.899  1.00  0.00           C  
ATOM   2170  H2'   A B  68      -7.383 -25.864  22.120  1.00  0.00           H  
ATOM   2171  O2'   A B  68      -5.513 -26.632  22.579  1.00  0.00           O  
ATOM   2172 'HO2   A B  68      -5.180 -26.311  21.724  1.00  0.00           H  
ATOM   2173  C3'   A B  68      -6.157 -24.316  23.004  1.00  0.00           C  
ATOM   2174  H3'   A B  68      -7.030 -23.628  23.061  1.00  0.00           H  
ATOM   2175  O3'   A B  68      -5.207 -23.887  21.995  1.00  0.00           O  
ATOM   2176  P     G B  69      -5.739 -23.808  20.499  1.00  0.00           P  
ATOM   2177  OP1   G B  69      -4.867 -22.900  19.726  1.00  0.00           O  
ATOM   2178  OP2   G B  69      -7.195 -23.536  20.493  1.00  0.00           O1-
ATOM   2179  O5'   G B  69      -5.518 -25.301  20.026  1.00  0.00           O  
ATOM   2180  C5'   G B  69      -4.327 -25.763  19.352  1.00  0.00           C  
ATOM   2181 1H5'   G B  69      -3.609 -26.162  20.102  1.00  0.00           H  
ATOM   2182 2H5'   G B  69      -3.820 -24.940  18.793  1.00  0.00           H  
ATOM   2183  C4'   G B  69      -4.636 -26.876  18.328  1.00  0.00           C  
ATOM   2184  H4'   G B  69      -3.707 -27.287  17.882  1.00  0.00           H  
ATOM   2185  O4'   G B  69      -5.358 -27.989  18.949  1.00  0.00           O  
ATOM   2186  C1'   G B  69      -6.492 -28.320  18.138  1.00  0.00           C  
ATOM   2187  H1'   G B  69      -6.510 -29.427  18.035  1.00  0.00           H  
ATOM   2188  N9    G B  69      -7.758 -27.859  18.776  1.00  0.00           N  
ATOM   2189  C4    G B  69      -9.046 -27.817  18.279  1.00  0.00           C  
ATOM   2190  N2    G B  69     -11.237 -28.042  15.624  1.00  0.00           N  
ATOM   2191  H21   G B  69     -10.658 -28.440  14.926  1.00  0.00           H  
ATOM   2192  H22   G B  69     -12.156 -27.703  15.420  1.00  0.00           H  
ATOM   2193  N3    G B  69      -9.447 -28.193  17.049  1.00  0.00           N  
ATOM   2194  C2    G B  69     -10.704 -27.849  16.811  1.00  0.00           C  
ATOM   2195  N1    G B  69     -11.540 -27.319  17.756  1.00  0.00           N  
ATOM   2196  H1    G B  69     -12.457 -27.022  17.469  1.00  0.00           H  
ATOM   2197  C6    G B  69     -11.183 -27.003  19.056  1.00  0.00           C  
ATOM   2198  O6    G B  69     -11.998 -26.534  19.862  1.00  0.00           O  
ATOM   2199  C5    G B  69      -9.819 -27.290  19.303  1.00  0.00           C  
ATOM   2200  N7    G B  69      -9.055 -27.037  20.427  1.00  0.00           N  
ATOM   2201  C8    G B  69      -7.846 -27.395  20.070  1.00  0.00           C  
ATOM   2202  H8    G B  69      -6.953 -27.332  20.694  1.00  0.00           H  
ATOM   2203  C2'   G B  69      -6.244 -27.689  16.779  1.00  0.00           C  
ATOM   2204  H2'   G B  69      -7.181 -27.460  16.228  1.00  0.00           H  
ATOM   2205  O2'   G B  69      -5.411 -28.520  15.983  1.00  0.00           O  
ATOM   2206 'HO2   G B  69      -5.207 -27.995  15.178  1.00  0.00           H  
ATOM   2207  C3'   G B  69      -5.539 -26.393  17.185  1.00  0.00           C  
ATOM   2208  H3'   G B  69      -6.280 -25.701  17.641  1.00  0.00           H  
ATOM   2209  O3'   G B  69      -4.743 -25.710  16.190  1.00  0.00           O  
ATOM   2210  P     U B  70      -5.223 -25.476  14.712  1.00  0.00           P  
ATOM   2211  OP1   U B  70      -5.090 -26.764  13.990  1.00  0.00           O  
ATOM   2212  OP2   U B  70      -4.518 -24.307  14.142  1.00  0.00           O1-
ATOM   2213  O5'   U B  70      -6.758 -25.118  14.852  1.00  0.00           O  
ATOM   2214  C5'   U B  70      -7.154 -23.918  15.551  1.00  0.00           C  
ATOM   2215 1H5'   U B  70      -6.631 -23.036  15.115  1.00  0.00           H  
ATOM   2216 2H5'   U B  70      -6.891 -23.961  16.634  1.00  0.00           H  
ATOM   2217  C4'   U B  70      -8.664 -23.710  15.411  1.00  0.00           C  
ATOM   2218  H4'   U B  70      -9.008 -24.041  14.405  1.00  0.00           H  
ATOM   2219  O4'   U B  70      -9.413 -24.459  16.406  1.00  0.00           O  
ATOM   2220  C1'   U B  70     -10.663 -23.814  16.602  1.00  0.00           C  
ATOM   2221  H1'   U B  70     -11.423 -24.512  16.175  1.00  0.00           H  
ATOM   2222  N1    U B  70     -10.968 -23.587  18.050  1.00  0.00           N  
ATOM   2223  C6    U B  70     -10.086 -23.924  19.072  1.00  0.00           C  
ATOM   2224  H6    U B  70      -9.101 -24.296  18.768  1.00  0.00           H  
ATOM   2225  C2    U B  70     -12.229 -23.121  18.350  1.00  0.00           C  
ATOM   2226  O2    U B  70     -13.063 -22.820  17.503  1.00  0.00           O  
ATOM   2227  N3    U B  70     -12.507 -23.008  19.676  1.00  0.00           N  
ATOM   2228  H3    U B  70     -13.465 -22.756  19.876  1.00  0.00           H  
ATOM   2229  C4    U B  70     -11.773 -23.486  20.726  1.00  0.00           C  
ATOM   2230  O4    U B  70     -12.305 -23.541  21.836  1.00  0.00           O  
ATOM   2231  C5    U B  70     -10.441 -23.886  20.372  1.00  0.00           C  
ATOM   2232  H5    U B  70      -9.773 -24.261  21.145  1.00  0.00           H  
ATOM   2233  C2'   U B  70     -10.647 -22.526  15.762  1.00  0.00           C  
ATOM   2234  H2'   U B  70     -11.134 -21.679  16.287  1.00  0.00           H  
ATOM   2235  O2'   U B  70     -11.287 -22.760  14.512  1.00  0.00           O  
ATOM   2236 'HO2   U B  70     -11.132 -22.028  13.894  1.00  0.00           H  
ATOM   2237  C3'   U B  70      -9.149 -22.280  15.619  1.00  0.00           C  
ATOM   2238  H3'   U B  70      -8.720 -21.923  16.583  1.00  0.00           H  
ATOM   2239  O3'   U B  70      -8.778 -21.416  14.528  1.00  0.00           O  
ATOM   2240 'HO3   U B  70      -7.816 -21.450  14.446  1.00  0.00           H  
TER    2241        U B  70 
ATOM   2242 'HO5   A C  71      -9.956 -20.729  13.289  1.00  0.00           H  
ATOM   2243  O5'   A C  71     -10.613 -20.712  12.567  1.00  0.00           O  
ATOM   2244  C5'   A C  71      -9.836 -20.731  11.360  1.00  0.00           C  
ATOM   2245 1H5'   A C  71      -9.193 -21.640  11.376  1.00  0.00           H  
ATOM   2246 2H5'   A C  71      -9.172 -19.836  11.345  1.00  0.00           H  
ATOM   2247  C4'   A C  71     -10.641 -20.742  10.048  1.00  0.00           C  
ATOM   2248  H4'   A C  71      -9.968 -20.992   9.200  1.00  0.00           H  
ATOM   2249  O4'   A C  71     -11.717 -21.733  10.052  1.00  0.00           O  
ATOM   2250  C1'   A C  71     -12.812 -21.206   9.302  1.00  0.00           C  
ATOM   2251  H1'   A C  71     -13.075 -21.950   8.516  1.00  0.00           H  
ATOM   2252  N9    A C  71     -13.963 -20.939  10.167  1.00  0.00           N  
ATOM   2253  C5    A C  71     -15.984 -20.513  10.905  1.00  0.00           C  
ATOM   2254  N7    A C  71     -15.142 -20.397  12.004  1.00  0.00           N  
ATOM   2255  C8    A C  71     -13.952 -20.647  11.512  1.00  0.00           C  
ATOM   2256  H8    A C  71     -13.020 -20.650  12.083  1.00  0.00           H  
ATOM   2257  N1    A C  71     -17.906 -20.519   9.518  1.00  0.00           N  
ATOM   2258  C2    A C  71     -17.084 -20.841   8.514  1.00  0.00           C  
ATOM   2259  H2    A C  71     -17.567 -20.976   7.540  1.00  0.00           H  
ATOM   2260  N3    A C  71     -15.768 -21.068   8.540  1.00  0.00           N  
ATOM   2261  C4    A C  71     -15.272 -20.850   9.769  1.00  0.00           C  
ATOM   2262  C6    A C  71     -17.376 -20.338  10.753  1.00  0.00           C  
ATOM   2263  N6    A C  71     -18.189 -19.980  11.760  1.00  0.00           N  
ATOM   2264  H61   A C  71     -17.794 -19.488  12.538  1.00  0.00           H  
ATOM   2265  H62   A C  71     -19.166 -19.857  11.569  1.00  0.00           H  
ATOM   2266  C2'   A C  71     -12.337 -19.923   8.654  1.00  0.00           C  
ATOM   2267  H2'   A C  71     -13.157 -19.189   8.502  1.00  0.00           H  
ATOM   2268  O2'   A C  71     -11.678 -20.164   7.424  1.00  0.00           O  
ATOM   2269 'HO2   A C  71     -11.089 -19.401   7.334  1.00  0.00           H  
ATOM   2270  C3'   A C  71     -11.346 -19.431   9.692  1.00  0.00           C  
ATOM   2271  H3'   A C  71     -11.867 -19.093  10.620  1.00  0.00           H  
ATOM   2272  O3'   A C  71     -10.401 -18.471   9.174  1.00  0.00           O  
ATOM   2273  P     G C  72     -10.594 -16.953   9.594  1.00  0.00           P  
ATOM   2274  OP1   G C  72      -9.824 -16.146   8.626  1.00  0.00           O  
ATOM   2275  OP2   G C  72     -10.231 -16.846  11.023  1.00  0.00           O1-
ATOM   2276  O5'   G C  72     -12.162 -16.726   9.401  1.00  0.00           O  
ATOM   2277  C5'   G C  72     -12.646 -16.343   8.083  1.00  0.00           C  
ATOM   2278 1H5'   G C  72     -12.191 -16.992   7.298  1.00  0.00           H  
ATOM   2279 2H5'   G C  72     -12.335 -15.295   7.856  1.00  0.00           H  
ATOM   2280  C4'   G C  72     -14.187 -16.420   7.862  1.00  0.00           C  
ATOM   2281  H4'   G C  72     -14.370 -16.717   6.806  1.00  0.00           H  
ATOM   2282  O4'   G C  72     -14.879 -17.398   8.707  1.00  0.00           O  
ATOM   2283  C1'   G C  72     -16.266 -17.039   8.744  1.00  0.00           C  
ATOM   2284  H1'   G C  72     -16.811 -17.841   8.195  1.00  0.00           H  
ATOM   2285  N9    G C  72     -16.809 -16.950  10.109  1.00  0.00           N  
ATOM   2286  C4    G C  72     -18.133 -16.768  10.448  1.00  0.00           C  
ATOM   2287  N2    G C  72     -21.442 -16.286   9.534  1.00  0.00           N  
ATOM   2288  H21   G C  72     -21.389 -16.225   8.541  1.00  0.00           H  
ATOM   2289  H22   G C  72     -22.310 -16.096   9.993  1.00  0.00           H  
ATOM   2290  N3    G C  72     -19.170 -16.646   9.594  1.00  0.00           N  
ATOM   2291  C2    G C  72     -20.322 -16.436  10.215  1.00  0.00           C  
ATOM   2292  N1    G C  72     -20.444 -16.373  11.575  1.00  0.00           N  
ATOM   2293  H1    G C  72     -21.361 -16.222  11.960  1.00  0.00           H  
ATOM   2294  C6    G C  72     -19.403 -16.521  12.483  1.00  0.00           C  
ATOM   2295  O6    G C  72     -19.607 -16.466  13.698  1.00  0.00           O  
ATOM   2296  C5    G C  72     -18.157 -16.733  11.828  1.00  0.00           C  
ATOM   2297  N7    G C  72     -16.877 -16.903  12.352  1.00  0.00           N  
ATOM   2298  C8    G C  72     -16.106 -17.014  11.291  1.00  0.00           C  
ATOM   2299  H8    G C  72     -15.020 -17.151  11.296  1.00  0.00           H  
ATOM   2300  C2'   G C  72     -16.427 -15.723   8.004  1.00  0.00           C  
ATOM   2301  H2'   G C  72     -17.143 -15.031   8.496  1.00  0.00           H  
ATOM   2302  O2'   G C  72     -16.842 -15.968   6.671  1.00  0.00           O  
ATOM   2303 'HO2   G C  72     -17.123 -15.113   6.296  1.00  0.00           H  
ATOM   2304  C3'   G C  72     -15.014 -15.151   8.072  1.00  0.00           C  
ATOM   2305  H3'   G C  72     -14.762 -14.820   9.107  1.00  0.00           H  
ATOM   2306  O3'   G C  72     -14.729 -14.155   7.058  1.00  0.00           O  
ATOM   2307  P     U C  73     -14.933 -12.634   7.461  1.00  0.00           P  
ATOM   2308  OP1   U C  73     -13.690 -11.899   7.170  1.00  0.00           O  
ATOM   2309  OP2   U C  73     -15.461 -12.573   8.844  1.00  0.00           O1-
ATOM   2310  O5'   U C  73     -16.089 -12.111   6.522  1.00  0.00           O  
ATOM   2311  C5'   U C  73     -16.395 -12.512   5.177  1.00  0.00           C  
ATOM   2312 1H5'   U C  73     -15.846 -13.436   4.883  1.00  0.00           H  
ATOM   2313 2H5'   U C  73     -16.082 -11.701   4.481  1.00  0.00           H  
ATOM   2314  C4'   U C  73     -17.909 -12.758   4.967  1.00  0.00           C  
ATOM   2315  H4'   U C  73     -18.089 -13.161   3.947  1.00  0.00           H  
ATOM   2316  O4'   U C  73     -18.388 -13.762   5.913  1.00  0.00           O  
ATOM   2317  C1'   U C  73     -19.710 -13.434   6.325  1.00  0.00           C  
ATOM   2318  H1'   U C  73     -20.325 -14.341   6.115  1.00  0.00           H  
ATOM   2319  N1    U C  73     -19.777 -13.102   7.783  1.00  0.00           N  
ATOM   2320  C6    U C  73     -18.641 -12.780   8.497  1.00  0.00           C  
ATOM   2321  H6    U C  73     -17.717 -12.772   7.927  1.00  0.00           H  
ATOM   2322  C2    U C  73     -21.000 -13.146   8.409  1.00  0.00           C  
ATOM   2323  O2    U C  73     -22.039 -13.427   7.823  1.00  0.00           O  
ATOM   2324  N3    U C  73     -20.971 -12.909   9.757  1.00  0.00           N  
ATOM   2325  H3    U C  73     -21.876 -12.794  10.193  1.00  0.00           H  
ATOM   2326  C4    U C  73     -19.861 -12.718  10.549  1.00  0.00           C  
ATOM   2327  O4    U C  73     -19.974 -12.735  11.774  1.00  0.00           O  
ATOM   2328  C5    U C  73     -18.636 -12.604   9.825  1.00  0.00           C  
ATOM   2329  H5    U C  73     -17.703 -12.470  10.369  1.00  0.00           H  
ATOM   2330  C2'   U C  73     -20.184 -12.300   5.427  1.00  0.00           C  
ATOM   2331  H2'   U C  73     -20.916 -11.634   5.932  1.00  0.00           H  
ATOM   2332  O2'   U C  73     -20.753 -12.851   4.247  1.00  0.00           O  
ATOM   2333 'HO2   U C  73     -20.896 -12.098   3.629  1.00  0.00           H  
ATOM   2334  C3'   U C  73     -18.867 -11.559   5.147  1.00  0.00           C  
ATOM   2335  H3'   U C  73     -18.532 -11.007   6.052  1.00  0.00           H  
ATOM   2336  O3'   U C  73     -18.814 -10.702   3.986  1.00  0.00           O  
ATOM   2337  P     G C  74     -19.980  -9.798   3.433  1.00  0.00           P  
ATOM   2338  OP1   G C  74     -20.972 -10.696   2.791  1.00  0.00           O  
ATOM   2339  OP2   G C  74     -19.420  -8.735   2.574  1.00  0.00           O1-
ATOM   2340  O5'   G C  74     -20.650  -9.153   4.726  1.00  0.00           O  
ATOM   2341  C5'   G C  74     -21.840  -8.344   4.483  1.00  0.00           C  
ATOM   2342 1H5'   G C  74     -22.548  -8.881   3.806  1.00  0.00           H  
ATOM   2343 2H5'   G C  74     -21.556  -7.388   3.983  1.00  0.00           H  
ATOM   2344  C4'   G C  74     -22.675  -7.977   5.738  1.00  0.00           C  
ATOM   2345  H4'   G C  74     -23.734  -7.842   5.426  1.00  0.00           H  
ATOM   2346  O4'   G C  74     -22.676  -9.016   6.758  1.00  0.00           O  
ATOM   2347  C1'   G C  74     -23.061  -8.423   7.988  1.00  0.00           C  
ATOM   2348  H1'   G C  74     -24.090  -8.797   8.197  1.00  0.00           H  
ATOM   2349  N9    G C  74     -22.186  -8.805   9.099  1.00  0.00           N  
ATOM   2350  C4    G C  74     -22.534  -8.763  10.422  1.00  0.00           C  
ATOM   2351  N2    G C  74     -24.896  -8.135  12.856  1.00  0.00           N  
ATOM   2352  H21   G C  74     -25.620  -7.749  12.296  1.00  0.00           H  
ATOM   2353  H22   G C  74     -24.954  -8.092  13.858  1.00  0.00           H  
ATOM   2354  N3    G C  74     -23.729  -8.382  10.911  1.00  0.00           N  
ATOM   2355  C2    G C  74     -23.786  -8.458  12.225  1.00  0.00           C  
ATOM   2356  N1    G C  74     -22.747  -8.884  13.002  1.00  0.00           N  
ATOM   2357  H1    G C  74     -22.879  -8.916  14.000  1.00  0.00           H  
ATOM   2358  C6    G C  74     -21.498  -9.279  12.536  1.00  0.00           C  
ATOM   2359  O6    G C  74     -20.635  -9.649  13.339  1.00  0.00           O  
ATOM   2360  C5    G C  74     -21.423  -9.201  11.114  1.00  0.00           C  
ATOM   2361  N7    G C  74     -20.385  -9.506  10.235  1.00  0.00           N  
ATOM   2362  C8    G C  74     -20.885  -9.247   9.045  1.00  0.00           C  
ATOM   2363  H8    G C  74     -20.368  -9.368   8.088  1.00  0.00           H  
ATOM   2364  C2'   G C  74     -23.112  -6.914   7.800  1.00  0.00           C  
ATOM   2365  H2'   G C  74     -22.624  -6.364   8.635  1.00  0.00           H  
ATOM   2366  O2'   G C  74     -24.452  -6.476   7.671  1.00  0.00           O  
ATOM   2367 'HO2   G C  74     -24.379  -5.509   7.586  1.00  0.00           H  
ATOM   2368  C3'   G C  74     -22.319  -6.697   6.503  1.00  0.00           C  
ATOM   2369  H3'   G C  74     -21.222  -6.740   6.691  1.00  0.00           H  
ATOM   2370  O3'   G C  74     -22.691  -5.528   5.729  1.00  0.00           O  
ATOM   2371  P     G C  75     -22.302  -4.085   6.248  1.00  0.00           P  
ATOM   2372  OP1   G C  75     -22.585  -3.104   5.175  1.00  0.00           O  
ATOM   2373  OP2   G C  75     -20.932  -4.120   6.795  1.00  0.00           O1-
ATOM   2374  O5'   G C  75     -23.337  -3.839   7.432  1.00  0.00           O  
ATOM   2375  C5'   G C  75     -22.963  -2.952   8.523  1.00  0.00           C  
ATOM   2376 1H5'   G C  75     -23.118  -1.891   8.220  1.00  0.00           H  
ATOM   2377 2H5'   G C  75     -21.889  -3.066   8.809  1.00  0.00           H  
ATOM   2378  C4'   G C  75     -23.792  -3.214   9.795  1.00  0.00           C  
ATOM   2379  H4'   G C  75     -24.875  -3.095   9.581  1.00  0.00           H  
ATOM   2380  O4'   G C  75     -23.589  -4.579  10.260  1.00  0.00           O  
ATOM   2381  C1'   G C  75     -23.686  -4.617  11.678  1.00  0.00           C  
ATOM   2382  H1'   G C  75     -24.528  -5.303  11.922  1.00  0.00           H  
ATOM   2383  N9    G C  75     -22.446  -5.129  12.291  1.00  0.00           N  
ATOM   2384  C4    G C  75     -22.265  -5.497  13.603  1.00  0.00           C  
ATOM   2385  N2    G C  75     -23.463  -5.769  16.832  1.00  0.00           N  
ATOM   2386  H21   G C  75     -24.404  -5.475  16.710  1.00  0.00           H  
ATOM   2387  H22   G C  75     -23.118  -6.024  17.739  1.00  0.00           H  
ATOM   2388  N3    G C  75     -23.198  -5.468  14.573  1.00  0.00           N  
ATOM   2389  C2    G C  75     -22.703  -5.798  15.757  1.00  0.00           C  
ATOM   2390  N1    G C  75     -21.414  -6.209  15.948  1.00  0.00           N  
ATOM   2391  H1    G C  75     -21.125  -6.470  16.875  1.00  0.00           H  
ATOM   2392  C6    G C  75     -20.439  -6.298  14.964  1.00  0.00           C  
ATOM   2393  O6    G C  75     -19.302  -6.694  15.246  1.00  0.00           O  
ATOM   2394  C5    G C  75     -20.946  -5.904  13.695  1.00  0.00           C  
ATOM   2395  N7    G C  75     -20.314  -5.816  12.461  1.00  0.00           N  
ATOM   2396  C8    G C  75     -21.241  -5.348  11.657  1.00  0.00           C  
ATOM   2397  H8    G C  75     -21.115  -5.142  10.590  1.00  0.00           H  
ATOM   2398  C2'   G C  75     -24.022  -3.215  12.149  1.00  0.00           C  
ATOM   2399  H2'   G C  75     -23.555  -2.961  13.126  1.00  0.00           H  
ATOM   2400  O2'   G C  75     -25.423  -3.031  12.230  1.00  0.00           O  
ATOM   2401 'HO2   G C  75     -25.522  -2.072  12.180  1.00  0.00           H  
ATOM   2402  C3'   G C  75     -23.443  -2.359  11.027  1.00  0.00           C  
ATOM   2403  H3'   G C  75     -22.329  -2.332  11.087  1.00  0.00           H  
ATOM   2404  O3'   G C  75     -24.042  -1.045  10.923  1.00  0.00           O  
ATOM   2405  P     G C  76     -23.308   0.188  11.591  1.00  0.00           P  
ATOM   2406  OP1   G C  76     -24.121   1.393  11.312  1.00  0.00           O  
ATOM   2407  OP2   G C  76     -21.898   0.201  11.154  1.00  0.00           O1-
ATOM   2408  O5'   G C  76     -23.391  -0.162  13.140  1.00  0.00           O  
ATOM   2409  C5'   G C  76     -24.605   0.202  13.852  1.00  0.00           C  
ATOM   2410 1H5'   G C  76     -25.499  -0.224  13.340  1.00  0.00           H  
ATOM   2411 2H5'   G C  76     -24.720   1.312  13.876  1.00  0.00           H  
ATOM   2412  C4'   G C  76     -24.651  -0.291  15.315  1.00  0.00           C  
ATOM   2413  H4'   G C  76     -25.693  -0.210  15.693  1.00  0.00           H  
ATOM   2414  O4'   G C  76     -24.270  -1.692  15.435  1.00  0.00           O  
ATOM   2415  C1'   G C  76     -23.635  -1.884  16.694  1.00  0.00           C  
ATOM   2416  H1'   G C  76     -24.197  -2.690  17.217  1.00  0.00           H  
ATOM   2417  N9    G C  76     -22.231  -2.304  16.528  1.00  0.00           N  
ATOM   2418  C4    G C  76     -21.421  -2.881  17.478  1.00  0.00           C  
ATOM   2419  N2    G C  76     -20.865  -3.914  20.732  1.00  0.00           N  
ATOM   2420  H21   G C  76     -21.756  -3.756  21.138  1.00  0.00           H  
ATOM   2421  H22   G C  76     -20.099  -4.257  21.283  1.00  0.00           H  
ATOM   2422  N3    G C  76     -21.761  -3.167  18.751  1.00  0.00           N  
ATOM   2423  C2    G C  76     -20.734  -3.629  19.452  1.00  0.00           C  
ATOM   2424  N1    G C  76     -19.504  -3.877  18.915  1.00  0.00           N  
ATOM   2425  H1    G C  76     -18.783  -4.242  19.514  1.00  0.00           H  
ATOM   2426  C6    G C  76     -19.138  -3.661  17.596  1.00  0.00           C  
ATOM   2427  O6    G C  76     -17.995  -3.951  17.226  1.00  0.00           O  
ATOM   2428  C5    G C  76     -20.212  -3.109  16.843  1.00  0.00           C  
ATOM   2429  N7    G C  76     -20.263  -2.699  15.518  1.00  0.00           N  
ATOM   2430  C8    G C  76     -21.477  -2.217  15.374  1.00  0.00           C  
ATOM   2431  H8    G C  76     -21.887  -1.784  14.456  1.00  0.00           H  
ATOM   2432  C2'   G C  76     -23.775  -0.585  17.474  1.00  0.00           C  
ATOM   2433  H2'   G C  76     -22.928  -0.411  18.174  1.00  0.00           H  
ATOM   2434  O2'   G C  76     -25.005  -0.599  18.185  1.00  0.00           O  
ATOM   2435 'HO2   G C  76     -25.156   0.320  18.506  1.00  0.00           H  
ATOM   2436  C3'   G C  76     -23.770   0.448  16.334  1.00  0.00           C  
ATOM   2437  H3'   G C  76     -22.754   0.533  15.890  1.00  0.00           H  
ATOM   2438  O3'   G C  76     -24.319   1.757  16.586  1.00  0.00           O  
ATOM   2439  P     G C  77     -24.273   2.565  17.930  1.00  0.00           P  
ATOM   2440  OP1   G C  77     -25.262   1.939  18.842  1.00  0.00           O  
ATOM   2441  OP2   G C  77     -24.461   4.003  17.644  1.00  0.00           O1-
ATOM   2442  O5'   G C  77     -22.814   2.310  18.510  1.00  0.00           O  
ATOM   2443  C5'   G C  77     -22.580   2.690  19.898  1.00  0.00           C  
ATOM   2444 1H5'   G C  77     -23.470   2.468  20.537  1.00  0.00           H  
ATOM   2445 2H5'   G C  77     -22.403   3.789  19.956  1.00  0.00           H  
ATOM   2446  C4'   G C  77     -21.388   1.989  20.604  1.00  0.00           C  
ATOM   2447  H4'   G C  77     -21.691   1.756  21.649  1.00  0.00           H  
ATOM   2448  O4'   G C  77     -20.987   0.724  19.998  1.00  0.00           O  
ATOM   2449  C1'   G C  77     -19.689   0.408  20.475  1.00  0.00           C  
ATOM   2450  H1'   G C  77     -19.830  -0.415  21.211  1.00  0.00           H  
ATOM   2451  N9    G C  77     -18.773  -0.045  19.424  1.00  0.00           N  
ATOM   2452  C4    G C  77     -17.646  -0.789  19.652  1.00  0.00           C  
ATOM   2453  N2    G C  77     -15.476  -2.253  21.886  1.00  0.00           N  
ATOM   2454  H21   G C  77     -15.979  -2.153  22.736  1.00  0.00           H  
ATOM   2455  H22   G C  77     -14.589  -2.723  21.858  1.00  0.00           H  
ATOM   2456  N3    G C  77     -17.232  -1.244  20.848  1.00  0.00           N  
ATOM   2457  C2    G C  77     -16.045  -1.810  20.785  1.00  0.00           C  
ATOM   2458  N1    G C  77     -15.340  -1.979  19.623  1.00  0.00           N  
ATOM   2459  H1    G C  77     -14.437  -2.419  19.660  1.00  0.00           H  
ATOM   2460  C6    G C  77     -15.761  -1.568  18.362  1.00  0.00           C  
ATOM   2461  O6    G C  77     -15.050  -1.780  17.373  1.00  0.00           O  
ATOM   2462  C5    G C  77     -17.032  -0.923  18.423  1.00  0.00           C  
ATOM   2463  N7    G C  77     -17.778  -0.291  17.433  1.00  0.00           N  
ATOM   2464  C8    G C  77     -18.806   0.222  18.076  1.00  0.00           C  
ATOM   2465  H8    G C  77     -19.626   0.792  17.629  1.00  0.00           H  
ATOM   2466  C2'   G C  77     -19.135   1.636  21.190  1.00  0.00           C  
ATOM   2467  H2'   G C  77     -18.095   1.872  20.880  1.00  0.00           H  
ATOM   2468  O2'   G C  77     -19.183   1.446  22.593  1.00  0.00           O  
ATOM   2469 'HO2   G C  77     -18.799   2.243  23.000  1.00  0.00           H  
ATOM   2470  C3'   G C  77     -20.070   2.758  20.726  1.00  0.00           C  
ATOM   2471  H3'   G C  77     -19.815   3.092  19.694  1.00  0.00           H  
ATOM   2472  O3'   G C  77     -20.206   3.874  21.643  1.00  0.00           O  
ATOM   2473  P     A C  78     -19.026   4.924  21.748  1.00  0.00           P  
ATOM   2474  OP1   A C  78     -19.527   6.139  22.425  1.00  0.00           O  
ATOM   2475  OP2   A C  78     -18.386   5.087  20.427  1.00  0.00           O1-
ATOM   2476  O5'   A C  78     -17.999   4.187  22.706  1.00  0.00           O  
ATOM   2477  C5'   A C  78     -18.060   4.370  24.140  1.00  0.00           C  
ATOM   2478 1H5'   A C  78     -19.055   4.046  24.521  1.00  0.00           H  
ATOM   2479 2H5'   A C  78     -17.925   5.446  24.404  1.00  0.00           H  
ATOM   2480  C4'   A C  78     -16.978   3.563  24.896  1.00  0.00           C  
ATOM   2481  H4'   A C  78     -17.240   3.487  25.973  1.00  0.00           H  
ATOM   2482  O4'   A C  78     -16.884   2.200  24.378  1.00  0.00           O  
ATOM   2483  C1'   A C  78     -15.525   1.788  24.378  1.00  0.00           C  
ATOM   2484  H1'   A C  78     -15.480   0.829  24.944  1.00  0.00           H  
ATOM   2485  N9    A C  78     -15.022   1.579  23.009  1.00  0.00           N  
ATOM   2486  C5    A C  78     -13.864   0.950  21.248  1.00  0.00           C  
ATOM   2487  N7    A C  78     -14.917   1.705  20.762  1.00  0.00           N  
ATOM   2488  C8    A C  78     -15.568   2.066  21.842  1.00  0.00           C  
ATOM   2489  H8    A C  78     -16.464   2.689  21.853  1.00  0.00           H  
ATOM   2490  N1    A C  78     -11.913  -0.396  21.356  1.00  0.00           N  
ATOM   2491  C2    A C  78     -12.081  -0.385  22.683  1.00  0.00           C  
ATOM   2492  H2    A C  78     -11.328  -0.938  23.254  1.00  0.00           H  
ATOM   2493  N3    A C  78     -13.036   0.203  23.413  1.00  0.00           N  
ATOM   2494  C4    A C  78     -13.907   0.865  22.627  1.00  0.00           C  
ATOM   2495  C6    A C  78     -12.817   0.270  20.595  1.00  0.00           C  
ATOM   2496  N6    A C  78     -12.719   0.250  19.256  1.00  0.00           N  
ATOM   2497  H61   A C  78     -13.339   0.798  18.700  1.00  0.00           H  
ATOM   2498  H62   A C  78     -11.901  -0.142  18.821  1.00  0.00           H  
ATOM   2499  C2'   A C  78     -14.734   2.844  25.114  1.00  0.00           C  
ATOM   2500  H2'   A C  78     -13.706   2.936  24.719  1.00  0.00           H  
ATOM   2501  O2'   A C  78     -14.673   2.554  26.498  1.00  0.00           O  
ATOM   2502 'HO2   A C  78     -14.135   3.269  26.886  1.00  0.00           H  
ATOM   2503  C3'   A C  78     -15.543   4.114  24.827  1.00  0.00           C  
ATOM   2504  H3'   A C  78     -15.384   4.459  23.780  1.00  0.00           H  
ATOM   2505  O3'   A C  78     -15.384   5.201  25.770  1.00  0.00           O  
ATOM   2506  P     A C  79     -14.015   5.973  25.912  1.00  0.00           P  
ATOM   2507  OP1   A C  79     -14.225   7.178  26.737  1.00  0.00           O  
ATOM   2508  OP2   A C  79     -13.406   6.150  24.573  1.00  0.00           O1-
ATOM   2509  O5'   A C  79     -13.146   4.931  26.724  1.00  0.00           O  
ATOM   2510  C5'   A C  79     -11.862   5.278  27.301  1.00  0.00           C  
ATOM   2511 1H5'   A C  79     -12.016   5.707  28.315  1.00  0.00           H  
ATOM   2512 2H5'   A C  79     -11.355   6.079  26.708  1.00  0.00           H  
ATOM   2513  C4'   A C  79     -10.857   4.091  27.432  1.00  0.00           C  
ATOM   2514  H4'   A C  79     -10.757   3.779  28.492  1.00  0.00           H  
ATOM   2515  O4'   A C  79     -11.299   2.906  26.687  1.00  0.00           O  
ATOM   2516  C1'   A C  79     -10.245   2.419  25.868  1.00  0.00           C  
ATOM   2517  H1'   A C  79     -10.200   1.316  26.019  1.00  0.00           H  
ATOM   2518  N9    A C  79     -10.508   2.714  24.452  1.00  0.00           N  
ATOM   2519  C5    A C  79     -10.504   2.764  22.255  1.00  0.00           C  
ATOM   2520  N7    A C  79     -11.511   3.621  22.656  1.00  0.00           N  
ATOM   2521  C8    A C  79     -11.458   3.577  23.961  1.00  0.00           C  
ATOM   2522  H8    A C  79     -12.091   4.159  24.633  1.00  0.00           H  
ATOM   2523  N1    A C  79      -8.942   1.599  20.914  1.00  0.00           N  
ATOM   2524  C2    A C  79      -8.447   1.117  22.060  1.00  0.00           C  
ATOM   2525  H2    A C  79      -7.598   0.434  21.955  1.00  0.00           H  
ATOM   2526  N3    A C  79      -8.861   1.317  23.315  1.00  0.00           N  
ATOM   2527  C4    A C  79      -9.879   2.191  23.347  1.00  0.00           C  
ATOM   2528  C6    A C  79     -10.003   2.440  20.979  1.00  0.00           C  
ATOM   2529  N6    A C  79     -10.535   2.974  19.865  1.00  0.00           N  
ATOM   2530  H61   A C  79     -11.125   3.772  19.983  1.00  0.00           H  
ATOM   2531  H62   A C  79     -10.026   2.936  19.004  1.00  0.00           H  
ATOM   2532  C2'   A C  79      -8.965   3.048  26.365  1.00  0.00           C  
ATOM   2533  H2'   A C  79      -8.202   3.163  25.565  1.00  0.00           H  
ATOM   2534  O2'   A C  79      -8.421   2.307  27.439  1.00  0.00           O  
ATOM   2535 'HO2   A C  79      -8.059   2.988  28.027  1.00  0.00           H  
ATOM   2536  C3'   A C  79      -9.457   4.401  26.859  1.00  0.00           C  
ATOM   2537  H3'   A C  79      -9.617   5.072  25.984  1.00  0.00           H  
ATOM   2538  O3'   A C  79      -8.610   4.973  27.883  1.00  0.00           O  
ATOM   2539  P     C C  80      -7.958   6.397  27.685  1.00  0.00           P  
ATOM   2540  OP1   C C  80      -6.953   6.604  28.747  1.00  0.00           O  
ATOM   2541  OP2   C C  80      -9.045   7.385  27.552  1.00  0.00           O1-
ATOM   2542  O5'   C C  80      -7.238   6.261  26.292  1.00  0.00           O  
ATOM   2543  C5'   C C  80      -6.078   5.427  26.089  1.00  0.00           C  
ATOM   2544 1H5'   C C  80      -6.209   4.427  26.563  1.00  0.00           H  
ATOM   2545 2H5'   C C  80      -5.185   5.914  26.545  1.00  0.00           H  
ATOM   2546  C4'   C C  80      -5.795   5.216  24.589  1.00  0.00           C  
ATOM   2547  H4'   C C  80      -4.933   4.530  24.443  1.00  0.00           H  
ATOM   2548  O4'   C C  80      -6.946   4.602  23.938  1.00  0.00           O  
ATOM   2549  C1'   C C  80      -7.138   5.179  22.657  1.00  0.00           C  
ATOM   2550  H1'   C C  80      -7.049   4.316  21.958  1.00  0.00           H  
ATOM   2551  N1    C C  80      -8.493   5.777  22.497  1.00  0.00           N  
ATOM   2552  C6    C C  80      -9.139   6.294  23.593  1.00  0.00           C  
ATOM   2553  H6    C C  80      -8.591   6.259  24.532  1.00  0.00           H  
ATOM   2554  C5    C C  80     -10.388   6.763  23.511  1.00  0.00           C  
ATOM   2555  H5    C C  80     -10.943   7.098  24.387  1.00  0.00           H  
ATOM   2556  C2    C C  80      -9.097   5.850  21.243  1.00  0.00           C  
ATOM   2557  O2    C C  80      -8.467   5.436  20.255  1.00  0.00           O  
ATOM   2558  N3    C C  80     -10.363   6.332  21.133  1.00  0.00           N  
ATOM   2559  C4    C C  80     -11.030   6.710  22.242  1.00  0.00           C  
ATOM   2560  N4    C C  80     -12.330   6.971  22.170  1.00  0.00           N  
ATOM   2561  H41   C C  80     -12.836   6.792  23.034  1.00  0.00           H  
ATOM   2562  H42   C C  80     -12.788   6.708  21.332  1.00  0.00           H  
ATOM   2563  C2'   C C  80      -5.994   6.147  22.386  1.00  0.00           C  
ATOM   2564  H2'   C C  80      -6.325   7.063  21.848  1.00  0.00           H  
ATOM   2565  O2'   C C  80      -4.968   5.502  21.653  1.00  0.00           O  
ATOM   2566 'HO2   C C  80      -4.144   5.937  21.939  1.00  0.00           H  
ATOM   2567  C3'   C C  80      -5.520   6.503  23.799  1.00  0.00           C  
ATOM   2568  H3'   C C  80      -6.173   7.295  24.233  1.00  0.00           H  
ATOM   2569  O3'   C C  80      -4.123   6.840  23.921  1.00  0.00           O  
ATOM   2570  P     C C  81      -3.555   8.216  23.412  1.00  0.00           P  
ATOM   2571  OP1   C C  81      -4.569   8.887  22.570  1.00  0.00           O  
ATOM   2572  OP2   C C  81      -2.982   8.959  24.554  1.00  0.00           O1-
ATOM   2573  O5'   C C  81      -2.371   7.679  22.515  1.00  0.00           O  
ATOM   2574  C5'   C C  81      -2.222   7.949  21.105  1.00  0.00           C  
ATOM   2575 1H5'   C C  81      -3.060   8.559  20.694  1.00  0.00           H  
ATOM   2576 2H5'   C C  81      -2.221   6.979  20.558  1.00  0.00           H  
ATOM   2577  C4'   C C  81      -0.901   8.672  20.760  1.00  0.00           C  
ATOM   2578  H4'   C C  81      -0.884   8.921  19.678  1.00  0.00           H  
ATOM   2579  O4'   C C  81      -0.785   9.934  21.490  1.00  0.00           O  
ATOM   2580  C1'   C C  81       0.589  10.162  21.802  1.00  0.00           C  
ATOM   2581  H1'   C C  81       0.842  11.155  21.365  1.00  0.00           H  
ATOM   2582  N1    C C  81       0.864  10.164  23.265  1.00  0.00           N  
ATOM   2583  C6    C C  81       0.050   9.455  24.120  1.00  0.00           C  
ATOM   2584  H6    C C  81      -0.829   8.993  23.667  1.00  0.00           H  
ATOM   2585  C5    C C  81       0.299   9.394  25.435  1.00  0.00           C  
ATOM   2586  H5    C C  81      -0.357   8.858  26.119  1.00  0.00           H  
ATOM   2587  C2    C C  81       2.005  10.788  23.765  1.00  0.00           C  
ATOM   2588  O2    C C  81       2.774  11.376  22.988  1.00  0.00           O  
ATOM   2589  N3    C C  81       2.261  10.749  25.090  1.00  0.00           N  
ATOM   2590  C4    C C  81       1.454  10.070  25.916  1.00  0.00           C  
ATOM   2591  N4    C C  81       1.775  10.028  27.208  1.00  0.00           N  
ATOM   2592  H41   C C  81       1.302   9.443  27.854  1.00  0.00           H  
ATOM   2593  H42   C C  81       2.635  10.472  27.485  1.00  0.00           H  
ATOM   2594  C2'   C C  81       1.398   9.093  21.097  1.00  0.00           C  
ATOM   2595  H2'   C C  81       2.324   8.820  21.648  1.00  0.00           H  
ATOM   2596  O2'   C C  81       1.723   9.478  19.774  1.00  0.00           O  
ATOM   2597 'HO2   C C  81       1.775   8.630  19.310  1.00  0.00           H  
ATOM   2598  C3'   C C  81       0.413   7.933  21.078  1.00  0.00           C  
ATOM   2599  H3'   C C  81       0.282   7.493  22.094  1.00  0.00           H  
ATOM   2600  O3'   C C  81       0.709   6.948  20.061  1.00  0.00           O  
ATOM   2601  P     C C  82       1.516   5.651  20.484  1.00  0.00           P  
ATOM   2602  OP1   C C  82       1.895   4.931  19.252  1.00  0.00           O  
ATOM   2603  OP2   C C  82       0.754   4.923  21.517  1.00  0.00           O1-
ATOM   2604  O5'   C C  82       2.816   6.242  21.170  1.00  0.00           O  
ATOM   2605  C5'   C C  82       3.985   6.562  20.378  1.00  0.00           C  
ATOM   2606 1H5'   C C  82       3.744   7.370  19.651  1.00  0.00           H  
ATOM   2607 2H5'   C C  82       4.327   5.668  19.803  1.00  0.00           H  
ATOM   2608  C4'   C C  82       5.172   7.042  21.239  1.00  0.00           C  
ATOM   2609  H4'   C C  82       5.966   7.480  20.596  1.00  0.00           H  
ATOM   2610  O4'   C C  82       4.756   8.071  22.191  1.00  0.00           O  
ATOM   2611  C1'   C C  82       5.507   7.922  23.385  1.00  0.00           C  
ATOM   2612  H1'   C C  82       6.051   8.885  23.514  1.00  0.00           H  
ATOM   2613  N1    C C  82       4.661   7.641  24.569  1.00  0.00           N  
ATOM   2614  C6    C C  82       3.552   6.835  24.449  1.00  0.00           C  
ATOM   2615  H6    C C  82       3.279   6.542  23.430  1.00  0.00           H  
ATOM   2616  C5    C C  82       2.833   6.487  25.527  1.00  0.00           C  
ATOM   2617  H5    C C  82       1.950   5.854  25.454  1.00  0.00           H  
ATOM   2618  C2    C C  82       5.087   8.051  25.827  1.00  0.00           C  
ATOM   2619  O2    C C  82       6.144   8.690  25.926  1.00  0.00           O  
ATOM   2620  N3    C C  82       4.362   7.738  26.918  1.00  0.00           N  
ATOM   2621  C4    C C  82       3.289   6.945  26.800  1.00  0.00           C  
ATOM   2622  N4    C C  82       2.672   6.567  27.917  1.00  0.00           N  
ATOM   2623  H41   C C  82       2.122   5.737  27.922  1.00  0.00           H  
ATOM   2624  H42   C C  82       3.133   6.843  28.758  1.00  0.00           H  
ATOM   2625  C2'   C C  82       6.525   6.818  23.172  1.00  0.00           C  
ATOM   2626  H2'   C C  82       6.698   6.215  24.090  1.00  0.00           H  
ATOM   2627  O2'   C C  82       7.761   7.343  22.723  1.00  0.00           O  
ATOM   2628 'HO2   C C  82       8.323   6.570  22.527  1.00  0.00           H  
ATOM   2629  C3'   C C  82       5.839   5.966  22.105  1.00  0.00           C  
ATOM   2630  H3'   C C  82       5.007   5.369  22.545  1.00  0.00           H  
ATOM   2631  O3'   C C  82       6.718   5.137  21.310  1.00  0.00           O  
ATOM   2632  P     U C  83       7.434   3.934  22.048  1.00  0.00           P  
ATOM   2633  OP1   U C  83       7.697   2.862  21.069  1.00  0.00           O  
ATOM   2634  OP2   U C  83       6.685   3.610  23.284  1.00  0.00           O1-
ATOM   2635  O5'   U C  83       8.792   4.624  22.473  1.00  0.00           O  
ATOM   2636  C5'   U C  83      10.065   3.927  22.449  1.00  0.00           C  
ATOM   2637 1H5'   U C  83      10.690   4.390  21.655  1.00  0.00           H  
ATOM   2638 2H5'   U C  83       9.965   2.847  22.180  1.00  0.00           H  
ATOM   2639  C4'   U C  83      10.884   3.993  23.770  1.00  0.00           C  
ATOM   2640  H4'   U C  83      11.967   4.073  23.537  1.00  0.00           H  
ATOM   2641  O4'   U C  83      10.537   5.153  24.591  1.00  0.00           O  
ATOM   2642  C1'   U C  83      10.614   4.792  25.962  1.00  0.00           C  
ATOM   2643  H1'   U C  83      11.324   5.517  26.427  1.00  0.00           H  
ATOM   2644  N1    U C  83       9.278   4.865  26.614  1.00  0.00           N  
ATOM   2645  C6    U C  83       8.134   4.566  25.906  1.00  0.00           C  
ATOM   2646  H6    U C  83       8.287   4.291  24.860  1.00  0.00           H  
ATOM   2647  C2    U C  83       9.221   5.161  27.954  1.00  0.00           C  
ATOM   2648  O2    U C  83      10.217   5.359  28.640  1.00  0.00           O  
ATOM   2649  N3    U C  83       7.957   5.235  28.470  1.00  0.00           N  
ATOM   2650  H3    U C  83       7.920   5.482  29.453  1.00  0.00           H  
ATOM   2651  C4    U C  83       6.767   5.066  27.805  1.00  0.00           C  
ATOM   2652  O4    U C  83       5.705   5.265  28.393  1.00  0.00           O  
ATOM   2653  C5    U C  83       6.906   4.661  26.440  1.00  0.00           C  
ATOM   2654  H5    U C  83       6.018   4.478  25.839  1.00  0.00           H  
ATOM   2655  C2'   U C  83      11.214   3.397  26.038  1.00  0.00           C  
ATOM   2656  H2'   U C  83      10.815   2.817  26.899  1.00  0.00           H  
ATOM   2657  O2'   U C  83      12.630   3.472  26.121  1.00  0.00           O  
ATOM   2658 'HO2   U C  83      12.948   2.543  26.057  1.00  0.00           H  
ATOM   2659  C3'   U C  83      10.741   2.782  24.711  1.00  0.00           C  
ATOM   2660  H3'   U C  83       9.660   2.529  24.763  1.00  0.00           H  
ATOM   2661  O3'   U C  83      11.499   1.664  24.193  1.00  0.00           O  
ATOM   2662  P     U C  84      11.909   0.436  25.095  1.00  0.00           P  
ATOM   2663  OP1   U C  84      13.080   0.863  25.900  1.00  0.00           O  
ATOM   2664  OP2   U C  84      12.084  -0.759  24.242  1.00  0.00           O1-
ATOM   2665  O5'   U C  84      10.666   0.246  26.049  1.00  0.00           O  
ATOM   2666  C5'   U C  84      10.719  -0.570  27.245  1.00  0.00           C  
ATOM   2667 1H5'   U C  84      11.758  -0.876  27.515  1.00  0.00           H  
ATOM   2668 2H5'   U C  84      10.151  -1.505  27.043  1.00  0.00           H  
ATOM   2669  C4'   U C  84      10.093   0.104  28.493  1.00  0.00           C  
ATOM   2670  H4'   U C  84      10.837   0.770  28.980  1.00  0.00           H  
ATOM   2671  O4'   U C  84       8.943   0.935  28.156  1.00  0.00           O  
ATOM   2672  C1'   U C  84       8.266   1.213  29.349  1.00  0.00           C  
ATOM   2673  H1'   U C  84       8.855   2.035  29.822  1.00  0.00           H  
ATOM   2674  N1    U C  84       6.856   1.595  29.124  1.00  0.00           N  
ATOM   2675  C6    U C  84       6.092   0.968  28.170  1.00  0.00           C  
ATOM   2676  H6    U C  84       6.634   0.255  27.541  1.00  0.00           H  
ATOM   2677  C2    U C  84       6.296   2.463  30.019  1.00  0.00           C  
ATOM   2678  O2    U C  84       6.942   2.968  30.929  1.00  0.00           O  
ATOM   2679  N3    U C  84       4.968   2.730  29.828  1.00  0.00           N  
ATOM   2680  H3    U C  84       4.529   3.289  30.541  1.00  0.00           H  
ATOM   2681  C4    U C  84       4.162   2.238  28.826  1.00  0.00           C  
ATOM   2682  O4    U C  84       3.026   2.684  28.682  1.00  0.00           O  
ATOM   2683  C5    U C  84       4.792   1.258  27.987  1.00  0.00           C  
ATOM   2684  H5    U C  84       4.213   0.807  27.185  1.00  0.00           H  
ATOM   2685  C2'   U C  84       8.362  -0.036  30.207  1.00  0.00           C  
ATOM   2686  H2'   U C  84       7.428  -0.638  30.135  1.00  0.00           H  
ATOM   2687  O2'   U C  84       8.610   0.309  31.561  1.00  0.00           O  
ATOM   2688 'HO2   U C  84       8.887  -0.523  32.007  1.00  0.00           H  
ATOM   2689  C3'   U C  84       9.499  -0.849  29.544  1.00  0.00           C  
ATOM   2690  H3'   U C  84       9.028  -1.644  28.922  1.00  0.00           H  
ATOM   2691  O3'   U C  84      10.501  -1.416  30.422  1.00  0.00           O  
ATOM   2692  P     C C  85      10.137  -2.627  31.373  1.00  0.00           P  
ATOM   2693  OP1   C C  85       9.222  -2.118  32.430  1.00  0.00           O  
ATOM   2694  OP2   C C  85      11.376  -3.263  31.859  1.00  0.00           O1-
ATOM   2695  O5'   C C  85       9.346  -3.635  30.445  1.00  0.00           O  
ATOM   2696  C5'   C C  85       7.907  -3.746  30.533  1.00  0.00           C  
ATOM   2697 1H5'   C C  85       7.416  -2.758  30.384  1.00  0.00           H  
ATOM   2698 2H5'   C C  85       7.612  -4.112  31.540  1.00  0.00           H  
ATOM   2699  C4'   C C  85       7.328  -4.702  29.477  1.00  0.00           C  
ATOM   2700  H4'   C C  85       7.625  -4.404  28.449  1.00  0.00           H  
ATOM   2701  O4'   C C  85       7.796  -6.069  29.707  1.00  0.00           O  
ATOM   2702  C1'   C C  85       6.692  -6.973  29.644  1.00  0.00           C  
ATOM   2703  H1'   C C  85       6.982  -7.770  28.921  1.00  0.00           H  
ATOM   2704  N1    C C  85       6.369  -7.584  30.966  1.00  0.00           N  
ATOM   2705  C6    C C  85       6.862  -7.005  32.112  1.00  0.00           C  
ATOM   2706  H6    C C  85       7.511  -6.138  31.975  1.00  0.00           H  
ATOM   2707  C5    C C  85       6.567  -7.493  33.319  1.00  0.00           C  
ATOM   2708  H5    C C  85       6.929  -7.030  34.233  1.00  0.00           H  
ATOM   2709  C2    C C  85       5.591  -8.743  31.058  1.00  0.00           C  
ATOM   2710  O2    C C  85       5.226  -9.308  30.014  1.00  0.00           O  
ATOM   2711  N3    C C  85       5.259  -9.232  32.282  1.00  0.00           N  
ATOM   2712  C4    C C  85       5.662  -8.585  33.384  1.00  0.00           C  
ATOM   2713  N4    C C  85       5.149  -8.930  34.560  1.00  0.00           N  
ATOM   2714  H41   C C  85       5.103  -8.184  35.232  1.00  0.00           H  
ATOM   2715  H42   C C  85       4.378  -9.553  34.502  1.00  0.00           H  
ATOM   2716  C2'   C C  85       5.507  -6.205  29.081  1.00  0.00           C  
ATOM   2717  H2'   C C  85       4.534  -6.571  29.476  1.00  0.00           H  
ATOM   2718  O2'   C C  85       5.495  -6.236  27.667  1.00  0.00           O  
ATOM   2719 'HO2   C C  85       5.242  -5.330  27.430  1.00  0.00           H  
ATOM   2720  C3'   C C  85       5.793  -4.792  29.569  1.00  0.00           C  
ATOM   2721  H3'   C C  85       5.534  -4.721  30.652  1.00  0.00           H  
ATOM   2722  O3'   C C  85       5.177  -3.768  28.758  1.00  0.00           O  
ATOM   2723  P     C C  86       4.226  -2.653  29.343  1.00  0.00           P  
ATOM   2724  OP1   C C  86       3.257  -2.293  28.291  1.00  0.00           O  
ATOM   2725  OP2   C C  86       5.069  -1.568  29.893  1.00  0.00           O1-
ATOM   2726  O5'   C C  86       3.498  -3.355  30.546  1.00  0.00           O  
ATOM   2727  C5'   C C  86       2.415  -4.299  30.410  1.00  0.00           C  
ATOM   2728 1H5'   C C  86       2.633  -5.039  29.608  1.00  0.00           H  
ATOM   2729 2H5'   C C  86       1.479  -3.758  30.137  1.00  0.00           H  
ATOM   2730  C4'   C C  86       2.147  -5.081  31.721  1.00  0.00           C  
ATOM   2731  H4'   C C  86       1.442  -5.919  31.535  1.00  0.00           H  
ATOM   2732  O4'   C C  86       3.383  -5.667  32.232  1.00  0.00           O  
ATOM   2733  C1'   C C  86       3.417  -5.548  33.646  1.00  0.00           C  
ATOM   2734  H1'   C C  86       3.496  -6.602  33.999  1.00  0.00           H  
ATOM   2735  N1    C C  86       4.618  -4.793  34.098  1.00  0.00           N  
ATOM   2736  C6    C C  86       4.983  -3.680  33.385  1.00  0.00           C  
ATOM   2737  H6    C C  86       4.293  -3.364  32.603  1.00  0.00           H  
ATOM   2738  C5    C C  86       6.131  -3.044  33.627  1.00  0.00           C  
ATOM   2739  H5    C C  86       6.479  -2.213  33.017  1.00  0.00           H  
ATOM   2740  C2    C C  86       5.419  -5.233  35.156  1.00  0.00           C  
ATOM   2741  O2    C C  86       5.101  -6.267  35.773  1.00  0.00           O  
ATOM   2742  N3    C C  86       6.574  -4.574  35.437  1.00  0.00           N  
ATOM   2743  C4    C C  86       6.960  -3.543  34.663  1.00  0.00           C  
ATOM   2744  N4    C C  86       8.180  -3.038  34.816  1.00  0.00           N  
ATOM   2745  H41   C C  86       8.578  -2.546  34.021  1.00  0.00           H  
ATOM   2746  H42   C C  86       8.792  -3.479  35.457  1.00  0.00           H  
ATOM   2747  C2'   C C  86       2.082  -4.990  34.126  1.00  0.00           C  
ATOM   2748  H2'   C C  86       2.189  -4.284  34.978  1.00  0.00           H  
ATOM   2749  O2'   C C  86       1.259  -6.081  34.503  1.00  0.00           O  
ATOM   2750 'HO2   C C  86       0.346  -5.722  34.619  1.00  0.00           H  
ATOM   2751  C3'   C C  86       1.563  -4.244  32.878  1.00  0.00           C  
ATOM   2752  H3'   C C  86       2.043  -3.242  32.815  1.00  0.00           H  
ATOM   2753  O3'   C C  86       0.143  -4.119  32.688  1.00  0.00           O  
ATOM   2754  P     A C  87      -1.008  -3.822  33.711  1.00  0.00           P  
ATOM   2755  OP1   A C  87      -1.045  -4.933  34.693  1.00  0.00           O  
ATOM   2756  OP2   A C  87      -2.253  -3.582  32.954  1.00  0.00           O1-
ATOM   2757  O5'   A C  87      -0.555  -2.495  34.452  1.00  0.00           O  
ATOM   2758  C5'   A C  87      -1.349  -2.059  35.600  1.00  0.00           C  
ATOM   2759 1H5'   A C  87      -1.668  -2.930  36.224  1.00  0.00           H  
ATOM   2760 2H5'   A C  87      -2.276  -1.550  35.247  1.00  0.00           H  
ATOM   2761  C4'   A C  87      -0.612  -1.100  36.573  1.00  0.00           C  
ATOM   2762  H4'   A C  87      -1.020  -1.197  37.600  1.00  0.00           H  
ATOM   2763  O4'   A C  87       0.810  -1.437  36.636  1.00  0.00           O  
ATOM   2764  C1'   A C  87       1.580  -0.258  36.534  1.00  0.00           C  
ATOM   2765  H1'   A C  87       2.312  -0.297  37.374  1.00  0.00           H  
ATOM   2766  N9    A C  87       2.287  -0.212  35.254  1.00  0.00           N  
ATOM   2767  C5    A C  87       3.868  -0.099  33.735  1.00  0.00           C  
ATOM   2768  N7    A C  87       2.680  -0.222  33.039  1.00  0.00           N  
ATOM   2769  C8    A C  87       1.767  -0.298  33.980  1.00  0.00           C  
ATOM   2770  H8    A C  87       0.696  -0.434  33.803  1.00  0.00           H  
ATOM   2771  N1    A C  87       6.169   0.099  34.276  1.00  0.00           N  
ATOM   2772  C2    A C  87       5.792   0.072  35.554  1.00  0.00           C  
ATOM   2773  H2    A C  87       6.601   0.152  36.285  1.00  0.00           H  
ATOM   2774  N3    A C  87       4.573  -0.052  36.071  1.00  0.00           N  
ATOM   2775  C4    A C  87       3.642  -0.108  35.100  1.00  0.00           C  
ATOM   2776  C6    A C  87       5.212   0.019  33.321  1.00  0.00           C  
ATOM   2777  N6    A C  87       5.642   0.052  32.054  1.00  0.00           N  
ATOM   2778  H61   A C  87       5.177  -0.481  31.326  1.00  0.00           H  
ATOM   2779  H62   A C  87       6.629   0.178  31.928  1.00  0.00           H  
ATOM   2780  C2'   A C  87       0.663   0.931  36.740  1.00  0.00           C  
ATOM   2781  H2'   A C  87       0.984   1.828  36.166  1.00  0.00           H  
ATOM   2782  O2'   A C  87       0.606   1.242  38.123  1.00  0.00           O  
ATOM   2783 'HO2   A C  87      -0.003   1.986  38.254  1.00  0.00           H  
ATOM   2784  C3'   A C  87      -0.667   0.402  36.206  1.00  0.00           C  
ATOM   2785  H3'   A C  87      -0.663   0.454  35.092  1.00  0.00           H  
ATOM   2786  O3'   A C  87      -1.817   1.051  36.801  1.00  0.00           O  
ATOM   2787  P     U C  88      -3.066   1.460  35.935  1.00  0.00           P  
ATOM   2788  OP1   U C  88      -4.111   0.436  36.159  1.00  0.00           O  
ATOM   2789  OP2   U C  88      -2.656   1.767  34.551  1.00  0.00           O1-
ATOM   2790  O5'   U C  88      -3.565   2.782  36.632  1.00  0.00           O  
ATOM   2791  C5'   U C  88      -2.738   3.874  37.089  1.00  0.00           C  
ATOM   2792 1H5'   U C  88      -3.057   4.793  36.549  1.00  0.00           H  
ATOM   2793 2H5'   U C  88      -1.659   3.728  36.844  1.00  0.00           H  
ATOM   2794  C4'   U C  88      -2.857   4.176  38.608  1.00  0.00           C  
ATOM   2795  H4'   U C  88      -2.657   5.250  38.804  1.00  0.00           H  
ATOM   2796  O4'   U C  88      -4.199   3.892  39.139  1.00  0.00           O  
ATOM   2797  C1'   U C  88      -4.097   3.298  40.427  1.00  0.00           C  
ATOM   2798  H1'   U C  88      -4.682   3.970  41.098  1.00  0.00           H  
ATOM   2799  N1    U C  88      -4.661   1.918  40.434  1.00  0.00           N  
ATOM   2800  C6    U C  88      -4.460   1.086  39.353  1.00  0.00           C  
ATOM   2801  H6    U C  88      -3.904   1.527  38.530  1.00  0.00           H  
ATOM   2802  C2    U C  88      -5.383   1.494  41.521  1.00  0.00           C  
ATOM   2803  O2    U C  88      -5.599   2.188  42.508  1.00  0.00           O  
ATOM   2804  N3    U C  88      -5.862   0.216  41.433  1.00  0.00           N  
ATOM   2805  H3    U C  88      -6.402  -0.092  42.211  1.00  0.00           H  
ATOM   2806  C4    U C  88      -5.724  -0.664  40.384  1.00  0.00           C  
ATOM   2807  O4    U C  88      -6.254  -1.770  40.462  1.00  0.00           O  
ATOM   2808  C5    U C  88      -4.955  -0.160  39.288  1.00  0.00           C  
ATOM   2809  H5    U C  88      -4.806  -0.773  38.400  1.00  0.00           H  
ATOM   2810  C2'   U C  88      -2.630   3.337  40.848  1.00  0.00           C  
ATOM   2811  H2'   U C  88      -2.337   2.439  41.431  1.00  0.00           H  
ATOM   2812  O2'   U C  88      -2.408   4.497  41.629  1.00  0.00           O  
ATOM   2813 'HO2   U C  88      -1.519   4.871  41.414  1.00  0.00           H  
ATOM   2814  C3'   U C  88      -1.921   3.328  39.487  1.00  0.00           C  
ATOM   2815  H3'   U C  88      -2.000   2.302  39.069  1.00  0.00           H  
ATOM   2816  O3'   U C  88      -0.535   3.720  39.435  1.00  0.00           O  
ATOM   2817  P     G C  89       0.115   5.141  39.578  1.00  0.00           P  
ATOM   2818  OP1   G C  89      -0.174   5.612  40.952  1.00  0.00           O  
ATOM   2819  OP2   G C  89      -0.329   5.999  38.463  1.00  0.00           O1-
ATOM   2820  O5'   G C  89       1.660   4.822  39.443  1.00  0.00           O  
ATOM   2821  C5'   G C  89       2.371   4.336  40.613  1.00  0.00           C  
ATOM   2822 1H5'   G C  89       1.867   3.433  41.031  1.00  0.00           H  
ATOM   2823 2H5'   G C  89       2.390   5.124  41.401  1.00  0.00           H  
ATOM   2824  C4'   G C  89       3.836   3.951  40.318  1.00  0.00           C  
ATOM   2825  H4'   G C  89       4.322   3.553  41.233  1.00  0.00           H  
ATOM   2826  O4'   G C  89       3.888   2.889  39.325  1.00  0.00           O  
ATOM   2827  C1'   G C  89       4.953   3.141  38.421  1.00  0.00           C  
ATOM   2828  H1'   G C  89       5.564   2.211  38.395  1.00  0.00           H  
ATOM   2829  N9    G C  89       4.450   3.405  37.059  1.00  0.00           N  
ATOM   2830  C4    G C  89       5.176   3.405  35.892  1.00  0.00           C  
ATOM   2831  N2    G C  89       8.131   2.837  34.189  1.00  0.00           N  
ATOM   2832  H21   G C  89       8.722   2.623  34.957  1.00  0.00           H  
ATOM   2833  H22   G C  89       8.342   2.485  33.280  1.00  0.00           H  
ATOM   2834  N3    G C  89       6.505   3.182  35.774  1.00  0.00           N  
ATOM   2835  C2    G C  89       6.883   3.117  34.507  1.00  0.00           C  
ATOM   2836  N1    G C  89       6.043   3.320  33.454  1.00  0.00           N  
ATOM   2837  H1    G C  89       6.417   3.227  32.525  1.00  0.00           H  
ATOM   2838  C6    G C  89       4.689   3.588  33.530  1.00  0.00           C  
ATOM   2839  O6    G C  89       4.043   3.759  32.488  1.00  0.00           O  
ATOM   2840  C5    G C  89       4.250   3.626  34.882  1.00  0.00           C  
ATOM   2841  N7    G C  89       2.974   3.780  35.403  1.00  0.00           N  
ATOM   2842  C8    G C  89       3.138   3.644  36.700  1.00  0.00           C  
ATOM   2843  H8    G C  89       2.344   3.694  37.453  1.00  0.00           H  
ATOM   2844  C2'   G C  89       5.787   4.274  38.993  1.00  0.00           C  
ATOM   2845  H2'   G C  89       6.252   4.905  38.205  1.00  0.00           H  
ATOM   2846  O2'   G C  89       6.796   3.736  39.837  1.00  0.00           O  
ATOM   2847 'HO2   G C  89       7.215   4.511  40.281  1.00  0.00           H  
ATOM   2848  C3'   G C  89       4.733   5.076  39.777  1.00  0.00           C  
ATOM   2849  H3'   G C  89       4.113   5.677  39.076  1.00  0.00           H  
ATOM   2850  O3'   G C  89       5.187   5.889  40.882  1.00  0.00           O  
ATOM   2851  P     A C  90       6.438   6.838  40.851  1.00  0.00           P  
ATOM   2852  OP1   A C  90       7.646   5.980  40.928  1.00  0.00           O  
ATOM   2853  OP2   A C  90       6.287   7.861  41.909  1.00  0.00           O1-
ATOM   2854  O5'   A C  90       6.349   7.526  39.429  1.00  0.00           O  
ATOM   2855  C5'   A C  90       7.320   8.536  39.046  1.00  0.00           C  
ATOM   2856 1H5'   A C  90       7.721   9.102  39.919  1.00  0.00           H  
ATOM   2857 2H5'   A C  90       6.783   9.291  38.428  1.00  0.00           H  
ATOM   2858  C4'   A C  90       8.515   8.027  38.196  1.00  0.00           C  
ATOM   2859  H4'   A C  90       9.388   7.822  38.852  1.00  0.00           H  
ATOM   2860  O4'   A C  90       8.214   6.769  37.514  1.00  0.00           O  
ATOM   2861  C1'   A C  90       8.811   6.761  36.232  1.00  0.00           C  
ATOM   2862  H1'   A C  90       9.460   5.858  36.187  1.00  0.00           H  
ATOM   2863  N9    A C  90       7.785   6.687  35.185  1.00  0.00           N  
ATOM   2864  C5    A C  90       6.735   6.456  33.270  1.00  0.00           C  
ATOM   2865  N7    A C  90       5.751   6.669  34.221  1.00  0.00           N  
ATOM   2866  C8    A C  90       6.420   6.808  35.343  1.00  0.00           C  
ATOM   2867  H8    A C  90       5.980   6.989  36.329  1.00  0.00           H  
ATOM   2868  N1    A C  90       7.836   5.988  31.226  1.00  0.00           N  
ATOM   2869  C2    A C  90       8.978   6.047  31.916  1.00  0.00           C  
ATOM   2870  H2    A C  90       9.888   5.876  31.329  1.00  0.00           H  
ATOM   2871  N3    A C  90       9.159   6.218  33.227  1.00  0.00           N  
ATOM   2872  C4    A C  90       7.990   6.453  33.849  1.00  0.00           C  
ATOM   2873  C6    A C  90       6.673   6.191  31.886  1.00  0.00           C  
ATOM   2874  N6    A C  90       5.530   6.085  31.190  1.00  0.00           N  
ATOM   2875  H61   A C  90       4.655   6.159  31.666  1.00  0.00           H  
ATOM   2876  H62   A C  90       5.563   5.864  30.213  1.00  0.00           H  
ATOM   2877  C2'   A C  90       9.665   8.007  36.119  1.00  0.00           C  
ATOM   2878  H2'   A C  90       9.703   8.408  35.085  1.00  0.00           H  
ATOM   2879  O2'   A C  90      10.978   7.770  36.590  1.00  0.00           O  
ATOM   2880 'HO2   A C  90      11.242   8.638  36.927  1.00  0.00           H  
ATOM   2881  C3'   A C  90       8.944   8.970  37.050  1.00  0.00           C  
ATOM   2882  H3'   A C  90       8.004   9.339  36.573  1.00  0.00           H  
ATOM   2883  O3'   A C  90       9.791  10.034  37.551  1.00  0.00           O  
ATOM   2884  P     G C  91       9.654  11.497  36.961  1.00  0.00           P  
ATOM   2885  OP1   G C  91      10.686  12.343  37.604  1.00  0.00           O  
ATOM   2886  OP2   G C  91       8.248  11.931  37.074  1.00  0.00           O1-
ATOM   2887  O5'   G C  91      10.018  11.301  35.427  1.00  0.00           O  
ATOM   2888  C5'   G C  91      11.374  11.559  34.970  1.00  0.00           C  
ATOM   2889 1H5'   G C  91      12.116  11.170  35.708  1.00  0.00           H  
ATOM   2890 2H5'   G C  91      11.539  12.657  34.880  1.00  0.00           H  
ATOM   2891  C4'   G C  91      11.734  10.908  33.609  1.00  0.00           C  
ATOM   2892  H4'   G C  91      12.823  10.689  33.590  1.00  0.00           H  
ATOM   2893  O4'   G C  91      11.054   9.629  33.439  1.00  0.00           O  
ATOM   2894  C1'   G C  91      10.672   9.470  32.083  1.00  0.00           C  
ATOM   2895  H1'   G C  91      11.047   8.473  31.757  1.00  0.00           H  
ATOM   2896  N9    G C  91       9.204   9.514  31.917  1.00  0.00           N  
ATOM   2897  C4    G C  91       8.501   9.242  30.767  1.00  0.00           C  
ATOM   2898  N2    G C  91       8.458   8.434  27.417  1.00  0.00           N  
ATOM   2899  H21   G C  91       9.431   8.410  27.217  1.00  0.00           H  
ATOM   2900  H22   G C  91       7.779   8.460  26.681  1.00  0.00           H  
ATOM   2901  N3    G C  91       9.032   8.902  29.579  1.00  0.00           N  
ATOM   2902  C2    G C  91       8.104   8.708  28.656  1.00  0.00           C  
ATOM   2903  N1    G C  91       6.757   8.757  28.901  1.00  0.00           N  
ATOM   2904  H1    G C  91       6.119   8.622  28.137  1.00  0.00           H  
ATOM   2905  C6    G C  91       6.176   9.099  30.116  1.00  0.00           C  
ATOM   2906  O6    G C  91       4.946   9.121  30.243  1.00  0.00           O  
ATOM   2907  C5    G C  91       7.166   9.365  31.109  1.00  0.00           C  
ATOM   2908  N7    G C  91       7.030   9.729  32.444  1.00  0.00           N  
ATOM   2909  C8    G C  91       8.265   9.818  32.883  1.00  0.00           C  
ATOM   2910  H8    G C  91       8.562  10.102  33.897  1.00  0.00           H  
ATOM   2911  C2'   G C  91      11.371  10.553  31.300  1.00  0.00           C  
ATOM   2912  H2'   G C  91      10.811  10.841  30.384  1.00  0.00           H  
ATOM   2913  O2'   G C  91      12.690  10.159  30.961  1.00  0.00           O  
ATOM   2914 'HO2   G C  91      13.193  10.981  31.028  1.00  0.00           H  
ATOM   2915  C3'   G C  91      11.427  11.695  32.311  1.00  0.00           C  
ATOM   2916  H3'   G C  91      10.428  12.170  32.450  1.00  0.00           H  
ATOM   2917  O3'   G C  91      12.476  12.663  32.044  1.00  0.00           O  
ATOM   2918  P     G C  92      12.255  13.845  31.014  1.00  0.00           P  
ATOM   2919  OP1   G C  92      13.567  14.425  30.651  1.00  0.00           O  
ATOM   2920  OP2   G C  92      11.227  14.780  31.505  1.00  0.00           O1-
ATOM   2921  O5'   G C  92      11.683  13.142  29.720  1.00  0.00           O  
ATOM   2922  C5'   G C  92      12.521  12.612  28.671  1.00  0.00           C  
ATOM   2923 1H5'   G C  92      12.606  11.506  28.767  1.00  0.00           H  
ATOM   2924 2H5'   G C  92      13.558  13.023  28.705  1.00  0.00           H  
ATOM   2925  C4'   G C  92      11.934  12.953  27.298  1.00  0.00           C  
ATOM   2926  H4'   G C  92      12.738  13.025  26.535  1.00  0.00           H  
ATOM   2927  O4'   G C  92      11.051  11.888  26.854  1.00  0.00           O  
ATOM   2928  C1'   G C  92       9.984  12.449  26.103  1.00  0.00           C  
ATOM   2929  H1'   G C  92       9.997  11.966  25.099  1.00  0.00           H  
ATOM   2930  N9    G C  92       8.695  12.203  26.766  1.00  0.00           N  
ATOM   2931  C4    G C  92       7.482  11.999  26.154  1.00  0.00           C  
ATOM   2932  N2    G C  92       5.581  11.565  23.296  1.00  0.00           N  
ATOM   2933  H21   G C  92       6.282  11.418  22.609  1.00  0.00           H  
ATOM   2934  H22   G C  92       4.625  11.336  23.084  1.00  0.00           H  
ATOM   2935  N3    G C  92       7.254  11.977  24.824  1.00  0.00           N  
ATOM   2936  C2    G C  92       5.983  11.697  24.545  1.00  0.00           C  
ATOM   2937  N1    G C  92       5.008  11.587  25.495  1.00  0.00           N  
ATOM   2938  H1    G C  92       4.074  11.341  25.206  1.00  0.00           H  
ATOM   2939  C6    G C  92       5.206  11.627  26.866  1.00  0.00           C  
ATOM   2940  O6    G C  92       4.258  11.498  27.646  1.00  0.00           O  
ATOM   2941  C5    G C  92       6.572  11.858  27.185  1.00  0.00           C  
ATOM   2942  N7    G C  92       7.200  11.960  28.418  1.00  0.00           N  
ATOM   2943  C8    G C  92       8.462  12.157  28.127  1.00  0.00           C  
ATOM   2944  H8    G C  92       9.271  12.258  28.858  1.00  0.00           H  
ATOM   2945  C2'   G C  92      10.258  13.941  25.963  1.00  0.00           C  
ATOM   2946  H2'   G C  92       9.318  14.534  25.953  1.00  0.00           H  
ATOM   2947  O2'   G C  92      11.026  14.236  24.810  1.00  0.00           O  
ATOM   2948 'HO2   G C  92      11.600  14.964  25.086  1.00  0.00           H  
ATOM   2949  C3'   G C  92      11.060  14.216  27.226  1.00  0.00           C  
ATOM   2950  H3'   G C  92      10.374  14.254  28.102  1.00  0.00           H  
ATOM   2951  O3'   G C  92      11.890  15.391  27.164  1.00  0.00           O  
ATOM   2952 'HO3   G C  92      12.295  15.486  28.042  1.00  0.00           H  
TER    2953        G C  92 
END
