# Supplementary material for: Cooperative gene regulation by microRNA pairs and their identification using a computational workflow
Source: Nucleic Acids Res. 2014 May 28;42(12):7539–52. doi: 10.1093/nar/gku465 (PMC4081082; doi:10.1093/nar/gku465)
Supplement: SUPPORTING INFORMATION [file supp_gku465_nar-03703-n-2013-File009.zip › C19ORF69_triplex.pdb]

REMARK   Accelrys Discovery Studio PDB file
REMARK   Created:  Wed Oct 16 14:01:20 W. Europe Daylight Time 2013
ATOM      1  C5'   U A   1       2.990  -1.411  -1.445  1.00  0.00           C  
ATOM      2 1H5'   U A   1       3.299  -0.465  -1.945  1.00  0.00           H  
ATOM      3 2H5'   U A   1       3.936  -1.939  -1.170  1.00  0.00           H  
ATOM      4  P     U A   1       2.379  -3.714  -2.622  1.00  0.00           P  
ATOM      5  OP1   U A   1       1.530  -4.197  -3.730  1.00  0.00           O  
ATOM      6  OP2   U A   1       3.803  -4.104  -2.590  1.00  0.00           O1-
ATOM      7  O5'   U A   1       2.170  -2.174  -2.370  1.00  0.00           O  
ATOM      8  OP3   U A   1       1.763  -4.305  -1.322  1.00  0.00           O  
ATOM      9 3HOP   U A   1       1.913  -3.641  -0.625  1.00  0.00           H  
ATOM     10  C4'   U A   1       2.255  -1.018  -0.144  1.00  0.00           C  
ATOM     11  H4'   U A   1       1.301  -0.497  -0.368  1.00  0.00           H  
ATOM     12  O4'   U A   1       1.932  -2.217   0.620  1.00  0.00           O  
ATOM     13  C1'   U A   1       2.079  -1.972   2.002  1.00  0.00           C  
ATOM     14  H1'   U A   1       1.035  -2.013   2.393  1.00  0.00           H  
ATOM     15  N1    U A   1       2.904  -3.032   2.646  1.00  0.00           N  
ATOM     16  C6    U A   1       2.339  -3.777   3.655  1.00  0.00           C  
ATOM     17  H6    U A   1       1.355  -3.450   4.007  1.00  0.00           H  
ATOM     18  C2    U A   1       4.174  -3.320   2.189  1.00  0.00           C  
ATOM     19  O2    U A   1       4.718  -2.713   1.279  1.00  0.00           O  
ATOM     20  N3    U A   1       4.792  -4.371   2.804  1.00  0.00           N  
ATOM     21  H3    U A   1       5.729  -4.538   2.487  1.00  0.00           H  
ATOM     22  C4    U A   1       4.231  -5.257   3.693  1.00  0.00           C  
ATOM     23  O4    U A   1       4.817  -6.299   3.982  1.00  0.00           O  
ATOM     24  C5    U A   1       2.937  -4.867   4.167  1.00  0.00           C  
ATOM     25  H5    U A   1       2.436  -5.501   4.893  1.00  0.00           H  
ATOM     26  C2'   U A   1       2.604  -0.551   2.214  1.00  0.00           C  
ATOM     27  H2'   U A   1       3.469  -0.529   2.913  1.00  0.00           H  
ATOM     28  O2'   U A   1       1.575   0.287   2.710  1.00  0.00           O  
ATOM     29 'HO2   U A   1       1.961   1.190   2.710  1.00  0.00           H  
ATOM     30  C3'   U A   1       3.084  -0.130   0.808  1.00  0.00           C  
ATOM     31  H3'   U A   1       4.142  -0.450   0.674  1.00  0.00           H  
ATOM     32  O3'   U A   1       2.939   1.266   0.453  1.00  0.00           O  
ATOM     33  P     A A   2       3.660   2.421   1.251  1.00  0.00           P  
ATOM     34  OP1   A A   2       2.997   2.532   2.578  1.00  0.00           O  
ATOM     35  OP2   A A   2       3.658   3.642   0.419  1.00  0.00           O1-
ATOM     36  O5'   A A   2       5.139   1.906   1.458  1.00  0.00           O  
ATOM     37  C5'   A A   2       5.963   2.581   2.448  1.00  0.00           C  
ATOM     38 1H5'   A A   2       5.458   2.582   3.444  1.00  0.00           H  
ATOM     39 2H5'   A A   2       6.142   3.640   2.148  1.00  0.00           H  
ATOM     40  C4'   A A   2       7.342   1.918   2.659  1.00  0.00           C  
ATOM     41  H4'   A A   2       7.826   2.350   3.561  1.00  0.00           H  
ATOM     42  O4'   A A   2       7.209   0.493   2.899  1.00  0.00           O  
ATOM     43  C1'   A A   2       8.388  -0.163   2.502  1.00  0.00           C  
ATOM     44  H1'   A A   2       8.872  -0.480   3.455  1.00  0.00           H  
ATOM     45  N9    A A   2       8.065  -1.360   1.707  1.00  0.00           N  
ATOM     46  C5    A A   2       7.384  -2.798   0.182  1.00  0.00           C  
ATOM     47  N7    A A   2       7.551  -3.535   1.360  1.00  0.00           N  
ATOM     48  C8    A A   2       7.911  -2.623   2.238  1.00  0.00           C  
ATOM     49  H8    A A   2       8.092  -2.816   3.301  1.00  0.00           H  
ATOM     50  N1    A A   2       6.935  -2.201  -2.074  1.00  0.00           N  
ATOM     51  C2    A A   2       7.343  -0.979  -1.744  1.00  0.00           C  
ATOM     52  H2    A A   2       7.351  -0.250  -2.558  1.00  0.00           H  
ATOM     53  N3    A A   2       7.809  -0.529  -0.583  1.00  0.00           N  
ATOM     54  C4    A A   2       7.728  -1.470   0.373  1.00  0.00           C  
ATOM     55  C6    A A   2       6.887  -3.141  -1.100  1.00  0.00           C  
ATOM     56  N6    A A   2       6.260  -4.300  -1.363  1.00  0.00           N  
ATOM     57  H61   A A   2       5.957  -4.794  -0.556  1.00  0.00           H  
ATOM     58  H62   A A   2       5.497  -4.193  -2.029  1.00  0.00           H  
ATOM     59  C2'   A A   2       9.303   0.855   1.808  1.00  0.00           C  
ATOM     60  H2'   A A   2       9.718   0.472   0.854  1.00  0.00           H  
ATOM     61  O2'   A A   2      10.370   1.198   2.672  1.00  0.00           O  
ATOM     62 'HO2   A A   2      10.846   1.935   2.226  1.00  0.00           H  
ATOM     63  C3'   A A   2       8.355   2.043   1.516  1.00  0.00           C  
ATOM     64  H3'   A A   2       7.780   1.853   0.584  1.00  0.00           H  
ATOM     65  O3'   A A   2       8.907   3.375   1.510  1.00  0.00           O  
ATOM     66  P     A A   3      10.179   3.911   0.766  1.00  0.00           P  
ATOM     67  OP1   A A   3       9.919   4.093  -0.678  1.00  0.00           O  
ATOM     68  OP2   A A   3      11.348   3.080   1.139  1.00  0.00           O1-
ATOM     69  O5'   A A   3      10.370   5.335   1.454  1.00  0.00           O  
ATOM     70  C5'   A A   3      10.574   5.372   2.892  1.00  0.00           C  
ATOM     71 1H5'   A A   3      11.641   5.149   3.124  1.00  0.00           H  
ATOM     72 2H5'   A A   3       9.958   4.602   3.419  1.00  0.00           H  
ATOM     73  C4'   A A   3      10.223   6.730   3.529  1.00  0.00           C  
ATOM     74  H4'   A A   3      10.886   7.541   3.163  1.00  0.00           H  
ATOM     75  O4'   A A   3       8.841   7.106   3.234  1.00  0.00           O  
ATOM     76  C1'   A A   3       8.163   7.452   4.427  1.00  0.00           C  
ATOM     77  H1'   A A   3       7.707   8.454   4.262  1.00  0.00           H  
ATOM     78  N9    A A   3       7.089   6.493   4.693  1.00  0.00           N  
ATOM     79  C5    A A   3       5.111   5.530   4.683  1.00  0.00           C  
ATOM     80  N7    A A   3       5.977   4.647   5.324  1.00  0.00           N  
ATOM     81  C8    A A   3       7.138   5.250   5.278  1.00  0.00           C  
ATOM     82  H8    A A   3       8.065   4.833   5.676  1.00  0.00           H  
ATOM     83  N1    A A   3       3.148   6.623   3.907  1.00  0.00           N  
ATOM     84  C2    A A   3       3.936   7.658   3.618  1.00  0.00           C  
ATOM     85  H2    A A   3       3.425   8.524   3.186  1.00  0.00           H  
ATOM     86  N3    A A   3       5.267   7.759   3.695  1.00  0.00           N  
ATOM     87  C4    A A   3       5.786   6.672   4.295  1.00  0.00           C  
ATOM     88  C6    A A   3       3.721   5.502   4.412  1.00  0.00           C  
ATOM     89  N6    A A   3       2.909   4.446   4.572  1.00  0.00           N  
ATOM     90  H61   A A   3       3.136   3.632   4.007  1.00  0.00           H  
ATOM     91  H62   A A   3       1.948   4.674   4.502  1.00  0.00           H  
ATOM     92  C2'   A A   3       9.188   7.584   5.537  1.00  0.00           C  
ATOM     93  H2'   A A   3       8.787   7.250   6.518  1.00  0.00           H  
ATOM     94  O2'   A A   3       9.638   8.928   5.641  1.00  0.00           O  
ATOM     95 'HO2   A A   3      10.448   8.906   6.193  1.00  0.00           H  
ATOM     96  C3'   A A   3      10.294   6.638   5.063  1.00  0.00           C  
ATOM     97  H3'   A A   3      10.019   5.591   5.322  1.00  0.00           H  
ATOM     98  O3'   A A   3      11.634   6.928   5.511  1.00  0.00           O  
ATOM     99  P     U A   4      11.961   6.868   7.050  1.00  0.00           P  
ATOM    100  OP1   U A   4      13.362   6.455   7.242  1.00  0.00           O  
ATOM    101  OP2   U A   4      10.879   6.142   7.749  1.00  0.00           O1-
ATOM    102  O5'   U A   4      11.800   8.398   7.379  1.00  0.00           O  
ATOM    103  C5'   U A   4      12.724   9.147   8.200  1.00  0.00           C  
ATOM    104 1H5'   U A   4      13.486   9.614   7.538  1.00  0.00           H  
ATOM    105 2H5'   U A   4      13.277   8.492   8.919  1.00  0.00           H  
ATOM    106  C4'   U A   4      12.054  10.280   9.025  1.00  0.00           C  
ATOM    107  H4'   U A   4      12.682  11.195   9.018  1.00  0.00           H  
ATOM    108  O4'   U A   4      10.739  10.646   8.484  1.00  0.00           O  
ATOM    109  C1'   U A   4       9.808  10.767   9.546  1.00  0.00           C  
ATOM    110  H1'   U A   4       9.343  11.775   9.421  1.00  0.00           H  
ATOM    111  N1    U A   4       8.784   9.689   9.478  1.00  0.00           N  
ATOM    112  C6    U A   4       9.119   8.381   9.190  1.00  0.00           C  
ATOM    113  H6    U A   4      10.179   8.180   9.041  1.00  0.00           H  
ATOM    114  C2    U A   4       7.491  10.025   9.778  1.00  0.00           C  
ATOM    115  O2    U A   4       7.162  11.150  10.134  1.00  0.00           O  
ATOM    116  N3    U A   4       6.587   9.015   9.641  1.00  0.00           N  
ATOM    117  H3    U A   4       5.644   9.274   9.906  1.00  0.00           H  
ATOM    118  C4    U A   4       6.826   7.695   9.346  1.00  0.00           C  
ATOM    119  O4    U A   4       5.895   6.889   9.334  1.00  0.00           O  
ATOM    120  C5    U A   4       8.207   7.398   9.104  1.00  0.00           C  
ATOM    121  H5    U A   4       8.501   6.374   8.884  1.00  0.00           H  
ATOM    122  C2'   U A   4      10.584  10.771  10.847  1.00  0.00           C  
ATOM    123  H2'   U A   4      10.006  10.330  11.688  1.00  0.00           H  
ATOM    124  O2'   U A   4      10.993  12.084  11.183  1.00  0.00           O  
ATOM    125 'HO2   U A   4      11.738  11.945  11.784  1.00  0.00           H  
ATOM    126  C3'   U A   4      11.794   9.916  10.501  1.00  0.00           C  
ATOM    127  H3'   U A   4      11.532   8.833  10.522  1.00  0.00           H  
ATOM    128  O3'   U A   4      12.965  10.213  11.292  1.00  0.00           O  
ATOM    129  P     A A   5      13.262   9.414  12.621  1.00  0.00           P  
ATOM    130  OP1   A A   5      14.264  10.200  13.376  1.00  0.00           O  
ATOM    131  OP2   A A   5      13.599   8.027  12.254  1.00  0.00           O1-
ATOM    132  O5'   A A   5      11.863   9.445  13.383  1.00  0.00           O  
ATOM    133  C5'   A A   5      11.763  10.260  14.582  1.00  0.00           C  
ATOM    134 1H5'   A A   5      12.023  11.318  14.347  1.00  0.00           H  
ATOM    135 2H5'   A A   5      12.480   9.898  15.358  1.00  0.00           H  
ATOM    136  C4'   A A   5      10.360  10.278  15.235  1.00  0.00           C  
ATOM    137  H4'   A A   5      10.296  11.139  15.935  1.00  0.00           H  
ATOM    138  O4'   A A   5       9.290  10.443  14.259  1.00  0.00           O  
ATOM    139  C1'   A A   5       8.104   9.876  14.793  1.00  0.00           C  
ATOM    140  H1'   A A   5       7.383  10.717  14.923  1.00  0.00           H  
ATOM    141  N9    A A   5       7.533   8.873  13.905  1.00  0.00           N  
ATOM    142  C5    A A   5       6.138   7.505  12.906  1.00  0.00           C  
ATOM    143  N7    A A   5       7.400   7.225  12.389  1.00  0.00           N  
ATOM    144  C8    A A   5       8.197   8.056  13.024  1.00  0.00           C  
ATOM    145  H8    A A   5       9.281   8.137  12.889  1.00  0.00           H  
ATOM    146  N1    A A   5       3.817   7.423  13.400  1.00  0.00           N  
ATOM    147  C2    A A   5       4.049   8.406  14.276  1.00  0.00           C  
ATOM    148  H2    A A   5       3.175   8.758  14.837  1.00  0.00           H  
ATOM    149  N3    A A   5       5.197   9.018  14.568  1.00  0.00           N  
ATOM    150  C4    A A   5       6.211   8.513  13.846  1.00  0.00           C  
ATOM    151  C6    A A   5       4.861   6.939  12.682  1.00  0.00           C  
ATOM    152  N6    A A   5       4.617   5.954  11.800  1.00  0.00           N  
ATOM    153  H61   A A   5       5.167   5.909  10.962  1.00  0.00           H  
ATOM    154  H62   A A   5       3.706   5.540  11.795  1.00  0.00           H  
ATOM    155  C2'   A A   5       8.429   9.276  16.147  1.00  0.00           C  
ATOM    156  H2'   A A   5       7.911   8.308  16.330  1.00  0.00           H  
ATOM    157  O2'   A A   5       8.091  10.186  17.176  1.00  0.00           O  
ATOM    158 'HO2   A A   5       8.165   9.688  18.009  1.00  0.00           H  
ATOM    159  C3'   A A   5       9.939   9.049  16.045  1.00  0.00           C  
ATOM    160  H3'   A A   5      10.176   8.170  15.402  1.00  0.00           H  
ATOM    161  O3'   A A   5      10.642   9.008  17.310  1.00  0.00           O  
ATOM    162  P     A A   6      10.567   7.674  18.156  1.00  0.00           P  
ATOM    163  OP1   A A   6      11.604   7.722  19.209  1.00  0.00           O  
ATOM    164  OP2   A A   6      10.548   6.511  17.247  1.00  0.00           O1-
ATOM    165  O5'   A A   6       9.139   7.782  18.823  1.00  0.00           O  
ATOM    166  C5'   A A   6       8.918   8.510  20.048  1.00  0.00           C  
ATOM    167 1H5'   A A   6       9.275   9.560  19.941  1.00  0.00           H  
ATOM    168 2H5'   A A   6       9.485   8.038  20.886  1.00  0.00           H  
ATOM    169  C4'   A A   6       7.425   8.546  20.443  1.00  0.00           C  
ATOM    170  H4'   A A   6       7.233   9.367  21.166  1.00  0.00           H  
ATOM    171  O4'   A A   6       6.579   8.786  19.274  1.00  0.00           O  
ATOM    172  C1'   A A   6       5.435   7.950  19.334  1.00  0.00           C  
ATOM    173  H1'   A A   6       4.547   8.612  19.210  1.00  0.00           H  
ATOM    174  N9    A A   6       5.463   6.942  18.263  1.00  0.00           N  
ATOM    175  C5    A A   6       4.914   5.598  16.613  1.00  0.00           C  
ATOM    176  N7    A A   6       6.257   5.372  16.855  1.00  0.00           N  
ATOM    177  C8    A A   6       6.539   6.191  17.841  1.00  0.00           C  
ATOM    178  H8    A A   6       7.522   6.281  18.306  1.00  0.00           H  
ATOM    179  N1    A A   6       2.726   5.424  15.728  1.00  0.00           N  
ATOM    180  C2    A A   6       2.375   6.350  16.629  1.00  0.00           C  
ATOM    181  H2    A A   6       1.320   6.648  16.610  1.00  0.00           H  
ATOM    182  N3    A A   6       3.140   7.004  17.510  1.00  0.00           N  
ATOM    183  C4    A A   6       4.407   6.557  17.471  1.00  0.00           C  
ATOM    184  C6    A A   6       4.020   5.026  15.689  1.00  0.00           C  
ATOM    185  N6    A A   6       4.414   4.129  14.766  1.00  0.00           N  
ATOM    186  H61   A A   6       5.379   3.890  14.690  1.00  0.00           H  
ATOM    187  H62   A A   6       3.794   3.875  14.019  1.00  0.00           H  
ATOM    188  C2'   A A   6       5.399   7.321  20.712  1.00  0.00           C  
ATOM    189  H2'   A A   6       4.940   6.310  20.710  1.00  0.00           H  
ATOM    190  O2'   A A   6       4.721   8.154  21.635  1.00  0.00           O  
ATOM    191 'HO2   A A   6       5.160   7.953  22.475  1.00  0.00           H  
ATOM    192  C3'   A A   6       6.881   7.248  21.065  1.00  0.00           C  
ATOM    193  H3'   A A   6       7.383   6.408  20.533  1.00  0.00           H  
ATOM    194  O3'   A A   6       7.140   7.238  22.483  1.00  0.00           O  
ATOM    195  P     U A   7       7.311   5.885  23.283  1.00  0.00           P  
ATOM    196  OP1   U A   7       6.832   6.153  24.658  1.00  0.00           O  
ATOM    197  OP2   U A   7       8.698   5.412  23.120  1.00  0.00           O1-
ATOM    198  O5'   U A   7       6.316   4.879  22.553  1.00  0.00           O  
ATOM    199  C5'   U A   7       5.058   4.581  23.218  1.00  0.00           C  
ATOM    200 1H5'   U A   7       4.490   5.523  23.401  1.00  0.00           H  
ATOM    201 2H5'   U A   7       5.244   4.097  24.207  1.00  0.00           H  
ATOM    202  C4'   U A   7       4.122   3.644  22.424  1.00  0.00           C  
ATOM    203  H4'   U A   7       3.092   3.722  22.834  1.00  0.00           H  
ATOM    204  O4'   U A   7       4.046   4.000  21.013  1.00  0.00           O  
ATOM    205  C1'   U A   7       3.650   2.855  20.282  1.00  0.00           C  
ATOM    206  H1'   U A   7       2.621   3.089  19.919  1.00  0.00           H  
ATOM    207  N1    U A   7       4.561   2.579  19.148  1.00  0.00           N  
ATOM    208  C6    U A   7       5.916   2.810  19.251  1.00  0.00           C  
ATOM    209  H6    U A   7       6.234   3.297  20.182  1.00  0.00           H  
ATOM    210  C2    U A   7       4.021   1.996  18.029  1.00  0.00           C  
ATOM    211  O2    U A   7       2.834   1.715  17.918  1.00  0.00           O  
ATOM    212  N3    U A   7       4.913   1.729  17.036  1.00  0.00           N  
ATOM    213  H3    U A   7       4.487   1.381  16.185  1.00  0.00           H  
ATOM    214  C4    U A   7       6.265   1.957  17.031  1.00  0.00           C  
ATOM    215  O4    U A   7       6.920   1.665  16.030  1.00  0.00           O  
ATOM    216  C5    U A   7       6.771   2.520  18.254  1.00  0.00           C  
ATOM    217  H5    U A   7       7.832   2.751  18.324  1.00  0.00           H  
ATOM    218  C2'   U A   7       3.579   1.678  21.251  1.00  0.00           C  
ATOM    219  H2'   U A   7       3.995   0.744  20.816  1.00  0.00           H  
ATOM    220  O2'   U A   7       2.237   1.463  21.651  1.00  0.00           O  
ATOM    221 'HO2   U A   7       2.215   0.640  22.171  1.00  0.00           H  
ATOM    222  C3'   U A   7       4.458   2.152  22.413  1.00  0.00           C  
ATOM    223  H3'   U A   7       5.539   2.090  22.152  1.00  0.00           H  
ATOM    224  O3'   U A   7       4.169   1.554  23.701  1.00  0.00           O  
ATOM    225  P     A A   8       4.696   0.088  23.973  1.00  0.00           P  
ATOM    226  OP1   A A   8       4.718  -0.157  25.431  1.00  0.00           O  
ATOM    227  OP2   A A   8       5.940  -0.147  23.210  1.00  0.00           O1-
ATOM    228  O5'   A A   8       3.567  -0.799  23.318  1.00  0.00           O  
ATOM    229  C5'   A A   8       2.357  -1.144  24.023  1.00  0.00           C  
ATOM    230 1H5'   A A   8       1.839  -0.223  24.376  1.00  0.00           H  
ATOM    231 2H5'   A A   8       2.594  -1.773  24.914  1.00  0.00           H  
ATOM    232  C4'   A A   8       1.380  -1.932  23.127  1.00  0.00           C  
ATOM    233  H4'   A A   8       0.376  -1.998  23.597  1.00  0.00           H  
ATOM    234  O4'   A A   8       1.221  -1.256  21.841  1.00  0.00           O  
ATOM    235  C1'   A A   8       1.178  -2.220  20.803  1.00  0.00           C  
ATOM    236  H1'   A A   8       0.262  -2.008  20.205  1.00  0.00           H  
ATOM    237  N9    A A   8       2.376  -2.127  19.948  1.00  0.00           N  
ATOM    238  C5    A A   8       3.739  -2.044  18.225  1.00  0.00           C  
ATOM    239  N7    A A   8       4.542  -1.908  19.344  1.00  0.00           N  
ATOM    240  C8    A A   8       3.688  -1.960  20.341  1.00  0.00           C  
ATOM    241  H8    A A   8       3.967  -1.889  21.392  1.00  0.00           H  
ATOM    242  N1    A A   8       3.040  -2.312  15.981  1.00  0.00           N  
ATOM    243  C2    A A   8       1.798  -2.416  16.466  1.00  0.00           C  
ATOM    244  H2    A A   8       1.012  -2.560  15.717  1.00  0.00           H  
ATOM    245  N3    A A   8       1.377  -2.371  17.733  1.00  0.00           N  
ATOM    246  C4    A A   8       2.408  -2.188  18.576  1.00  0.00           C  
ATOM    247  C6    A A   8       4.049  -2.097  16.853  1.00  0.00           C  
ATOM    248  N6    A A   8       5.301  -1.955  16.387  1.00  0.00           N  
ATOM    249  H61   A A   8       6.043  -1.817  17.036  1.00  0.00           H  
ATOM    250  H62   A A   8       5.505  -2.377  15.497  1.00  0.00           H  
ATOM    251  C2'   A A   8       1.044  -3.580  21.458  1.00  0.00           C  
ATOM    252  H2'   A A   8       1.510  -4.383  20.853  1.00  0.00           H  
ATOM    253  O2'   A A   8      -0.319  -3.897  21.690  1.00  0.00           O  
ATOM    254 'HO2   A A   8      -0.304  -4.747  22.184  1.00  0.00           H  
ATOM    255  C3'   A A   8       1.815  -3.365  22.769  1.00  0.00           C  
ATOM    256  H3'   A A   8       2.910  -3.335  22.581  1.00  0.00           H  
ATOM    257  O3'   A A   8       1.520  -4.263  23.862  1.00  0.00           O  
ATOM    258  P     U A   9       1.507  -5.828  23.654  1.00  0.00           P  
ATOM    259  OP1   U A   9       0.216  -6.167  23.009  1.00  0.00           O  
ATOM    260  OP2   U A   9       1.808  -6.492  24.940  1.00  0.00           O1-
ATOM    261  O5'   U A   9       2.695  -6.081  22.632  1.00  0.00           O  
ATOM    262  C5'   U A   9       2.867  -7.387  22.020  1.00  0.00           C  
ATOM    263 1H5'   U A   9       2.169  -8.160  22.424  1.00  0.00           H  
ATOM    264 2H5'   U A   9       3.887  -7.749  22.281  1.00  0.00           H  
ATOM    265  C4'   U A   9       2.755  -7.426  20.470  1.00  0.00           C  
ATOM    266  H4'   U A   9       1.764  -7.833  20.177  1.00  0.00           H  
ATOM    267  O4'   U A   9       2.860  -6.106  19.843  1.00  0.00           O  
ATOM    268  C1'   U A   9       3.528  -6.225  18.597  1.00  0.00           C  
ATOM    269  H1'   U A   9       2.841  -5.805  17.825  1.00  0.00           H  
ATOM    270  N1    U A   9       4.830  -5.502  18.611  1.00  0.00           N  
ATOM    271  C6    U A   9       5.417  -5.076  19.788  1.00  0.00           C  
ATOM    272  H6    U A   9       4.817  -5.217  20.695  1.00  0.00           H  
ATOM    273  C2    U A   9       5.469  -5.343  17.408  1.00  0.00           C  
ATOM    274  O2    U A   9       4.991  -5.712  16.342  1.00  0.00           O  
ATOM    275  N3    U A   9       6.688  -4.738  17.478  1.00  0.00           N  
ATOM    276  H3    U A   9       7.231  -4.821  16.627  1.00  0.00           H  
ATOM    277  C4    U A   9       7.375  -4.361  18.604  1.00  0.00           C  
ATOM    278  O4    U A   9       8.517  -3.919  18.495  1.00  0.00           O  
ATOM    279  C5    U A   9       6.638  -4.516  19.824  1.00  0.00           C  
ATOM    280  H5    U A   9       7.095  -4.194  20.757  1.00  0.00           H  
ATOM    281  C2'   U A   9       3.727  -7.712  18.345  1.00  0.00           C  
ATOM    282  H2'   U A   9       4.641  -7.937  17.752  1.00  0.00           H  
ATOM    283  O2'   U A   9       2.598  -8.293  17.720  1.00  0.00           O  
ATOM    284 'HO2   U A   9       2.596  -9.200  18.055  1.00  0.00           H  
ATOM    285  C3'   U A   9       3.859  -8.228  19.761  1.00  0.00           C  
ATOM    286  H3'   U A   9       4.822  -7.889  20.213  1.00  0.00           H  
ATOM    287  O3'   U A   9       3.629  -9.651  19.878  1.00  0.00           O  
ATOM    288  P     U A  10       4.901 -10.583  20.037  1.00  0.00           P  
ATOM    289  OP1   U A  10       4.432 -11.980  20.123  1.00  0.00           O  
ATOM    290  OP2   U A  10       5.732 -10.053  21.138  1.00  0.00           O1-
ATOM    291  O5'   U A  10       5.688 -10.349  18.684  1.00  0.00           O  
ATOM    292  C5'   U A  10       5.339 -11.031  17.457  1.00  0.00           C  
ATOM    293 1H5'   U A  10       4.448 -10.544  17.001  1.00  0.00           H  
ATOM    294 2H5'   U A  10       5.090 -12.104  17.646  1.00  0.00           H  
ATOM    295  C4'   U A  10       6.477 -11.011  16.407  1.00  0.00           C  
ATOM    296  H4'   U A  10       6.108 -11.382  15.428  1.00  0.00           H  
ATOM    297  O4'   U A  10       6.984  -9.655  16.190  1.00  0.00           O  
ATOM    298  C1'   U A  10       8.380  -9.709  15.930  1.00  0.00           C  
ATOM    299  H1'   U A  10       8.512  -9.286  14.905  1.00  0.00           H  
ATOM    300  N1    U A  10       9.135  -8.909  16.939  1.00  0.00           N  
ATOM    301  C6    U A  10       8.702  -8.888  18.247  1.00  0.00           C  
ATOM    302  H6    U A  10       7.813  -9.488  18.457  1.00  0.00           H  
ATOM    303  C2    U A  10      10.260  -8.211  16.558  1.00  0.00           C  
ATOM    304  O2    U A  10      10.721  -8.234  15.423  1.00  0.00           O  
ATOM    305  N3    U A  10      10.841  -7.463  17.548  1.00  0.00           N  
ATOM    306  H3    U A  10      11.615  -6.888  17.266  1.00  0.00           H  
ATOM    307  C4    U A  10      10.404  -7.315  18.843  1.00  0.00           C  
ATOM    308  O4    U A  10      10.967  -6.521  19.589  1.00  0.00           O  
ATOM    309  C5    U A  10       9.281  -8.132  19.190  1.00  0.00           C  
ATOM    310  H5    U A  10       8.882  -8.080  20.201  1.00  0.00           H  
ATOM    311  C2'   U A  10       8.795 -11.178  15.907  1.00  0.00           C  
ATOM    312  H2'   U A  10       9.791 -11.330  16.365  1.00  0.00           H  
ATOM    313  O2'   U A  10       8.803 -11.670  14.578  1.00  0.00           O  
ATOM    314 'HO2   U A  10       8.972 -12.630  14.619  1.00  0.00           H  
ATOM    315  C3'   U A  10       7.715 -11.845  16.767  1.00  0.00           C  
ATOM    316  H3'   U A  10       7.911 -11.666  17.847  1.00  0.00           H  
ATOM    317  O3'   U A  10       7.465 -13.249  16.510  1.00  0.00           O  
ATOM    318  P     U A  11       8.606 -14.306  16.786  1.00  0.00           P  
ATOM    319  OP1   U A  11       7.998 -15.603  17.150  1.00  0.00           O  
ATOM    320  OP2   U A  11       9.616 -13.717  17.693  1.00  0.00           O1-
ATOM    321  O5'   U A  11       9.253 -14.419  15.350  1.00  0.00           O  
ATOM    322  C5'   U A  11       9.797 -15.658  14.823  1.00  0.00           C  
ATOM    323 1H5'   U A  11       9.072 -16.062  14.084  1.00  0.00           H  
ATOM    324 2H5'   U A  11       9.919 -16.441  15.611  1.00  0.00           H  
ATOM    325  C4'   U A  11      11.168 -15.522  14.097  1.00  0.00           C  
ATOM    326  H4'   U A  11      11.182 -16.142  13.177  1.00  0.00           H  
ATOM    327  O4'   U A  11      11.434 -14.144  13.688  1.00  0.00           O  
ATOM    328  C1'   U A  11      12.795 -13.827  13.916  1.00  0.00           C  
ATOM    329  H1'   U A  11      13.188 -13.456  12.940  1.00  0.00           H  
ATOM    330  N1    U A  11      12.938 -12.789  14.975  1.00  0.00           N  
ATOM    331  C6    U A  11      12.113 -12.800  16.078  1.00  0.00           C  
ATOM    332  H6    U A  11      11.340 -13.570  16.078  1.00  0.00           H  
ATOM    333  C2    U A  11      13.979 -11.896  14.889  1.00  0.00           C  
ATOM    334  O2    U A  11      14.824 -11.929  14.002  1.00  0.00           O  
ATOM    335  N3    U A  11      14.013 -10.960  15.887  1.00  0.00           N  
ATOM    336  H3    U A  11      14.775 -10.299  15.822  1.00  0.00           H  
ATOM    337  C4    U A  11      13.162 -10.841  16.960  1.00  0.00           C  
ATOM    338  O4    U A  11      13.267  -9.882  17.724  1.00  0.00           O  
ATOM    339  C5    U A  11      12.195 -11.888  17.058  1.00  0.00           C  
ATOM    340  H5    U A  11      11.486 -11.889  17.884  1.00  0.00           H  
ATOM    341  C2'   U A  11      13.511 -15.112  14.281  1.00  0.00           C  
ATOM    342  H2'   U A  11      14.323 -14.929  15.013  1.00  0.00           H  
ATOM    343  O2'   U A  11      14.041 -15.754  13.133  1.00  0.00           O  
ATOM    344 'HO2   U A  11      14.496 -16.539  13.486  1.00  0.00           H  
ATOM    345  C3'   U A  11      12.397 -15.938  14.930  1.00  0.00           C  
ATOM    346  H3'   U A  11      12.205 -15.584  15.968  1.00  0.00           H  
ATOM    347  O3'   U A  11      12.567 -17.377  14.887  1.00  0.00           O  
ATOM    348  P     U A  12      13.707 -18.060  15.744  1.00  0.00           P  
ATOM    349  OP1   U A  12      13.458 -19.517  15.790  1.00  0.00           O  
ATOM    350  OP2   U A  12      13.834 -17.347  17.033  1.00  0.00           O1-
ATOM    351  O5'   U A  12      15.012 -17.802  14.872  1.00  0.00           O  
ATOM    352  C5'   U A  12      16.342 -18.011  15.431  1.00  0.00           C  
ATOM    353 1H5'   U A  12      16.779 -18.937  14.999  1.00  0.00           H  
ATOM    354 2H5'   U A  12      16.304 -18.177  16.535  1.00  0.00           H  
ATOM    355  C4'   U A  12      17.353 -16.852  15.183  1.00  0.00           C  
ATOM    356  H4'   U A  12      17.862 -16.970  14.205  1.00  0.00           H  
ATOM    357  O4'   U A  12      16.672 -15.569  15.133  1.00  0.00           O  
ATOM    358  C1'   U A  12      17.360 -14.591  15.882  1.00  0.00           C  
ATOM    359  H1'   U A  12      17.577 -13.777  15.151  1.00  0.00           H  
ATOM    360  N1    U A  12      16.522 -14.074  16.999  1.00  0.00           N  
ATOM    361  C6    U A  12      15.532 -14.850  17.560  1.00  0.00           C  
ATOM    362  H6    U A  12      15.414 -15.840  17.115  1.00  0.00           H  
ATOM    363  C2    U A  12      16.792 -12.821  17.480  1.00  0.00           C  
ATOM    364  O2    U A  12      17.700 -12.126  17.035  1.00  0.00           O  
ATOM    365  N3    U A  12      15.970 -12.397  18.492  1.00  0.00           N  
ATOM    366  H3    U A  12      16.154 -11.477  18.868  1.00  0.00           H  
ATOM    367  C4    U A  12      14.933 -13.093  19.072  1.00  0.00           C  
ATOM    368  O4    U A  12      14.256 -12.562  19.948  1.00  0.00           O  
ATOM    369  C5    U A  12      14.738 -14.411  18.547  1.00  0.00           C  
ATOM    370  H5    U A  12      13.926 -15.023  18.934  1.00  0.00           H  
ATOM    371  C2'   U A  12      18.670 -15.188  16.364  1.00  0.00           C  
ATOM    372  H2'   U A  12      18.890 -14.902  17.415  1.00  0.00           H  
ATOM    373  O2'   U A  12      19.749 -14.783  15.544  1.00  0.00           O  
ATOM    374 'HO2   U A  12      20.534 -15.197  15.936  1.00  0.00           H  
ATOM    375  C3'   U A  12      18.407 -16.697  16.296  1.00  0.00           C  
ATOM    376  H3'   U A  12      17.901 -17.011  17.239  1.00  0.00           H  
ATOM    377  O3'   U A  12      19.557 -17.524  16.000  1.00  0.00           O  
ATOM    378  P     G A  13      20.532 -17.982  17.150  1.00  0.00           P  
ATOM    379  OP1   G A  13      21.514 -18.928  16.576  1.00  0.00           O  
ATOM    380  OP2   G A  13      19.728 -18.440  18.300  1.00  0.00           O1-
ATOM    381  O5'   G A  13      21.256 -16.620  17.528  1.00  0.00           O  
ATOM    382  C5'   G A  13      22.489 -16.251  16.864  1.00  0.00           C  
ATOM    383 1H5'   G A  13      22.325 -16.161  15.766  1.00  0.00           H  
ATOM    384 2H5'   G A  13      23.269 -17.034  17.028  1.00  0.00           H  
ATOM    385  C4'   G A  13      23.070 -14.913  17.373  1.00  0.00           C  
ATOM    386  H4'   G A  13      23.862 -14.549  16.684  1.00  0.00           H  
ATOM    387  O4'   G A  13      22.045 -13.874  17.441  1.00  0.00           O  
ATOM    388  C1'   G A  13      22.278 -13.069  18.590  1.00  0.00           C  
ATOM    389  H1'   G A  13      22.377 -12.021  18.230  1.00  0.00           H  
ATOM    390  N9    G A  13      21.147 -13.146  19.535  1.00  0.00           N  
ATOM    391  C4    G A  13      20.715 -12.161  20.393  1.00  0.00           C  
ATOM    392  N2    G A  13      21.076  -9.026  21.823  1.00  0.00           N  
ATOM    393  H21   G A  13      21.880  -8.681  21.351  1.00  0.00           H  
ATOM    394  H22   G A  13      20.627  -8.469  22.518  1.00  0.00           H  
ATOM    395  N3    G A  13      21.260 -10.938  20.548  1.00  0.00           N  
ATOM    396  C2    G A  13      20.645 -10.226  21.486  1.00  0.00           C  
ATOM    397  N1    G A  13      19.499 -10.635  22.104  1.00  0.00           N  
ATOM    398  H1    G A  13      19.114 -10.051  22.827  1.00  0.00           H  
ATOM    399  C6    G A  13      18.888 -11.867  21.944  1.00  0.00           C  
ATOM    400  O6    G A  13      17.860 -12.140  22.569  1.00  0.00           O  
ATOM    401  C5    G A  13      19.594 -12.680  21.016  1.00  0.00           C  
ATOM    402  N7    G A  13      19.347 -13.976  20.589  1.00  0.00           N  
ATOM    403  C8    G A  13      20.298 -14.218  19.718  1.00  0.00           C  
ATOM    404  H8    G A  13      20.428 -15.153  19.166  1.00  0.00           H  
ATOM    405  C2'   G A  13      23.600 -13.492  19.198  1.00  0.00           C  
ATOM    406  H2'   G A  13      23.605 -13.396  20.303  1.00  0.00           H  
ATOM    407  O2'   G A  13      24.654 -12.717  18.650  1.00  0.00           O  
ATOM    408 'HO2   G A  13      25.478 -13.101  19.029  1.00  0.00           H  
ATOM    409  C3'   G A  13      23.692 -14.966  18.777  1.00  0.00           C  
ATOM    410  H3'   G A  13      23.022 -15.592  19.408  1.00  0.00           H  
ATOM    411  O3'   G A  13      25.014 -15.549  18.693  1.00  0.00           O  
ATOM    412  P     A A  14      26.055 -15.450  19.870  1.00  0.00           P  
ATOM    413  OP1   A A  14      26.577 -14.063  19.883  1.00  0.00           O  
ATOM    414  OP2   A A  14      27.052 -16.532  19.726  1.00  0.00           O1-
ATOM    415  O5'   A A  14      25.173 -15.709  21.154  1.00  0.00           O  
ATOM    416  C5'   A A  14      25.638 -15.341  22.475  1.00  0.00           C  
ATOM    417 1H5'   A A  14      26.746 -15.215  22.528  1.00  0.00           H  
ATOM    418 2H5'   A A  14      25.390 -16.181  23.161  1.00  0.00           H  
ATOM    419  C4'   A A  14      24.975 -14.068  23.046  1.00  0.00           C  
ATOM    420  H4'   A A  14      25.485 -13.160  22.657  1.00  0.00           H  
ATOM    421  O4'   A A  14      23.568 -13.963  22.676  1.00  0.00           O  
ATOM    422  C1'   A A  14      22.917 -13.112  23.596  1.00  0.00           C  
ATOM    423  H1'   A A  14      22.770 -12.138  23.073  1.00  0.00           H  
ATOM    424  N9    A A  14      21.627 -13.652  24.019  1.00  0.00           N  
ATOM    425  C5    A A  14      19.647 -13.842  24.945  1.00  0.00           C  
ATOM    426  N7    A A  14      19.977 -15.112  24.478  1.00  0.00           N  
ATOM    427  C8    A A  14      21.160 -14.942  23.931  1.00  0.00           C  
ATOM    428  H8    A A  14      21.747 -15.717  23.430  1.00  0.00           H  
ATOM    429  N1    A A  14      18.528 -12.020  25.972  1.00  0.00           N  
ATOM    430  C2    A A  14      19.605 -11.289  25.667  1.00  0.00           C  
ATOM    431  H2    A A  14      19.564 -10.236  25.971  1.00  0.00           H  
ATOM    432  N3    A A  14      20.674 -11.627  24.948  1.00  0.00           N  
ATOM    433  C4    A A  14      20.656 -12.940  24.665  1.00  0.00           C  
ATOM    434  C6    A A  14      18.519 -13.331  25.626  1.00  0.00           C  
ATOM    435  N6    A A  14      17.443 -14.062  25.971  1.00  0.00           N  
ATOM    436  H61   A A  14      17.467 -15.057  25.930  1.00  0.00           H  
ATOM    437  H62   A A  14      16.668 -13.619  26.417  1.00  0.00           H  
ATOM    438  C2'   A A  14      23.845 -12.921  24.787  1.00  0.00           C  
ATOM    439  H2'   A A  14      23.326 -13.116  25.748  1.00  0.00           H  
ATOM    440  O2'   A A  14      24.406 -11.622  24.799  1.00  0.00           O  
ATOM    441 'HO2   A A  14      25.082 -11.619  25.496  1.00  0.00           H  
ATOM    442  C3'   A A  14      24.906 -13.998  24.573  1.00  0.00           C  
ATOM    443  H3'   A A  14      24.511 -14.991  24.890  1.00  0.00           H  
ATOM    444  O3'   A A  14      26.202 -13.709  25.153  1.00  0.00           O  
ATOM    445  P     G A  15      26.393 -13.980  26.700  1.00  0.00           P  
ATOM    446  OP1   G A  15      27.838 -14.071  26.985  1.00  0.00           O  
ATOM    447  OP2   G A  15      25.538 -15.125  27.086  1.00  0.00           O1-
ATOM    448  O5'   G A  15      25.794 -12.670  27.367  1.00  0.00           O  
ATOM    449  C5'   G A  15      26.674 -11.737  28.052  1.00  0.00           C  
ATOM    450 1H5'   G A  15      27.285 -11.191  27.298  1.00  0.00           H  
ATOM    451 2H5'   G A  15      27.379 -12.271  28.735  1.00  0.00           H  
ATOM    452  C4'   G A  15      25.944 -10.673  28.916  1.00  0.00           C  
ATOM    453  H4'   G A  15      26.616  -9.808  29.102  1.00  0.00           H  
ATOM    454  O4'   G A  15      24.751 -10.155  28.249  1.00  0.00           O  
ATOM    455  C1'   G A  15      23.699 -10.029  29.212  1.00  0.00           C  
ATOM    456  H1'   G A  15      23.248  -9.020  29.082  1.00  0.00           H  
ATOM    457  N9    G A  15      22.665 -11.064  29.008  1.00  0.00           N  
ATOM    458  C4    G A  15      21.518 -11.299  29.728  1.00  0.00           C  
ATOM    459  N2    G A  15      19.435 -10.574  32.388  1.00  0.00           N  
ATOM    460  H21   G A  15      19.895  -9.754  32.708  1.00  0.00           H  
ATOM    461  H22   G A  15      18.478 -10.730  32.635  1.00  0.00           H  
ATOM    462  N3    G A  15      21.094 -10.612  30.808  1.00  0.00           N  
ATOM    463  C2    G A  15      19.992 -11.127  31.327  1.00  0.00           C  
ATOM    464  N1    G A  15      19.311 -12.174  30.770  1.00  0.00           N  
ATOM    465  H1    G A  15      18.568 -12.597  31.297  1.00  0.00           H  
ATOM    466  C6    G A  15      19.707 -12.887  29.646  1.00  0.00           C  
ATOM    467  O6    G A  15      19.027 -13.824  29.213  1.00  0.00           O  
ATOM    468  C5    G A  15      20.914 -12.380  29.108  1.00  0.00           C  
ATOM    469  N7    G A  15      21.663 -12.821  28.027  1.00  0.00           N  
ATOM    470  C8    G A  15      22.687 -12.004  28.009  1.00  0.00           C  
ATOM    471  H8    G A  15      23.515 -12.022  27.302  1.00  0.00           H  
ATOM    472  C2'   G A  15      24.343 -10.134  30.576  1.00  0.00           C  
ATOM    473  H2'   G A  15      23.648 -10.515  31.356  1.00  0.00           H  
ATOM    474  O2'   G A  15      24.860  -8.872  30.969  1.00  0.00           O  
ATOM    475 'HO2   G A  15      25.343  -9.036  31.811  1.00  0.00           H  
ATOM    476  C3'   G A  15      25.455 -11.152  30.298  1.00  0.00           C  
ATOM    477  H3'   G A  15      25.028 -12.165  30.150  1.00  0.00           H  
ATOM    478  O3'   G A  15      26.558 -11.198  31.229  1.00  0.00           O  
ATOM    479  P     C A  16      26.392 -11.139  32.797  1.00  0.00           P  
ATOM    480  OP1   C A  16      26.038  -9.742  33.152  1.00  0.00           O  
ATOM    481  OP2   C A  16      27.608 -11.688  33.429  1.00  0.00           O1-
ATOM    482  O5'   C A  16      25.141 -12.084  33.078  1.00  0.00           O  
ATOM    483  C5'   C A  16      24.307 -11.785  34.233  1.00  0.00           C  
ATOM    484 1H5'   C A  16      23.908 -10.745  34.163  1.00  0.00           H  
ATOM    485 2H5'   C A  16      24.907 -11.866  35.170  1.00  0.00           H  
ATOM    486  C4'   C A  16      23.085 -12.723  34.393  1.00  0.00           C  
ATOM    487  H4'   C A  16      22.430 -12.354  35.211  1.00  0.00           H  
ATOM    488  O4'   C A  16      22.271 -12.748  33.186  1.00  0.00           O  
ATOM    489  C1'   C A  16      21.757 -14.061  32.990  1.00  0.00           C  
ATOM    490  H1'   C A  16      20.650 -13.939  32.970  1.00  0.00           H  
ATOM    491  N1    C A  16      22.199 -14.669  31.706  1.00  0.00           N  
ATOM    492  C6    C A  16      23.355 -14.222  31.107  1.00  0.00           C  
ATOM    493  H6    C A  16      23.877 -13.409  31.619  1.00  0.00           H  
ATOM    494  C5    C A  16      23.780 -14.736  29.947  1.00  0.00           C  
ATOM    495  H5    C A  16      24.673 -14.372  29.439  1.00  0.00           H  
ATOM    496  C2    C A  16      21.487 -15.727  31.137  1.00  0.00           C  
ATOM    497  O2    C A  16      20.478 -16.158  31.724  1.00  0.00           O  
ATOM    498  N3    C A  16      21.905 -16.261  29.964  1.00  0.00           N  
ATOM    499  C4    C A  16      23.005 -15.776  29.362  1.00  0.00           C  
ATOM    500  N4    C A  16      23.380 -16.292  28.198  1.00  0.00           N  
ATOM    501  H41   C A  16      24.192 -15.902  27.725  1.00  0.00           H  
ATOM    502  H42   C A  16      22.761 -16.905  27.727  1.00  0.00           H  
ATOM    503  C2'   C A  16      22.133 -14.903  34.203  1.00  0.00           C  
ATOM    504  H2'   C A  16      22.367 -15.957  33.935  1.00  0.00           H  
ATOM    505  O2'   C A  16      21.084 -14.872  35.157  1.00  0.00           O  
ATOM    506 'HO2   C A  16      21.459 -15.134  36.018  1.00  0.00           H  
ATOM    507  C3'   C A  16      23.396 -14.193  34.701  1.00  0.00           C  
ATOM    508  H3'   C A  16      24.273 -14.464  34.068  1.00  0.00           H  
ATOM    509  O3'   C A  16      23.688 -14.346  36.109  1.00  0.00           O  
ATOM    510  P     A A  17      24.122 -15.762  36.657  1.00  0.00           P  
ATOM    511  OP1   A A  17      25.178 -15.576  37.672  1.00  0.00           O  
ATOM    512  OP2   A A  17      24.377 -16.678  35.527  1.00  0.00           O1-
ATOM    513  O5'   A A  17      22.778 -16.205  37.371  1.00  0.00           O  
ATOM    514  C5'   A A  17      22.431 -15.623  38.653  1.00  0.00           C  
ATOM    515 1H5'   A A  17      22.529 -14.512  38.619  1.00  0.00           H  
ATOM    516 2H5'   A A  17      23.120 -16.004  39.444  1.00  0.00           H  
ATOM    517  C4'   A A  17      20.985 -15.937  39.095  1.00  0.00           C  
ATOM    518  H4'   A A  17      20.664 -15.223  39.883  1.00  0.00           H  
ATOM    519  O4'   A A  17      20.053 -15.793  37.979  1.00  0.00           O  
ATOM    520  C1'   A A  17      19.071 -16.814  38.061  1.00  0.00           C  
ATOM    521  H1'   A A  17      18.075 -16.315  38.022  1.00  0.00           H  
ATOM    522  N9    A A  17      19.202 -17.754  36.945  1.00  0.00           N  
ATOM    523  C5    A A  17      18.767 -19.218  35.374  1.00  0.00           C  
ATOM    524  N7    A A  17      20.124 -18.967  35.285  1.00  0.00           N  
ATOM    525  C8    A A  17      20.337 -18.088  36.235  1.00  0.00           C  
ATOM    526  H8    A A  17      21.306 -17.643  36.461  1.00  0.00           H  
ATOM    527  N1    A A  17      16.617 -20.106  34.974  1.00  0.00           N  
ATOM    528  C2    A A  17      16.199 -19.356  36.001  1.00  0.00           C  
ATOM    529  H2    A A  17      15.134 -19.437  36.241  1.00  0.00           H  
ATOM    530  N3    A A  17      16.899 -18.514  36.766  1.00  0.00           N  
ATOM    531  C4    A A  17      18.188 -18.492  36.397  1.00  0.00           C  
ATOM    532  C6    A A  17      17.918 -20.044  34.617  1.00  0.00           C  
ATOM    533  N6    A A  17      18.353 -20.744  33.556  1.00  0.00           N  
ATOM    534  H61   A A  17      19.301 -20.663  33.259  1.00  0.00           H  
ATOM    535  H62   A A  17      17.677 -21.152  32.928  1.00  0.00           H  
ATOM    536  C2'   A A  17      19.233 -17.501  39.398  1.00  0.00           C  
ATOM    537  H2'   A A  17      18.936 -18.571  39.369  1.00  0.00           H  
ATOM    538  O2'   A A  17      18.504 -16.828  40.408  1.00  0.00           O  
ATOM    539 'HO2   A A  17      18.979 -17.062  41.217  1.00  0.00           H  
ATOM    540  C3'   A A  17      20.728 -17.354  39.644  1.00  0.00           C  
ATOM    541  H3'   A A  17      21.319 -18.051  39.006  1.00  0.00           H  
ATOM    542  O3'   A A  17      21.092 -17.426  41.041  1.00  0.00           O  
ATOM    543  P     U A  18      21.564 -18.795  41.677  1.00  0.00           P  
ATOM    544  OP1   U A  18      21.483 -18.640  43.146  1.00  0.00           O  
ATOM    545  OP2   U A  18      22.863 -19.167  41.089  1.00  0.00           O1-
ATOM    546  O5'   U A  18      20.459 -19.828  41.185  1.00  0.00           O  
ATOM    547  C5'   U A  18      19.431 -20.239  42.125  1.00  0.00           C  
ATOM    548 1H5'   U A  18      18.919 -19.343  42.549  1.00  0.00           H  
ATOM    549 2H5'   U A  18      19.887 -20.804  42.974  1.00  0.00           H  
ATOM    550  C4'   U A  18      18.327 -21.135  41.515  1.00  0.00           C  
ATOM    551  H4'   U A  18      17.417 -21.079  42.150  1.00  0.00           H  
ATOM    552  O4'   U A  18      17.938 -20.691  40.180  1.00  0.00           O  
ATOM    553  C1'   U A  18      17.552 -21.813  39.406  1.00  0.00           C  
ATOM    554  H1'   U A  18      16.499 -21.619  39.091  1.00  0.00           H  
ATOM    555  N1    U A  18      18.439 -21.992  38.224  1.00  0.00           N  
ATOM    556  C6    U A  18      19.764 -21.605  38.258  1.00  0.00           C  
ATOM    557  H6    U A  18      20.085 -21.112  39.182  1.00  0.00           H  
ATOM    558  C2    U A  18      17.922 -22.644  37.131  1.00  0.00           C  
ATOM    559  O2    U A  18      16.778 -23.078  37.086  1.00  0.00           O  
ATOM    560  N3    U A  18      18.789 -22.796  36.089  1.00  0.00           N  
ATOM    561  H3    U A  18      18.387 -23.241  35.275  1.00  0.00           H  
ATOM    562  C4    U A  18      20.117 -22.446  36.038  1.00  0.00           C  
ATOM    563  O4    U A  18      20.774 -22.705  35.029  1.00  0.00           O  
ATOM    564  C5    U A  18      20.600 -21.800  37.225  1.00  0.00           C  
ATOM    565  H5    U A  18      21.640 -21.483  37.263  1.00  0.00           H  
ATOM    566  C2'   U A  18      17.582 -23.025  40.324  1.00  0.00           C  
ATOM    567  H2'   U A  18      17.870 -23.955  39.791  1.00  0.00           H  
ATOM    568  O2'   U A  18      16.333 -23.213  40.962  1.00  0.00           O  
ATOM    569 'HO2   U A  18      16.554 -23.747  41.735  1.00  0.00           H  
ATOM    570  C3'   U A  18      18.644 -22.629  41.345  1.00  0.00           C  
ATOM    571  H3'   U A  18      19.669 -22.681  40.911  1.00  0.00           H  
ATOM    572  O3'   U A  18      18.528 -23.319  42.612  1.00  0.00           O  
ATOM    573  P     A A  19      19.357 -24.646  42.851  1.00  0.00           P  
ATOM    574  OP1   A A  19      19.025 -25.155  44.200  1.00  0.00           O  
ATOM    575  OP2   A A  19      20.776 -24.404  42.529  1.00  0.00           O1-
ATOM    576  O5'   A A  19      18.759 -25.628  41.757  1.00  0.00           O  
ATOM    577  C5'   A A  19      17.638 -26.478  42.102  1.00  0.00           C  
ATOM    578 1H5'   A A  19      16.772 -25.861  42.433  1.00  0.00           H  
ATOM    579 2H5'   A A  19      17.914 -27.164  42.939  1.00  0.00           H  
ATOM    580  C4'   A A  19      17.169 -27.353  40.923  1.00  0.00           C  
ATOM    581  H4'   A A  19      16.201 -27.843  41.161  1.00  0.00           H  
ATOM    582  O4'   A A  19      16.966 -26.547  39.723  1.00  0.00           O  
ATOM    583  C1'   A A  19      17.294 -27.318  38.582  1.00  0.00           C  
ATOM    584  H1'   A A  19      16.370 -27.380  37.963  1.00  0.00           H  
ATOM    585  N9    A A  19      18.372 -26.701  37.806  1.00  0.00           N  
ATOM    586  C5    A A  19      19.745 -26.172  36.173  1.00  0.00           C  
ATOM    587  N7    A A  19      20.197 -25.492  37.298  1.00  0.00           N  
ATOM    588  C8    A A  19      19.355 -25.844  38.246  1.00  0.00           C  
ATOM    589  H8    A A  19      19.390 -25.509  39.289  1.00  0.00           H  
ATOM    590  N1    A A  19      19.559 -27.054  33.975  1.00  0.00           N  
ATOM    591  C2    A A  19      18.488 -27.720  34.419  1.00  0.00           C  
ATOM    592  H2    A A  19      17.984 -28.359  33.682  1.00  0.00           H  
ATOM    593  N3    A A  19      17.950 -27.726  35.640  1.00  0.00           N  
ATOM    594  C4    A A  19      18.626 -26.923  36.475  1.00  0.00           C  
ATOM    595  C6    A A  19      20.225 -26.254  34.845  1.00  0.00           C  
ATOM    596  N6    A A  19      21.288 -25.573  34.381  1.00  0.00           N  
ATOM    597  H61   A A  19      21.614 -24.769  34.878  1.00  0.00           H  
ATOM    598  H62   A A  19      21.555 -25.706  33.429  1.00  0.00           H  
ATOM    599  C2'   A A  19      17.683 -28.707  39.048  1.00  0.00           C  
ATOM    600  H2'   A A  19      18.524 -29.122  38.460  1.00  0.00           H  
ATOM    601  O2'   A A  19      16.580 -29.590  38.974  1.00  0.00           O  
ATOM    602 'HO2   A A  19      16.910 -30.473  39.206  1.00  0.00           H  
ATOM    603  C3'   A A  19      18.137 -28.456  40.486  1.00  0.00           C  
ATOM    604  H3'   A A  19      19.147 -27.986  40.508  1.00  0.00           H  
ATOM    605  O3'   A A  19      18.042 -29.598  41.372  1.00  0.00           O  
ATOM    606  P     U A  20      19.179 -30.693  41.319  1.00  0.00           P  
ATOM    607  OP1   U A  20      19.077 -31.566  42.506  1.00  0.00           O  
ATOM    608  OP2   U A  20      20.479 -30.042  41.047  1.00  0.00           O1-
ATOM    609  O5'   U A  20      18.803 -31.511  40.023  1.00  0.00           O  
ATOM    610  C5'   U A  20      17.915 -32.649  40.065  1.00  0.00           C  
ATOM    611 1H5'   U A  20      16.911 -32.337  40.433  1.00  0.00           H  
ATOM    612 2H5'   U A  20      18.310 -33.425  40.764  1.00  0.00           H  
ATOM    613  C4'   U A  20      17.735 -33.320  38.682  1.00  0.00           C  
ATOM    614  H4'   U A  20      16.902 -34.055  38.719  1.00  0.00           H  
ATOM    615  O4'   U A  20      17.409 -32.339  37.646  1.00  0.00           O  
ATOM    616  C1'   U A  20      18.044 -32.722  36.422  1.00  0.00           C  
ATOM    617  H1'   U A  20      17.240 -32.774  35.650  1.00  0.00           H  
ATOM    618  N1    U A  20      19.107 -31.749  36.007  1.00  0.00           N  
ATOM    619  C6    U A  20      19.614 -30.850  36.912  1.00  0.00           C  
ATOM    620  H6    U A  20      19.201 -30.927  37.912  1.00  0.00           H  
ATOM    621  C2    U A  20      19.594 -31.790  34.717  1.00  0.00           C  
ATOM    622  O2    U A  20      19.179 -32.583  33.879  1.00  0.00           O  
ATOM    623  N3    U A  20      20.559 -30.854  34.431  1.00  0.00           N  
ATOM    624  H3    U A  20      21.030 -30.972  33.544  1.00  0.00           H  
ATOM    625  C4    U A  20      21.081 -29.906  35.285  1.00  0.00           C  
ATOM    626  O4    U A  20      21.925 -29.106  34.894  1.00  0.00           O  
ATOM    627  C5    U A  20      20.541 -29.936  36.603  1.00  0.00           C  
ATOM    628  H5    U A  20      20.913 -29.221  37.333  1.00  0.00           H  
ATOM    629  C2'   U A  20      18.608 -34.117  36.644  1.00  0.00           C  
ATOM    630  H2'   U A  20      19.514 -34.299  36.027  1.00  0.00           H  
ATOM    631  O2'   U A  20      17.627 -35.106  36.366  1.00  0.00           O  
ATOM    632 'HO2   U A  20      18.024 -35.960  36.650  1.00  0.00           H  
ATOM    633  C3'   U A  20      18.963 -34.063  38.136  1.00  0.00           C  
ATOM    634  H3'   U A  20      19.836 -33.400  38.304  1.00  0.00           H  
ATOM    635  O3'   U A  20      19.136 -35.316  38.830  1.00  0.00           O  
ATOM    636  P     C A  21      19.929 -36.540  38.235  1.00  0.00           P  
ATOM    637  OP1   C A  21      19.041 -37.175  37.231  1.00  0.00           O  
ATOM    638  OP2   C A  21      20.407 -37.391  39.343  1.00  0.00           O1-
ATOM    639  O5'   C A  21      21.158 -35.852  37.501  1.00  0.00           O  
ATOM    640  C5'   C A  21      21.541 -36.317  36.178  1.00  0.00           C  
ATOM    641 1H5'   C A  21      20.656 -36.368  35.500  1.00  0.00           H  
ATOM    642 2H5'   C A  21      21.983 -37.338  36.247  1.00  0.00           H  
ATOM    643  C4'   C A  21      22.577 -35.406  35.485  1.00  0.00           C  
ATOM    644  H4'   C A  21      22.712 -35.711  34.425  1.00  0.00           H  
ATOM    645  O4'   C A  21      22.135 -34.019  35.475  1.00  0.00           O  
ATOM    646  C1'   C A  21      23.264 -33.168  35.599  1.00  0.00           C  
ATOM    647  H1'   C A  21      23.274 -32.572  34.656  1.00  0.00           H  
ATOM    648  N1    C A  21      23.168 -32.246  36.750  1.00  0.00           N  
ATOM    649  C6    C A  21      22.441 -32.616  37.858  1.00  0.00           C  
ATOM    650  H6    C A  21      21.937 -33.588  37.798  1.00  0.00           H  
ATOM    651  C5    C A  21      22.321 -31.795  38.909  1.00  0.00           C  
ATOM    652  H5    C A  21      21.701 -32.037  39.771  1.00  0.00           H  
ATOM    653  C2    C A  21      23.900 -31.058  36.755  1.00  0.00           C  
ATOM    654  O2    C A  21      24.633 -30.797  35.785  1.00  0.00           O  
ATOM    655  N3    C A  21      23.780 -30.214  37.809  1.00  0.00           N  
ATOM    656  C4    C A  21      22.999 -30.542  38.850  1.00  0.00           C  
ATOM    657  N4    C A  21      22.824 -29.652  39.819  1.00  0.00           N  
ATOM    658  H41   C A  21      22.000 -29.754  40.410  1.00  0.00           H  
ATOM    659  H42   C A  21      23.221 -28.751  39.704  1.00  0.00           H  
ATOM    660  C2'   C A  21      24.513 -34.027  35.655  1.00  0.00           C  
ATOM    661  H2'   C A  21      25.261 -33.649  36.387  1.00  0.00           H  
ATOM    662  O2'   C A  21      25.111 -34.095  34.375  1.00  0.00           O  
ATOM    663 'HO2   C A  21      25.836 -34.759  34.466  1.00  0.00           H  
ATOM    664  C3'   C A  21      23.967 -35.384  36.127  1.00  0.00           C  
ATOM    665  H3'   C A  21      23.807 -35.379  37.228  1.00  0.00           H  
ATOM    666  O3'   C A  21      24.698 -36.560  35.717  1.00  0.00           O  
ATOM    667  P     A A  22      26.225 -36.729  36.055  1.00  0.00           P  
ATOM    668  OP1   A A  22      26.976 -35.721  35.275  1.00  0.00           O  
ATOM    669  OP2   A A  22      26.379 -36.686  37.523  1.00  0.00           O1-
ATOM    670  O5'   A A  22      26.582 -38.177  35.526  1.00  0.00           O  
ATOM    671  C5'   A A  22      25.899 -38.847  34.439  1.00  0.00           C  
ATOM    672 1H5'   A A  22      24.869 -38.461  34.265  1.00  0.00           H  
ATOM    673 2H5'   A A  22      25.791 -39.920  34.712  1.00  0.00           H  
ATOM    674  C4'   A A  22      26.666 -38.795  33.105  1.00  0.00           C  
ATOM    675  H4'   A A  22      26.100 -39.319  32.307  1.00  0.00           H  
ATOM    676  O4'   A A  22      26.844 -37.422  32.664  1.00  0.00           O  
ATOM    677  C1'   A A  22      28.113 -37.279  32.056  1.00  0.00           C  
ATOM    678  H1'   A A  22      27.914 -36.905  31.025  1.00  0.00           H  
ATOM    679  N9    A A  22      28.933 -36.298  32.788  1.00  0.00           N  
ATOM    680  C5    A A  22      29.917 -34.432  33.415  1.00  0.00           C  
ATOM    681  N7    A A  22      30.241 -35.375  34.381  1.00  0.00           N  
ATOM    682  C8    A A  22      29.612 -36.455  33.978  1.00  0.00           C  
ATOM    683  H8    A A  22      29.610 -37.402  34.519  1.00  0.00           H  
ATOM    684  N1    A A  22      29.772 -32.400  32.193  1.00  0.00           N  
ATOM    685  C2    A A  22      29.020 -33.072  31.317  1.00  0.00           C  
ATOM    686  H2    A A  22      28.660 -32.485  30.464  1.00  0.00           H  
ATOM    687  N3    A A  22      28.624 -34.349  31.344  1.00  0.00           N  
ATOM    688  C4    A A  22      29.109 -34.981  32.434  1.00  0.00           C  
ATOM    689  C6    A A  22      30.232 -33.064  33.278  1.00  0.00           C  
ATOM    690  N6    A A  22      30.944 -32.348  34.160  1.00  0.00           N  
ATOM    691  H61   A A  22      31.805 -32.717  34.518  1.00  0.00           H  
ATOM    692  H62   A A  22      30.772 -31.361  34.180  1.00  0.00           H  
ATOM    693  C2'   A A  22      28.749 -38.661  31.974  1.00  0.00           C  
ATOM    694  H2'   A A  22      29.851 -38.633  32.116  1.00  0.00           H  
ATOM    695  O2'   A A  22      28.445 -39.262  30.726  1.00  0.00           O  
ATOM    696 'HO2   A A  22      28.783 -40.185  30.783  1.00  0.00           H  
ATOM    697  C3'   A A  22      28.073 -39.395  33.145  1.00  0.00           C  
ATOM    698  H3'   A A  22      28.519 -39.075  34.110  1.00  0.00           H  
ATOM    699  O3'   A A  22      27.982 -40.837  33.082  1.00  0.00           O  
ATOM    700  P     G A  23      29.201 -41.769  32.744  1.00  0.00           P  
ATOM    701  OP1   G A  23      29.440 -41.656  31.287  1.00  0.00           O  
ATOM    702  OP2   G A  23      28.938 -43.121  33.282  1.00  0.00           O1-
ATOM    703  O5'   G A  23      30.406 -41.106  33.534  1.00  0.00           O  
ATOM    704  C5'   G A  23      30.410 -41.168  34.977  1.00  0.00           C  
ATOM    705 1H5'   G A  23      30.340 -42.227  35.319  1.00  0.00           H  
ATOM    706 2H5'   G A  23      29.533 -40.626  35.405  1.00  0.00           H  
ATOM    707  C4'   G A  23      31.682 -40.530  35.559  1.00  0.00           C  
ATOM    708  H4'   G A  23      31.617 -39.423  35.478  1.00  0.00           H  
ATOM    709  O4'   G A  23      31.796 -40.925  36.968  1.00  0.00           O  
ATOM    710  C1'   G A  23      32.945 -41.758  37.103  1.00  0.00           C  
ATOM    711  H1'   G A  23      33.790 -41.092  37.396  1.00  0.00           H  
ATOM    712  N9    G A  23      32.748 -42.803  38.112  1.00  0.00           N  
ATOM    713  C4    G A  23      33.321 -42.844  39.356  1.00  0.00           C  
ATOM    714  N2    G A  23      35.485 -41.517  41.689  1.00  0.00           N  
ATOM    715  H21   G A  23      35.862 -40.747  41.187  1.00  0.00           H  
ATOM    716  H22   G A  23      36.024 -41.891  42.455  1.00  0.00           H  
ATOM    717  N3    G A  23      34.169 -41.935  39.867  1.00  0.00           N  
ATOM    718  C2    G A  23      34.632 -42.283  41.056  1.00  0.00           C  
ATOM    719  N1    G A  23      34.242 -43.415  41.720  1.00  0.00           N  
ATOM    720  H1    G A  23      34.698 -43.621  42.589  1.00  0.00           H  
ATOM    721  C6    G A  23      33.331 -44.353  41.236  1.00  0.00           C  
ATOM    722  O6    G A  23      33.009 -45.341  41.901  1.00  0.00           O  
ATOM    723  C5    G A  23      32.851 -44.003  39.942  1.00  0.00           C  
ATOM    724  N7    G A  23      31.978 -44.675  39.084  1.00  0.00           N  
ATOM    725  C8    G A  23      31.953 -43.918  38.009  1.00  0.00           C  
ATOM    726  H8    G A  23      31.368 -44.116  37.109  1.00  0.00           H  
ATOM    727  C2'   G A  23      33.185 -42.296  35.715  1.00  0.00           C  
ATOM    728  H2'   G A  23      32.380 -43.003  35.416  1.00  0.00           H  
ATOM    729  O2'   G A  23      34.438 -42.922  35.533  1.00  0.00           O  
ATOM    730 'HO2   G A  23      34.943 -42.385  34.881  1.00  0.00           H  
ATOM    731  C3'   G A  23      33.025 -40.996  34.931  1.00  0.00           C  
ATOM    732  H3'   G A  23      32.880 -41.191  33.845  1.00  0.00           H  
ATOM    733  O3'   G A  23      34.049 -39.997  35.154  1.00  0.00           O  
ATOM    734  P     U A  24      35.483 -40.047  34.517  1.00  0.00           P  
ATOM    735  OP1   U A  24      35.584 -41.297  33.730  1.00  0.00           O  
ATOM    736  OP2   U A  24      36.476 -39.843  35.587  1.00  0.00           O1-
ATOM    737  O5'   U A  24      35.489 -38.786  33.575  1.00  0.00           O  
ATOM    738  C5'   U A  24      34.727 -38.693  32.357  1.00  0.00           C  
ATOM    739 1H5'   U A  24      33.721 -39.166  32.460  1.00  0.00           H  
ATOM    740 2H5'   U A  24      35.274 -39.233  31.551  1.00  0.00           H  
ATOM    741  C4'   U A  24      34.523 -37.233  31.880  1.00  0.00           C  
ATOM    742  H4'   U A  24      34.183 -37.240  30.821  1.00  0.00           H  
ATOM    743  O4'   U A  24      33.483 -36.580  32.671  1.00  0.00           O  
ATOM    744  C1'   U A  24      34.052 -35.552  33.472  1.00  0.00           C  
ATOM    745  H1'   U A  24      33.761 -34.595  32.975  1.00  0.00           H  
ATOM    746  N1    U A  24      33.554 -35.639  34.868  1.00  0.00           N  
ATOM    747  C6    U A  24      33.419 -36.878  35.450  1.00  0.00           C  
ATOM    748  H6    U A  24      33.644 -37.715  34.788  1.00  0.00           H  
ATOM    749  C2    U A  24      33.276 -34.494  35.571  1.00  0.00           C  
ATOM    750  O2    U A  24      33.412 -33.365  35.109  1.00  0.00           O  
ATOM    751  N3    U A  24      32.836 -34.696  36.852  1.00  0.00           N  
ATOM    752  H3    U A  24      32.554 -33.885  37.357  1.00  0.00           H  
ATOM    753  C4    U A  24      32.653 -35.899  37.493  1.00  0.00           C  
ATOM    754  O4    U A  24      32.256 -35.903  38.655  1.00  0.00           O  
ATOM    755  C5    U A  24      32.989 -37.049  36.709  1.00  0.00           C  
ATOM    756  H5    U A  24      32.881 -38.040  37.146  1.00  0.00           H  
ATOM    757  C2'   U A  24      35.563 -35.699  33.405  1.00  0.00           C  
ATOM    758  H2'   U A  24      35.924 -36.416  34.175  1.00  0.00           H  
ATOM    759  O2'   U A  24      36.229 -34.458  33.546  1.00  0.00           O  
ATOM    760 'HO2   U A  24      36.004 -33.949  32.746  1.00  0.00           H  
ATOM    761  C3'   U A  24      35.753 -36.304  32.013  1.00  0.00           C  
ATOM    762  H3'   U A  24      36.674 -36.934  32.036  1.00  0.00           H  
ATOM    763  O3'   U A  24      35.805 -35.314  30.957  1.00  0.00           O  
ATOM    764  P     A A  25      36.496 -35.651  29.578  1.00  0.00           P  
ATOM    765  OP1   A A  25      35.474 -35.629  28.510  1.00  0.00           O  
ATOM    766  OP2   A A  25      37.309 -36.880  29.686  1.00  0.00           O1-
ATOM    767  O5'   A A  25      37.444 -34.397  29.418  1.00  0.00           O  
ATOM    768  C5'   A A  25      37.995 -34.039  28.128  1.00  0.00           C  
ATOM    769 1H5'   A A  25      37.338 -34.368  27.287  1.00  0.00           H  
ATOM    770 2H5'   A A  25      38.986 -34.532  28.006  1.00  0.00           H  
ATOM    771  C4'   A A  25      38.200 -32.518  27.970  1.00  0.00           C  
ATOM    772  H4'   A A  25      38.501 -32.266  26.932  1.00  0.00           H  
ATOM    773  O4'   A A  25      36.951 -31.810  28.226  1.00  0.00           O  
ATOM    774  C1'   A A  25      37.173 -30.742  29.137  1.00  0.00           C  
ATOM    775  H1'   A A  25      36.692 -29.840  28.692  1.00  0.00           H  
ATOM    776  N9    A A  25      36.542 -31.028  30.444  1.00  0.00           N  
ATOM    777  C5    A A  25      35.768 -30.918  32.505  1.00  0.00           C  
ATOM    778  N7    A A  25      35.301 -32.111  31.989  1.00  0.00           N  
ATOM    779  C8    A A  25      35.764 -32.122  30.759  1.00  0.00           C  
ATOM    780  H8    A A  25      35.581 -32.911  30.025  1.00  0.00           H  
ATOM    781  N1    A A  25      36.172 -29.090  33.964  1.00  0.00           N  
ATOM    782  C2    A A  25      36.850 -28.541  32.944  1.00  0.00           C  
ATOM    783  H2    A A  25      37.305 -27.563  33.135  1.00  0.00           H  
ATOM    784  N3    A A  25      37.135 -29.057  31.751  1.00  0.00           N  
ATOM    785  C4    A A  25      36.529 -30.238  31.570  1.00  0.00           C  
ATOM    786  C6    A A  25      35.595 -30.300  33.764  1.00  0.00           C  
ATOM    787  N6    A A  25      34.904 -30.849  34.781  1.00  0.00           N  
ATOM    788  H61   A A  25      34.601 -31.806  34.716  1.00  0.00           H  
ATOM    789  H62   A A  25      34.914 -30.396  35.668  1.00  0.00           H  
ATOM    790  C2'   A A  25      38.679 -30.520  29.211  1.00  0.00           C  
ATOM    791  H2'   A A  25      39.018 -30.151  30.203  1.00  0.00           H  
ATOM    792  O2'   A A  25      39.104 -29.621  28.204  1.00  0.00           O  
ATOM    793 'HO2   A A  25      40.010 -29.907  28.028  1.00  0.00           H  
ATOM    794  C3'   A A  25      39.240 -31.913  28.930  1.00  0.00           C  
ATOM    795  H3'   A A  25      39.217 -32.537  29.854  1.00  0.00           H  
ATOM    796  O3'   A A  25      40.536 -31.913  28.286  1.00  0.00           O  
ATOM    797  P     U A  26      41.885 -32.152  29.057  1.00  0.00           P  
ATOM    798  OP1   U A  26      42.980 -31.809  28.119  1.00  0.00           O  
ATOM    799  OP2   U A  26      41.891 -33.510  29.631  1.00  0.00           O1-
ATOM    800  O5'   U A  26      41.834 -31.077  30.227  1.00  0.00           O  
ATOM    801  C5'   U A  26      42.598 -29.851  30.058  1.00  0.00           C  
ATOM    802 1H5'   U A  26      42.230 -29.295  29.166  1.00  0.00           H  
ATOM    803 2H5'   U A  26      43.680 -30.079  29.903  1.00  0.00           H  
ATOM    804  C4'   U A  26      42.509 -28.890  31.262  1.00  0.00           C  
ATOM    805  H4'   U A  26      42.917 -27.896  30.984  1.00  0.00           H  
ATOM    806  O4'   U A  26      41.130 -28.681  31.671  1.00  0.00           O  
ATOM    807  C1'   U A  26      41.092 -28.409  33.058  1.00  0.00           C  
ATOM    808  H1'   U A  26      40.696 -27.369  33.140  1.00  0.00           H  
ATOM    809  N1    U A  26      40.210 -29.349  33.795  1.00  0.00           N  
ATOM    810  C6    U A  26      39.827 -30.566  33.268  1.00  0.00           C  
ATOM    811  H6    U A  26      40.195 -30.775  32.256  1.00  0.00           H  
ATOM    812  C2    U A  26      39.836 -28.976  35.059  1.00  0.00           C  
ATOM    813  O2    U A  26      40.207 -27.930  35.579  1.00  0.00           O  
ATOM    814  N3    U A  26      39.042 -29.866  35.721  1.00  0.00           N  
ATOM    815  H3    U A  26      38.719 -29.562  36.628  1.00  0.00           H  
ATOM    816  C4    U A  26      38.608 -31.090  35.271  1.00  0.00           C  
ATOM    817  O4    U A  26      37.918 -31.788  36.007  1.00  0.00           O  
ATOM    818  C5    U A  26      39.050 -31.429  33.946  1.00  0.00           C  
ATOM    819  H5    U A  26      38.744 -32.385  33.523  1.00  0.00           H  
ATOM    820  C2'   U A  26      42.521 -28.444  33.582  1.00  0.00           C  
ATOM    821  H2'   U A  26      42.593 -28.924  34.582  1.00  0.00           H  
ATOM    822  O2'   U A  26      43.058 -27.134  33.654  1.00  0.00           O  
ATOM    823 'HO2   U A  26      43.942 -27.233  34.051  1.00  0.00           H  
ATOM    824  C3'   U A  26      43.234 -29.315  32.543  1.00  0.00           C  
ATOM    825  H3'   U A  26      42.989 -30.392  32.690  1.00  0.00           H  
ATOM    826  O3'   U A  26      44.662 -29.100  32.409  1.00  0.00           O  
ATOM    827  P     U A  27      45.615 -29.563  33.581  1.00  0.00           P  
ATOM    828  OP1   U A  27      47.008 -29.591  33.092  1.00  0.00           O  
ATOM    829  OP2   U A  27      45.065 -30.779  34.219  1.00  0.00           O1-
ATOM    830  O5'   U A  27      45.444 -28.389  34.607  1.00  0.00           O  
ATOM    831  C5'   U A  27      46.321 -27.266  34.788  1.00  0.00           C  
ATOM    832 1H5'   U A  27      46.263 -26.607  33.894  1.00  0.00           H  
ATOM    833 2H5'   U A  27      47.379 -27.605  34.898  1.00  0.00           H  
ATOM    834  C4'   U A  27      45.952 -26.423  36.039  1.00  0.00           C  
ATOM    835  H4'   U A  27      46.262 -25.366  35.904  1.00  0.00           H  
ATOM    836  O4'   U A  27      44.503 -26.432  36.280  1.00  0.00           O  
ATOM    837  C1'   U A  27      44.246 -26.595  37.662  1.00  0.00           C  
ATOM    838  H1'   U A  27      43.588 -25.739  37.942  1.00  0.00           H  
ATOM    839  N1    U A  27      43.576 -27.898  37.948  1.00  0.00           N  
ATOM    840  C6    U A  27      43.953 -29.053  37.297  1.00  0.00           C  
ATOM    841  H6    U A  27      44.802 -28.963  36.625  1.00  0.00           H  
ATOM    842  C2    U A  27      42.645 -27.942  38.953  1.00  0.00           C  
ATOM    843  O2    U A  27      42.364 -26.971  39.644  1.00  0.00           O  
ATOM    844  N3    U A  27      42.033 -29.150  39.126  1.00  0.00           N  
ATOM    845  H3    U A  27      41.359 -29.171  39.883  1.00  0.00           H  
ATOM    846  C4    U A  27      42.324 -30.335  38.494  1.00  0.00           C  
ATOM    847  O4    U A  27      41.707 -31.356  38.797  1.00  0.00           O  
ATOM    848  C5    U A  27      43.362 -30.238  37.514  1.00  0.00           C  
ATOM    849  H5    U A  27      43.673 -31.131  36.975  1.00  0.00           H  
ATOM    850  C2'   U A  27      45.558 -26.438  38.396  1.00  0.00           C  
ATOM    851  H2'   U A  27      45.604 -27.074  39.304  1.00  0.00           H  
ATOM    852  O2'   U A  27      45.775 -25.085  38.753  1.00  0.00           O  
ATOM    853 'HO2   U A  27      46.663 -25.089  39.133  1.00  0.00           H  
ATOM    854  C3'   U A  27      46.577 -26.911  37.361  1.00  0.00           C  
ATOM    855  H3'   U A  27      46.593 -28.024  37.303  1.00  0.00           H  
ATOM    856  O3'   U A  27      47.902 -26.356  37.524  1.00  0.00           O  
ATOM    857  P     A A  28      48.950 -27.060  38.476  1.00  0.00           P  
ATOM    858  OP1   A A  28      50.116 -26.157  38.593  1.00  0.00           O  
ATOM    859  OP2   A A  28      49.183 -28.434  37.990  1.00  0.00           O1-
ATOM    860  O5'   A A  28      48.182 -27.120  39.867  1.00  0.00           O  
ATOM    861  C5'   A A  28      48.478 -26.125  40.881  1.00  0.00           C  
ATOM    862 1H5'   A A  28      48.416 -25.099  40.450  1.00  0.00           H  
ATOM    863 2H5'   A A  28      49.517 -26.266  41.262  1.00  0.00           H  
ATOM    864  C4'   A A  28      47.526 -26.163  42.101  1.00  0.00           C  
ATOM    865  H4'   A A  28      47.536 -25.177  42.614  1.00  0.00           H  
ATOM    866  O4'   A A  28      46.146 -26.424  41.713  1.00  0.00           O  
ATOM    867  C1'   A A  28      45.493 -27.133  42.752  1.00  0.00           C  
ATOM    868  H1'   A A  28      44.658 -26.479  43.097  1.00  0.00           H  
ATOM    869  N9    A A  28      44.939 -28.407  42.275  1.00  0.00           N  
ATOM    870  C5    A A  28      43.715 -30.220  42.051  1.00  0.00           C  
ATOM    871  N7    A A  28      44.601 -30.218  40.979  1.00  0.00           N  
ATOM    872  C8    A A  28      45.323 -29.133  41.171  1.00  0.00           C  
ATOM    873  H8    A A  28      46.148 -28.794  40.535  1.00  0.00           H  
ATOM    874  N1    A A  28      41.997 -30.840  43.574  1.00  0.00           N  
ATOM    875  C2    A A  28      42.326 -29.740  44.262  1.00  0.00           C  
ATOM    876  H2    A A  28      41.740 -29.557  45.170  1.00  0.00           H  
ATOM    877  N3    A A  28      43.225 -28.799  43.965  1.00  0.00           N  
ATOM    878  C4    A A  28      43.913 -29.114  42.855  1.00  0.00           C  
ATOM    879  C6    A A  28      42.684 -31.108  42.434  1.00  0.00           C  
ATOM    880  N6    A A  28      42.322 -32.181  41.708  1.00  0.00           N  
ATOM    881  H61   A A  28      42.680 -32.288  40.783  1.00  0.00           H  
ATOM    882  H62   A A  28      41.505 -32.700  41.972  1.00  0.00           H  
ATOM    883  C2'   A A  28      46.479 -27.320  43.888  1.00  0.00           C  
ATOM    884  H2'   A A  28      46.382 -28.313  44.372  1.00  0.00           H  
ATOM    885  O2'   A A  28      46.307 -26.311  44.864  1.00  0.00           O  
ATOM    886 'HO2   A A  28      46.894 -26.575  45.586  1.00  0.00           H  
ATOM    887  C3'   A A  28      47.834 -27.206  43.181  1.00  0.00           C  
ATOM    888  H3'   A A  28      48.086 -28.148  42.640  1.00  0.00           H  
ATOM    889  O3'   A A  28      48.920 -26.737  44.013  1.00  0.00           O  
ATOM    890  P     G A  29      49.807 -27.741  44.843  1.00  0.00           P  
ATOM    891  OP1   G A  29      50.805 -26.953  45.600  1.00  0.00           O  
ATOM    892  OP2   G A  29      50.309 -28.807  43.954  1.00  0.00           O1-
ATOM    893  O5'   G A  29      48.762 -28.365  45.859  1.00  0.00           O  
ATOM    894  C5'   G A  29      48.560 -27.724  47.144  1.00  0.00           C  
ATOM    895 1H5'   G A  29      48.379 -26.632  47.018  1.00  0.00           H  
ATOM    896 2H5'   G A  29      49.471 -27.845  47.778  1.00  0.00           H  
ATOM    897  C4'   G A  29      47.366 -28.310  47.922  1.00  0.00           C  
ATOM    898  H4'   G A  29      47.067 -27.633  48.750  1.00  0.00           H  
ATOM    899  O4'   G A  29      46.209 -28.467  47.054  1.00  0.00           O  
ATOM    900  C1'   G A  29      45.510 -29.649  47.405  1.00  0.00           C  
ATOM    901  H1'   G A  29      44.472 -29.337  47.664  1.00  0.00           H  
ATOM    902  N9    G A  29      45.462 -30.610  46.289  1.00  0.00           N  
ATOM    903  C4    G A  29      44.505 -31.573  46.103  1.00  0.00           C  
ATOM    904  N2    G A  29      41.860 -33.380  47.357  1.00  0.00           N  
ATOM    905  H21   G A  29      41.584 -32.816  48.126  1.00  0.00           H  
ATOM    906  H22   G A  29      41.417 -34.263  47.177  1.00  0.00           H  
ATOM    907  N3    G A  29      43.462 -31.815  46.914  1.00  0.00           N  
ATOM    908  C2    G A  29      42.817 -32.920  46.584  1.00  0.00           C  
ATOM    909  N1    G A  29      43.076 -33.638  45.447  1.00  0.00           N  
ATOM    910  H1    G A  29      42.564 -34.489  45.285  1.00  0.00           H  
ATOM    911  C6    G A  29      44.104 -33.378  44.550  1.00  0.00           C  
ATOM    912  O6    G A  29      44.283 -34.096  43.559  1.00  0.00           O  
ATOM    913  C5    G A  29      44.868 -32.244  44.951  1.00  0.00           C  
ATOM    914  N7    G A  29      46.036 -31.714  44.420  1.00  0.00           N  
ATOM    915  C8    G A  29      46.365 -30.754  45.257  1.00  0.00           C  
ATOM    916  H8    G A  29      47.248 -30.112  45.174  1.00  0.00           H  
ATOM    917  C2'   G A  29      46.174 -30.241  48.633  1.00  0.00           C  
ATOM    918  H2'   G A  29      46.189 -31.350  48.601  1.00  0.00           H  
ATOM    919  O2'   G A  29      45.531 -29.818  49.822  1.00  0.00           O  
ATOM    920 'HO2   G A  29      46.064 -30.217  50.532  1.00  0.00           H  
ATOM    921  C3'   G A  29      47.602 -29.693  48.538  1.00  0.00           C  
ATOM    922  H3'   G A  29      48.197 -30.269  47.793  1.00  0.00           H  
ATOM    923  O3'   G A  29      48.307 -29.546  49.793  1.00  0.00           O  
ATOM    924  P     U A  30      48.872 -30.802  50.557  1.00  0.00           P  
ATOM    925  OP1   U A  30      49.722 -30.335  51.672  1.00  0.00           O  
ATOM    926  OP2   U A  30      49.463 -31.738  49.578  1.00  0.00           O1-
ATOM    927  O5'   U A  30      47.550 -31.437  51.163  1.00  0.00           O  
ATOM    928  C5'   U A  30      47.556 -32.743  51.802  1.00  0.00           C  
ATOM    929 1H5'   U A  30      47.408 -32.608  52.895  1.00  0.00           H  
ATOM    930 2H5'   U A  30      48.543 -33.256  51.696  1.00  0.00           H  
ATOM    931  C4'   U A  30      46.467 -33.740  51.301  1.00  0.00           C  
ATOM    932  H4'   U A  30      45.624 -33.790  52.021  1.00  0.00           H  
ATOM    933  O4'   U A  30      45.887 -33.331  50.030  1.00  0.00           O  
ATOM    934  C1'   U A  30      45.709 -34.441  49.177  1.00  0.00           C  
ATOM    935  H1'   U A  30      44.615 -34.452  48.953  1.00  0.00           H  
ATOM    936  N1    U A  30      46.507 -34.300  47.936  1.00  0.00           N  
ATOM    937  C6    U A  30      47.705 -33.623  47.919  1.00  0.00           C  
ATOM    938  H6    U A  30      47.998 -33.188  48.876  1.00  0.00           H  
ATOM    939  C2    U A  30      46.033 -34.914  46.816  1.00  0.00           C  
ATOM    940  O2    U A  30      44.985 -35.546  46.822  1.00  0.00           O  
ATOM    941  N3    U A  30      46.809 -34.791  45.698  1.00  0.00           N  
ATOM    942  H3    U A  30      46.444 -35.227  44.871  1.00  0.00           H  
ATOM    943  C4    U A  30      48.031 -34.154  45.606  1.00  0.00           C  
ATOM    944  O4    U A  30      48.670 -34.210  44.557  1.00  0.00           O  
ATOM    945  C5    U A  30      48.459 -33.514  46.816  1.00  0.00           C  
ATOM    946  H5    U A  30      49.413 -32.992  46.833  1.00  0.00           H  
ATOM    947  C2'   U A  30      46.076 -35.698  49.944  1.00  0.00           C  
ATOM    948  H2'   U A  30      46.633 -36.431  49.319  1.00  0.00           H  
ATOM    949  O2'   U A  30      44.936 -36.330  50.492  1.00  0.00           O  
ATOM    950 'HO2   U A  30      45.262 -36.656  51.346  1.00  0.00           H  
ATOM    951  C3'   U A  30      46.990 -35.160  51.039  1.00  0.00           C  
ATOM    952  H3'   U A  30      48.021 -35.031  50.628  1.00  0.00           H  
ATOM    953  O3'   U A  30      46.950 -35.930  52.261  1.00  0.00           O  
ATOM    954  P     A A  31      48.125 -36.929  52.583  1.00  0.00           P  
ATOM    955  OP1   A A  31      47.750 -37.659  53.814  1.00  0.00           O  
ATOM    956  OP2   A A  31      49.394 -36.179  52.578  1.00  0.00           O1-
ATOM    957  O5'   A A  31      48.067 -37.907  51.328  1.00  0.00           O  
ATOM    958  C5'   A A  31      47.611 -39.265  51.563  1.00  0.00           C  
ATOM    959 1H5'   A A  31      46.551 -39.260  51.907  1.00  0.00           H  
ATOM    960 2H5'   A A  31      48.227 -39.756  52.356  1.00  0.00           H  
ATOM    961  C4'   A A  31      47.693 -40.168  50.320  1.00  0.00           C  
ATOM    962  H4'   A A  31      47.195 -41.139  50.539  1.00  0.00           H  
ATOM    963  O4'   A A  31      47.019 -39.584  49.162  1.00  0.00           O  
ATOM    964  C1'   A A  31      47.606 -40.135  47.993  1.00  0.00           C  
ATOM    965  H1'   A A  31      46.806 -40.731  47.492  1.00  0.00           H  
ATOM    966  N9    A A  31      48.083 -39.091  47.094  1.00  0.00           N  
ATOM    967  C5    A A  31      48.574 -37.946  45.287  1.00  0.00           C  
ATOM    968  N7    A A  31      48.949 -37.150  46.363  1.00  0.00           N  
ATOM    969  C8    A A  31      48.648 -37.880  47.417  1.00  0.00           C  
ATOM    970  H8    A A  31      48.794 -37.585  48.462  1.00  0.00           H  
ATOM    971  N1    A A  31      48.160 -38.749  43.092  1.00  0.00           N  
ATOM    972  C2    A A  31      47.706 -39.863  43.670  1.00  0.00           C  
ATOM    973  H2    A A  31      47.346 -40.640  42.987  1.00  0.00           H  
ATOM    974  N3    A A  31      47.609 -40.158  44.969  1.00  0.00           N  
ATOM    975  C4    A A  31      48.061 -39.149  45.727  1.00  0.00           C  
ATOM    976  C6    A A  31      48.595 -37.747  43.887  1.00  0.00           C  
ATOM    977  N6    A A  31      48.980 -36.622  43.263  1.00  0.00           N  
ATOM    978  H61   A A  31      49.000 -35.755  43.783  1.00  0.00           H  
ATOM    979  H62   A A  31      48.706 -36.572  42.309  1.00  0.00           H  
ATOM    980  C2'   A A  31      48.725 -41.064  48.417  1.00  0.00           C  
ATOM    981  H2'   A A  31      49.600 -41.025  47.738  1.00  0.00           H  
ATOM    982  O2'   A A  31      48.244 -42.393  48.493  1.00  0.00           O  
ATOM    983 'HO2   A A  31      48.970 -42.925  48.882  1.00  0.00           H  
ATOM    984  C3'   A A  31      49.091 -40.508  49.795  1.00  0.00           C  
ATOM    985  H3'   A A  31      49.644 -39.545  49.712  1.00  0.00           H  
ATOM    986  O3'   A A  31      49.764 -41.425  50.688  1.00  0.00           O  
ATOM    987  P     A A  32      51.212 -41.921  50.287  1.00  0.00           P  
ATOM    988  OP1   A A  32      51.874 -40.881  49.470  1.00  0.00           O  
ATOM    989  OP2   A A  32      51.914 -42.419  51.488  1.00  0.00           O1-
ATOM    990  O5'   A A  32      50.862 -43.128  49.340  1.00  0.00           O  
ATOM    991  C5'   A A  32      51.806 -44.173  49.008  1.00  0.00           C  
ATOM    992 1H5'   A A  32      51.589 -45.063  49.637  1.00  0.00           H  
ATOM    993 2H5'   A A  32      52.857 -43.881  49.248  1.00  0.00           H  
ATOM    994  C4'   A A  32      51.781 -44.624  47.521  1.00  0.00           C  
ATOM    995  H4'   A A  32      51.567 -45.713  47.452  1.00  0.00           H  
ATOM    996  O4'   A A  32      50.757 -43.936  46.729  1.00  0.00           O  
ATOM    997  C1'   A A  32      51.269 -43.665  45.437  1.00  0.00           C  
ATOM    998  H1'   A A  32      50.541 -44.087  44.705  1.00  0.00           H  
ATOM    999  N9    A A  32      51.419 -42.219  45.236  1.00  0.00           N  
ATOM   1000  C5    A A  32      51.589 -40.218  44.349  1.00  0.00           C  
ATOM   1001  N7    A A  32      51.747 -40.040  45.711  1.00  0.00           N  
ATOM   1002  C8    A A  32      51.653 -41.259  46.198  1.00  0.00           C  
ATOM   1003  H8    A A  32      51.731 -41.527  47.257  1.00  0.00           H  
ATOM   1004  N1    A A  32      51.444 -39.793  42.021  1.00  0.00           N  
ATOM   1005  C2    A A  32      51.220 -41.101  41.885  1.00  0.00           C  
ATOM   1006  H2    A A  32      51.065 -41.446  40.859  1.00  0.00           H  
ATOM   1007  N3    A A  32      51.181 -42.060  42.811  1.00  0.00           N  
ATOM   1008  C4    A A  32      51.378 -41.549  44.039  1.00  0.00           C  
ATOM   1009  C6    A A  32      51.631 -39.310  43.273  1.00  0.00           C  
ATOM   1010  N6    A A  32      51.816 -37.992  43.453  1.00  0.00           N  
ATOM   1011  H61   A A  32      51.827 -37.664  44.398  1.00  0.00           H  
ATOM   1012  H62   A A  32      51.401 -37.405  42.766  1.00  0.00           H  
ATOM   1013  C2'   A A  32      52.594 -44.394  45.310  1.00  0.00           C  
ATOM   1014  H2'   A A  32      53.304 -43.869  44.635  1.00  0.00           H  
ATOM   1015  O2'   A A  32      52.381 -45.713  44.842  1.00  0.00           O  
ATOM   1016 'HO2   A A  32      53.184 -46.229  45.043  1.00  0.00           H  
ATOM   1017  C3'   A A  32      53.090 -44.361  46.759  1.00  0.00           C  
ATOM   1018  H3'   A A  32      53.426 -43.337  47.033  1.00  0.00           H  
ATOM   1019  O3'   A A  32      54.083 -45.334  47.142  1.00  0.00           O  
ATOM   1020  P     A A  33      55.397 -45.574  46.307  1.00  0.00           P  
ATOM   1021  OP1   A A  33      56.498 -45.947  47.218  1.00  0.00           O  
ATOM   1022  OP2   A A  33      55.627 -44.418  45.410  1.00  0.00           O1-
ATOM   1023  O5'   A A  33      54.961 -46.824  45.429  1.00  0.00           O  
ATOM   1024  C5'   A A  33      54.563 -48.070  46.065  1.00  0.00           C  
ATOM   1025 1H5'   A A  33      53.482 -48.031  46.337  1.00  0.00           H  
ATOM   1026 2H5'   A A  33      55.140 -48.271  47.000  1.00  0.00           H  
ATOM   1027  C4'   A A  33      54.775 -49.259  45.111  1.00  0.00           C  
ATOM   1028  H4'   A A  33      54.337 -49.026  44.116  1.00  0.00           H  
ATOM   1029  O4'   A A  33      56.196 -49.512  44.929  1.00  0.00           O  
ATOM   1030  C1'   A A  33      56.317 -50.770  44.338  1.00  0.00           C  
ATOM   1031  H1'   A A  33      56.162 -50.563  43.253  1.00  0.00           H  
ATOM   1032  N9    A A  33      57.639 -51.356  44.546  1.00  0.00           N  
ATOM   1033  C5    A A  33      59.496 -52.247  45.310  1.00  0.00           C  
ATOM   1034  N7    A A  33      59.703 -52.037  43.949  1.00  0.00           N  
ATOM   1035  C8    A A  33      58.572 -51.501  43.554  1.00  0.00           C  
ATOM   1036  H8    A A  33      58.349 -51.186  42.532  1.00  0.00           H  
ATOM   1037  N1    A A  33      59.827 -52.890  47.573  1.00  0.00           N  
ATOM   1038  C2    A A  33      58.582 -52.450  47.789  1.00  0.00           C  
ATOM   1039  H2    A A  33      58.209 -52.544  48.814  1.00  0.00           H  
ATOM   1040  N3    A A  33      57.711 -51.933  46.927  1.00  0.00           N  
ATOM   1041  C4    A A  33      58.233 -51.833  45.695  1.00  0.00           C  
ATOM   1042  C6    A A  33      60.319 -52.795  46.317  1.00  0.00           C  
ATOM   1043  N6    A A  33      61.572 -53.230  46.104  1.00  0.00           N  
ATOM   1044  H61   A A  33      61.998 -53.124  45.211  1.00  0.00           H  
ATOM   1045  H62   A A  33      62.074 -53.551  46.899  1.00  0.00           H  
ATOM   1046  C2'   A A  33      55.179 -51.645  44.827  1.00  0.00           C  
ATOM   1047  H2'   A A  33      55.498 -52.403  45.575  1.00  0.00           H  
ATOM   1048  O2'   A A  33      54.610 -52.291  43.699  1.00  0.00           O  
ATOM   1049 'HO2   A A  33      53.719 -52.615  43.980  1.00  0.00           H  
ATOM   1050  C3'   A A  33      54.235 -50.635  45.536  1.00  0.00           C  
ATOM   1051  H3'   A A  33      54.433 -50.677  46.633  1.00  0.00           H  
ATOM   1052  O3'   A A  33      52.820 -50.760  45.282  1.00  0.00           O  
ATOM   1053  P     A A  34      52.013 -52.053  45.697  1.00  0.00           P  
ATOM   1054  OP1   A A  34      50.596 -51.691  45.894  1.00  0.00           O  
ATOM   1055  OP2   A A  34      52.312 -53.079  44.667  1.00  0.00           O1-
ATOM   1056  O5'   A A  34      52.676 -52.534  47.053  1.00  0.00           O  
ATOM   1057  C5'   A A  34      51.903 -52.703  48.270  1.00  0.00           C  
ATOM   1058 1H5'   A A  34      52.119 -53.706  48.700  1.00  0.00           H  
ATOM   1059 2H5'   A A  34      50.802 -52.685  48.085  1.00  0.00           H  
ATOM   1060  C4'   A A  34      52.216 -51.654  49.357  1.00  0.00           C  
ATOM   1061  H4'   A A  34      53.197 -51.863  49.834  1.00  0.00           H  
ATOM   1062  O4'   A A  34      52.319 -50.324  48.785  1.00  0.00           O  
ATOM   1063  C1'   A A  34      51.768 -49.366  49.665  1.00  0.00           C  
ATOM   1064  H1'   A A  34      52.604 -48.677  49.924  1.00  0.00           H  
ATOM   1065  N9    A A  34      50.713 -48.588  48.993  1.00  0.00           N  
ATOM   1066  C5    A A  34      49.225 -47.048  48.491  1.00  0.00           C  
ATOM   1067  N7    A A  34      49.391 -47.804  47.339  1.00  0.00           N  
ATOM   1068  C8    A A  34      50.289 -48.702  47.682  1.00  0.00           C  
ATOM   1069  H8    A A  34      50.680 -49.487  47.026  1.00  0.00           H  
ATOM   1070  N1    A A  34      48.460 -45.427  50.040  1.00  0.00           N  
ATOM   1071  C2    A A  34      49.272 -46.001  50.926  1.00  0.00           C  
ATOM   1072  H2    A A  34      49.269 -45.549  51.922  1.00  0.00           H  
ATOM   1073  N3    A A  34      50.083 -47.050  50.774  1.00  0.00           N  
ATOM   1074  C4    A A  34      50.021 -47.526  49.518  1.00  0.00           C  
ATOM   1075  C6    A A  34      48.435 -45.915  48.780  1.00  0.00           C  
ATOM   1076  N6    A A  34      47.712 -45.257  47.862  1.00  0.00           N  
ATOM   1077  H61   A A  34      47.886 -45.470  46.904  1.00  0.00           H  
ATOM   1078  H62   A A  34      47.519 -44.301  48.091  1.00  0.00           H  
ATOM   1079  C2'   A A  34      51.311 -50.091  50.927  1.00  0.00           C  
ATOM   1080  H2'   A A  34      50.355 -49.694  51.334  1.00  0.00           H  
ATOM   1081  O2'   A A  34      52.310 -50.038  51.927  1.00  0.00           O  
ATOM   1082 'HO2   A A  34      52.206 -50.883  52.388  1.00  0.00           H  
ATOM   1083  C3'   A A  34      51.136 -51.529  50.444  1.00  0.00           C  
ATOM   1084  H3'   A A  34      50.152 -51.647  49.933  1.00  0.00           H  
ATOM   1085  O3'   A A  34      51.362 -52.523  51.466  1.00  0.00           O  
ATOM   1086  P     A A  35      50.208 -53.213  52.283  1.00  0.00           P  
ATOM   1087  OP1   A A  35      49.657 -54.321  51.483  1.00  0.00           O  
ATOM   1088  OP2   A A  35      50.770 -53.544  53.613  1.00  0.00           O1-
ATOM   1089  O5'   A A  35      49.108 -52.074  52.443  1.00  0.00           O  
ATOM   1090  C5'   A A  35      48.546 -51.866  53.769  1.00  0.00           C  
ATOM   1091 1H5'   A A  35      49.358 -51.608  54.489  1.00  0.00           H  
ATOM   1092 2H5'   A A  35      48.047 -52.796  54.135  1.00  0.00           H  
ATOM   1093  C4'   A A  35      47.508 -50.723  53.854  1.00  0.00           C  
ATOM   1094  H4'   A A  35      47.378 -50.424  54.917  1.00  0.00           H  
ATOM   1095  O4'   A A  35      47.946 -49.533  53.128  1.00  0.00           O  
ATOM   1096  C1'   A A  35      46.802 -48.891  52.581  1.00  0.00           C  
ATOM   1097  H1'   A A  35      46.828 -47.825  52.903  1.00  0.00           H  
ATOM   1098  N9    A A  35      46.799 -48.979  51.123  1.00  0.00           N  
ATOM   1099  C5    A A  35      46.343 -48.692  48.997  1.00  0.00           C  
ATOM   1100  N7    A A  35      47.254 -49.738  49.063  1.00  0.00           N  
ATOM   1101  C8    A A  35      47.491 -49.873  50.342  1.00  0.00           C  
ATOM   1102  H8    A A  35      48.171 -50.606  50.786  1.00  0.00           H  
ATOM   1103  N1    A A  35      44.789 -47.089  48.202  1.00  0.00           N  
ATOM   1104  C2    A A  35      44.629 -46.729  49.476  1.00  0.00           C  
ATOM   1105  H2    A A  35      43.906 -45.926  49.647  1.00  0.00           H  
ATOM   1106  N3    A A  35      45.172 -47.252  50.577  1.00  0.00           N  
ATOM   1107  C4    A A  35      46.044 -48.224  50.262  1.00  0.00           C  
ATOM   1108  C6    A A  35      45.674 -48.075  47.917  1.00  0.00           C  
ATOM   1109  N6    A A  35      45.896 -48.391  46.632  1.00  0.00           N  
ATOM   1110  H61   A A  35      46.747 -48.855  46.383  1.00  0.00           H  
ATOM   1111  H62   A A  35      45.367 -47.903  45.943  1.00  0.00           H  
ATOM   1112  C2'   A A  35      45.582 -49.574  53.155  1.00  0.00           C  
ATOM   1113  H2'   A A  35      44.708 -49.536  52.470  1.00  0.00           H  
ATOM   1114  O2'   A A  35      45.229 -48.997  54.400  1.00  0.00           O  
ATOM   1115 'HO2   A A  35      44.398 -49.433  54.668  1.00  0.00           H  
ATOM   1116  C3'   A A  35      46.096 -51.009  53.314  1.00  0.00           C  
ATOM   1117  H3'   A A  35      46.223 -51.504  52.325  1.00  0.00           H  
ATOM   1118  O3'   A A  35      45.367 -51.857  54.229  1.00  0.00           O  
ATOM   1119  P     U A  36      43.837 -52.157  53.984  1.00  0.00           P  
ATOM   1120  OP1   U A  36      43.456 -53.358  54.751  1.00  0.00           O  
ATOM   1121  OP2   U A  36      43.559 -52.158  52.525  1.00  0.00           O1-
ATOM   1122  O5'   U A  36      43.164 -50.888  54.652  1.00  0.00           O  
ATOM   1123  C5'   U A  36      41.726 -50.702  54.656  1.00  0.00           C  
ATOM   1124 1H5'   U A  36      41.296 -51.118  55.594  1.00  0.00           H  
ATOM   1125 2H5'   U A  36      41.245 -51.256  53.815  1.00  0.00           H  
ATOM   1126  C4'   U A  36      41.286 -49.216  54.542  1.00  0.00           C  
ATOM   1127  H4'   U A  36      41.285 -48.718  55.534  1.00  0.00           H  
ATOM   1128  O4'   U A  36      42.205 -48.461  53.692  1.00  0.00           O  
ATOM   1129  C1'   U A  36      41.492 -47.768  52.682  1.00  0.00           C  
ATOM   1130  H1'   U A  36      41.894 -46.726  52.690  1.00  0.00           H  
ATOM   1131  N1    U A  36      41.696 -48.393  51.335  1.00  0.00           N  
ATOM   1132  C6    U A  36      42.246 -49.652  51.212  1.00  0.00           C  
ATOM   1133  H6    U A  36      42.441 -50.181  52.147  1.00  0.00           H  
ATOM   1134  C2    U A  36      41.447 -47.632  50.216  1.00  0.00           C  
ATOM   1135  O2    U A  36      41.073 -46.467  50.275  1.00  0.00           O  
ATOM   1136  N3    U A  36      41.666 -48.264  49.019  1.00  0.00           N  
ATOM   1137  H3    U A  36      41.529 -47.712  48.196  1.00  0.00           H  
ATOM   1138  C4    U A  36      42.213 -49.512  48.825  1.00  0.00           C  
ATOM   1139  O4    U A  36      42.364 -49.948  47.689  1.00  0.00           O  
ATOM   1140  C5    U A  36      42.537 -50.207  50.028  1.00  0.00           C  
ATOM   1141  H5    U A  36      42.986 -51.194  49.958  1.00  0.00           H  
ATOM   1142  C2'   U A  36      40.031 -47.740  53.107  1.00  0.00           C  
ATOM   1143  H2'   U A  36      39.342 -47.736  52.234  1.00  0.00           H  
ATOM   1144  O2'   U A  36      39.762 -46.613  53.926  1.00  0.00           O  
ATOM   1145 'HO2   U A  36      38.838 -46.734  54.239  1.00  0.00           H  
ATOM   1146  C3'   U A  36      39.903 -49.061  53.878  1.00  0.00           C  
ATOM   1147  H3'   U A  36      39.814 -49.890  53.146  1.00  0.00           H  
ATOM   1148  O3'   U A  36      38.870 -49.163  54.883  1.00  0.00           O  
ATOM   1149  P     A A  37      37.363 -48.804  54.614  1.00  0.00           P  
ATOM   1150  OP1   A A  37      37.272 -47.328  54.498  1.00  0.00           O  
ATOM   1151  OP2   A A  37      36.516 -49.452  55.631  1.00  0.00           O1-
ATOM   1152  O5'   A A  37      37.096 -49.457  53.194  1.00  0.00           O  
ATOM   1153  C5'   A A  37      35.894 -49.084  52.471  1.00  0.00           C  
ATOM   1154 1H5'   A A  37      35.884 -47.984  52.286  1.00  0.00           H  
ATOM   1155 2H5'   A A  37      34.986 -49.349  53.064  1.00  0.00           H  
ATOM   1156  C4'   A A  37      35.764 -49.778  51.096  1.00  0.00           C  
ATOM   1157  H4'   A A  37      34.946 -49.310  50.506  1.00  0.00           H  
ATOM   1158  O4'   A A  37      36.988 -49.641  50.312  1.00  0.00           O  
ATOM   1159  C1'   A A  37      37.197 -50.835  49.574  1.00  0.00           C  
ATOM   1160  H1'   A A  37      37.312 -50.539  48.505  1.00  0.00           H  
ATOM   1161  N9    A A  37      38.409 -51.513  50.038  1.00  0.00           N  
ATOM   1162  C5    A A  37      40.304 -52.618  50.153  1.00  0.00           C  
ATOM   1163  N7    A A  37      40.035 -52.176  51.438  1.00  0.00           N  
ATOM   1164  C8    A A  37      38.903 -51.531  51.320  1.00  0.00           C  
ATOM   1165  H8    A A  37      38.373 -51.042  52.138  1.00  0.00           H  
ATOM   1166  N1    A A  37      41.341 -53.621  48.272  1.00  0.00           N  
ATOM   1167  C2    A A  37      40.287 -53.194  47.564  1.00  0.00           C  
ATOM   1168  H2    A A  37      40.292 -53.447  46.497  1.00  0.00           H  
ATOM   1169  N3    A A  37      39.220 -52.503  47.973  1.00  0.00           N  
ATOM   1170  C4    A A  37      39.301 -52.228  49.282  1.00  0.00           C  
ATOM   1171  C6    A A  37      41.389 -53.334  49.601  1.00  0.00           C  
ATOM   1172  N6    A A  37      42.478 -53.687  50.312  1.00  0.00           N  
ATOM   1173  H61   A A  37      42.690 -53.227  51.193  1.00  0.00           H  
ATOM   1174  H62   A A  37      43.241 -54.104  49.833  1.00  0.00           H  
ATOM   1175  C2'   A A  37      35.959 -51.698  49.724  1.00  0.00           C  
ATOM   1176  H2'   A A  37      36.190 -52.785  49.684  1.00  0.00           H  
ATOM   1177  O2'   A A  37      35.022 -51.369  48.711  1.00  0.00           O  
ATOM   1178 'HO2   A A  37      34.211 -51.895  48.855  1.00  0.00           H  
ATOM   1179  C3'   A A  37      35.478 -51.288  51.122  1.00  0.00           C  
ATOM   1180  H3'   A A  37      36.128 -51.728  51.909  1.00  0.00           H  
ATOM   1181  O3'   A A  37      34.088 -51.517  51.428  1.00  0.00           O  
ATOM   1182  P     U A  38      33.433 -52.940  51.266  1.00  0.00           P  
ATOM   1183  OP1   U A  38      32.411 -53.126  52.314  1.00  0.00           O  
ATOM   1184  OP2   U A  38      34.489 -53.970  51.129  1.00  0.00           O1-
ATOM   1185  O5'   U A  38      32.725 -52.762  49.864  1.00  0.00           O  
ATOM   1186  C5'   U A  38      31.869 -53.806  49.335  1.00  0.00           C  
ATOM   1187 1H5'   U A  38      30.807 -53.581  49.581  1.00  0.00           H  
ATOM   1188 2H5'   U A  38      32.089 -54.800  49.798  1.00  0.00           H  
ATOM   1189  C4'   U A  38      31.986 -53.979  47.802  1.00  0.00           C  
ATOM   1190  H4'   U A  38      31.320 -53.270  47.268  1.00  0.00           H  
ATOM   1191  O4'   U A  38      33.344 -53.696  47.342  1.00  0.00           O  
ATOM   1192  C1'   U A  38      33.769 -54.684  46.424  1.00  0.00           C  
ATOM   1193  H1'   U A  38      34.102 -54.128  45.515  1.00  0.00           H  
ATOM   1194  N1    U A  38      34.899 -55.491  46.981  1.00  0.00           N  
ATOM   1195  C6    U A  38      35.186 -55.493  48.334  1.00  0.00           C  
ATOM   1196  H6    U A  38      34.522 -54.894  48.966  1.00  0.00           H  
ATOM   1197  C2    U A  38      35.697 -56.173  46.093  1.00  0.00           C  
ATOM   1198  O2    U A  38      35.499 -56.167  44.885  1.00  0.00           O  
ATOM   1199  N3    U A  38      36.745 -56.852  46.654  1.00  0.00           N  
ATOM   1200  H3    U A  38      37.351 -57.316  45.993  1.00  0.00           H  
ATOM   1201  C4    U A  38      37.122 -56.864  47.979  1.00  0.00           C  
ATOM   1202  O4    U A  38      38.131 -57.471  48.328  1.00  0.00           O  
ATOM   1203  C5    U A  38      36.242 -56.140  48.849  1.00  0.00           C  
ATOM   1204  H5    U A  38      36.465 -56.102  49.912  1.00  0.00           H  
ATOM   1205  C2'   U A  38      32.551 -55.521  46.064  1.00  0.00           C  
ATOM   1206  H2'   U A  38      32.816 -56.576  45.847  1.00  0.00           H  
ATOM   1207  O2'   U A  38      31.853 -54.968  44.965  1.00  0.00           O  
ATOM   1208 'HO2   U A  38      30.940 -55.239  45.132  1.00  0.00           H  
ATOM   1209  C3'   U A  38      31.703 -55.417  47.325  1.00  0.00           C  
ATOM   1210  H3'   U A  38      32.118 -56.101  48.103  1.00  0.00           H  
ATOM   1211  O3'   U A  38      30.283 -55.590  47.093  1.00  0.00           O  
ATOM   1212  P     U A  39      29.506 -56.799  47.744  1.00  0.00           P  
ATOM   1213  OP1   U A  39      28.061 -56.616  47.485  1.00  0.00           O  
ATOM   1214  OP2   U A  39      29.957 -56.965  49.139  1.00  0.00           O1-
ATOM   1215  O5'   U A  39      30.037 -58.023  46.903  1.00  0.00           O  
ATOM   1216  C5'   U A  39      29.533 -58.278  45.572  1.00  0.00           C  
ATOM   1217 1H5'   U A  39      29.399 -57.331  44.998  1.00  0.00           H  
ATOM   1218 2H5'   U A  39      28.543 -58.785  45.641  1.00  0.00           H  
ATOM   1219  C4'   U A  39      30.478 -59.181  44.759  1.00  0.00           C  
ATOM   1220  H4'   U A  39      30.104 -59.304  43.721  1.00  0.00           H  
ATOM   1221  O4'   U A  39      31.804 -58.576  44.673  1.00  0.00           O  
ATOM   1222  C1'   U A  39      32.788 -59.593  44.664  1.00  0.00           C  
ATOM   1223  H1'   U A  39      33.360 -59.456  43.715  1.00  0.00           H  
ATOM   1224  N1    U A  39      33.675 -59.515  45.859  1.00  0.00           N  
ATOM   1225  C6    U A  39      33.167 -59.174  47.096  1.00  0.00           C  
ATOM   1226  H6    U A  39      32.136 -58.820  47.098  1.00  0.00           H  
ATOM   1227  C2    U A  39      34.972 -59.944  45.727  1.00  0.00           C  
ATOM   1228  O2    U A  39      35.441 -60.332  44.662  1.00  0.00           O  
ATOM   1229  N3    U A  39      35.701 -59.927  46.884  1.00  0.00           N  
ATOM   1230  H3    U A  39      36.645 -60.289  46.809  1.00  0.00           H  
ATOM   1231  C4    U A  39      35.251 -59.683  48.158  1.00  0.00           C  
ATOM   1232  O4    U A  39      36.014 -59.822  49.112  1.00  0.00           O  
ATOM   1233  C5    U A  39      33.890 -59.245  48.224  1.00  0.00           C  
ATOM   1234  H5    U A  39      33.467 -58.990  49.193  1.00  0.00           H  
ATOM   1235  C2'   U A  39      32.055 -60.923  44.624  1.00  0.00           C  
ATOM   1236  H2'   U A  39      32.600 -61.708  45.179  1.00  0.00           H  
ATOM   1237  O2'   U A  39      31.833 -61.363  43.298  1.00  0.00           O  
ATOM   1238 'HO2   U A  39      31.284 -62.153  43.388  1.00  0.00           H  
ATOM   1239  C3'   U A  39      30.746 -60.580  45.325  1.00  0.00           C  
ATOM   1240  H3'   U A  39      30.906 -60.429  46.417  1.00  0.00           H  
ATOM   1241  O3'   U A  39      29.649 -61.482  45.035  1.00  0.00           O  
ATOM   1242  P     A A  40      29.457 -62.723  45.998  1.00  0.00           P  
ATOM   1243  OP1   A A  40      28.165 -63.368  45.691  1.00  0.00           O  
ATOM   1244  OP2   A A  40      29.712 -62.312  47.397  1.00  0.00           O1-
ATOM   1245  O5'   A A  40      30.645 -63.672  45.558  1.00  0.00           O  
ATOM   1246  C5'   A A  40      30.442 -64.636  44.498  1.00  0.00           C  
ATOM   1247 1H5'   A A  40      30.141 -64.123  43.556  1.00  0.00           H  
ATOM   1248 2H5'   A A  40      29.631 -65.352  44.775  1.00  0.00           H  
ATOM   1249  C4'   A A  40      31.707 -65.468  44.204  1.00  0.00           C  
ATOM   1250  H4'   A A  40      31.559 -66.085  43.291  1.00  0.00           H  
ATOM   1251  O4'   A A  40      32.864 -64.608  43.965  1.00  0.00           O  
ATOM   1252  C1'   A A  40      34.020 -65.234  44.508  1.00  0.00           C  
ATOM   1253  H1'   A A  40      34.781 -65.290  43.696  1.00  0.00           H  
ATOM   1254  N9    A A  40      34.544 -64.474  45.644  1.00  0.00           N  
ATOM   1255  C5    A A  40      35.798 -63.721  47.280  1.00  0.00           C  
ATOM   1256  N7    A A  40      34.581 -63.067  47.396  1.00  0.00           N  
ATOM   1257  C8    A A  40      33.867 -63.569  46.422  1.00  0.00           C  
ATOM   1258  H8    A A  40      32.823 -63.326  46.224  1.00  0.00           H  
ATOM   1259  N1    A A  40      38.002 -64.482  47.679  1.00  0.00           N  
ATOM   1260  C2    A A  40      37.870 -65.213  46.568  1.00  0.00           C  
ATOM   1261  H2    A A  40      38.747 -65.808  46.290  1.00  0.00           H  
ATOM   1262  N3    A A  40      36.817 -65.332  45.758  1.00  0.00           N  
ATOM   1263  C4    A A  40      35.796 -64.574  46.190  1.00  0.00           C  
ATOM   1264  C6    A A  40      36.959 -63.717  48.080  1.00  0.00           C  
ATOM   1265  N6    A A  40      37.079 -63.025  49.226  1.00  0.00           N  
ATOM   1266  H61   A A  40      36.290 -62.571  49.643  1.00  0.00           H  
ATOM   1267  H62   A A  40      37.967 -62.974  49.686  1.00  0.00           H  
ATOM   1268  C2'   A A  40      33.623 -66.633  44.933  1.00  0.00           C  
ATOM   1269  H2'   A A  40      34.212 -66.997  45.805  1.00  0.00           H  
ATOM   1270  O2'   A A  40      33.760 -67.545  43.856  1.00  0.00           O  
ATOM   1271 'HO2   A A  40      33.387 -68.393  44.186  1.00  0.00           H  
ATOM   1272  C3'   A A  40      32.155 -66.419  45.324  1.00  0.00           C  
ATOM   1273  H3'   A A  40      32.076 -65.854  46.277  1.00  0.00           H  
ATOM   1274  O3'   A A  40      31.304 -67.584  45.355  1.00  0.00           O  
ATOM   1275  P     C A  41      31.733 -68.909  46.090  1.00  0.00           P  
ATOM   1276  OP1   C A  41      32.713 -69.586  45.206  1.00  0.00           O  
ATOM   1277  OP2   C A  41      30.527 -69.674  46.466  1.00  0.00           O1-
ATOM   1278  O5'   C A  41      32.478 -68.379  47.392  1.00  0.00           O  
ATOM   1279  C5'   C A  41      33.573 -69.169  47.928  1.00  0.00           C  
ATOM   1280 1H5'   C A  41      34.319 -69.401  47.130  1.00  0.00           H  
ATOM   1281 2H5'   C A  41      33.187 -70.133  48.334  1.00  0.00           H  
ATOM   1282  C4'   C A  41      34.349 -68.462  49.060  1.00  0.00           C  
ATOM   1283  H4'   C A  41      35.287 -69.017  49.276  1.00  0.00           H  
ATOM   1284  O4'   C A  41      34.729 -67.104  48.684  1.00  0.00           O  
ATOM   1285  C1'   C A  41      34.743 -66.297  49.856  1.00  0.00           C  
ATOM   1286  H1'   C A  41      35.788 -65.918  49.930  1.00  0.00           H  
ATOM   1287  N1    C A  41      33.808 -65.154  49.783  1.00  0.00           N  
ATOM   1288  C6    C A  41      32.656 -65.260  49.039  1.00  0.00           C  
ATOM   1289  H6    C A  41      32.519 -66.199  48.490  1.00  0.00           H  
ATOM   1290  C5    C A  41      31.797 -64.238  48.954  1.00  0.00           C  
ATOM   1291  H5    C A  41      30.907 -64.278  48.327  1.00  0.00           H  
ATOM   1292  C2    C A  41      34.040 -64.019  50.559  1.00  0.00           C  
ATOM   1293  O2    C A  41      35.042 -63.995  51.297  1.00  0.00           O  
ATOM   1294  N3    C A  41      33.181 -62.973  50.483  1.00  0.00           N  
ATOM   1295  C4    C A  41      32.102 -63.050  49.681  1.00  0.00           C  
ATOM   1296  N4    C A  41      31.304 -61.995  49.559  1.00  0.00           N  
ATOM   1297  H41   C A  41      30.611 -62.003  48.813  1.00  0.00           H  
ATOM   1298  H42   C A  41      31.542 -61.141  50.003  1.00  0.00           H  
ATOM   1299  C2'   C A  41      34.445 -67.186  51.048  1.00  0.00           C  
ATOM   1300  H2'   C A  41      33.848 -66.664  51.829  1.00  0.00           H  
ATOM   1301  O2'   C A  41      35.654 -67.667  51.612  1.00  0.00           O  
ATOM   1302 'HO2   C A  41      35.431 -68.430  52.186  1.00  0.00           H  
ATOM   1303  C3'   C A  41      33.619 -68.300  50.401  1.00  0.00           C  
ATOM   1304  H3'   C A  41      32.592 -67.945  50.161  1.00  0.00           H  
ATOM   1305  O3'   C A  41      33.587 -69.556  51.112  1.00  0.00           O  
ATOM   1306  P     U A  42      32.964 -69.584  52.566  1.00  0.00           P  
ATOM   1307  OP1   U A  42      32.293 -70.881  52.784  1.00  0.00           O  
ATOM   1308  OP2   U A  42      32.186 -68.348  52.799  1.00  0.00           O1-
ATOM   1309  O5'   U A  42      34.293 -69.512  53.431  1.00  0.00           O  
ATOM   1310  C5'   U A  42      35.145 -70.685  53.488  1.00  0.00           C  
ATOM   1311 1H5'   U A  42      35.442 -71.004  52.461  1.00  0.00           H  
ATOM   1312 2H5'   U A  42      34.603 -71.535  53.968  1.00  0.00           H  
ATOM   1313  C4'   U A  42      36.446 -70.460  54.289  1.00  0.00           C  
ATOM   1314  H4'   U A  42      37.154 -71.294  54.090  1.00  0.00           H  
ATOM   1315  O4'   U A  42      37.116 -69.223  53.893  1.00  0.00           O  
ATOM   1316  C1'   U A  42      37.749 -68.661  55.040  1.00  0.00           C  
ATOM   1317  H1'   U A  42      38.823 -68.521  54.770  1.00  0.00           H  
ATOM   1318  N1    U A  42      37.138 -67.349  55.419  1.00  0.00           N  
ATOM   1319  C6    U A  42      35.914 -66.960  54.917  1.00  0.00           C  
ATOM   1320  H6    U A  42      35.417 -67.682  54.269  1.00  0.00           H  
ATOM   1321  C2    U A  42      37.828 -66.540  56.292  1.00  0.00           C  
ATOM   1322  O2    U A  42      38.911 -66.848  56.770  1.00  0.00           O  
ATOM   1323  N3    U A  42      37.223 -65.348  56.583  1.00  0.00           N  
ATOM   1324  H3    U A  42      37.696 -64.805  57.291  1.00  0.00           H  
ATOM   1325  C4    U A  42      36.019 -64.883  56.098  1.00  0.00           C  
ATOM   1326  O4    U A  42      35.595 -63.781  56.443  1.00  0.00           O  
ATOM   1327  C5    U A  42      35.356 -65.775  55.199  1.00  0.00           C  
ATOM   1328  H5    U A  42      34.397 -65.482  54.781  1.00  0.00           H  
ATOM   1329  C2'   U A  42      37.649 -69.702  56.154  1.00  0.00           C  
ATOM   1330  H2'   U A  42      37.628 -69.245  57.167  1.00  0.00           H  
ATOM   1331  O2'   U A  42      38.735 -70.612  56.052  1.00  0.00           O  
ATOM   1332 'HO2   U A  42      38.551 -71.341  56.687  1.00  0.00           H  
ATOM   1333  C3'   U A  42      36.307 -70.365  55.819  1.00  0.00           C  
ATOM   1334  H3'   U A  42      35.464 -69.673  56.032  1.00  0.00           H  
ATOM   1335  O3'   U A  42      36.034 -71.669  56.367  1.00  0.00           O  
ATOM   1336  P     A A  43      36.459 -72.227  57.772  1.00  0.00           P  
ATOM   1337  OP1   A A  43      37.925 -72.450  57.733  1.00  0.00           O  
ATOM   1338  OP2   A A  43      35.630 -73.407  58.092  1.00  0.00           O1-
ATOM   1339  O5'   A A  43      36.149 -71.044  58.798  1.00  0.00           O  
ATOM   1340  C5'   A A  43      36.548 -71.290  60.183  1.00  0.00           C  
ATOM   1341 1H5'   A A  43      37.602 -71.659  60.224  1.00  0.00           H  
ATOM   1342 2H5'   A A  43      35.897 -72.075  60.635  1.00  0.00           H  
ATOM   1343  C4'   A A  43      36.505 -70.058  61.127  1.00  0.00           C  
ATOM   1344  H4'   A A  43      37.229 -70.215  61.956  1.00  0.00           H  
ATOM   1345  O4'   A A  43      36.898 -68.824  60.460  1.00  0.00           O  
ATOM   1346  C1'   A A  43      36.326 -67.732  61.158  1.00  0.00           C  
ATOM   1347  H1'   A A  43      37.178 -67.177  61.616  1.00  0.00           H  
ATOM   1348  N9    A A  43      35.597 -66.843  60.265  1.00  0.00           N  
ATOM   1349  C5    A A  43      34.591 -65.085  59.427  1.00  0.00           C  
ATOM   1350  N7    A A  43      34.473 -66.090  58.472  1.00  0.00           N  
ATOM   1351  C8    A A  43      35.087 -67.118  59.020  1.00  0.00           C  
ATOM   1352  H8    A A  43      35.215 -68.107  58.566  1.00  0.00           H  
ATOM   1353  N1    A A  43      34.385 -63.025  60.594  1.00  0.00           N  
ATOM   1354  C2    A A  43      35.012 -63.631  61.610  1.00  0.00           C  
ATOM   1355  H2    A A  43      35.178 -63.019  62.504  1.00  0.00           H  
ATOM   1356  N3    A A  43      35.516 -64.860  61.668  1.00  0.00           N  
ATOM   1357  C4    A A  43      35.260 -65.545  60.542  1.00  0.00           C  
ATOM   1358  C6    A A  43      34.169 -63.735  59.461  1.00  0.00           C  
ATOM   1359  N6    A A  43      33.624 -63.074  58.423  1.00  0.00           N  
ATOM   1360  H61   A A  43      33.908 -63.384  57.511  1.00  0.00           H  
ATOM   1361  H62   A A  43      33.485 -62.091  58.538  1.00  0.00           H  
ATOM   1362  C2'   A A  43      35.430 -68.273  62.258  1.00  0.00           C  
ATOM   1363  H2'   A A  43      34.466 -67.726  62.335  1.00  0.00           H  
ATOM   1364  O2'   A A  43      36.101 -68.210  63.501  1.00  0.00           O  
ATOM   1365 'HO2   A A  43      35.456 -68.474  64.182  1.00  0.00           H  
ATOM   1366  C3'   A A  43      35.173 -69.714  61.806  1.00  0.00           C  
ATOM   1367  H3'   A A  43      34.404 -69.752  61.000  1.00  0.00           H  
ATOM   1368  O3'   A A  43      34.889 -70.652  62.873  1.00  0.00           O  
ATOM   1369  P     A A  44      33.468 -70.600  63.568  1.00  0.00           P  
ATOM   1370  OP1   A A  44      33.301 -71.814  64.397  1.00  0.00           O  
ATOM   1371  OP2   A A  44      32.440 -70.313  62.546  1.00  0.00           O1-
ATOM   1372  O5'   A A  44      33.583 -69.328  64.517  1.00  0.00           O  
ATOM   1373  C5'   A A  44      34.025 -69.479  65.888  1.00  0.00           C  
ATOM   1374 1H5'   A A  44      35.065 -69.879  65.907  1.00  0.00           H  
ATOM   1375 2H5'   A A  44      33.372 -70.200  66.436  1.00  0.00           H  
ATOM   1376  C4'   A A  44      34.018 -68.153  66.688  1.00  0.00           C  
ATOM   1377  H4'   A A  44      34.668 -68.251  67.584  1.00  0.00           H  
ATOM   1378  O4'   A A  44      34.544 -67.046  65.896  1.00  0.00           O  
ATOM   1379  C1'   A A  44      33.893 -65.844  66.286  1.00  0.00           C  
ATOM   1380  H1'   A A  44      34.690 -65.151  66.640  1.00  0.00           H  
ATOM   1381  N9    A A  44      33.181 -65.224  65.154  1.00  0.00           N  
ATOM   1382  C5    A A  44      32.159 -63.808  63.813  1.00  0.00           C  
ATOM   1383  N7    A A  44      32.227 -65.010  63.120  1.00  0.00           N  
ATOM   1384  C8    A A  44      32.840 -65.820  63.960  1.00  0.00           C  
ATOM   1385  H8    A A  44      33.075 -66.873  63.774  1.00  0.00           H  
ATOM   1386  N1    A A  44      31.717 -61.545  64.376  1.00  0.00           N  
ATOM   1387  C2    A A  44      32.318 -61.802  65.545  1.00  0.00           C  
ATOM   1388  H2    A A  44      32.359 -60.963  66.250  1.00  0.00           H  
ATOM   1389  N3    A A  44      32.831 -62.953  65.990  1.00  0.00           N  
ATOM   1390  C4    A A  44      32.737 -63.924  65.065  1.00  0.00           C  
ATOM   1391  C6    A A  44      31.633 -62.544  63.467  1.00  0.00           C  
ATOM   1392  N6    A A  44      31.077 -62.270  62.272  1.00  0.00           N  
ATOM   1393  H61   A A  44      31.132 -62.946  61.543  1.00  0.00           H  
ATOM   1394  H62   A A  44      30.840 -61.319  62.056  1.00  0.00           H  
ATOM   1395  C2'   A A  44      32.968 -66.174  67.442  1.00  0.00           C  
ATOM   1396  H2'   A A  44      32.034 -65.573  67.425  1.00  0.00           H  
ATOM   1397  O2'   A A  44      33.637 -65.980  68.676  1.00  0.00           O  
ATOM   1398 'HO2   A A  44      32.970 -66.168  69.363  1.00  0.00           H  
ATOM   1399  C3'   A A  44      32.656 -67.655  67.199  1.00  0.00           C  
ATOM   1400  H3'   A A  44      31.935 -67.777  66.359  1.00  0.00           H  
ATOM   1401  O3'   A A  44      32.248 -68.420  68.362  1.00  0.00           O  
ATOM   1402  P     A A  45      30.909 -68.047  69.115  1.00  0.00           P  
ATOM   1403  OP1   A A  45      30.422 -69.230  69.857  1.00  0.00           O  
ATOM   1404  OP2   A A  45      29.979 -67.402  68.164  1.00  0.00           O1-
ATOM   1405  O5'   A A  45      31.406 -66.964  70.168  1.00  0.00           O  
ATOM   1406  C5'   A A  45      30.441 -66.126  70.865  1.00  0.00           C  
ATOM   1407 1H5'   A A  45      30.385 -66.438  71.932  1.00  0.00           H  
ATOM   1408 2H5'   A A  45      29.407 -66.231  70.453  1.00  0.00           H  
ATOM   1409  C4'   A A  45      30.790 -64.621  70.826  1.00  0.00           C  
ATOM   1410  H4'   A A  45      31.622 -64.389  71.524  1.00  0.00           H  
ATOM   1411  O4'   A A  45      31.248 -64.239  69.502  1.00  0.00           O  
ATOM   1412  C1'   A A  45      30.744 -62.967  69.151  1.00  0.00           C  
ATOM   1413  H1'   A A  45      31.632 -62.336  68.919  1.00  0.00           H  
ATOM   1414  N9    A A  45      29.895 -63.062  67.946  1.00  0.00           N  
ATOM   1415  C5    A A  45      28.767 -62.611  66.111  1.00  0.00           C  
ATOM   1416  N7    A A  45      28.842 -63.992  66.177  1.00  0.00           N  
ATOM   1417  C8    A A  45      29.524 -64.215  67.281  1.00  0.00           C  
ATOM   1418  H8    A A  45      29.790 -65.202  67.671  1.00  0.00           H  
ATOM   1419  N1    A A  45      28.298 -60.409  65.359  1.00  0.00           N  
ATOM   1420  C2    A A  45      28.895 -59.991  66.484  1.00  0.00           C  
ATOM   1421  H2    A A  45      28.934 -58.904  66.630  1.00  0.00           H  
ATOM   1422  N3    A A  45      29.481 -60.712  67.445  1.00  0.00           N  
ATOM   1423  C4    A A  45      29.394 -62.025  67.194  1.00  0.00           C  
ATOM   1424  C6    A A  45      28.229 -61.744  65.137  1.00  0.00           C  
ATOM   1425  N6    A A  45      27.678 -62.200  63.999  1.00  0.00           N  
ATOM   1426  H61   A A  45      27.639 -63.180  63.825  1.00  0.00           H  
ATOM   1427  H62   A A  45      27.495 -61.564  63.244  1.00  0.00           H  
ATOM   1428  C2'   A A  45      30.033 -62.404  70.368  1.00  0.00           C  
ATOM   1429  H2'   A A  45      29.159 -61.777  70.100  1.00  0.00           H  
ATOM   1430  O2'   A A  45      30.924 -61.648  71.164  1.00  0.00           O  
ATOM   1431 'HO2   A A  45      30.496 -61.616  72.029  1.00  0.00           H  
ATOM   1432  C3'   A A  45      29.610 -63.671  71.107  1.00  0.00           C  
ATOM   1433  H3'   A A  45      28.718 -64.122  70.612  1.00  0.00           H  
ATOM   1434  O3'   A A  45      29.449 -63.501  72.536  1.00  0.00           O  
ATOM   1435  P     A A  46      28.011 -63.346  73.167  1.00  0.00           P  
ATOM   1436  OP1   A A  46      28.156 -63.313  74.638  1.00  0.00           O  
ATOM   1437  OP2   A A  46      27.116 -64.363  72.579  1.00  0.00           O1-
ATOM   1438  O5'   A A  46      27.573 -61.922  72.645  1.00  0.00           O  
ATOM   1439  C5'   A A  46      27.996 -60.719  73.329  1.00  0.00           C  
ATOM   1440 1H5'   A A  46      29.107 -60.665  73.377  1.00  0.00           H  
ATOM   1441 2H5'   A A  46      27.600 -60.710  74.372  1.00  0.00           H  
ATOM   1442  C4'   A A  46      27.489 -59.441  72.630  1.00  0.00           C  
ATOM   1443  H4'   A A  46      27.909 -58.532  73.112  1.00  0.00           H  
ATOM   1444  O4'   A A  46      27.912 -59.419  71.239  1.00  0.00           O  
ATOM   1445  C1'   A A  46      26.861 -58.919  70.430  1.00  0.00           C  
ATOM   1446  H1'   A A  46      27.284 -58.056  69.863  1.00  0.00           H  
ATOM   1447  N9    A A  46      26.413 -59.949  69.479  1.00  0.00           N  
ATOM   1448  C5    A A  46      25.647 -61.019  67.720  1.00  0.00           C  
ATOM   1449  N7    A A  46      26.167 -61.990  68.555  1.00  0.00           N  
ATOM   1450  C8    A A  46      26.611 -61.308  69.583  1.00  0.00           C  
ATOM   1451  H8    A A  46      27.101 -61.744  70.452  1.00  0.00           H  
ATOM   1452  N1    A A  46      24.613 -59.954  65.876  1.00  0.00           N  
ATOM   1453  C2    A A  46      24.785 -58.808  66.551  1.00  0.00           C  
ATOM   1454  H2    A A  46      24.422 -57.902  66.052  1.00  0.00           H  
ATOM   1455  N3    A A  46      25.349 -58.611  67.746  1.00  0.00           N  
ATOM   1456  C4    A A  46      25.779 -59.761  68.276  1.00  0.00           C  
ATOM   1457  C6    A A  46      25.048 -61.100  66.449  1.00  0.00           C  
ATOM   1458  N6    A A  46      24.900 -62.269  65.804  1.00  0.00           N  
ATOM   1459  H61   A A  46      25.287 -63.095  66.208  1.00  0.00           H  
ATOM   1460  H62   A A  46      24.719 -62.258  64.814  1.00  0.00           H  
ATOM   1461  C2'   A A  46      25.757 -58.415  71.349  1.00  0.00           C  
ATOM   1462  H2'   A A  46      24.742 -58.570  70.925  1.00  0.00           H  
ATOM   1463  O2'   A A  46      25.949 -57.038  71.622  1.00  0.00           O  
ATOM   1464 'HO2   A A  46      25.263 -56.796  72.286  1.00  0.00           H  
ATOM   1465  C3'   A A  46      25.962 -59.287  72.601  1.00  0.00           C  
ATOM   1466  H3'   A A  46      25.540 -60.302  72.435  1.00  0.00           H  
ATOM   1467  O3'   A A  46      25.524 -58.755  73.870  1.00  0.00           O  
ATOM   1468  P     U A  47      24.096 -58.152  74.117  1.00  0.00           P  
ATOM   1469  OP1   U A  47      24.047 -56.824  73.462  1.00  0.00           O  
ATOM   1470  OP2   U A  47      23.804 -58.187  75.566  1.00  0.00           O1-
ATOM   1471  O5'   U A  47      23.147 -59.174  73.364  1.00  0.00           O  
ATOM   1472  C5'   U A  47      21.709 -58.984  73.431  1.00  0.00           C  
ATOM   1473 1H5'   U A  47      21.387 -58.417  74.337  1.00  0.00           H  
ATOM   1474 2H5'   U A  47      21.247 -59.990  73.547  1.00  0.00           H  
ATOM   1475  C4'   U A  47      21.061 -58.320  72.187  1.00  0.00           C  
ATOM   1476  H4'   U A  47      20.730 -57.292  72.443  1.00  0.00           H  
ATOM   1477  O4'   U A  47      21.987 -58.190  71.058  1.00  0.00           O  
ATOM   1478  C1'   U A  47      21.366 -58.635  69.866  1.00  0.00           C  
ATOM   1479  H1'   U A  47      21.578 -57.855  69.096  1.00  0.00           H  
ATOM   1480  N1    U A  47      21.904 -59.954  69.425  1.00  0.00           N  
ATOM   1481  C6    U A  47      22.599 -60.784  70.287  1.00  0.00           C  
ATOM   1482  H6    U A  47      22.763 -60.391  71.295  1.00  0.00           H  
ATOM   1483  C2    U A  47      21.674 -60.328  68.124  1.00  0.00           C  
ATOM   1484  O2    U A  47      21.072 -59.624  67.322  1.00  0.00           O  
ATOM   1485  N3    U A  47      22.161 -61.556  67.781  1.00  0.00           N  
ATOM   1486  H3    U A  47      21.960 -61.826  66.825  1.00  0.00           H  
ATOM   1487  C4    U A  47      22.779 -62.473  68.597  1.00  0.00           C  
ATOM   1488  O4    U A  47      23.030 -63.599  68.165  1.00  0.00           O  
ATOM   1489  C5    U A  47      23.044 -61.998  69.922  1.00  0.00           C  
ATOM   1490  H5    U A  47      23.555 -62.655  70.622  1.00  0.00           H  
ATOM   1491  C2'   U A  47      19.872 -58.674  70.151  1.00  0.00           C  
ATOM   1492  H2'   U A  47      19.324 -59.395  69.508  1.00  0.00           H  
ATOM   1493  O2'   U A  47      19.325 -57.372  70.014  1.00  0.00           O  
ATOM   1494 'HO2   U A  47      19.784 -56.835  70.666  1.00  0.00           H  
ATOM   1495  C3'   U A  47      19.874 -59.117  71.610  1.00  0.00           C  
ATOM   1496  H3'   U A  47      20.154 -60.195  71.674  1.00  0.00           H  
ATOM   1497  O3'   U A  47      18.676 -58.804  72.351  1.00  0.00           O  
ATOM   1498  P     U A  48      17.540 -59.895  72.482  1.00  0.00           P  
ATOM   1499  OP1   U A  48      16.443 -59.304  73.277  1.00  0.00           O  
ATOM   1500  OP2   U A  48      18.116 -61.169  72.954  1.00  0.00           O1-
ATOM   1501  O5'   U A  48      17.052 -60.062  70.979  1.00  0.00           O  
ATOM   1502  C5'   U A  48      15.893 -60.875  70.680  1.00  0.00           C  
ATOM   1503 1H5'   U A  48      15.236 -61.030  71.572  1.00  0.00           H  
ATOM   1504 2H5'   U A  48      16.239 -61.880  70.348  1.00  0.00           H  
ATOM   1505  C4'   U A  48      15.004 -60.280  69.566  1.00  0.00           C  
ATOM   1506  H4'   U A  48      14.205 -61.010  69.312  1.00  0.00           H  
ATOM   1507  O4'   U A  48      14.360 -59.051  70.017  1.00  0.00           O  
ATOM   1508  C1'   U A  48      14.790 -57.964  69.223  1.00  0.00           C  
ATOM   1509  H1'   U A  48      13.955 -57.786  68.504  1.00  0.00           H  
ATOM   1510  N1    U A  48      15.056 -56.785  70.081  1.00  0.00           N  
ATOM   1511  C6    U A  48      16.116 -56.825  70.959  1.00  0.00           C  
ATOM   1512  H6    U A  48      16.720 -57.730  70.935  1.00  0.00           H  
ATOM   1513  C2    U A  48      14.191 -55.719  70.063  1.00  0.00           C  
ATOM   1514  O2    U A  48      13.194 -55.655  69.351  1.00  0.00           O  
ATOM   1515  N3    U A  48      14.522 -54.698  70.912  1.00  0.00           N  
ATOM   1516  H3    U A  48      13.890 -53.928  70.914  1.00  0.00           H  
ATOM   1517  C4    U A  48      15.558 -54.659  71.816  1.00  0.00           C  
ATOM   1518  O4    U A  48      15.692 -53.668  72.532  1.00  0.00           O  
ATOM   1519  C5    U A  48      16.392 -55.823  71.810  1.00  0.00           C  
ATOM   1520  H5    U A  48      17.226 -55.888  72.504  1.00  0.00           H  
ATOM   1521  C2'   U A  48      16.010 -58.407  68.429  1.00  0.00           C  
ATOM   1522  H2'   U A  48      16.961 -58.264  68.984  1.00  0.00           H  
ATOM   1523  O2'   U A  48      16.068 -57.767  67.167  1.00  0.00           O  
ATOM   1524 'HO2   U A  48      15.585 -58.379  66.587  1.00  0.00           H  
ATOM   1525  C3'   U A  48      15.738 -59.905  68.263  1.00  0.00           C  
ATOM   1526  H3'   U A  48      16.706 -60.452  68.238  1.00  0.00           H  
ATOM   1527  O3'   U A  48      14.982 -60.206  67.068  1.00  0.00           O  
ATOM   1528 'HO3   U A  48      14.853 -61.186  66.982  1.00  0.00           H  
TER    1529        U A  48 
ATOM   1530  C5'   U B  49      15.413 -65.268  63.946  1.00  0.00           C  
ATOM   1531 1H5'   U B  49      15.499 -64.475  63.166  1.00  0.00           H  
ATOM   1532 2H5'   U B  49      14.554 -65.918  63.667  1.00  0.00           H  
ATOM   1533  P     U B  49      14.186 -63.543  65.557  1.00  0.00           P  
ATOM   1534  OP1   U B  49      12.782 -63.980  65.477  1.00  0.00           O  
ATOM   1535  OP2   U B  49      14.658 -62.788  66.737  1.00  0.00           O1-
ATOM   1536  O5'   U B  49      15.202 -64.694  65.257  1.00  0.00           O  
ATOM   1537  OP3   U B  49      14.422 -62.530  64.404  1.00  0.00           O  
ATOM   1538 3HOP   U B  49      15.357 -62.306  64.384  1.00  0.00           H  
ATOM   1539  C4'   U B  49      16.712 -66.111  63.848  1.00  0.00           C  
ATOM   1540  H4'   U B  49      16.930 -66.328  62.779  1.00  0.00           H  
ATOM   1541  O4'   U B  49      17.865 -65.410  64.422  1.00  0.00           O  
ATOM   1542  C1'   U B  49      18.355 -66.147  65.525  1.00  0.00           C  
ATOM   1543  H1'   U B  49      19.198 -66.754  65.118  1.00  0.00           H  
ATOM   1544  N1    U B  49      18.773 -65.238  66.619  1.00  0.00           N  
ATOM   1545  C6    U B  49      17.936 -64.213  67.000  1.00  0.00           C  
ATOM   1546  H6    U B  49      17.043 -64.090  66.389  1.00  0.00           H  
ATOM   1547  C2    U B  49      19.965 -65.460  67.259  1.00  0.00           C  
ATOM   1548  O2    U B  49      20.738 -66.365  66.963  1.00  0.00           O  
ATOM   1549  N3    U B  49      20.241 -64.583  68.272  1.00  0.00           N  
ATOM   1550  H3    U B  49      21.158 -64.661  68.666  1.00  0.00           H  
ATOM   1551  C4    U B  49      19.475 -63.520  68.693  1.00  0.00           C  
ATOM   1552  O4    U B  49      19.888 -62.804  69.597  1.00  0.00           O  
ATOM   1553  C5    U B  49      18.235 -63.368  67.999  1.00  0.00           C  
ATOM   1554  H5    U B  49      17.578 -62.544  68.269  1.00  0.00           H  
ATOM   1555  C2'   U B  49      17.241 -67.081  65.964  1.00  0.00           C  
ATOM   1556  H2'   U B  49      16.492 -66.548  66.590  1.00  0.00           H  
ATOM   1557  O2'   U B  49      17.723 -68.242  66.611  1.00  0.00           O  
ATOM   1558 'HO2   U B  49      17.923 -68.823  65.860  1.00  0.00           H  
ATOM   1559  C3'   U B  49      16.623 -67.449  64.621  1.00  0.00           C  
ATOM   1560  H3'   U B  49      15.542 -67.676  64.790  1.00  0.00           H  
ATOM   1561  O3'   U B  49      17.316 -68.548  63.960  1.00  0.00           O  
ATOM   1562  P     A B  50      16.484 -69.510  63.014  1.00  0.00           P  
ATOM   1563  OP1   A B  50      15.386 -70.106  63.807  1.00  0.00           O  
ATOM   1564  OP2   A B  50      17.422 -70.464  62.375  1.00  0.00           O1-
ATOM   1565  O5'   A B  50      15.872 -68.530  61.936  1.00  0.00           O  
ATOM   1566  C5'   A B  50      16.095 -68.686  60.515  1.00  0.00           C  
ATOM   1567 1H5'   A B  50      15.150 -68.435  59.983  1.00  0.00           H  
ATOM   1568 2H5'   A B  50      16.311 -69.748  60.257  1.00  0.00           H  
ATOM   1569  C4'   A B  50      17.201 -67.787  59.895  1.00  0.00           C  
ATOM   1570  H4'   A B  50      16.760 -66.814  59.588  1.00  0.00           H  
ATOM   1571  O4'   A B  50      18.302 -67.500  60.816  1.00  0.00           O  
ATOM   1572  C1'   A B  50      19.490 -67.998  60.249  1.00  0.00           C  
ATOM   1573  H1'   A B  50      19.861 -67.191  59.575  1.00  0.00           H  
ATOM   1574  N9    A B  50      20.490 -68.306  61.265  1.00  0.00           N  
ATOM   1575  C5    A B  50      22.361 -68.329  62.408  1.00  0.00           C  
ATOM   1576  N7    A B  50      21.467 -69.109  63.132  1.00  0.00           N  
ATOM   1577  C8    A B  50      20.357 -69.037  62.420  1.00  0.00           C  
ATOM   1578  H8    A B  50      19.406 -69.502  62.686  1.00  0.00           H  
ATOM   1579  N1    A B  50      24.317 -67.155  61.739  1.00  0.00           N  
ATOM   1580  C2    A B  50      23.607 -66.750  60.680  1.00  0.00           C  
ATOM   1581  H2    A B  50      24.137 -66.105  59.972  1.00  0.00           H  
ATOM   1582  N3    A B  50      22.367 -67.075  60.317  1.00  0.00           N  
ATOM   1583  C4    A B  50      21.777 -67.839  61.256  1.00  0.00           C  
ATOM   1584  C6    A B  50      23.702 -67.955  62.643  1.00  0.00           C  
ATOM   1585  N6    A B  50      24.404 -68.339  63.724  1.00  0.00           N  
ATOM   1586  H61   A B  50      23.942 -68.799  64.476  1.00  0.00           H  
ATOM   1587  H62   A B  50      25.312 -67.947  63.839  1.00  0.00           H  
ATOM   1588  C2'   A B  50      19.066 -69.174  59.418  1.00  0.00           C  
ATOM   1589  H2'   A B  50      18.728 -70.022  60.057  1.00  0.00           H  
ATOM   1590  O2'   A B  50      20.046 -69.573  58.481  1.00  0.00           O  
ATOM   1591 'HO2   A B  50      19.975 -68.887  57.795  1.00  0.00           H  
ATOM   1592  C3'   A B  50      17.890 -68.522  58.702  1.00  0.00           C  
ATOM   1593  H3'   A B  50      17.203 -69.305  58.311  1.00  0.00           H  
ATOM   1594  O3'   A B  50      18.329 -67.660  57.621  1.00  0.00           O  
ATOM   1595  P     A B  51      17.300 -66.829  56.758  1.00  0.00           P  
ATOM   1596  OP1   A B  51      15.951 -67.415  56.925  1.00  0.00           O  
ATOM   1597  OP2   A B  51      17.821 -66.768  55.375  1.00  0.00           O1-
ATOM   1598  O5'   A B  51      17.355 -65.382  57.408  1.00  0.00           O  
ATOM   1599  C5'   A B  51      18.625 -64.695  57.570  1.00  0.00           C  
ATOM   1600 1H5'   A B  51      19.002 -64.355  56.578  1.00  0.00           H  
ATOM   1601 2H5'   A B  51      19.398 -65.364  58.017  1.00  0.00           H  
ATOM   1602  C4'   A B  51      18.517 -63.454  58.485  1.00  0.00           C  
ATOM   1603  H4'   A B  51      17.733 -62.762  58.112  1.00  0.00           H  
ATOM   1604  O4'   A B  51      18.161 -63.844  59.847  1.00  0.00           O  
ATOM   1605  C1'   A B  51      18.708 -62.907  60.767  1.00  0.00           C  
ATOM   1606  H1'   A B  51      17.846 -62.421  61.277  1.00  0.00           H  
ATOM   1607  N9    A B  51      19.571 -63.554  61.765  1.00  0.00           N  
ATOM   1608  C5    A B  51      20.878 -63.939  63.491  1.00  0.00           C  
ATOM   1609  N7    A B  51      20.852 -65.118  62.766  1.00  0.00           N  
ATOM   1610  C8    A B  51      20.047 -64.843  61.761  1.00  0.00           C  
ATOM   1611  H8    A B  51      19.761 -65.528  60.963  1.00  0.00           H  
ATOM   1612  N1    A B  51      21.412 -62.296  65.117  1.00  0.00           N  
ATOM   1613  C2    A B  51      20.619 -61.467  64.428  1.00  0.00           C  
ATOM   1614  H2    A B  51      20.536 -60.448  64.826  1.00  0.00           H  
ATOM   1615  N3    A B  51      19.947 -61.695  63.301  1.00  0.00           N  
ATOM   1616  C4    A B  51      20.101 -62.967  62.887  1.00  0.00           C  
ATOM   1617  C6    A B  51      21.564 -63.564  64.665  1.00  0.00           C  
ATOM   1618  N6    A B  51      22.346 -64.394  65.377  1.00  0.00           N  
ATOM   1619  H61   A B  51      22.165 -65.375  65.297  1.00  0.00           H  
ATOM   1620  H62   A B  51      22.727 -64.056  66.239  1.00  0.00           H  
ATOM   1621  C2'   A B  51      19.481 -61.873  59.966  1.00  0.00           C  
ATOM   1622  H2'   A B  51      20.416 -61.551  60.470  1.00  0.00           H  
ATOM   1623  O2'   A B  51      18.677 -60.736  59.709  1.00  0.00           O  
ATOM   1624 'HO2   A B  51      19.283 -60.038  59.403  1.00  0.00           H  
ATOM   1625  C3'   A B  51      19.813 -62.651  58.694  1.00  0.00           C  
ATOM   1626  H3'   A B  51      20.587 -63.426  58.909  1.00  0.00           H  
ATOM   1627  O3'   A B  51      20.129 -61.825  57.544  1.00  0.00           O  
ATOM   1628  P     U B  52      21.655 -61.546  57.216  1.00  0.00           P  
ATOM   1629  OP1   U B  52      21.910 -61.858  55.795  1.00  0.00           O  
ATOM   1630  OP2   U B  52      22.503 -62.222  58.225  1.00  0.00           O1-
ATOM   1631  O5'   U B  52      21.854 -59.998  57.435  1.00  0.00           O  
ATOM   1632  C5'   U B  52      20.876 -58.949  57.346  1.00  0.00           C  
ATOM   1633 1H5'   U B  52      19.836 -59.344  57.281  1.00  0.00           H  
ATOM   1634 2H5'   U B  52      21.073 -58.363  56.421  1.00  0.00           H  
ATOM   1635  C4'   U B  52      20.962 -57.977  58.543  1.00  0.00           C  
ATOM   1636  H4'   U B  52      20.227 -57.152  58.433  1.00  0.00           H  
ATOM   1637  O4'   U B  52      20.625 -58.686  59.773  1.00  0.00           O  
ATOM   1638  C1'   U B  52      21.406 -58.182  60.850  1.00  0.00           C  
ATOM   1639  H1'   U B  52      20.677 -57.818  61.612  1.00  0.00           H  
ATOM   1640  N1    U B  52      22.297 -59.233  61.427  1.00  0.00           N  
ATOM   1641  C6    U B  52      22.791 -60.238  60.629  1.00  0.00           C  
ATOM   1642  H6    U B  52      22.463 -60.213  59.593  1.00  0.00           H  
ATOM   1643  C2    U B  52      22.645 -59.159  62.756  1.00  0.00           C  
ATOM   1644  O2    U B  52      22.251 -58.273  63.504  1.00  0.00           O  
ATOM   1645  N3    U B  52      23.471 -60.162  63.194  1.00  0.00           N  
ATOM   1646  H3    U B  52      23.738 -60.104  64.170  1.00  0.00           H  
ATOM   1647  C4    U B  52      23.943 -61.233  62.469  1.00  0.00           C  
ATOM   1648  O4    U B  52      24.626 -62.096  63.015  1.00  0.00           O  
ATOM   1649  C5    U B  52      23.570 -61.224  61.091  1.00  0.00           C  
ATOM   1650  H5    U B  52      23.888 -62.037  60.441  1.00  0.00           H  
ATOM   1651  C2'   U B  52      22.199 -57.000  60.319  1.00  0.00           C  
ATOM   1652  H2'   U B  52      23.202 -56.933  60.789  1.00  0.00           H  
ATOM   1653  O2'   U B  52      21.506 -55.780  60.518  1.00  0.00           O  
ATOM   1654 'HO2   U B  52      22.108 -55.099  60.169  1.00  0.00           H  
ATOM   1655  C3'   U B  52      22.331 -57.338  58.832  1.00  0.00           C  
ATOM   1656  H3'   U B  52      23.090 -58.138  58.678  1.00  0.00           H  
ATOM   1657  O3'   U B  52      22.558 -56.209  57.951  1.00  0.00           O  
ATOM   1658  P     U B  53      23.973 -55.500  58.005  1.00  0.00           P  
ATOM   1659  OP1   U B  53      24.155 -54.700  56.777  1.00  0.00           O  
ATOM   1660  OP2   U B  53      25.006 -56.504  58.350  1.00  0.00           O1-
ATOM   1661  O5'   U B  53      23.799 -54.506  59.233  1.00  0.00           O  
ATOM   1662  C5'   U B  53      24.959 -53.814  59.777  1.00  0.00           C  
ATOM   1663 1H5'   U B  53      24.945 -52.754  59.441  1.00  0.00           H  
ATOM   1664 2H5'   U B  53      25.921 -54.241  59.399  1.00  0.00           H  
ATOM   1665  C4'   U B  53      25.050 -53.820  61.326  1.00  0.00           C  
ATOM   1666  H4'   U B  53      24.491 -52.963  61.756  1.00  0.00           H  
ATOM   1667  O4'   U B  53      24.455 -55.024  61.899  1.00  0.00           O  
ATOM   1668  C1'   U B  53      25.264 -55.510  62.959  1.00  0.00           C  
ATOM   1669  H1'   U B  53      24.588 -55.625  63.839  1.00  0.00           H  
ATOM   1670  N1    U B  53      25.895 -56.821  62.605  1.00  0.00           N  
ATOM   1671  C6    U B  53      25.915 -57.281  61.304  1.00  0.00           C  
ATOM   1672  H6    U B  53      25.460 -56.622  60.559  1.00  0.00           H  
ATOM   1673  C2    U B  53      26.446 -57.563  63.621  1.00  0.00           C  
ATOM   1674  O2    U B  53      26.447 -57.192  64.786  1.00  0.00           O  
ATOM   1675  N3    U B  53      26.991 -58.760  63.243  1.00  0.00           N  
ATOM   1676  H3    U B  53      27.379 -59.304  64.004  1.00  0.00           H  
ATOM   1677  C4    U B  53      27.003 -59.305  61.979  1.00  0.00           C  
ATOM   1678  O4    U B  53      27.477 -60.424  61.799  1.00  0.00           O  
ATOM   1679  C5    U B  53      26.430 -58.472  60.965  1.00  0.00           C  
ATOM   1680  H5    U B  53      26.399 -58.826  59.937  1.00  0.00           H  
ATOM   1681  C2'   U B  53      26.292 -54.433  63.256  1.00  0.00           C  
ATOM   1682  H2'   U B  53      27.244 -54.845  63.656  1.00  0.00           H  
ATOM   1683  O2'   U B  53      25.779 -53.460  64.148  1.00  0.00           O  
ATOM   1684 'HO2   U B  53      26.303 -52.675  63.946  1.00  0.00           H  
ATOM   1685  C3'   U B  53      26.489 -53.823  61.880  1.00  0.00           C  
ATOM   1686  H3'   U B  53      27.072 -54.520  61.232  1.00  0.00           H  
ATOM   1687  O3'   U B  53      27.023 -52.477  61.910  1.00  0.00           O  
ATOM   1688  P     U B  54      28.559 -52.265  61.600  1.00  0.00           P  
ATOM   1689  OP1   U B  54      28.848 -50.819  61.717  1.00  0.00           O  
ATOM   1690  OP2   U B  54      28.876 -52.942  60.328  1.00  0.00           O1-
ATOM   1691  O5'   U B  54      29.264 -53.057  62.775  1.00  0.00           O  
ATOM   1692  C5'   U B  54      29.465 -52.419  64.061  1.00  0.00           C  
ATOM   1693 1H5'   U B  54      28.492 -52.072  64.477  1.00  0.00           H  
ATOM   1694 2H5'   U B  54      30.134 -51.532  63.953  1.00  0.00           H  
ATOM   1695  C4'   U B  54      30.105 -53.355  65.111  1.00  0.00           C  
ATOM   1696  H4'   U B  54      30.035 -52.897  66.121  1.00  0.00           H  
ATOM   1697  O4'   U B  54      29.414 -54.637  65.176  1.00  0.00           O  
ATOM   1698  C1'   U B  54      30.351 -55.654  65.499  1.00  0.00           C  
ATOM   1699  H1'   U B  54      29.982 -56.121  66.442  1.00  0.00           H  
ATOM   1700  N1    U B  54      30.453 -56.666  64.408  1.00  0.00           N  
ATOM   1701  C6    U B  54      30.153 -56.336  63.105  1.00  0.00           C  
ATOM   1702  H6    U B  54      29.829 -55.304  62.947  1.00  0.00           H  
ATOM   1703  C2    U B  54      30.904 -57.921  64.732  1.00  0.00           C  
ATOM   1704  O2    U B  54      31.216 -58.244  65.870  1.00  0.00           O  
ATOM   1705  N3    U B  54      30.966 -58.804  63.689  1.00  0.00           N  
ATOM   1706  H3    U B  54      31.265 -59.736  63.949  1.00  0.00           H  
ATOM   1707  C4    U B  54      30.651 -58.565  62.374  1.00  0.00           C  
ATOM   1708  O4    U B  54      30.750 -59.466  61.544  1.00  0.00           O  
ATOM   1709  C5    U B  54      30.228 -57.222  62.100  1.00  0.00           C  
ATOM   1710  H5    U B  54      29.966 -56.948  61.081  1.00  0.00           H  
ATOM   1711  C2'   U B  54      31.685 -54.973  65.774  1.00  0.00           C  
ATOM   1712  H2'   U B  54      32.546 -55.601  65.457  1.00  0.00           H  
ATOM   1713  O2'   U B  54      31.815 -54.651  67.151  1.00  0.00           O  
ATOM   1714 'HO2   U B  54      32.663 -54.160  67.223  1.00  0.00           H  
ATOM   1715  C3'   U B  54      31.581 -53.717  64.895  1.00  0.00           C  
ATOM   1716  H3'   U B  54      31.698 -53.979  63.821  1.00  0.00           H  
ATOM   1717  O3'   U B  54      32.423 -52.594  65.246  1.00  0.00           O  
ATOM   1718  P     U B  55      33.970 -52.788  65.488  1.00  0.00           P  
ATOM   1719  OP1   U B  55      34.132 -53.344  66.853  1.00  0.00           O  
ATOM   1720  OP2   U B  55      34.669 -51.516  65.200  1.00  0.00           O1-
ATOM   1721  O5'   U B  55      34.375 -53.881  64.415  1.00  0.00           O  
ATOM   1722  C5'   U B  55      35.693 -54.482  64.419  1.00  0.00           C  
ATOM   1723 1H5'   U B  55      36.380 -54.032  65.176  1.00  0.00           H  
ATOM   1724 2H5'   U B  55      36.157 -54.277  63.429  1.00  0.00           H  
ATOM   1725  C4'   U B  55      35.716 -56.019  64.626  1.00  0.00           C  
ATOM   1726  H4'   U B  55      35.788 -56.254  65.710  1.00  0.00           H  
ATOM   1727  O4'   U B  55      34.525 -56.704  64.124  1.00  0.00           O  
ATOM   1728  C1'   U B  55      34.857 -58.062  63.870  1.00  0.00           C  
ATOM   1729  H1'   U B  55      34.383 -58.645  64.696  1.00  0.00           H  
ATOM   1730  N1    U B  55      34.357 -58.526  62.548  1.00  0.00           N  
ATOM   1731  C6    U B  55      34.072 -57.634  61.539  1.00  0.00           C  
ATOM   1732  H6    U B  55      34.159 -56.578  61.817  1.00  0.00           H  
ATOM   1733  C2    U B  55      34.317 -59.883  62.326  1.00  0.00           C  
ATOM   1734  O2    U B  55      34.642 -60.716  63.163  1.00  0.00           O  
ATOM   1735  N3    U B  55      33.901 -60.250  61.081  1.00  0.00           N  
ATOM   1736  H3    U B  55      33.961 -61.245  60.903  1.00  0.00           H  
ATOM   1737  C4    U B  55      33.632 -59.435  60.012  1.00  0.00           C  
ATOM   1738  O4    U B  55      33.354 -59.934  58.923  1.00  0.00           O  
ATOM   1739  C5    U B  55      33.710 -58.032  60.306  1.00  0.00           C  
ATOM   1740  H5    U B  55      33.502 -57.320  59.511  1.00  0.00           H  
ATOM   1741  C2'   U B  55      36.377 -58.192  63.971  1.00  0.00           C  
ATOM   1742  H2'   U B  55      36.797 -58.769  63.123  1.00  0.00           H  
ATOM   1743  O2'   U B  55      36.759 -58.801  65.188  1.00  0.00           O  
ATOM   1744 'HO2   U B  55      37.726 -58.856  65.181  1.00  0.00           H  
ATOM   1745  C3'   U B  55      36.840 -56.740  63.883  1.00  0.00           C  
ATOM   1746  H3'   U B  55      36.769 -56.379  62.831  1.00  0.00           H  
ATOM   1747  O3'   U B  55      38.128 -56.457  64.484  1.00  0.00           O  
ATOM   1748  P     A B  56      39.418 -56.706  63.605  1.00  0.00           P  
ATOM   1749  OP1   A B  56      40.553 -55.963  64.191  1.00  0.00           O  
ATOM   1750  OP2   A B  56      39.088 -56.463  62.185  1.00  0.00           O1-
ATOM   1751  O5'   A B  56      39.652 -58.260  63.796  1.00  0.00           O  
ATOM   1752  C5'   A B  56      40.301 -58.779  64.980  1.00  0.00           C  
ATOM   1753 1H5'   A B  56      39.745 -58.466  65.894  1.00  0.00           H  
ATOM   1754 2H5'   A B  56      41.340 -58.382  65.060  1.00  0.00           H  
ATOM   1755  C4'   A B  56      40.388 -60.324  64.985  1.00  0.00           C  
ATOM   1756  H4'   A B  56      40.642 -60.693  66.002  1.00  0.00           H  
ATOM   1757  O4'   A B  56      39.109 -60.922  64.613  1.00  0.00           O  
ATOM   1758  C1'   A B  56      39.345 -62.057  63.786  1.00  0.00           C  
ATOM   1759  H1'   A B  56      38.779 -62.903  64.242  1.00  0.00           H  
ATOM   1760  N9    A B  56      38.837 -61.822  62.421  1.00  0.00           N  
ATOM   1761  C5    A B  56      38.079 -62.036  60.366  1.00  0.00           C  
ATOM   1762  N7    A B  56      37.903 -60.701  60.698  1.00  0.00           N  
ATOM   1763  C8    A B  56      38.375 -60.625  61.920  1.00  0.00           C  
ATOM   1764  H8    A B  56      38.420 -59.715  62.519  1.00  0.00           H  
ATOM   1765  N1    A B  56      38.027 -64.091  59.187  1.00  0.00           N  
ATOM   1766  C2    A B  56      38.614 -64.628  60.266  1.00  0.00           C  
ATOM   1767  H2    A B  56      38.831 -65.701  60.202  1.00  0.00           H  
ATOM   1768  N3    A B  56      38.961 -64.044  61.419  1.00  0.00           N  
ATOM   1769  C4    A B  56      38.652 -62.740  61.412  1.00  0.00           C  
ATOM   1770  C6    A B  56      37.749 -62.766  59.207  1.00  0.00           C  
ATOM   1771  N6    A B  56      37.175 -62.189  58.136  1.00  0.00           N  
ATOM   1772  H61   A B  56      37.150 -61.198  58.050  1.00  0.00           H  
ATOM   1773  H62   A B  56      36.812 -62.750  57.387  1.00  0.00           H  
ATOM   1774  C2'   A B  56      40.835 -62.356  63.848  1.00  0.00           C  
ATOM   1775  H2'   A B  56      41.220 -62.847  62.929  1.00  0.00           H  
ATOM   1776  O2'   A B  56      41.062 -63.182  64.978  1.00  0.00           O  
ATOM   1777 'HO2   A B  56      42.032 -63.193  65.156  1.00  0.00           H  
ATOM   1778  C3'   A B  56      41.414 -60.941  64.015  1.00  0.00           C  
ATOM   1779  H3'   A B  56      41.324 -60.380  63.059  1.00  0.00           H  
ATOM   1780  O3'   A B  56      42.739 -60.783  64.549  1.00  0.00           O  
ATOM   1781  P     U B  57      43.976 -61.740  64.607  1.00  0.00           P  
ATOM   1782  OP1   U B  57      43.599 -62.962  65.350  1.00  0.00           O  
ATOM   1783  OP2   U B  57      45.131 -61.002  65.160  1.00  0.00           O1-
ATOM   1784  O5'   U B  57      44.280 -62.149  63.113  1.00  0.00           O  
ATOM   1785  C5'   U B  57      44.346 -61.241  61.990  1.00  0.00           C  
ATOM   1786 1H5'   U B  57      44.118 -60.188  62.281  1.00  0.00           H  
ATOM   1787 2H5'   U B  57      43.575 -61.554  61.251  1.00  0.00           H  
ATOM   1788  C4'   U B  57      45.710 -61.259  61.256  1.00  0.00           C  
ATOM   1789  H4'   U B  57      45.636 -60.707  60.295  1.00  0.00           H  
ATOM   1790  O4'   U B  57      46.701 -60.552  62.064  1.00  0.00           O  
ATOM   1791  C1'   U B  57      47.975 -61.149  61.902  1.00  0.00           C  
ATOM   1792  H1'   U B  57      48.626 -60.342  61.491  1.00  0.00           H  
ATOM   1793  N1    U B  57      48.502 -61.655  63.196  1.00  0.00           N  
ATOM   1794  C6    U B  57      47.637 -62.235  64.096  1.00  0.00           C  
ATOM   1795  H6    U B  57      46.590 -62.229  63.792  1.00  0.00           H  
ATOM   1796  C2    U B  57      49.841 -61.552  63.470  1.00  0.00           C  
ATOM   1797  O2    U B  57      50.658 -61.050  62.706  1.00  0.00           O  
ATOM   1798  N3    U B  57      50.222 -62.057  64.685  1.00  0.00           N  
ATOM   1799  H3    U B  57      51.193 -61.982  64.890  1.00  0.00           H  
ATOM   1800  C4    U B  57      49.417 -62.630  65.644  1.00  0.00           C  
ATOM   1801  O4    U B  57      49.919 -63.014  66.699  1.00  0.00           O  
ATOM   1802  C5    U B  57      48.034 -62.710  65.286  1.00  0.00           C  
ATOM   1803  H5    U B  57      47.318 -63.120  65.993  1.00  0.00           H  
ATOM   1804  C2'   U B  57      47.845 -62.254  60.867  1.00  0.00           C  
ATOM   1805  H2'   U B  57      48.469 -63.139  61.118  1.00  0.00           H  
ATOM   1806  O2'   U B  57      48.215 -61.768  59.588  1.00  0.00           O  
ATOM   1807 'HO2   U B  57      48.002 -62.496  58.961  1.00  0.00           H  
ATOM   1808  C3'   U B  57      46.353 -62.628  60.954  1.00  0.00           C  
ATOM   1809  H3'   U B  57      46.171 -63.270  61.844  1.00  0.00           H  
ATOM   1810  O3'   U B  57      45.763 -63.222  59.767  1.00  0.00           O  
ATOM   1811  P     G B  58      46.444 -64.526  59.179  1.00  0.00           P  
ATOM   1812  OP1   G B  58      46.683 -65.488  60.278  1.00  0.00           O  
ATOM   1813  OP2   G B  58      47.640 -64.078  58.428  1.00  0.00           O1-
ATOM   1814  O5'   G B  58      45.372 -65.100  58.160  1.00  0.00           O  
ATOM   1815  C5'   G B  58      45.039 -64.331  56.975  1.00  0.00           C  
ATOM   1816 1H5'   G B  58      45.960 -63.921  56.492  1.00  0.00           H  
ATOM   1817 2H5'   G B  58      44.383 -63.473  57.245  1.00  0.00           H  
ATOM   1818  C4'   G B  58      44.332 -65.188  55.906  1.00  0.00           C  
ATOM   1819  H4'   G B  58      44.816 -66.186  55.831  1.00  0.00           H  
ATOM   1820  O4'   G B  58      42.923 -65.390  56.218  1.00  0.00           O  
ATOM   1821  C1'   G B  58      42.201 -65.600  55.004  1.00  0.00           C  
ATOM   1822  H1'   G B  58      41.851 -66.658  55.023  1.00  0.00           H  
ATOM   1823  N9    G B  58      41.027 -64.705  54.905  1.00  0.00           N  
ATOM   1824  C4    G B  58      39.964 -64.789  54.031  1.00  0.00           C  
ATOM   1825  N2    G B  58      38.248 -66.523  51.598  1.00  0.00           N  
ATOM   1826  H21   G B  58      38.906 -67.264  51.525  1.00  0.00           H  
ATOM   1827  H22   G B  58      37.282 -66.793  51.525  1.00  0.00           H  
ATOM   1828  N3    G B  58      39.781 -65.724  53.082  1.00  0.00           N  
ATOM   1829  C2    G B  58      38.605 -65.618  52.482  1.00  0.00           C  
ATOM   1830  N1    G B  58      37.712 -64.608  52.733  1.00  0.00           N  
ATOM   1831  H1    G B  58      36.864 -64.553  52.194  1.00  0.00           H  
ATOM   1832  C6    G B  58      37.913 -63.578  53.645  1.00  0.00           C  
ATOM   1833  O6    G B  58      37.077 -62.688  53.806  1.00  0.00           O  
ATOM   1834  C5    G B  58      39.136 -63.732  54.356  1.00  0.00           C  
ATOM   1835  N7    G B  58      39.656 -62.999  55.419  1.00  0.00           N  
ATOM   1836  C8    G B  58      40.776 -63.618  55.713  1.00  0.00           C  
ATOM   1837  H8    G B  58      41.467 -63.344  56.515  1.00  0.00           H  
ATOM   1838  C2'   G B  58      43.177 -65.407  53.845  1.00  0.00           C  
ATOM   1839  H2'   G B  58      42.725 -64.838  53.005  1.00  0.00           H  
ATOM   1840  O2'   G B  58      43.644 -66.656  53.369  1.00  0.00           O  
ATOM   1841 'HO2   G B  58      44.364 -66.469  52.739  1.00  0.00           H  
ATOM   1842  C3'   G B  58      44.298 -64.585  54.498  1.00  0.00           C  
ATOM   1843  H3'   G B  58      43.981 -63.525  54.617  1.00  0.00           H  
ATOM   1844  O3'   G B  58      45.604 -64.674  53.886  1.00  0.00           O  
ATOM   1845  P     U B  59      45.814 -64.118  52.428  1.00  0.00           P  
ATOM   1846  OP1   U B  59      47.203 -63.645  52.273  1.00  0.00           O  
ATOM   1847  OP2   U B  59      44.709 -63.192  52.098  1.00  0.00           O1-
ATOM   1848  O5'   U B  59      45.602 -65.439  51.592  1.00  0.00           O  
ATOM   1849  C5'   U B  59      46.475 -65.841  50.506  1.00  0.00           C  
ATOM   1850 1H5'   U B  59      47.203 -66.580  50.905  1.00  0.00           H  
ATOM   1851 2H5'   U B  59      47.074 -64.987  50.103  1.00  0.00           H  
ATOM   1852  C4'   U B  59      45.750 -66.503  49.298  1.00  0.00           C  
ATOM   1853  H4'   U B  59      46.326 -67.381  48.939  1.00  0.00           H  
ATOM   1854  O4'   U B  59      44.415 -66.988  49.654  1.00  0.00           O  
ATOM   1855  C1'   U B  59      43.486 -66.643  48.644  1.00  0.00           C  
ATOM   1856  H1'   U B  59      42.985 -67.600  48.370  1.00  0.00           H  
ATOM   1857  N1    U B  59      42.492 -65.649  49.145  1.00  0.00           N  
ATOM   1858  C6    U B  59      42.870 -64.644  50.012  1.00  0.00           C  
ATOM   1859  H6    U B  59      43.931 -64.602  50.253  1.00  0.00           H  
ATOM   1860  C2    U B  59      41.194 -65.744  48.711  1.00  0.00           C  
ATOM   1861  O2    U B  59      40.819 -66.585  47.901  1.00  0.00           O  
ATOM   1862  N3    U B  59      40.335 -64.832  49.256  1.00  0.00           N  
ATOM   1863  H3    U B  59      39.409 -64.831  48.850  1.00  0.00           H  
ATOM   1864  C4    U B  59      40.630 -63.812  50.128  1.00  0.00           C  
ATOM   1865  O4    U B  59      39.737 -63.047  50.495  1.00  0.00           O  
ATOM   1866  C5    U B  59      42.003 -63.756  50.522  1.00  0.00           C  
ATOM   1867  H5    U B  59      42.336 -62.975  51.203  1.00  0.00           H  
ATOM   1868  C2'   U B  59      44.274 -66.148  47.441  1.00  0.00           C  
ATOM   1869  H2'   U B  59      43.731 -65.365  46.870  1.00  0.00           H  
ATOM   1870  O2'   U B  59      44.606 -67.221  46.578  1.00  0.00           O  
ATOM   1871 'HO2   U B  59      45.410 -66.912  46.136  1.00  0.00           H  
ATOM   1872  C3'   U B  59      45.534 -65.573  48.085  1.00  0.00           C  
ATOM   1873  H3'   U B  59      45.338 -64.556  48.496  1.00  0.00           H  
ATOM   1874  O3'   U B  59      46.699 -65.610  47.233  1.00  0.00           O  
ATOM   1875  P     A B  60      47.143 -64.396  46.330  1.00  0.00           P  
ATOM   1876  OP1   A B  60      48.056 -64.941  45.299  1.00  0.00           O  
ATOM   1877  OP2   A B  60      47.661 -63.319  47.191  1.00  0.00           O1-
ATOM   1878  O5'   A B  60      45.784 -63.931  45.644  1.00  0.00           O  
ATOM   1879  C5'   A B  60      45.722 -63.984  44.190  1.00  0.00           C  
ATOM   1880 1H5'   A B  60      46.006 -65.002  43.829  1.00  0.00           H  
ATOM   1881 2H5'   A B  60      46.438 -63.254  43.744  1.00  0.00           H  
ATOM   1882  C4'   A B  60      44.327 -63.694  43.591  1.00  0.00           C  
ATOM   1883  H4'   A B  60      44.270 -64.143  42.576  1.00  0.00           H  
ATOM   1884  O4'   A B  60      43.257 -64.291  44.386  1.00  0.00           O  
ATOM   1885  C1'   A B  60      42.094 -63.498  44.234  1.00  0.00           C  
ATOM   1886  H1'   A B  60      41.294 -64.168  43.842  1.00  0.00           H  
ATOM   1887  N9    A B  60      41.672 -62.914  45.502  1.00  0.00           N  
ATOM   1888  C5    A B  60      40.477 -61.877  47.020  1.00  0.00           C  
ATOM   1889  N7    A B  60      41.709 -62.136  47.608  1.00  0.00           N  
ATOM   1890  C8    A B  60      42.393 -62.738  46.660  1.00  0.00           C  
ATOM   1891  H8    A B  60      43.429 -63.087  46.739  1.00  0.00           H  
ATOM   1892  N1    A B  60      38.280 -61.089  46.605  1.00  0.00           N  
ATOM   1893  C2    A B  60      38.391 -61.642  45.396  1.00  0.00           C  
ATOM   1894  H2    A B  60      37.518 -61.538  44.743  1.00  0.00           H  
ATOM   1895  N3    A B  60      39.423 -62.283  44.858  1.00  0.00           N  
ATOM   1896  C4    A B  60      40.445 -62.358  45.725  1.00  0.00           C  
ATOM   1897  C6    A B  60      39.324 -61.191  47.464  1.00  0.00           C  
ATOM   1898  N6    A B  60      39.180 -60.647  48.685  1.00  0.00           N  
ATOM   1899  H61   A B  60      39.722 -60.985  49.453  1.00  0.00           H  
ATOM   1900  H62   A B  60      38.351 -60.117  48.868  1.00  0.00           H  
ATOM   1901  C2'   A B  60      42.396 -62.417  43.216  1.00  0.00           C  
ATOM   1902  H2'   A B  60      41.848 -61.468  43.404  1.00  0.00           H  
ATOM   1903  O2'   A B  60      42.087 -62.898  41.920  1.00  0.00           O  
ATOM   1904 'HO2   A B  60      42.078 -62.141  41.305  1.00  0.00           H  
ATOM   1905  C3'   A B  60      43.899 -62.227  43.427  1.00  0.00           C  
ATOM   1906  H3'   A B  60      44.114 -61.731  44.401  1.00  0.00           H  
ATOM   1907  O3'   A B  60      44.608 -61.592  42.336  1.00  0.00           O  
ATOM   1908  P     U B  61      44.347 -60.048  42.088  1.00  0.00           P  
ATOM   1909  OP1   U B  61      45.511 -59.455  41.397  1.00  0.00           O  
ATOM   1910  OP2   U B  61      43.897 -59.402  43.341  1.00  0.00           O1-
ATOM   1911  O5'   U B  61      43.118 -60.059  41.102  1.00  0.00           O  
ATOM   1912  C5'   U B  61      43.195 -60.583  39.760  1.00  0.00           C  
ATOM   1913 1H5'   U B  61      43.615 -61.616  39.768  1.00  0.00           H  
ATOM   1914 2H5'   U B  61      43.861 -59.944  39.136  1.00  0.00           H  
ATOM   1915  C4'   U B  61      41.808 -60.641  39.078  1.00  0.00           C  
ATOM   1916  H4'   U B  61      41.848 -61.279  38.170  1.00  0.00           H  
ATOM   1917  O4'   U B  61      40.818 -61.226  39.975  1.00  0.00           O  
ATOM   1918  C1'   U B  61      39.572 -60.575  39.807  1.00  0.00           C  
ATOM   1919  H1'   U B  61      38.861 -61.386  39.521  1.00  0.00           H  
ATOM   1920  N1    U B  61      39.141 -59.917  41.078  1.00  0.00           N  
ATOM   1921  C6    U B  61      40.067 -59.283  41.876  1.00  0.00           C  
ATOM   1922  H6    U B  61      41.072 -59.203  41.464  1.00  0.00           H  
ATOM   1923  C2    U B  61      37.832 -60.043  41.488  1.00  0.00           C  
ATOM   1924  O2    U B  61      36.982 -60.637  40.834  1.00  0.00           O  
ATOM   1925  N3    U B  61      37.542 -59.463  42.699  1.00  0.00           N  
ATOM   1926  H3    U B  61      36.605 -59.596  43.035  1.00  0.00           H  
ATOM   1927  C4    U B  61      38.425 -58.856  43.564  1.00  0.00           C  
ATOM   1928  O4    U B  61      38.030 -58.426  44.646  1.00  0.00           O  
ATOM   1929  C5    U B  61      39.769 -58.788  43.085  1.00  0.00           C  
ATOM   1930  H5    U B  61      40.529 -58.319  43.704  1.00  0.00           H  
ATOM   1931  C2'   U B  61      39.711 -59.614  38.626  1.00  0.00           C  
ATOM   1932  H2'   U B  61      39.110 -58.689  38.760  1.00  0.00           H  
ATOM   1933  O2'   U B  61      39.320 -60.281  37.434  1.00  0.00           O  
ATOM   1934 'HO2   U B  61      39.590 -59.701  36.685  1.00  0.00           H  
ATOM   1935  C3'   U B  61      41.218 -59.288  38.650  1.00  0.00           C  
ATOM   1936  H3'   U B  61      41.440 -58.565  39.464  1.00  0.00           H  
ATOM   1937  O3'   U B  61      41.846 -58.866  37.424  1.00  0.00           O  
ATOM   1938  P     A B  62      41.261 -57.869  36.363  1.00  0.00           P  
ATOM   1939  OP1   A B  62      40.179 -58.583  35.640  1.00  0.00           O  
ATOM   1940  OP2   A B  62      42.362 -57.334  35.537  1.00  0.00           O1-
ATOM   1941  O5'   A B  62      40.612 -56.712  37.240  1.00  0.00           O  
ATOM   1942  C5'   A B  62      39.665 -55.844  36.554  1.00  0.00           C  
ATOM   1943 1H5'   A B  62      38.871 -56.448  36.052  1.00  0.00           H  
ATOM   1944 2H5'   A B  62      40.188 -55.241  35.773  1.00  0.00           H  
ATOM   1945  C4'   A B  62      38.929 -54.859  37.485  1.00  0.00           C  
ATOM   1946  H4'   A B  62      38.037 -54.447  36.966  1.00  0.00           H  
ATOM   1947  O4'   A B  62      38.447 -55.519  38.690  1.00  0.00           O  
ATOM   1948  C1'   A B  62      38.459 -54.592  39.756  1.00  0.00           C  
ATOM   1949  H1'   A B  62      37.402 -54.488  40.092  1.00  0.00           H  
ATOM   1950  N9    A B  62      39.283 -55.077  40.859  1.00  0.00           N  
ATOM   1951  C5    A B  62      40.048 -55.550  42.861  1.00  0.00           C  
ATOM   1952  N7    A B  62      40.982 -56.045  41.960  1.00  0.00           N  
ATOM   1953  C8    A B  62      40.487 -55.737  40.782  1.00  0.00           C  
ATOM   1954  H8    A B  62      40.944 -55.974  39.814  1.00  0.00           H  
ATOM   1955  N1    A B  62      38.895 -55.010  44.864  1.00  0.00           N  
ATOM   1956  C2    A B  62      37.957 -54.467  44.081  1.00  0.00           C  
ATOM   1957  H2    A B  62      37.099 -54.031  44.604  1.00  0.00           H  
ATOM   1958  N3    A B  62      37.914 -54.385  42.748  1.00  0.00           N  
ATOM   1959  C4    A B  62      38.997 -54.953  42.195  1.00  0.00           C  
ATOM   1960  C6    A B  62      39.970 -55.575  44.273  1.00  0.00           C  
ATOM   1961  N6    A B  62      40.888 -56.123  45.084  1.00  0.00           N  
ATOM   1962  H61   A B  62      41.854 -56.111  44.802  1.00  0.00           H  
ATOM   1963  H62   A B  62      40.681 -56.128  46.057  1.00  0.00           H  
ATOM   1964  C2'   A B  62      38.950 -53.256  39.230  1.00  0.00           C  
ATOM   1965  H2'   A B  62      39.623 -52.746  39.949  1.00  0.00           H  
ATOM   1966  O2'   A B  62      37.862 -52.405  38.923  1.00  0.00           O  
ATOM   1967 'HO2   A B  62      38.280 -51.601  38.564  1.00  0.00           H  
ATOM   1968  C3'   A B  62      39.738 -53.651  37.975  1.00  0.00           C  
ATOM   1969  H3'   A B  62      40.749 -54.034  38.242  1.00  0.00           H  
ATOM   1970  O3'   A B  62      39.805 -52.653  36.929  1.00  0.00           O  
ATOM   1971  P     A B  63      40.664 -51.339  37.094  1.00  0.00           P  
ATOM   1972  OP1   A B  63      40.710 -50.648  35.787  1.00  0.00           O  
ATOM   1973  OP2   A B  63      41.949 -51.668  37.738  1.00  0.00           O1-
ATOM   1974  O5'   A B  63      39.768 -50.481  38.082  1.00  0.00           O  
ATOM   1975  C5'   A B  63      40.257 -49.254  38.688  1.00  0.00           C  
ATOM   1976 1H5'   A B  63      39.481 -48.467  38.564  1.00  0.00           H  
ATOM   1977 2H5'   A B  63      41.160 -48.860  38.161  1.00  0.00           H  
ATOM   1978  C4'   A B  63      40.599 -49.322  40.207  1.00  0.00           C  
ATOM   1979  H4'   A B  63      39.843 -48.753  40.790  1.00  0.00           H  
ATOM   1980  O4'   A B  63      40.584 -50.677  40.734  1.00  0.00           O  
ATOM   1981  C1'   A B  63      41.436 -50.765  41.854  1.00  0.00           C  
ATOM   1982  H1'   A B  63      40.756 -50.833  42.735  1.00  0.00           H  
ATOM   1983  N9    A B  63      42.266 -51.976  41.793  1.00  0.00           N  
ATOM   1984  C5    A B  63      43.333 -53.833  42.312  1.00  0.00           C  
ATOM   1985  N7    A B  63      43.506 -53.653  40.947  1.00  0.00           N  
ATOM   1986  C8    A B  63      42.851 -52.544  40.685  1.00  0.00           C  
ATOM   1987  H8    A B  63      42.763 -52.083  39.700  1.00  0.00           H  
ATOM   1988  N1    A B  63      43.474 -54.677  44.524  1.00  0.00           N  
ATOM   1989  C2    A B  63      42.822 -53.573  44.900  1.00  0.00           C  
ATOM   1990  H2    A B  63      42.625 -53.485  45.974  1.00  0.00           H  
ATOM   1991  N3    A B  63      42.260 -52.632  44.140  1.00  0.00           N  
ATOM   1992  C4    A B  63      42.585 -52.799  42.847  1.00  0.00           C  
ATOM   1993  C6    A B  63      43.749 -54.851  43.205  1.00  0.00           C  
ATOM   1994  N6    A B  63      44.348 -55.992  42.812  1.00  0.00           N  
ATOM   1995  H61   A B  63      44.353 -56.235  41.844  1.00  0.00           H  
ATOM   1996  H62   A B  63      44.419 -56.758  43.450  1.00  0.00           H  
ATOM   1997  C2'   A B  63      42.242 -49.475  41.951  1.00  0.00           C  
ATOM   1998  H2'   A B  63      43.332 -49.661  42.068  1.00  0.00           H  
ATOM   1999  O2'   A B  63      41.785 -48.704  43.043  1.00  0.00           O  
ATOM   2000 'HO2   A B  63      42.317 -47.876  43.014  1.00  0.00           H  
ATOM   2001  C3'   A B  63      41.982 -48.783  40.592  1.00  0.00           C  
ATOM   2002  H3'   A B  63      42.690 -49.178  39.829  1.00  0.00           H  
ATOM   2003  O3'   A B  63      41.955 -47.333  40.571  1.00  0.00           O  
ATOM   2004  P     G B  64      43.185 -46.456  41.029  1.00  0.00           P  
ATOM   2005  OP1   G B  64      44.274 -46.614  40.041  1.00  0.00           O  
ATOM   2006  OP2   G B  64      43.487 -46.798  42.436  1.00  0.00           O1-
ATOM   2007  O5'   G B  64      42.623 -44.975  40.961  1.00  0.00           O  
ATOM   2008  C5'   G B  64      41.441 -44.575  41.703  1.00  0.00           C  
ATOM   2009 1H5'   G B  64      40.660 -45.372  41.710  1.00  0.00           H  
ATOM   2010 2H5'   G B  64      40.983 -43.717  41.161  1.00  0.00           H  
ATOM   2011  C4'   G B  64      41.671 -44.106  43.168  1.00  0.00           C  
ATOM   2012  H4'   G B  64      41.548 -44.972  43.855  1.00  0.00           H  
ATOM   2013  O4'   G B  64      43.013 -43.580  43.407  1.00  0.00           O  
ATOM   2014  C1'   G B  64      42.970 -42.677  44.511  1.00  0.00           C  
ATOM   2015  H1'   G B  64      43.549 -43.152  45.336  1.00  0.00           H  
ATOM   2016  N9    G B  64      43.573 -41.378  44.167  1.00  0.00           N  
ATOM   2017  C4    G B  64      43.893 -40.355  45.024  1.00  0.00           C  
ATOM   2018  N2    G B  64      43.981 -39.027  48.218  1.00  0.00           N  
ATOM   2019  H21   G B  64      43.662 -39.820  48.726  1.00  0.00           H  
ATOM   2020  H22   G B  64      44.470 -38.305  48.703  1.00  0.00           H  
ATOM   2021  N3    G B  64      43.703 -40.341  46.356  1.00  0.00           N  
ATOM   2022  C2    G B  64      44.105 -39.212  46.919  1.00  0.00           C  
ATOM   2023  N1    G B  64      44.702 -38.201  46.221  1.00  0.00           N  
ATOM   2024  H1    G B  64      44.872 -37.327  46.690  1.00  0.00           H  
ATOM   2025  C6    G B  64      44.915 -38.180  44.852  1.00  0.00           C  
ATOM   2026  O6    G B  64      45.457 -37.213  44.307  1.00  0.00           O  
ATOM   2027  C5    G B  64      44.441 -39.366  44.228  1.00  0.00           C  
ATOM   2028  N7    G B  64      44.433 -39.741  42.886  1.00  0.00           N  
ATOM   2029  C8    G B  64      43.916 -40.952  42.903  1.00  0.00           C  
ATOM   2030  H8    G B  64      43.761 -41.601  42.036  1.00  0.00           H  
ATOM   2031  C2'   G B  64      41.515 -42.536  44.926  1.00  0.00           C  
ATOM   2032  H2'   G B  64      41.247 -41.502  45.235  1.00  0.00           H  
ATOM   2033  O2'   G B  64      41.193 -43.437  45.964  1.00  0.00           O  
ATOM   2034 'HO2   G B  64      40.271 -43.676  45.800  1.00  0.00           H  
ATOM   2035  C3'   G B  64      40.794 -42.937  43.649  1.00  0.00           C  
ATOM   2036  H3'   G B  64      40.920 -42.146  42.871  1.00  0.00           H  
ATOM   2037  O3'   G B  64      39.415 -43.349  43.858  1.00  0.00           O  
ATOM   2038  P     C B  65      38.313 -42.264  43.516  1.00  0.00           P  
ATOM   2039  OP1   C B  65      36.954 -42.844  43.625  1.00  0.00           O  
ATOM   2040  OP2   C B  65      38.652 -41.632  42.228  1.00  0.00           O1-
ATOM   2041  O5'   C B  65      38.516 -41.177  44.633  1.00  0.00           O  
ATOM   2042  C5'   C B  65      37.908 -41.266  45.940  1.00  0.00           C  
ATOM   2043 1H5'   C B  65      38.301 -42.155  46.483  1.00  0.00           H  
ATOM   2044 2H5'   C B  65      36.800 -41.369  45.851  1.00  0.00           H  
ATOM   2045  C4'   C B  65      38.192 -40.015  46.802  1.00  0.00           C  
ATOM   2046  H4'   C B  65      37.877 -40.178  47.854  1.00  0.00           H  
ATOM   2047  O4'   C B  65      39.621 -39.720  46.818  1.00  0.00           O  
ATOM   2048  C1'   C B  65      39.818 -38.315  46.767  1.00  0.00           C  
ATOM   2049  H1'   C B  65      40.391 -38.069  47.692  1.00  0.00           H  
ATOM   2050  N1    C B  65      40.605 -37.880  45.582  1.00  0.00           N  
ATOM   2051  C6    C B  65      40.697 -38.684  44.468  1.00  0.00           C  
ATOM   2052  H6    C B  65      40.180 -39.643  44.527  1.00  0.00           H  
ATOM   2053  C5    C B  65      41.424 -38.314  43.404  1.00  0.00           C  
ATOM   2054  H5    C B  65      41.556 -38.961  42.538  1.00  0.00           H  
ATOM   2055  C2    C B  65      41.196 -36.621  45.571  1.00  0.00           C  
ATOM   2056  O2    C B  65      41.058 -35.876  46.550  1.00  0.00           O  
ATOM   2057  N3    C B  65      41.928 -36.231  44.509  1.00  0.00           N  
ATOM   2058  C4    C B  65      42.089 -37.054  43.465  1.00  0.00           C  
ATOM   2059  N4    C B  65      42.961 -36.703  42.528  1.00  0.00           N  
ATOM   2060  H41   C B  65      43.506 -37.436  42.126  1.00  0.00           H  
ATOM   2061  H42   C B  65      43.429 -35.834  42.702  1.00  0.00           H  
ATOM   2062  C2'   C B  65      38.463 -37.636  46.841  1.00  0.00           C  
ATOM   2063  H2'   C B  65      38.402 -36.735  46.193  1.00  0.00           H  
ATOM   2064  O2'   C B  65      38.165 -37.266  48.174  1.00  0.00           O  
ATOM   2065 'HO2   C B  65      37.355 -36.730  48.119  1.00  0.00           H  
ATOM   2066  C3'   C B  65      37.523 -38.721  46.314  1.00  0.00           C  
ATOM   2067  H3'   C B  65      37.569 -38.764  45.200  1.00  0.00           H  
ATOM   2068  O3'   C B  65      36.163 -38.652  46.806  1.00  0.00           O  
ATOM   2069  P     U B  66      35.145 -37.669  46.105  1.00  0.00           P  
ATOM   2070  OP1   U B  66      33.796 -37.928  46.650  1.00  0.00           O  
ATOM   2071  OP2   U B  66      35.343 -37.745  44.644  1.00  0.00           O1-
ATOM   2072  O5'   U B  66      35.651 -36.252  46.590  1.00  0.00           O  
ATOM   2073  C5'   U B  66      35.056 -35.566  47.716  1.00  0.00           C  
ATOM   2074 1H5'   U B  66      35.065 -36.229  48.611  1.00  0.00           H  
ATOM   2075 2H5'   U B  66      33.993 -35.312  47.495  1.00  0.00           H  
ATOM   2076  C4'   U B  66      35.786 -34.251  48.099  1.00  0.00           C  
ATOM   2077  H4'   U B  66      35.637 -34.038  49.179  1.00  0.00           H  
ATOM   2078  O4'   U B  66      37.229 -34.356  47.879  1.00  0.00           O  
ATOM   2079  C1'   U B  66      37.734 -33.115  47.408  1.00  0.00           C  
ATOM   2080  H1'   U B  66      38.535 -32.824  48.128  1.00  0.00           H  
ATOM   2081  N1    U B  66      38.291 -33.236  46.027  1.00  0.00           N  
ATOM   2082  C6    U B  66      37.768 -34.144  45.134  1.00  0.00           C  
ATOM   2083  H6    U B  66      36.925 -34.731  45.501  1.00  0.00           H  
ATOM   2084  C2    U B  66      39.287 -32.370  45.642  1.00  0.00           C  
ATOM   2085  O2    U B  66      39.711 -31.477  46.365  1.00  0.00           O  
ATOM   2086  N3    U B  66      39.788 -32.581  44.384  1.00  0.00           N  
ATOM   2087  H3    U B  66      40.537 -31.957  44.108  1.00  0.00           H  
ATOM   2088  C4    U B  66      39.360 -33.508  43.461  1.00  0.00           C  
ATOM   2089  O4    U B  66      39.917 -33.589  42.367  1.00  0.00           O  
ATOM   2090  C5    U B  66      38.261 -34.315  43.898  1.00  0.00           C  
ATOM   2091  H5    U B  66      37.851 -35.060  43.221  1.00  0.00           H  
ATOM   2092  C2'   U B  66      36.606 -32.103  47.498  1.00  0.00           C  
ATOM   2093  H2'   U B  66      36.659 -31.343  46.691  1.00  0.00           H  
ATOM   2094  O2'   U B  66      36.604 -31.457  48.760  1.00  0.00           O  
ATOM   2095 'HO2   U B  66      35.729 -31.050  48.803  1.00  0.00           H  
ATOM   2096  C3'   U B  66      35.363 -32.977  47.342  1.00  0.00           C  
ATOM   2097  H3'   U B  66      35.210 -33.274  46.279  1.00  0.00           H  
ATOM   2098  O3'   U B  66      34.170 -32.419  47.938  1.00  0.00           O  
ATOM   2099  P     A B  67      33.212 -31.461  47.121  1.00  0.00           P  
ATOM   2100  OP1   A B  67      32.294 -30.830  48.096  1.00  0.00           O  
ATOM   2101  OP2   A B  67      32.615 -32.218  46.005  1.00  0.00           O1-
ATOM   2102  O5'   A B  67      34.202 -30.359  46.539  1.00  0.00           O  
ATOM   2103  C5'   A B  67      34.147 -29.013  47.087  1.00  0.00           C  
ATOM   2104 1H5'   A B  67      34.234 -29.046  48.198  1.00  0.00           H  
ATOM   2105 2H5'   A B  67      33.170 -28.535  46.840  1.00  0.00           H  
ATOM   2106  C4'   A B  67      35.266 -28.068  46.584  1.00  0.00           C  
ATOM   2107  H4'   A B  67      35.417 -27.247  47.317  1.00  0.00           H  
ATOM   2108  O4'   A B  67      36.543 -28.762  46.450  1.00  0.00           O  
ATOM   2109  C1'   A B  67      37.285 -28.163  45.403  1.00  0.00           C  
ATOM   2110  H1'   A B  67      38.243 -27.807  45.850  1.00  0.00           H  
ATOM   2111  N9    A B  67      37.560 -29.106  44.322  1.00  0.00           N  
ATOM   2112  C5    A B  67      38.404 -30.022  42.517  1.00  0.00           C  
ATOM   2113  N7    A B  67      37.365 -30.855  42.921  1.00  0.00           N  
ATOM   2114  C8    A B  67      36.879 -30.254  43.988  1.00  0.00           C  
ATOM   2115  H8    A B  67      36.033 -30.602  44.590  1.00  0.00           H  
ATOM   2116  N1    A B  67      40.218 -29.083  41.309  1.00  0.00           N  
ATOM   2117  C2    A B  67      40.213 -28.102  42.218  1.00  0.00           C  
ATOM   2118  H2    A B  67      40.976 -27.326  42.083  1.00  0.00           H  
ATOM   2119  N3    A B  67      39.441 -27.959  43.295  1.00  0.00           N  
ATOM   2120  C4    A B  67      38.535 -28.947  43.373  1.00  0.00           C  
ATOM   2121  C6    A B  67      39.303 -30.076  41.430  1.00  0.00           C  
ATOM   2122  N6    A B  67      39.313 -31.068  40.522  1.00  0.00           N  
ATOM   2123  H61   A B  67      38.645 -31.805  40.581  1.00  0.00           H  
ATOM   2124  H62   A B  67      40.069 -31.139  39.869  1.00  0.00           H  
ATOM   2125  C2'   A B  67      36.496 -26.982  44.885  1.00  0.00           C  
ATOM   2126  H2'   A B  67      36.605 -26.851  43.789  1.00  0.00           H  
ATOM   2127  O2'   A B  67      36.889 -25.788  45.533  1.00  0.00           O  
ATOM   2128 'HO2   A B  67      36.454 -25.073  45.043  1.00  0.00           H  
ATOM   2129  C3'   A B  67      35.060 -27.386  45.224  1.00  0.00           C  
ATOM   2130  H3'   A B  67      34.691 -28.184  44.537  1.00  0.00           H  
ATOM   2131  O3'   A B  67      34.126 -26.286  45.339  1.00  0.00           O  
ATOM   2132  P     G B  68      33.517 -25.670  44.014  1.00  0.00           P  
ATOM   2133  OP1   G B  68      32.435 -24.731  44.381  1.00  0.00           O  
ATOM   2134  OP2   G B  68      33.195 -26.757  43.068  1.00  0.00           O1-
ATOM   2135  O5'   G B  68      34.732 -24.855  43.413  1.00  0.00           O  
ATOM   2136  C5'   G B  68      35.018 -23.503  43.829  1.00  0.00           C  
ATOM   2137 1H5'   G B  68      35.186 -23.465  44.930  1.00  0.00           H  
ATOM   2138 2H5'   G B  68      34.158 -22.835  43.591  1.00  0.00           H  
ATOM   2139  C4'   G B  68      36.270 -22.927  43.130  1.00  0.00           C  
ATOM   2140  H4'   G B  68      36.618 -22.014  43.659  1.00  0.00           H  
ATOM   2141  O4'   G B  68      37.375 -23.883  43.136  1.00  0.00           O  
ATOM   2142  C1'   G B  68      38.077 -23.789  41.897  1.00  0.00           C  
ATOM   2143  H1'   G B  68      39.153 -23.644  42.144  1.00  0.00           H  
ATOM   2144  N9    G B  68      37.926 -25.022  41.092  1.00  0.00           N  
ATOM   2145  C4    G B  68      38.674 -25.416  40.006  1.00  0.00           C  
ATOM   2146  N2    G B  68      41.078 -24.772  37.601  1.00  0.00           N  
ATOM   2147  H21   G B  68      41.473 -23.940  37.970  1.00  0.00           H  
ATOM   2148  H22   G B  68      41.546 -25.279  36.884  1.00  0.00           H  
ATOM   2149  N3    G B  68      39.688 -24.732  39.438  1.00  0.00           N  
ATOM   2150  C2    G B  68      40.136 -25.329  38.339  1.00  0.00           C  
ATOM   2151  N1    G B  68      39.712 -26.559  37.919  1.00  0.00           N  
ATOM   2152  H1    G B  68      40.070 -26.931  37.054  1.00  0.00           H  
ATOM   2153  C6    G B  68      38.732 -27.324  38.527  1.00  0.00           C  
ATOM   2154  O6    G B  68      38.429 -28.436  38.081  1.00  0.00           O  
ATOM   2155  C5    G B  68      38.164 -26.651  39.637  1.00  0.00           C  
ATOM   2156  N7    G B  68      37.098 -27.011  40.445  1.00  0.00           N  
ATOM   2157  C8    G B  68      36.987 -26.013  41.288  1.00  0.00           C  
ATOM   2158  H8    G B  68      36.234 -25.934  42.072  1.00  0.00           H  
ATOM   2159  C2'   G B  68      37.552 -22.558  41.183  1.00  0.00           C  
ATOM   2160  H2'   G B  68      37.620 -22.654  40.077  1.00  0.00           H  
ATOM   2161  O2'   G B  68      38.271 -21.413  41.621  1.00  0.00           O  
ATOM   2162 'HO2   G B  68      37.772 -20.625  41.308  1.00  0.00           H  
ATOM   2163  C3'   G B  68      36.088 -22.546  41.652  1.00  0.00           C  
ATOM   2164  H3'   G B  68      35.520 -23.371  41.170  1.00  0.00           H  
ATOM   2165  O3'   G B  68      35.350 -21.311  41.560  1.00  0.00           O  
ATOM   2166  P     U B  69      35.476 -20.240  40.422  1.00  0.00           P  
ATOM   2167  OP1   U B  69      36.729 -19.488  40.677  1.00  0.00           O  
ATOM   2168  OP2   U B  69      34.231 -19.451  40.345  1.00  0.00           O1-
ATOM   2169  O5'   U B  69      35.654 -21.110  39.100  1.00  0.00           O  
ATOM   2170  C5'   U B  69      36.669 -20.664  38.161  1.00  0.00           C  
ATOM   2171 1H5'   U B  69      37.665 -20.577  38.660  1.00  0.00           H  
ATOM   2172 2H5'   U B  69      36.396 -19.664  37.749  1.00  0.00           H  
ATOM   2173  C4'   U B  69      36.861 -21.615  36.968  1.00  0.00           C  
ATOM   2174  H4'   U B  69      37.671 -21.227  36.313  1.00  0.00           H  
ATOM   2175  O4'   U B  69      37.267 -22.946  37.389  1.00  0.00           O  
ATOM   2176  C1'   U B  69      37.040 -23.828  36.308  1.00  0.00           C  
ATOM   2177  H1'   U B  69      38.041 -23.967  35.837  1.00  0.00           H  
ATOM   2178  N1    U B  69      36.464 -25.122  36.741  1.00  0.00           N  
ATOM   2179  C6    U B  69      35.597 -25.211  37.805  1.00  0.00           C  
ATOM   2180  H6    U B  69      35.498 -24.296  38.401  1.00  0.00           H  
ATOM   2181  C2    U B  69      36.716 -26.207  35.939  1.00  0.00           C  
ATOM   2182  O2    U B  69      37.469 -26.157  34.976  1.00  0.00           O  
ATOM   2183  N3    U B  69      36.066 -27.353  36.288  1.00  0.00           N  
ATOM   2184  H3    U B  69      36.146 -28.093  35.601  1.00  0.00           H  
ATOM   2185  C4    U B  69      35.133 -27.512  37.285  1.00  0.00           C  
ATOM   2186  O4    U B  69      34.547 -28.587  37.403  1.00  0.00           O  
ATOM   2187  C5    U B  69      34.942 -26.347  38.105  1.00  0.00           C  
ATOM   2188  H5    U B  69      34.256 -26.411  38.948  1.00  0.00           H  
ATOM   2189  C2'   U B  69      36.114 -23.128  35.310  1.00  0.00           C  
ATOM   2190  H2'   U B  69      35.216 -23.746  35.083  1.00  0.00           H  
ATOM   2191  O2'   U B  69      36.779 -22.828  34.093  1.00  0.00           O  
ATOM   2192 'HO2   U B  69      36.083 -22.468  33.504  1.00  0.00           H  
ATOM   2193  C3'   U B  69      35.664 -21.866  36.063  1.00  0.00           C  
ATOM   2194  H3'   U B  69      34.797 -22.088  36.722  1.00  0.00           H  
ATOM   2195  O3'   U B  69      35.390 -20.735  35.212  1.00  0.00           O  
ATOM   2196 'HO3   U B  69      34.868 -21.065  34.446  1.00  0.00           H  
TER    2197        U B  69 
ATOM   2198  C5'   U C  70      34.045 -23.903  30.784  1.00  0.00           C  
ATOM   2199 1H5'   U C  70      35.081 -23.620  31.091  1.00  0.00           H  
ATOM   2200 2H5'   U C  70      33.691 -23.163  30.027  1.00  0.00           H  
ATOM   2201  P     U C  70      33.084 -22.631  32.837  1.00  0.00           P  
ATOM   2202  OP1   U C  70      34.394 -21.977  33.040  1.00  0.00           O  
ATOM   2203  OP2   U C  70      31.901 -21.820  32.536  1.00  0.00           O1-
ATOM   2204  O5'   U C  70      33.160 -23.914  31.937  1.00  0.00           O  
ATOM   2205  OP3   U C  70      32.693 -23.219  34.219  1.00  0.00           O  
ATOM   2206 3HOP   U C  70      31.731 -23.272  34.203  1.00  0.00           H  
ATOM   2207  C4'   U C  70      34.163 -25.270  30.069  1.00  0.00           C  
ATOM   2208  H4'   U C  70      35.024 -25.240  29.365  1.00  0.00           H  
ATOM   2209  O4'   U C  70      34.426 -26.354  31.010  1.00  0.00           O  
ATOM   2210  C1'   U C  70      33.858 -27.551  30.494  1.00  0.00           C  
ATOM   2211  H1'   U C  70      34.698 -28.279  30.405  1.00  0.00           H  
ATOM   2212  N1    U C  70      32.789 -28.077  31.391  1.00  0.00           N  
ATOM   2213  C6    U C  70      32.126 -27.236  32.258  1.00  0.00           C  
ATOM   2214  H6    U C  70      32.451 -26.191  32.236  1.00  0.00           H  
ATOM   2215  C2    U C  70      32.449 -29.407  31.297  1.00  0.00           C  
ATOM   2216  O2    U C  70      32.996 -30.178  30.520  1.00  0.00           O  
ATOM   2217  N3    U C  70      31.470 -29.816  32.166  1.00  0.00           N  
ATOM   2218  H3    U C  70      31.168 -30.775  32.068  1.00  0.00           H  
ATOM   2219  C4    U C  70      30.852 -29.060  33.137  1.00  0.00           C  
ATOM   2220  O4    U C  70      30.113 -29.597  33.959  1.00  0.00           O  
ATOM   2221  C5    U C  70      31.195 -27.671  33.118  1.00  0.00           C  
ATOM   2222  H5    U C  70      30.729 -27.011  33.845  1.00  0.00           H  
ATOM   2223  C2'   U C  70      33.330 -27.233  29.100  1.00  0.00           C  
ATOM   2224  H2'   U C  70      32.440 -27.847  28.840  1.00  0.00           H  
ATOM   2225  O2'   U C  70      34.353 -27.428  28.136  1.00  0.00           O  
ATOM   2226 'HO2   U C  70      34.009 -27.081  27.283  1.00  0.00           H  
ATOM   2227  C3'   U C  70      32.952 -25.751  29.252  1.00  0.00           C  
ATOM   2228  H3'   U C  70      32.055 -25.639  29.897  1.00  0.00           H  
ATOM   2229  O3'   U C  70      32.812 -24.962  28.051  1.00  0.00           O  
ATOM   2230  P     G C  71      32.139 -25.483  26.726  1.00  0.00           P  
ATOM   2231  OP1   G C  71      33.133 -26.353  26.050  1.00  0.00           O  
ATOM   2232  OP2   G C  71      31.647 -24.329  25.946  1.00  0.00           O1-
ATOM   2233  O5'   G C  71      30.909 -26.371  27.224  1.00  0.00           O  
ATOM   2234  C5'   G C  71      30.552 -27.515  26.397  1.00  0.00           C  
ATOM   2235 1H5'   G C  71      31.456 -28.129  26.167  1.00  0.00           H  
ATOM   2236 2H5'   G C  71      30.121 -27.170  25.428  1.00  0.00           H  
ATOM   2237  C4'   G C  71      29.542 -28.507  27.027  1.00  0.00           C  
ATOM   2238  H4'   G C  71      29.643 -29.483  26.503  1.00  0.00           H  
ATOM   2239  O4'   G C  71      29.790 -28.768  28.435  1.00  0.00           O  
ATOM   2240  C1'   G C  71      28.615 -29.344  28.986  1.00  0.00           C  
ATOM   2241  H1'   G C  71      28.855 -30.421  29.143  1.00  0.00           H  
ATOM   2242  N9    G C  71      28.250 -28.754  30.276  1.00  0.00           N  
ATOM   2243  C4    G C  71      27.505 -29.357  31.259  1.00  0.00           C  
ATOM   2244  N2    G C  71      25.857 -32.144  32.446  1.00  0.00           N  
ATOM   2245  H21   G C  71      26.029 -32.774  31.696  1.00  0.00           H  
ATOM   2246  H22   G C  71      25.533 -32.545  33.307  1.00  0.00           H  
ATOM   2247  N3    G C  71      26.979 -30.594  31.208  1.00  0.00           N  
ATOM   2248  C2    G C  71      26.372 -30.937  32.336  1.00  0.00           C  
ATOM   2249  N1    G C  71      26.229 -30.091  33.408  1.00  0.00           N  
ATOM   2250  H1    G C  71      25.722 -30.406  34.219  1.00  0.00           H  
ATOM   2251  C6    G C  71      26.729 -28.790  33.468  1.00  0.00           C  
ATOM   2252  O6    G C  71      26.557 -28.074  34.458  1.00  0.00           O  
ATOM   2253  C5    G C  71      27.423 -28.431  32.277  1.00  0.00           C  
ATOM   2254  N7    G C  71      28.099 -27.258  31.937  1.00  0.00           N  
ATOM   2255  C8    G C  71      28.571 -27.498  30.733  1.00  0.00           C  
ATOM   2256  H8    G C  71      29.176 -26.816  30.127  1.00  0.00           H  
ATOM   2257  C2'   G C  71      27.496 -29.223  27.956  1.00  0.00           C  
ATOM   2258  H2'   G C  71      26.538 -28.869  28.396  1.00  0.00           H  
ATOM   2259  O2'   G C  71      27.300 -30.478  27.330  1.00  0.00           O  
ATOM   2260 'HO2   G C  71      26.571 -30.382  26.690  1.00  0.00           H  
ATOM   2261  C3'   G C  71      28.050 -28.173  26.978  1.00  0.00           C  
ATOM   2262  H3'   G C  71      27.953 -27.145  27.397  1.00  0.00           H  
ATOM   2263  O3'   G C  71      27.557 -28.250  25.617  1.00  0.00           O  
ATOM   2264  P     A C  72      26.063 -27.821  25.330  1.00  0.00           P  
ATOM   2265  OP1   A C  72      25.920 -27.464  23.902  1.00  0.00           O  
ATOM   2266  OP2   A C  72      25.619 -26.835  26.338  1.00  0.00           O1-
ATOM   2267  O5'   A C  72      25.286 -29.167  25.606  1.00  0.00           O  
ATOM   2268  C5'   A C  72      25.170 -30.209  24.614  1.00  0.00           C  
ATOM   2269 1H5'   A C  72      26.182 -30.587  24.342  1.00  0.00           H  
ATOM   2270 2H5'   A C  72      24.684 -29.816  23.690  1.00  0.00           H  
ATOM   2271  C4'   A C  72      24.329 -31.402  25.120  1.00  0.00           C  
ATOM   2272  H4'   A C  72      24.458 -32.281  24.453  1.00  0.00           H  
ATOM   2273  O4'   A C  72      24.752 -31.802  26.461  1.00  0.00           O  
ATOM   2274  C1'   A C  72      23.610 -32.114  27.243  1.00  0.00           C  
ATOM   2275  H1'   A C  72      23.789 -33.121  27.686  1.00  0.00           H  
ATOM   2276  N9    A C  72      23.431 -31.123  28.314  1.00  0.00           N  
ATOM   2277  C5    A C  72      23.108 -30.138  30.247  1.00  0.00           C  
ATOM   2278  N7    A C  72      23.395 -29.123  29.354  1.00  0.00           N  
ATOM   2279  C8    A C  72      23.587 -29.756  28.223  1.00  0.00           C  
ATOM   2280  H8    A C  72      23.826 -29.267  27.281  1.00  0.00           H  
ATOM   2281  N1    A C  72      22.507 -31.279  32.229  1.00  0.00           N  
ATOM   2282  C2    A C  72      22.534 -32.400  31.498  1.00  0.00           C  
ATOM   2283  H2    A C  72      22.291 -33.318  32.044  1.00  0.00           H  
ATOM   2284  N3    A C  72      22.830 -32.557  30.202  1.00  0.00           N  
ATOM   2285  C4    A C  72      23.108 -31.373  29.627  1.00  0.00           C  
ATOM   2286  C6    A C  72      22.826 -30.113  31.622  1.00  0.00           C  
ATOM   2287  N6    A C  72      22.907 -28.987  32.347  1.00  0.00           N  
ATOM   2288  H61   A C  72      23.325 -28.169  31.961  1.00  0.00           H  
ATOM   2289  H62   A C  72      22.708 -29.032  33.335  1.00  0.00           H  
ATOM   2290  C2'   A C  72      22.422 -32.182  26.305  1.00  0.00           C  
ATOM   2291  H2'   A C  72      21.469 -31.896  26.803  1.00  0.00           H  
ATOM   2292  O2'   A C  72      22.314 -33.491  25.767  1.00  0.00           O  
ATOM   2293 'HO2   A C  72      21.635 -33.439  25.056  1.00  0.00           H  
ATOM   2294  C3'   A C  72      22.816 -31.143  25.239  1.00  0.00           C  
ATOM   2295  H3'   A C  72      22.692 -30.113  25.638  1.00  0.00           H  
ATOM   2296  O3'   A C  72      22.199 -31.245  23.939  1.00  0.00           O  
ATOM   2297  P     U C  73      20.665 -31.528  23.728  1.00  0.00           P  
ATOM   2298  OP1   U C  73      20.480 -32.988  23.925  1.00  0.00           O  
ATOM   2299  OP2   U C  73      20.236 -30.973  22.428  1.00  0.00           O1-
ATOM   2300  O5'   U C  73      19.965 -30.748  24.930  1.00  0.00           O  
ATOM   2301  C5'   U C  73      18.633 -31.187  25.320  1.00  0.00           C  
ATOM   2302 1H5'   U C  73      18.580 -32.302  25.369  1.00  0.00           H  
ATOM   2303 2H5'   U C  73      17.889 -30.851  24.561  1.00  0.00           H  
ATOM   2304  C4'   U C  73      18.133 -30.701  26.707  1.00  0.00           C  
ATOM   2305  H4'   U C  73      17.437 -31.467  27.114  1.00  0.00           H  
ATOM   2306  O4'   U C  73      19.186 -30.518  27.700  1.00  0.00           O  
ATOM   2307  C1'   U C  73      18.619 -29.811  28.786  1.00  0.00           C  
ATOM   2308  H1'   U C  73      18.355 -30.603  29.526  1.00  0.00           H  
ATOM   2309  N1    U C  73      19.538 -28.815  29.374  1.00  0.00           N  
ATOM   2310  C6    U C  73      20.321 -28.024  28.569  1.00  0.00           C  
ATOM   2311  H6    U C  73      20.356 -28.332  27.518  1.00  0.00           H  
ATOM   2312  C2    U C  73      19.416 -28.562  30.720  1.00  0.00           C  
ATOM   2313  O2    U C  73      18.645 -29.166  31.455  1.00  0.00           O  
ATOM   2314  N3    U C  73      20.199 -27.551  31.189  1.00  0.00           N  
ATOM   2315  H3    U C  73      20.071 -27.360  32.174  1.00  0.00           H  
ATOM   2316  C4    U C  73      20.949 -26.669  30.452  1.00  0.00           C  
ATOM   2317  O4    U C  73      21.486 -25.715  31.018  1.00  0.00           O  
ATOM   2318  C5    U C  73      21.016 -26.976  29.049  1.00  0.00           C  
ATOM   2319  H5    U C  73      21.633 -26.355  28.405  1.00  0.00           H  
ATOM   2320  C2'   U C  73      17.337 -29.139  28.292  1.00  0.00           C  
ATOM   2321  H2'   U C  73      17.338 -28.044  28.475  1.00  0.00           H  
ATOM   2322  O2'   U C  73      16.205 -29.717  28.917  1.00  0.00           O  
ATOM   2323 'HO2   U C  73      15.430 -29.216  28.605  1.00  0.00           H  
ATOM   2324  C3'   U C  73      17.362 -29.386  26.777  1.00  0.00           C  
ATOM   2325  H3'   U C  73      18.014 -28.642  26.264  1.00  0.00           H  
ATOM   2326  O3'   U C  73      16.063 -29.502  26.143  1.00  0.00           O  
ATOM   2327  P     A C  74      15.263 -28.170  25.836  1.00  0.00           P  
ATOM   2328  OP1   A C  74      14.117 -28.503  24.961  1.00  0.00           O  
ATOM   2329  OP2   A C  74      16.211 -27.132  25.379  1.00  0.00           O1-
ATOM   2330  O5'   A C  74      14.730 -27.754  27.275  1.00  0.00           O  
ATOM   2331  C5'   A C  74      13.384 -28.102  27.681  1.00  0.00           C  
ATOM   2332 1H5'   A C  74      13.263 -29.209  27.686  1.00  0.00           H  
ATOM   2333 2H5'   A C  74      12.637 -27.679  26.966  1.00  0.00           H  
ATOM   2334  C4'   A C  74      13.021 -27.580  29.091  1.00  0.00           C  
ATOM   2335  H4'   A C  74      12.136 -28.121  29.489  1.00  0.00           H  
ATOM   2336  O4'   A C  74      14.117 -27.797  30.027  1.00  0.00           O  
ATOM   2337  C1'   A C  74      14.142 -26.749  30.979  1.00  0.00           C  
ATOM   2338  H1'   A C  74      13.947 -27.229  31.967  1.00  0.00           H  
ATOM   2339  N9    A C  74      15.454 -26.092  31.019  1.00  0.00           N  
ATOM   2340  C5    A C  74      17.266 -25.037  31.692  1.00  0.00           C  
ATOM   2341  N7    A C  74      17.477 -25.352  30.354  1.00  0.00           N  
ATOM   2342  C8    A C  74      16.368 -25.969  29.997  1.00  0.00           C  
ATOM   2343  H8    A C  74      16.146 -26.365  29.000  1.00  0.00           H  
ATOM   2344  N1    A C  74      17.555 -24.222  33.905  1.00  0.00           N  
ATOM   2345  C2    A C  74      16.331 -24.701  34.156  1.00  0.00           C  
ATOM   2346  H2    A C  74      15.960 -24.549  35.177  1.00  0.00           H  
ATOM   2347  N3    A C  74      15.500 -25.350  33.339  1.00  0.00           N  
ATOM   2348  C4    A C  74      16.027 -25.486  32.112  1.00  0.00           C  
ATOM   2349  C6    A C  74      18.061 -24.375  32.656  1.00  0.00           C  
ATOM   2350  N6    A C  74      19.305 -23.907  32.433  1.00  0.00           N  
ATOM   2351  H61   A C  74      19.817 -24.208  31.630  1.00  0.00           H  
ATOM   2352  H62   A C  74      19.797 -23.519  33.212  1.00  0.00           H  
ATOM   2353  C2'   A C  74      13.009 -25.785  30.665  1.00  0.00           C  
ATOM   2354  H2'   A C  74      13.314 -24.725  30.777  1.00  0.00           H  
ATOM   2355  O2'   A C  74      11.906 -26.048  31.511  1.00  0.00           O  
ATOM   2356 'HO2   A C  74      11.269 -25.319  31.392  1.00  0.00           H  
ATOM   2357  C3'   A C  74      12.703 -26.083  29.191  1.00  0.00           C  
ATOM   2358  H3'   A C  74      13.440 -25.575  28.527  1.00  0.00           H  
ATOM   2359  O3'   A C  74      11.338 -25.839  28.772  1.00  0.00           O  
ATOM   2360  P     U C  75      10.860 -24.372  28.439  1.00  0.00           P  
ATOM   2361  OP1   U C  75       9.543 -24.440  27.767  1.00  0.00           O  
ATOM   2362  OP2   U C  75      11.951 -23.639  27.765  1.00  0.00           O1-
ATOM   2363  O5'   U C  75      10.683 -23.750  29.876  1.00  0.00           O  
ATOM   2364  C5'   U C  75       9.400 -23.605  30.521  1.00  0.00           C  
ATOM   2365 1H5'   U C  75       8.891 -24.594  30.573  1.00  0.00           H  
ATOM   2366 2H5'   U C  75       8.748 -22.915  29.937  1.00  0.00           H  
ATOM   2367  C4'   U C  75       9.512 -23.057  31.966  1.00  0.00           C  
ATOM   2368  H4'   U C  75       8.599 -23.318  32.541  1.00  0.00           H  
ATOM   2369  O4'   U C  75      10.647 -23.656  32.666  1.00  0.00           O  
ATOM   2370  C1'   U C  75      11.243 -22.683  33.514  1.00  0.00           C  
ATOM   2371  H1'   U C  75      11.284 -23.148  34.527  1.00  0.00           H  
ATOM   2372  N1    U C  75      12.615 -22.322  33.042  1.00  0.00           N  
ATOM   2373  C6    U C  75      12.922 -22.324  31.699  1.00  0.00           C  
ATOM   2374  H6    U C  75      12.094 -22.535  31.031  1.00  0.00           H  
ATOM   2375  C2    U C  75      13.557 -21.955  33.972  1.00  0.00           C  
ATOM   2376  O2    U C  75      13.317 -21.877  35.171  1.00  0.00           O  
ATOM   2377  N3    U C  75      14.803 -21.709  33.459  1.00  0.00           N  
ATOM   2378  H3    U C  75      15.478 -21.343  34.117  1.00  0.00           H  
ATOM   2379  C4    U C  75      15.211 -21.823  32.149  1.00  0.00           C  
ATOM   2380  O4    U C  75      16.400 -21.712  31.861  1.00  0.00           O  
ATOM   2381  C5    U C  75      14.160 -22.118  31.231  1.00  0.00           C  
ATOM   2382  H5    U C  75      14.393 -22.210  30.172  1.00  0.00           H  
ATOM   2383  C2'   U C  75      10.298 -21.494  33.551  1.00  0.00           C  
ATOM   2384  H2'   U C  75      10.830 -20.536  33.737  1.00  0.00           H  
ATOM   2385  O2'   U C  75       9.306 -21.707  34.547  1.00  0.00           O  
ATOM   2386 'HO2   U C  75       8.627 -21.007  34.418  1.00  0.00           H  
ATOM   2387  C3'   U C  75       9.713 -21.535  32.128  1.00  0.00           C  
ATOM   2388  H3'   U C  75      10.476 -21.221  31.385  1.00  0.00           H  
ATOM   2389  O3'   U C  75       8.477 -20.838  31.881  1.00  0.00           O  
ATOM   2390  P     G C  76       8.062 -19.466  32.535  1.00  0.00           P  
ATOM   2391  OP1   G C  76       7.613 -19.780  33.914  1.00  0.00           O  
ATOM   2392  OP2   G C  76       7.083 -18.790  31.659  1.00  0.00           O1-
ATOM   2393  O5'   G C  76       9.418 -18.626  32.615  1.00  0.00           O  
ATOM   2394  C5'   G C  76       9.486 -17.584  33.634  1.00  0.00           C  
ATOM   2395 1H5'   G C  76       9.109 -17.964  34.616  1.00  0.00           H  
ATOM   2396 2H5'   G C  76       8.839 -16.725  33.339  1.00  0.00           H  
ATOM   2397  C4'   G C  76      10.898 -17.016  33.947  1.00  0.00           C  
ATOM   2398  H4'   G C  76      10.902 -16.662  35.002  1.00  0.00           H  
ATOM   2399  O4'   G C  76      11.971 -17.997  33.835  1.00  0.00           O  
ATOM   2400  C1'   G C  76      13.203 -17.291  33.735  1.00  0.00           C  
ATOM   2401  H1'   G C  76      13.709 -17.421  34.719  1.00  0.00           H  
ATOM   2402  N9    G C  76      14.079 -17.814  32.681  1.00  0.00           N  
ATOM   2403  C4    G C  76      15.442 -17.640  32.584  1.00  0.00           C  
ATOM   2404  N2    G C  76      18.389 -16.274  33.783  1.00  0.00           N  
ATOM   2405  H21   G C  76      18.062 -15.733  34.549  1.00  0.00           H  
ATOM   2406  H22   G C  76      19.310 -16.103  33.430  1.00  0.00           H  
ATOM   2407  N3    G C  76      16.222 -16.956  33.445  1.00  0.00           N  
ATOM   2408  C2    G C  76      17.489 -16.908  33.059  1.00  0.00           C  
ATOM   2409  N1    G C  76      17.955 -17.522  31.929  1.00  0.00           N  
ATOM   2410  H1    G C  76      18.914 -17.356  31.669  1.00  0.00           H  
ATOM   2411  C6    G C  76      17.182 -18.248  31.029  1.00  0.00           C  
ATOM   2412  O6    G C  76      17.698 -18.767  30.036  1.00  0.00           O  
ATOM   2413  C5    G C  76      15.812 -18.285  31.422  1.00  0.00           C  
ATOM   2414  N7    G C  76      14.703 -18.846  30.793  1.00  0.00           N  
ATOM   2415  C8    G C  76      13.694 -18.535  31.576  1.00  0.00           C  
ATOM   2416  H8    G C  76      12.646 -18.806  31.417  1.00  0.00           H  
ATOM   2417  C2'   G C  76      12.890 -15.816  33.519  1.00  0.00           C  
ATOM   2418  H2'   G C  76      13.489 -15.370  32.698  1.00  0.00           H  
ATOM   2419  O2'   G C  76      13.124 -15.094  34.713  1.00  0.00           O  
ATOM   2420 'HO2   G C  76      13.130 -14.157  34.454  1.00  0.00           H  
ATOM   2421  C3'   G C  76      11.407 -15.830  33.126  1.00  0.00           C  
ATOM   2422  H3'   G C  76      11.279 -16.142  32.064  1.00  0.00           H  
ATOM   2423  O3'   G C  76      10.679 -14.623  33.461  1.00  0.00           O  
ATOM   2424  P     U C  77      10.447 -13.504  32.370  1.00  0.00           P  
ATOM   2425  OP1   U C  77       9.225 -12.746  32.711  1.00  0.00           O  
ATOM   2426  OP2   U C  77      10.552 -14.098  31.020  1.00  0.00           O1-
ATOM   2427  O5'   U C  77      11.695 -12.563  32.535  1.00  0.00           O  
ATOM   2428  C5'   U C  77      12.049 -11.808  33.706  1.00  0.00           C  
ATOM   2429 1H5'   U C  77      11.773 -12.358  34.635  1.00  0.00           H  
ATOM   2430 2H5'   U C  77      11.502 -10.837  33.701  1.00  0.00           H  
ATOM   2431  C4'   U C  77      13.566 -11.516  33.737  1.00  0.00           C  
ATOM   2432  H4'   U C  77      13.872 -11.063  34.702  1.00  0.00           H  
ATOM   2433  O4'   U C  77      14.286 -12.773  33.583  1.00  0.00           O  
ATOM   2434  C1'   U C  77      15.412 -12.608  32.754  1.00  0.00           C  
ATOM   2435  H1'   U C  77      16.272 -12.854  33.422  1.00  0.00           H  
ATOM   2436  N1    U C  77      15.363 -13.500  31.564  1.00  0.00           N  
ATOM   2437  C6    U C  77      14.229 -13.609  30.790  1.00  0.00           C  
ATOM   2438  H6    U C  77      13.353 -13.073  31.152  1.00  0.00           H  
ATOM   2439  C2    U C  77      16.521 -14.126  31.196  1.00  0.00           C  
ATOM   2440  O2    U C  77      17.554 -14.012  31.843  1.00  0.00           O  
ATOM   2441  N3    U C  77      16.461 -14.859  30.044  1.00  0.00           N  
ATOM   2442  H3    U C  77      17.361 -15.121  29.676  1.00  0.00           H  
ATOM   2443  C4    U C  77      15.401 -14.927  29.167  1.00  0.00           C  
ATOM   2444  O4    U C  77      15.540 -15.486  28.083  1.00  0.00           O  
ATOM   2445  C5    U C  77      14.201 -14.302  29.641  1.00  0.00           C  
ATOM   2446  H5    U C  77      13.309 -14.335  29.020  1.00  0.00           H  
ATOM   2447  C2'   U C  77      15.505 -11.148  32.346  1.00  0.00           C  
ATOM   2448  H2'   U C  77      15.743 -11.043  31.266  1.00  0.00           H  
ATOM   2449  O2'   U C  77      16.495 -10.463  33.092  1.00  0.00           O  
ATOM   2450 'HO2   U C  77      16.363  -9.518  32.875  1.00  0.00           H  
ATOM   2451  C3'   U C  77      14.088 -10.626  32.598  1.00  0.00           C  
ATOM   2452  H3'   U C  77      13.451 -10.886  31.719  1.00  0.00           H  
ATOM   2453  O3'   U C  77      14.035  -9.226  32.964  1.00  0.00           O  
ATOM   2454  P     U C  78      13.161  -8.199  32.141  1.00  0.00           P  
ATOM   2455  OP1   U C  78      12.123  -7.639  33.029  1.00  0.00           O  
ATOM   2456  OP2   U C  78      12.751  -8.824  30.865  1.00  0.00           O1-
ATOM   2457  O5'   U C  78      14.185  -7.065  31.764  1.00  0.00           O  
ATOM   2458  C5'   U C  78      15.250  -6.554  32.581  1.00  0.00           C  
ATOM   2459 1H5'   U C  78      15.311  -7.066  33.569  1.00  0.00           H  
ATOM   2460 2H5'   U C  78      15.054  -5.475  32.774  1.00  0.00           H  
ATOM   2461  C4'   U C  78      16.615  -6.661  31.877  1.00  0.00           C  
ATOM   2462  H4'   U C  78      17.419  -6.238  32.516  1.00  0.00           H  
ATOM   2463  O4'   U C  78      16.943  -8.064  31.657  1.00  0.00           O  
ATOM   2464  C1'   U C  78      17.641  -8.199  30.430  1.00  0.00           C  
ATOM   2465  H1'   U C  78      18.633  -8.636  30.696  1.00  0.00           H  
ATOM   2466  N1    U C  78      16.908  -9.097  29.495  1.00  0.00           N  
ATOM   2467  C6    U C  78      15.531  -9.115  29.446  1.00  0.00           C  
ATOM   2468  H6    U C  78      15.033  -8.380  30.076  1.00  0.00           H  
ATOM   2469  C2    U C  78      17.644  -9.893  28.655  1.00  0.00           C  
ATOM   2470  O2    U C  78      18.863  -9.845  28.585  1.00  0.00           O  
ATOM   2471  N3    U C  78      16.914 -10.777  27.918  1.00  0.00           N  
ATOM   2472  H3    U C  78      17.464 -11.369  27.303  1.00  0.00           H  
ATOM   2473  C4    U C  78      15.559 -10.987  27.951  1.00  0.00           C  
ATOM   2474  O4    U C  78      15.078 -11.946  27.354  1.00  0.00           O  
ATOM   2475  C5    U C  78      14.843 -10.025  28.737  1.00  0.00           C  
ATOM   2476  H5    U C  78      13.759 -10.098  28.814  1.00  0.00           H  
ATOM   2477  C2'   U C  78      17.878  -6.809  29.874  1.00  0.00           C  
ATOM   2478  H2'   U C  78      17.835  -6.787  28.765  1.00  0.00           H  
ATOM   2479  O2'   U C  78      19.126  -6.310  30.317  1.00  0.00           O  
ATOM   2480 'HO2   U C  78      19.083  -5.364  30.136  1.00  0.00           H  
ATOM   2481  C3'   U C  78      16.737  -6.005  30.487  1.00  0.00           C  
ATOM   2482  H3'   U C  78      15.779  -6.196  29.952  1.00  0.00           H  
ATOM   2483  O3'   U C  78      17.017  -4.594  30.629  1.00  0.00           O  
ATOM   2484  P     U C  79      16.702  -3.577  29.462  1.00  0.00           P  
ATOM   2485  OP1   U C  79      17.405  -2.315  29.781  1.00  0.00           O  
ATOM   2486  OP2   U C  79      15.241  -3.517  29.264  1.00  0.00           O1-
ATOM   2487  O5'   U C  79      17.371  -4.246  28.185  1.00  0.00           O  
ATOM   2488  C5'   U C  79      18.660  -3.769  27.714  1.00  0.00           C  
ATOM   2489 1H5'   U C  79      19.412  -3.817  28.535  1.00  0.00           H  
ATOM   2490 2H5'   U C  79      18.582  -2.706  27.387  1.00  0.00           H  
ATOM   2491  C4'   U C  79      19.238  -4.576  26.523  1.00  0.00           C  
ATOM   2492  H4'   U C  79      20.319  -4.353  26.397  1.00  0.00           H  
ATOM   2493  O4'   U C  79      19.119  -6.009  26.747  1.00  0.00           O  
ATOM   2494  C1'   U C  79      18.905  -6.669  25.515  1.00  0.00           C  
ATOM   2495  H1'   U C  79      19.780  -7.352  25.400  1.00  0.00           H  
ATOM   2496  N1    U C  79      17.631  -7.426  25.519  1.00  0.00           N  
ATOM   2497  C6    U C  79      16.524  -6.937  26.175  1.00  0.00           C  
ATOM   2498  H6    U C  79      16.684  -6.014  26.742  1.00  0.00           H  
ATOM   2499  C2    U C  79      17.554  -8.544  24.733  1.00  0.00           C  
ATOM   2500  O2    U C  79      18.493  -8.937  24.052  1.00  0.00           O  
ATOM   2501  N3    U C  79      16.346  -9.184  24.747  1.00  0.00           N  
ATOM   2502  H3    U C  79      16.286 -10.009  24.180  1.00  0.00           H  
ATOM   2503  C4    U C  79      15.185  -8.744  25.345  1.00  0.00           C  
ATOM   2504  O4    U C  79      14.143  -9.370  25.183  1.00  0.00           O  
ATOM   2505  C5    U C  79      15.330  -7.548  26.123  1.00  0.00           C  
ATOM   2506  H5    U C  79      14.458  -7.146  26.633  1.00  0.00           H  
ATOM   2507  C2'   U C  79      18.934  -5.627  24.406  1.00  0.00           C  
ATOM   2508  H2'   U C  79      18.172  -5.824  23.619  1.00  0.00           H  
ATOM   2509  O2'   U C  79      20.221  -5.576  23.812  1.00  0.00           O  
ATOM   2510 'HO2   U C  79      20.226  -4.823  23.194  1.00  0.00           H  
ATOM   2511  C3'   U C  79      18.578  -4.343  25.160  1.00  0.00           C  
ATOM   2512  H3'   U C  79      17.484  -4.299  25.365  1.00  0.00           H  
ATOM   2513  O3'   U C  79      19.064  -3.117  24.563  1.00  0.00           O  
ATOM   2514  P     G C  80      18.348  -2.620  23.242  1.00  0.00           P  
ATOM   2515  OP1   G C  80      18.479  -1.150  23.161  1.00  0.00           O  
ATOM   2516  OP2   G C  80      16.997  -3.213  23.165  1.00  0.00           O1-
ATOM   2517  O5'   G C  80      19.249  -3.301  22.128  1.00  0.00           O  
ATOM   2518  C5'   G C  80      20.479  -2.666  21.700  1.00  0.00           C  
ATOM   2519 1H5'   G C  80      21.156  -2.519  22.573  1.00  0.00           H  
ATOM   2520 2H5'   G C  80      20.267  -1.663  21.257  1.00  0.00           H  
ATOM   2521  C4'   G C  80      21.250  -3.490  20.642  1.00  0.00           C  
ATOM   2522  H4'   G C  80      22.312  -3.166  20.599  1.00  0.00           H  
ATOM   2523  O4'   G C  80      21.247  -4.907  20.988  1.00  0.00           O  
ATOM   2524  C1'   G C  80      21.094  -5.683  19.811  1.00  0.00           C  
ATOM   2525  H1'   G C  80      21.973  -6.367  19.776  1.00  0.00           H  
ATOM   2526  N9    G C  80      19.867  -6.492  19.848  1.00  0.00           N  
ATOM   2527  C4    G C  80      19.658  -7.669  19.174  1.00  0.00           C  
ATOM   2528  N2    G C  80      20.789 -10.186  17.080  1.00  0.00           N  
ATOM   2529  H21   G C  80      21.691  -9.843  16.844  1.00  0.00           H  
ATOM   2530  H22   G C  80      20.507 -11.099  16.802  1.00  0.00           H  
ATOM   2531  N3    G C  80      20.529  -8.283  18.348  1.00  0.00           N  
ATOM   2532  C2    G C  80      20.077  -9.451  17.911  1.00  0.00           C  
ATOM   2533  N1    G C  80      18.875  -9.978  18.291  1.00  0.00           N  
ATOM   2534  H1    G C  80      18.577 -10.843  17.871  1.00  0.00           H  
ATOM   2535  C6    G C  80      17.956  -9.369  19.128  1.00  0.00           C  
ATOM   2536  O6    G C  80      16.891  -9.926  19.407  1.00  0.00           O  
ATOM   2537  C5    G C  80      18.406  -8.099  19.568  1.00  0.00           C  
ATOM   2538  N7    G C  80      17.810  -7.185  20.424  1.00  0.00           N  
ATOM   2539  C8    G C  80      18.713  -6.238  20.562  1.00  0.00           C  
ATOM   2540  H8    G C  80      18.603  -5.341  21.176  1.00  0.00           H  
ATOM   2541  C2'   G C  80      21.143  -4.759  18.617  1.00  0.00           C  
ATOM   2542  H2'   G C  80      20.445  -5.073  17.813  1.00  0.00           H  
ATOM   2543  O2'   G C  80      22.456  -4.697  18.092  1.00  0.00           O  
ATOM   2544 'HO2   G C  80      22.389  -4.067  17.361  1.00  0.00           H  
ATOM   2545  C3'   G C  80      20.703  -3.416  19.206  1.00  0.00           C  
ATOM   2546  H3'   G C  80      19.593  -3.370  19.298  1.00  0.00           H  
ATOM   2547  O3'   G C  80      21.243  -2.253  18.540  1.00  0.00           O  
ATOM   2548  P     A C  81      20.590  -1.644  17.240  1.00  0.00           P  
ATOM   2549  OP1   A C  81      21.515  -0.614  16.717  1.00  0.00           O  
ATOM   2550  OP2   A C  81      19.201  -1.246  17.537  1.00  0.00           O1-
ATOM   2551  O5'   A C  81      20.569  -2.880  16.249  1.00  0.00           O  
ATOM   2552  C5'   A C  81      21.459  -2.936  15.110  1.00  0.00           C  
ATOM   2553 1H5'   A C  81      22.514  -2.798  15.440  1.00  0.00           H  
ATOM   2554 2H5'   A C  81      21.219  -2.115  14.393  1.00  0.00           H  
ATOM   2555  C4'   A C  81      21.384  -4.274  14.334  1.00  0.00           C  
ATOM   2556  H4'   A C  81      22.328  -4.439  13.771  1.00  0.00           H  
ATOM   2557  O4'   A C  81      21.213  -5.414  15.233  1.00  0.00           O  
ATOM   2558  C1'   A C  81      20.311  -6.342  14.648  1.00  0.00           C  
ATOM   2559  H1'   A C  81      20.812  -7.337  14.668  1.00  0.00           H  
ATOM   2560  N9    A C  81      19.050  -6.397  15.394  1.00  0.00           N  
ATOM   2561  C5    A C  81      17.175  -7.076  16.307  1.00  0.00           C  
ATOM   2562  N7    A C  81      17.292  -5.739  16.634  1.00  0.00           N  
ATOM   2563  C8    A C  81      18.417  -5.373  16.067  1.00  0.00           C  
ATOM   2564  H8    A C  81      18.839  -4.368  16.111  1.00  0.00           H  
ATOM   2565  N1    A C  81      16.321  -9.264  16.059  1.00  0.00           N  
ATOM   2566  C2    A C  81      17.374  -9.509  15.272  1.00  0.00           C  
ATOM   2567  H2    A C  81      17.430 -10.527  14.868  1.00  0.00           H  
ATOM   2568  N3    A C  81      18.423  -8.723  15.017  1.00  0.00           N  
ATOM   2569  C4    A C  81      18.238  -7.492  15.528  1.00  0.00           C  
ATOM   2570  C6    A C  81      16.194  -8.037  16.614  1.00  0.00           C  
ATOM   2571  N6    A C  81      15.183  -7.816  17.470  1.00  0.00           N  
ATOM   2572  H61   A C  81      15.275  -7.078  18.138  1.00  0.00           H  
ATOM   2573  H62   A C  81      14.588  -8.591  17.707  1.00  0.00           H  
ATOM   2574  C2'   A C  81      20.086  -5.918  13.218  1.00  0.00           C  
ATOM   2575  H2'   A C  81      19.079  -6.197  12.836  1.00  0.00           H  
ATOM   2576  O2'   A C  81      21.085  -6.446  12.366  1.00  0.00           O  
ATOM   2577 'HO2   A C  81      21.131  -5.790  11.655  1.00  0.00           H  
ATOM   2578  C3'   A C  81      20.232  -4.406  13.324  1.00  0.00           C  
ATOM   2579  H3'   A C  81      19.340  -3.941  13.805  1.00  0.00           H  
ATOM   2580  O3'   A C  81      20.588  -3.779  12.076  1.00  0.00           O  
ATOM   2581  P     U C  82      19.462  -3.164  11.150  1.00  0.00           P  
ATOM   2582  OP1   U C  82      20.007  -3.172   9.774  1.00  0.00           O  
ATOM   2583  OP2   U C  82      19.050  -1.869  11.722  1.00  0.00           O1-
ATOM   2584  O5'   U C  82      18.263  -4.214  11.268  1.00  0.00           O  
ATOM   2585  C5'   U C  82      18.021  -5.071  10.119  1.00  0.00           C  
ATOM   2586 1H5'   U C  82      18.956  -5.617   9.849  1.00  0.00           H  
ATOM   2587 2H5'   U C  82      17.724  -4.457   9.234  1.00  0.00           H  
ATOM   2588  C4'   U C  82      16.926  -6.155  10.301  1.00  0.00           C  
ATOM   2589  H4'   U C  82      17.160  -6.992   9.606  1.00  0.00           H  
ATOM   2590  O4'   U C  82      16.876  -6.733  11.641  1.00  0.00           O  
ATOM   2591  C1'   U C  82      15.598  -7.333  11.818  1.00  0.00           C  
ATOM   2592  H1'   U C  82      15.785  -8.432  11.857  1.00  0.00           H  
ATOM   2593  N1    U C  82      14.922  -6.873  13.059  1.00  0.00           N  
ATOM   2594  C6    U C  82      15.186  -5.640  13.608  1.00  0.00           C  
ATOM   2595  H6    U C  82      15.977  -5.068  13.107  1.00  0.00           H  
ATOM   2596  C2    U C  82      13.941  -7.685  13.577  1.00  0.00           C  
ATOM   2597  O2    U C  82      13.644  -8.767  13.093  1.00  0.00           O  
ATOM   2598  N3    U C  82      13.307  -7.202  14.684  1.00  0.00           N  
ATOM   2599  H3    U C  82      12.514  -7.753  14.969  1.00  0.00           H  
ATOM   2600  C4    U C  82      13.500  -5.980  15.286  1.00  0.00           C  
ATOM   2601  O4    U C  82      12.812  -5.668  16.260  1.00  0.00           O  
ATOM   2602  C5    U C  82      14.536  -5.181  14.692  1.00  0.00           C  
ATOM   2603  H5    U C  82      14.768  -4.214  15.130  1.00  0.00           H  
ATOM   2604  C2'   U C  82      14.766  -7.017  10.574  1.00  0.00           C  
ATOM   2605  H2'   U C  82      13.705  -6.792  10.813  1.00  0.00           H  
ATOM   2606  O2'   U C  82      14.823  -8.079   9.640  1.00  0.00           O  
ATOM   2607 'HO2   U C  82      14.550  -7.666   8.809  1.00  0.00           H  
ATOM   2608  C3'   U C  82      15.467  -5.783  10.013  1.00  0.00           C  
ATOM   2609  H3'   U C  82      15.250  -4.871  10.616  1.00  0.00           H  
ATOM   2610  O3'   U C  82      15.261  -5.590   8.594  1.00  0.00           O  
ATOM   2611  P     A C  83      14.115  -4.620   8.093  1.00  0.00           P  
ATOM   2612  OP1   A C  83      14.083  -4.700   6.615  1.00  0.00           O  
ATOM   2613  OP2   A C  83      14.295  -3.299   8.721  1.00  0.00           O1-
ATOM   2614  O5'   A C  83      12.801  -5.291   8.687  1.00  0.00           O  
ATOM   2615  C5'   A C  83      11.943  -6.056   7.798  1.00  0.00           C  
ATOM   2616 1H5'   A C  83      12.504  -6.928   7.390  1.00  0.00           H  
ATOM   2617 2H5'   A C  83      11.610  -5.429   6.936  1.00  0.00           H  
ATOM   2618  C4'   A C  83      10.669  -6.607   8.478  1.00  0.00           C  
ATOM   2619  H4'   A C  83      10.240  -7.433   7.870  1.00  0.00           H  
ATOM   2620  O4'   A C  83      10.957  -7.151   9.797  1.00  0.00           O  
ATOM   2621  C1'   A C  83       9.828  -6.961  10.632  1.00  0.00           C  
ATOM   2622  H1'   A C  83       9.497  -7.979  10.947  1.00  0.00           H  
ATOM   2623  N9    A C  83      10.173  -6.177  11.820  1.00  0.00           N  
ATOM   2624  C5    A C  83      10.166  -5.283  13.827  1.00  0.00           C  
ATOM   2625  N7    A C  83      11.321  -4.822  13.206  1.00  0.00           N  
ATOM   2626  C8    A C  83      11.278  -5.378  12.011  1.00  0.00           C  
ATOM   2627  H8    A C  83      12.020  -5.248  11.214  1.00  0.00           H  
ATOM   2628  N1    A C  83       8.443  -5.660  15.415  1.00  0.00           N  
ATOM   2629  C2    A C  83       7.880  -6.458  14.497  1.00  0.00           C  
ATOM   2630  H2    A C  83       6.936  -6.935  14.790  1.00  0.00           H  
ATOM   2631  N3    A C  83       8.270  -6.694  13.246  1.00  0.00           N  
ATOM   2632  C4    A C  83       9.448  -6.109  12.982  1.00  0.00           C  
ATOM   2633  C6    A C  83       9.615  -5.058  15.110  1.00  0.00           C  
ATOM   2634  N6    A C  83      10.196  -4.319  16.074  1.00  0.00           N  
ATOM   2635  H61   A C  83      11.196  -4.271  16.090  1.00  0.00           H  
ATOM   2636  H62   A C  83       9.705  -4.215  16.942  1.00  0.00           H  
ATOM   2637  C2'   A C  83       8.729  -6.308   9.810  1.00  0.00           C  
ATOM   2638  H2'   A C  83       8.136  -5.571  10.390  1.00  0.00           H  
ATOM   2639  O2'   A C  83       7.869  -7.306   9.290  1.00  0.00           O  
ATOM   2640 'HO2   A C  83       7.097  -6.869   8.889  1.00  0.00           H  
ATOM   2641  C3'   A C  83       9.530  -5.605   8.712  1.00  0.00           C  
ATOM   2642  H3'   A C  83      10.017  -4.680   9.099  1.00  0.00           H  
ATOM   2643  O3'   A C  83       8.813  -5.364   7.477  1.00  0.00           O  
ATOM   2644  P     U C  84       7.749  -4.197   7.430  1.00  0.00           P  
ATOM   2645  OP1   U C  84       7.534  -3.799   6.022  1.00  0.00           O  
ATOM   2646  OP2   U C  84       8.124  -3.153   8.407  1.00  0.00           O1-
ATOM   2647  O5'   U C  84       6.452  -4.896   7.988  1.00  0.00           O  
ATOM   2648  C5'   U C  84       5.564  -5.694   7.179  1.00  0.00           C  
ATOM   2649 1H5'   U C  84       6.136  -6.495   6.657  1.00  0.00           H  
ATOM   2650 2H5'   U C  84       5.082  -5.059   6.402  1.00  0.00           H  
ATOM   2651  C4'   U C  84       4.446  -6.372   8.011  1.00  0.00           C  
ATOM   2652  H4'   U C  84       4.008  -7.217   7.438  1.00  0.00           H  
ATOM   2653  O4'   U C  84       4.981  -6.920   9.254  1.00  0.00           O  
ATOM   2654  C1'   U C  84       4.030  -6.762  10.297  1.00  0.00           C  
ATOM   2655  H1'   U C  84       3.874  -7.785  10.713  1.00  0.00           H  
ATOM   2656  N1    U C  84       4.539  -5.834  11.356  1.00  0.00           N  
ATOM   2657  C6    U C  84       5.373  -4.790  11.026  1.00  0.00           C  
ATOM   2658  H6    U C  84       5.536  -4.639   9.963  1.00  0.00           H  
ATOM   2659  C2    U C  84       4.205  -6.076  12.669  1.00  0.00           C  
ATOM   2660  O2    U C  84       3.471  -6.995  13.009  1.00  0.00           O  
ATOM   2661  N3    U C  84       4.757  -5.206  13.577  1.00  0.00           N  
ATOM   2662  H3    U C  84       4.575  -5.426  14.544  1.00  0.00           H  
ATOM   2663  C4    U C  84       5.655  -4.191  13.320  1.00  0.00           C  
ATOM   2664  O4    U C  84       6.135  -3.534  14.244  1.00  0.00           O  
ATOM   2665  C5    U C  84       5.944  -3.993  11.937  1.00  0.00           C  
ATOM   2666  H5    U C  84       6.614  -3.189  11.642  1.00  0.00           H  
ATOM   2667  C2'   U C  84       2.735  -6.285   9.651  1.00  0.00           C  
ATOM   2668  H2'   U C  84       2.136  -5.642  10.331  1.00  0.00           H  
ATOM   2669  O2'   U C  84       1.970  -7.412   9.246  1.00  0.00           O  
ATOM   2670 'HO2   U C  84       1.252  -7.081   8.661  1.00  0.00           H  
ATOM   2671  C3'   U C  84       3.270  -5.478   8.456  1.00  0.00           C  
ATOM   2672  H3'   U C  84       3.707  -4.517   8.803  1.00  0.00           H  
ATOM   2673  O3'   U C  84       2.389  -5.244   7.344  1.00  0.00           O  
ATOM   2674  P     A C  85       0.844  -4.987   7.388  1.00  0.00           P  
ATOM   2675  OP1   A C  85       0.195  -6.290   7.671  1.00  0.00           O  
ATOM   2676  OP2   A C  85       0.447  -4.313   6.135  1.00  0.00           O1-
ATOM   2677  O5'   A C  85       0.635  -4.022   8.637  1.00  0.00           O  
ATOM   2678  C5'   A C  85      -0.719  -3.970   9.175  1.00  0.00           C  
ATOM   2679 1H5'   A C  85      -1.092  -5.000   9.399  1.00  0.00           H  
ATOM   2680 2H5'   A C  85      -1.413  -3.509   8.433  1.00  0.00           H  
ATOM   2681  C4'   A C  85      -0.869  -3.179  10.496  1.00  0.00           C  
ATOM   2682  H4'   A C  85      -1.813  -3.494  10.992  1.00  0.00           H  
ATOM   2683  O4'   A C  85       0.207  -3.441  11.440  1.00  0.00           O  
ATOM   2684  C1'   A C  85       0.316  -2.329  12.315  1.00  0.00           C  
ATOM   2685  H1'   A C  85       0.050  -2.710  13.328  1.00  0.00           H  
ATOM   2686  N9    A C  85       1.682  -1.804  12.353  1.00  0.00           N  
ATOM   2687  C5    A C  85       3.507  -0.725  12.923  1.00  0.00           C  
ATOM   2688  N7    A C  85       3.877  -1.592  11.903  1.00  0.00           N  
ATOM   2689  C8    A C  85       2.758  -2.212  11.598  1.00  0.00           C  
ATOM   2690  H8    A C  85       2.642  -2.978  10.823  1.00  0.00           H  
ATOM   2691  N1    A C  85       3.575   0.913  14.636  1.00  0.00           N  
ATOM   2692  C2    A C  85       2.261   0.701  14.783  1.00  0.00           C  
ATOM   2693  H2    A C  85       1.766   1.306  15.552  1.00  0.00           H  
ATOM   2694  N3    A C  85       1.462  -0.122  14.102  1.00  0.00           N  
ATOM   2695  C4    A C  85       2.158  -0.834  13.200  1.00  0.00           C  
ATOM   2696  C6    A C  85       4.243   0.192  13.705  1.00  0.00           C  
ATOM   2697  N6    A C  85       5.576   0.366  13.604  1.00  0.00           N  
ATOM   2698  H61   A C  85       6.097  -0.196  12.967  1.00  0.00           H  
ATOM   2699  H62   A C  85       6.051   0.862  14.335  1.00  0.00           H  
ATOM   2700  C2'   A C  85      -0.708  -1.290  11.886  1.00  0.00           C  
ATOM   2701  H2'   A C  85      -0.334  -0.247  11.977  1.00  0.00           H  
ATOM   2702  O2'   A C  85      -1.882  -1.445  12.663  1.00  0.00           O  
ATOM   2703 'HO2   A C  85      -2.524  -0.785  12.335  1.00  0.00           H  
ATOM   2704  C3'   A C  85      -0.938  -1.651  10.412  1.00  0.00           C  
ATOM   2705  H3'   A C  85      -0.084  -1.325   9.778  1.00  0.00           H  
ATOM   2706  O3'   A C  85      -2.204  -1.244   9.842  1.00  0.00           O  
ATOM   2707  P     U C  86      -2.586   0.287   9.789  1.00  0.00           P  
ATOM   2708  OP1   U C  86      -3.575   0.499   8.712  1.00  0.00           O  
ATOM   2709  OP2   U C  86      -1.352   1.103   9.798  1.00  0.00           O1-
ATOM   2710  O5'   U C  86      -3.290   0.460  11.192  1.00  0.00           O  
ATOM   2711  C5'   U C  86      -4.412   1.343  11.431  1.00  0.00           C  
ATOM   2712 1H5'   U C  86      -5.323   0.719  11.553  1.00  0.00           H  
ATOM   2713 2H5'   U C  86      -4.610   2.021  10.565  1.00  0.00           H  
ATOM   2714  C4'   U C  86      -4.290   2.240  12.698  1.00  0.00           C  
ATOM   2715  H4'   U C  86      -5.226   2.192  13.293  1.00  0.00           H  
ATOM   2716  O4'   U C  86      -3.204   1.824  13.585  1.00  0.00           O  
ATOM   2717  C1'   U C  86      -2.581   2.971  14.144  1.00  0.00           C  
ATOM   2718  H1'   U C  86      -2.641   2.841  15.250  1.00  0.00           H  
ATOM   2719  N1    U C  86      -1.164   3.096  13.700  1.00  0.00           N  
ATOM   2720  C6    U C  86      -0.760   2.615  12.472  1.00  0.00           C  
ATOM   2721  H6    U C  86      -1.531   2.102  11.893  1.00  0.00           H  
ATOM   2722  C2    U C  86      -0.287   3.768  14.517  1.00  0.00           C  
ATOM   2723  O2    U C  86      -0.613   4.259  15.591  1.00  0.00           O  
ATOM   2724  N3    U C  86       0.991   3.859  14.040  1.00  0.00           N  
ATOM   2725  H3    U C  86       1.620   4.377  14.643  1.00  0.00           H  
ATOM   2726  C4    U C  86       1.473   3.406  12.833  1.00  0.00           C  
ATOM   2727  O4    U C  86       2.655   3.588  12.541  1.00  0.00           O  
ATOM   2728  C5    U C  86       0.497   2.742  12.021  1.00  0.00           C  
ATOM   2729  H5    U C  86       0.785   2.349  11.048  1.00  0.00           H  
ATOM   2730  C2'   U C  86      -3.407   4.183  13.743  1.00  0.00           C  
ATOM   2731  H2'   U C  86      -2.777   5.086  13.590  1.00  0.00           H  
ATOM   2732  O2'   U C  86      -4.401   4.470  14.712  1.00  0.00           O  
ATOM   2733 'HO2   U C  86      -4.856   5.260  14.369  1.00  0.00           H  
ATOM   2734  C3'   U C  86      -4.020   3.726  12.416  1.00  0.00           C  
ATOM   2735  H3'   U C  86      -3.261   3.759  11.602  1.00  0.00           H  
ATOM   2736  O3'   U C  86      -5.251   4.378  12.023  1.00  0.00           O  
ATOM   2737  P     U C  87      -5.231   5.901  11.610  1.00  0.00           P  
ATOM   2738  OP1   U C  87      -6.496   6.219  10.915  1.00  0.00           O  
ATOM   2739  OP2   U C  87      -3.959   6.189  10.913  1.00  0.00           O1-
ATOM   2740  O5'   U C  87      -5.222   6.616  13.021  1.00  0.00           O  
ATOM   2741  C5'   U C  87      -5.396   8.051  13.163  1.00  0.00           C  
ATOM   2742 1H5'   U C  87      -6.431   8.252  13.514  1.00  0.00           H  
ATOM   2743 2H5'   U C  87      -5.303   8.582  12.183  1.00  0.00           H  
ATOM   2744  C4'   U C  87      -4.416   8.748  14.156  1.00  0.00           C  
ATOM   2745  H4'   U C  87      -4.960   9.085  15.063  1.00  0.00           H  
ATOM   2746  O4'   U C  87      -3.359   7.851  14.624  1.00  0.00           O  
ATOM   2747  C1'   U C  87      -2.105   8.513  14.616  1.00  0.00           C  
ATOM   2748  H1'   U C  87      -1.708   8.404  15.652  1.00  0.00           H  
ATOM   2749  N1    U C  87      -1.181   7.884  13.629  1.00  0.00           N  
ATOM   2750  C6    U C  87      -1.677   7.379  12.446  1.00  0.00           C  
ATOM   2751  H6    U C  87      -2.756   7.481  12.308  1.00  0.00           H  
ATOM   2752  C2    U C  87       0.163   7.822  13.909  1.00  0.00           C  
ATOM   2753  O2    U C  87       0.654   8.294  14.929  1.00  0.00           O  
ATOM   2754  N3    U C  87       0.924   7.182  12.968  1.00  0.00           N  
ATOM   2755  H3    U C  87       1.919   7.155  13.154  1.00  0.00           H  
ATOM   2756  C4    U C  87       0.494   6.627  11.783  1.00  0.00           C  
ATOM   2757  O4    U C  87       1.303   6.080  11.037  1.00  0.00           O  
ATOM   2758  C5    U C  87      -0.909   6.752  11.544  1.00  0.00           C  
ATOM   2759  H5    U C  87      -1.340   6.330  10.638  1.00  0.00           H  
ATOM   2760  C2'   U C  87      -2.362   9.987  14.341  1.00  0.00           C  
ATOM   2761  H2'   U C  87      -1.554  10.453  13.736  1.00  0.00           H  
ATOM   2762  O2'   U C  87      -2.529  10.713  15.545  1.00  0.00           O  
ATOM   2763 'HO2   U C  87      -3.120  11.434  15.282  1.00  0.00           H  
ATOM   2764  C3'   U C  87      -3.671   9.956  13.556  1.00  0.00           C  
ATOM   2765  H3'   U C  87      -3.463   9.701  12.489  1.00  0.00           H  
ATOM   2766  O3'   U C  87      -4.474  11.149  13.713  1.00  0.00           O  
ATOM   2767  P     A C  88      -4.650  12.181  12.536  1.00  0.00           P  
ATOM   2768  OP1   A C  88      -5.418  13.330  13.071  1.00  0.00           O  
ATOM   2769  OP2   A C  88      -5.202  11.478  11.363  1.00  0.00           O1-
ATOM   2770  O5'   A C  88      -3.150  12.622  12.245  1.00  0.00           O  
ATOM   2771  C5'   A C  88      -2.815  14.025  12.433  1.00  0.00           C  
ATOM   2772 1H5'   A C  88      -3.128  14.366  13.449  1.00  0.00           H  
ATOM   2773 2H5'   A C  88      -3.349  14.655  11.682  1.00  0.00           H  
ATOM   2774  C4'   A C  88      -1.309  14.338  12.317  1.00  0.00           C  
ATOM   2775  H4'   A C  88      -1.096  15.323  12.784  1.00  0.00           H  
ATOM   2776  O4'   A C  88      -0.501  13.347  13.021  1.00  0.00           O  
ATOM   2777  C1'   A C  88       0.739  13.221  12.352  1.00  0.00           C  
ATOM   2778  H1'   A C  88       1.534  13.462  13.095  1.00  0.00           H  
ATOM   2779  N9    A C  88       0.929  11.873  11.830  1.00  0.00           N  
ATOM   2780  C5    A C  88       1.885  10.066  11.039  1.00  0.00           C  
ATOM   2781  N7    A C  88       0.517   9.867  10.901  1.00  0.00           N  
ATOM   2782  C8    A C  88      -0.011  10.980  11.366  1.00  0.00           C  
ATOM   2783  H8    A C  88      -1.081  11.210  11.416  1.00  0.00           H  
ATOM   2784  N1    A C  88       4.237   9.796  10.953  1.00  0.00           N  
ATOM   2785  C2    A C  88       4.324  10.985  11.555  1.00  0.00           C  
ATOM   2786  H2    A C  88       5.339  11.339  11.767  1.00  0.00           H  
ATOM   2787  N3    A C  88       3.345  11.797  11.944  1.00  0.00           N  
ATOM   2788  C4    A C  88       2.145  11.289  11.626  1.00  0.00           C  
ATOM   2789  C6    A C  88       3.012   9.304  10.658  1.00  0.00           C  
ATOM   2790  N6    A C  88       2.977   8.131  10.003  1.00  0.00           N  
ATOM   2791  H61   A C  88       2.192   7.513  10.095  1.00  0.00           H  
ATOM   2792  H62   A C  88       3.832   7.757   9.647  1.00  0.00           H  
ATOM   2793  C2'   A C  88       0.779  14.238  11.229  1.00  0.00           C  
ATOM   2794  H2'   A C  88       1.333  13.876  10.334  1.00  0.00           H  
ATOM   2795  O2'   A C  88       1.355  15.454  11.670  1.00  0.00           O  
ATOM   2796 'HO2   A C  88       1.356  16.027  10.881  1.00  0.00           H  
ATOM   2797  C3'   A C  88      -0.707  14.398  10.905  1.00  0.00           C  
ATOM   2798  H3'   A C  88      -1.100  13.511  10.359  1.00  0.00           H  
ATOM   2799  O3'   A C  88      -1.070  15.636  10.246  1.00  0.00           O  
ATOM   2800  P     G C  89      -0.577  15.842   8.753  1.00  0.00           P  
ATOM   2801  OP1   G C  89      -1.407  16.887   8.114  1.00  0.00           O  
ATOM   2802  OP2   G C  89      -0.496  14.525   8.086  1.00  0.00           O1-
ATOM   2803  O5'   G C  89       0.894  16.411   8.966  1.00  0.00           O  
ATOM   2804  C5'   G C  89       1.776  16.494   7.811  1.00  0.00           C  
ATOM   2805 1H5'   G C  89       1.576  17.436   7.253  1.00  0.00           H  
ATOM   2806 2H5'   G C  89       1.623  15.643   7.103  1.00  0.00           H  
ATOM   2807  C4'   G C  89       3.268  16.482   8.203  1.00  0.00           C  
ATOM   2808  H4'   G C  89       3.492  17.326   8.890  1.00  0.00           H  
ATOM   2809  O4'   G C  89       3.603  15.247   8.901  1.00  0.00           O  
ATOM   2810  C1'   G C  89       4.948  14.881   8.592  1.00  0.00           C  
ATOM   2811  H1'   G C  89       5.484  14.849   9.567  1.00  0.00           H  
ATOM   2812  N9    G C  89       5.015  13.523   7.987  1.00  0.00           N  
ATOM   2813  C4    G C  89       6.088  12.845   7.441  1.00  0.00           C  
ATOM   2814  N2    G C  89       9.454  12.663   6.720  1.00  0.00           N  
ATOM   2815  H21   G C  89       9.650  13.603   6.977  1.00  0.00           H  
ATOM   2816  H22   G C  89      10.089  11.951   7.020  1.00  0.00           H  
ATOM   2817  N3    G C  89       7.347  13.307   7.305  1.00  0.00           N  
ATOM   2818  C2    G C  89       8.175  12.389   6.839  1.00  0.00           C  
ATOM   2819  N1    G C  89       7.800  11.115   6.515  1.00  0.00           N  
ATOM   2820  H1    G C  89       8.495  10.472   6.172  1.00  0.00           H  
ATOM   2821  C6    G C  89       6.516  10.609   6.629  1.00  0.00           C  
ATOM   2822  O6    G C  89       6.279   9.438   6.325  1.00  0.00           O  
ATOM   2823  C5    G C  89       5.609  11.581   7.132  1.00  0.00           C  
ATOM   2824  N7    G C  89       4.266  11.462   7.460  1.00  0.00           N  
ATOM   2825  C8    G C  89       3.957  12.634   7.963  1.00  0.00           C  
ATOM   2826  H8    G C  89       2.968  12.928   8.325  1.00  0.00           H  
ATOM   2827  C2'   G C  89       5.535  16.002   7.737  1.00  0.00           C  
ATOM   2828  H2'   G C  89       6.281  15.646   6.996  1.00  0.00           H  
ATOM   2829  O2'   G C  89       6.123  16.963   8.602  1.00  0.00           O  
ATOM   2830 'HO2   G C  89       6.251  17.793   8.090  1.00  0.00           H  
ATOM   2831  C3'   G C  89       4.274  16.531   7.033  1.00  0.00           C  
ATOM   2832  H3'   G C  89       3.931  15.788   6.280  1.00  0.00           H  
ATOM   2833  O3'   G C  89       4.296  17.847   6.448  1.00  0.00           O  
ATOM   2834  P     G C  90       5.492  18.724   5.943  1.00  0.00           P  
ATOM   2835  OP1   G C  90       6.298  19.119   7.122  1.00  0.00           O  
ATOM   2836  OP2   G C  90       4.977  19.820   5.095  1.00  0.00           O1-
ATOM   2837  O5'   G C  90       6.367  17.742   5.049  1.00  0.00           O  
ATOM   2838  C5'   G C  90       7.731  18.173   4.767  1.00  0.00           C  
ATOM   2839 1H5'   G C  90       8.262  18.444   5.713  1.00  0.00           H  
ATOM   2840 2H5'   G C  90       7.722  19.070   4.105  1.00  0.00           H  
ATOM   2841  C4'   G C  90       8.597  17.094   4.085  1.00  0.00           C  
ATOM   2842  H4'   G C  90       9.667  17.391   4.114  1.00  0.00           H  
ATOM   2843  O4'   G C  90       8.489  15.818   4.784  1.00  0.00           O  
ATOM   2844  C1'   G C  90       8.514  14.764   3.837  1.00  0.00           C  
ATOM   2845  H1'   G C  90       9.329  14.072   4.147  1.00  0.00           H  
ATOM   2846  N9    G C  90       7.239  14.036   3.789  1.00  0.00           N  
ATOM   2847  C4    G C  90       7.072  12.749   3.347  1.00  0.00           C  
ATOM   2848  N2    G C  90       8.426   9.816   2.138  1.00  0.00           N  
ATOM   2849  H21   G C  90       9.386  10.050   2.224  1.00  0.00           H  
ATOM   2850  H22   G C  90       8.200   8.841   2.170  1.00  0.00           H  
ATOM   2851  N3    G C  90       8.047  11.934   2.900  1.00  0.00           N  
ATOM   2852  C2    G C  90       7.588  10.730   2.583  1.00  0.00           C  
ATOM   2853  N1    G C  90       6.263  10.388   2.630  1.00  0.00           N  
ATOM   2854  H1    G C  90       6.005   9.424   2.514  1.00  0.00           H  
ATOM   2855  C6    G C  90       5.231  11.219   3.052  1.00  0.00           C  
ATOM   2856  O6    G C  90       4.059  10.832   3.037  1.00  0.00           O  
ATOM   2857  C5    G C  90       5.718  12.500   3.435  1.00  0.00           C  
ATOM   2858  N7    G C  90       5.045  13.611   3.926  1.00  0.00           N  
ATOM   2859  C8    G C  90       5.988  14.502   4.126  1.00  0.00           C  
ATOM   2860  H8    G C  90       5.839  15.510   4.524  1.00  0.00           H  
ATOM   2861  C2'   G C  90       8.842  15.367   2.489  1.00  0.00           C  
ATOM   2862  H2'   G C  90       8.346  14.826   1.656  1.00  0.00           H  
ATOM   2863  O2'   G C  90      10.243  15.386   2.274  1.00  0.00           O  
ATOM   2864 'HO2   G C  90      10.383  15.946   1.491  1.00  0.00           H  
ATOM   2865  C3'   G C  90       8.260  16.779   2.620  1.00  0.00           C  
ATOM   2866  H3'   G C  90       7.148  16.756   2.557  1.00  0.00           H  
ATOM   2867  O3'   G C  90       8.820  17.788   1.736  1.00  0.00           O  
ATOM   2868  P     U C  91       8.655  17.596   0.181  1.00  0.00           P  
ATOM   2869  OP1   U C  91       8.728  18.884  -0.537  1.00  0.00           O  
ATOM   2870  OP2   U C  91       7.514  16.707  -0.120  1.00  0.00           O1-
ATOM   2871  O5'   U C  91       9.958  16.767  -0.156  1.00  0.00           O  
ATOM   2872  C5'   U C  91      10.990  17.201  -1.061  1.00  0.00           C  
ATOM   2873 1H5'   U C  91      11.969  16.924  -0.608  1.00  0.00           H  
ATOM   2874 2H5'   U C  91      11.009  18.309  -1.186  1.00  0.00           H  
ATOM   2875  C4'   U C  91      10.939  16.536  -2.459  1.00  0.00           C  
ATOM   2876  H4'   U C  91      11.903  16.730  -2.977  1.00  0.00           H  
ATOM   2877  O4'   U C  91      10.756  15.085  -2.386  1.00  0.00           O  
ATOM   2878  C1'   U C  91       9.587  14.716  -3.102  1.00  0.00           C  
ATOM   2879  H1'   U C  91       9.936  14.406  -4.115  1.00  0.00           H  
ATOM   2880  N1    U C  91       8.857  13.638  -2.392  1.00  0.00           N  
ATOM   2881  C6    U C  91       8.460  13.846  -1.089  1.00  0.00           C  
ATOM   2882  H6    U C  91       8.797  14.781  -0.640  1.00  0.00           H  
ATOM   2883  C2    U C  91       8.547  12.473  -3.050  1.00  0.00           C  
ATOM   2884  O2    U C  91       8.861  12.255  -4.215  1.00  0.00           O  
ATOM   2885  N3    U C  91       7.831  11.569  -2.310  1.00  0.00           N  
ATOM   2886  H3    U C  91       7.594  10.713  -2.765  1.00  0.00           H  
ATOM   2887  C4    U C  91       7.332  11.737  -1.039  1.00  0.00           C  
ATOM   2888  O4    U C  91       6.606  10.875  -0.558  1.00  0.00           O  
ATOM   2889  C5    U C  91       7.719  12.960  -0.407  1.00  0.00           C  
ATOM   2890  H5    U C  91       7.375  13.155   0.607  1.00  0.00           H  
ATOM   2891  C2'   U C  91       8.742  15.971  -3.239  1.00  0.00           C  
ATOM   2892  H2'   U C  91       8.168  16.155  -2.309  1.00  0.00           H  
ATOM   2893  O2'   U C  91       7.852  15.951  -4.350  1.00  0.00           O  
ATOM   2894 'HO2   U C  91       7.164  16.603  -4.180  1.00  0.00           H  
ATOM   2895  C3'   U C  91       9.819  17.042  -3.383  1.00  0.00           C  
ATOM   2896  H3'   U C  91       9.447  18.010  -2.979  1.00  0.00           H  
ATOM   2897  O3'   U C  91      10.243  17.213  -4.747  1.00  0.00           O  
ATOM   2898 'HO3   U C  91       9.459  17.036  -5.282  1.00  0.00           H  
TER    2899        U C  91 
END
