# Supplementary material for: Cooperative gene regulation by microRNA pairs and their identification using a computational workflow
Source: Nucleic Acids Res. 2014 May 28;42(12):7539–52. doi: 10.1093/nar/gku465 (PMC4081082; doi:10.1093/nar/gku465)
Supplement: SUPPORTING INFORMATION [file supp_gku465_nar-03703-n-2013-File009.zip › CCDC3_triplex.pdb]

REMARK   Accelrys Discovery Studio PDB file
REMARK   Created:  Wed Oct 16 14:02:52 W. Europe Daylight Time 2013
ATOM      1  C5'   A A   1       0.629   0.693   2.922  1.00  0.00           C  
ATOM      2 1H5'   A A   1      -0.396   1.080   2.704  1.00  0.00           H  
ATOM      3 2H5'   A A   1       1.280   1.592   3.005  1.00  0.00           H  
ATOM      4  P     A A   1       0.219  -0.609   0.658  1.00  0.00           P  
ATOM      5  OP1   A A   1      -0.737   0.444   0.272  1.00  0.00           O  
ATOM      6  OP2   A A   1       0.989  -1.337  -0.366  1.00  0.00           O1-
ATOM      7  O5'   A A   1       1.137  -0.155   1.854  1.00  0.00           O  
ATOM      8  OP3   A A   1      -0.607  -1.679   1.428  1.00  0.00           O  
ATOM      9 3HOP   A A   1      -0.503  -1.467   2.370  1.00  0.00           H  
ATOM     10  C4'   A A   1       0.570   0.019   4.316  1.00  0.00           C  
ATOM     11  H4'   A A   1      -0.151   0.569   4.959  1.00  0.00           H  
ATOM     12  O4'   A A   1       0.163  -1.385   4.224  1.00  0.00           O  
ATOM     13  C1'   A A   1       1.262  -2.203   4.588  1.00  0.00           C  
ATOM     14  H1'   A A   1       1.053  -2.523   5.636  1.00  0.00           H  
ATOM     15  N9    A A   1       1.399  -3.362   3.707  1.00  0.00           N  
ATOM     16  C5    A A   1       1.379  -5.402   2.903  1.00  0.00           C  
ATOM     17  N7    A A   1       1.965  -4.620   1.923  1.00  0.00           N  
ATOM     18  C8    A A   1       1.940  -3.409   2.439  1.00  0.00           C  
ATOM     19  H8    A A   1       2.290  -2.505   1.929  1.00  0.00           H  
ATOM     20  N1    A A   1       0.515  -7.274   4.087  1.00  0.00           N  
ATOM     21  C2    A A   1       0.175  -6.406   5.040  1.00  0.00           C  
ATOM     22  H2    A A   1      -0.314  -6.840   5.917  1.00  0.00           H  
ATOM     23  N3    A A   1       0.418  -5.101   5.125  1.00  0.00           N  
ATOM     24  C4    A A   1       1.015  -4.645   4.000  1.00  0.00           C  
ATOM     25  C6    A A   1       1.121  -6.786   2.976  1.00  0.00           C  
ATOM     26  N6    A A   1       1.440  -7.642   1.992  1.00  0.00           N  
ATOM     27  H61   A A   1       1.883  -7.288   1.171  1.00  0.00           H  
ATOM     28  H62   A A   1       1.223  -8.602   2.111  1.00  0.00           H  
ATOM     29  C2'   A A   1       2.505  -1.342   4.578  1.00  0.00           C  
ATOM     30  H2'   A A   1       2.931  -1.228   3.556  1.00  0.00           H  
ATOM     31  O2'   A A   1       3.472  -1.825   5.485  1.00  0.00           O  
ATOM     32 'HO2   A A   1       3.209  -1.437   6.333  1.00  0.00           H  
ATOM     33  C3'   A A   1       1.939  -0.008   5.040  1.00  0.00           C  
ATOM     34  H3'   A A   1       2.582   0.806   4.628  1.00  0.00           H  
ATOM     35  O3'   A A   1       1.821   0.087   6.484  1.00  0.00           O  
ATOM     36  P     U A   2       1.735   1.507   7.187  1.00  0.00           P  
ATOM     37  OP1   U A   2       0.667   1.451   8.205  1.00  0.00           O  
ATOM     38  OP2   U A   2       1.628   2.566   6.162  1.00  0.00           O1-
ATOM     39  O5'   U A   2       3.139   1.659   7.915  1.00  0.00           O  
ATOM     40  C5'   U A   2       4.259   0.814   7.564  1.00  0.00           C  
ATOM     41 1H5'   U A   2       4.422   0.813   6.458  1.00  0.00           H  
ATOM     42 2H5'   U A   2       4.058  -0.235   7.885  1.00  0.00           H  
ATOM     43  C4'   U A   2       5.597   1.235   8.207  1.00  0.00           C  
ATOM     44  H4'   U A   2       6.375   0.537   7.855  1.00  0.00           H  
ATOM     45  O4'   U A   2       6.015   2.548   7.771  1.00  0.00           O  
ATOM     46  C1'   U A   2       6.061   3.420   8.878  1.00  0.00           C  
ATOM     47  H1'   U A   2       7.137   3.462   9.167  1.00  0.00           H  
ATOM     48  N1    U A   2       5.530   4.745   8.510  1.00  0.00           N  
ATOM     49  C6    U A   2       4.446   4.848   7.667  1.00  0.00           C  
ATOM     50  H6    U A   2       4.053   3.896   7.287  1.00  0.00           H  
ATOM     51  C2    U A   2       6.130   5.853   9.044  1.00  0.00           C  
ATOM     52  O2    U A   2       7.074   5.780   9.821  1.00  0.00           O  
ATOM     53  N3    U A   2       5.592   7.047   8.652  1.00  0.00           N  
ATOM     54  H3    U A   2       6.001   7.858   9.081  1.00  0.00           H  
ATOM     55  C4    U A   2       4.524   7.241   7.801  1.00  0.00           C  
ATOM     56  O4    U A   2       4.151   8.380   7.534  1.00  0.00           O  
ATOM     57  C5    U A   2       3.937   6.033   7.297  1.00  0.00           C  
ATOM     58  H5    U A   2       3.095   6.101   6.613  1.00  0.00           H  
ATOM     59  C2'   U A   2       5.289   2.766  10.008  1.00  0.00           C  
ATOM     60  H2'   U A   2       4.195   2.944   9.914  1.00  0.00           H  
ATOM     61  O2'   U A   2       5.781   3.145  11.281  1.00  0.00           O  
ATOM     62 'HO2   U A   2       6.486   2.486  11.411  1.00  0.00           H  
ATOM     63  C3'   U A   2       5.621   1.300   9.749  1.00  0.00           C  
ATOM     64  H3'   U A   2       4.795   0.664  10.147  1.00  0.00           H  
ATOM     65  O3'   U A   2       6.906   0.922  10.313  1.00  0.00           O  
ATOM     66  P     A A   3       7.316  -0.597  10.439  1.00  0.00           P  
ATOM     67  OP1   A A   3       6.123  -1.405  10.755  1.00  0.00           O  
ATOM     68  OP2   A A   3       8.459  -0.671  11.372  1.00  0.00           O1-
ATOM     69  O5'   A A   3       7.806  -0.962   8.979  1.00  0.00           O  
ATOM     70  C5'   A A   3       9.112  -0.558   8.513  1.00  0.00           C  
ATOM     71 1H5'   A A   3       9.896  -0.984   9.184  1.00  0.00           H  
ATOM     72 2H5'   A A   3       9.216   0.550   8.539  1.00  0.00           H  
ATOM     73  C4'   A A   3       9.444  -1.042   7.078  1.00  0.00           C  
ATOM     74  H4'   A A   3      10.548  -1.009   6.940  1.00  0.00           H  
ATOM     75  O4'   A A   3       8.993  -2.412   6.836  1.00  0.00           O  
ATOM     76  C1'   A A   3       8.004  -2.414   5.818  1.00  0.00           C  
ATOM     77  H1'   A A   3       8.515  -2.775   4.895  1.00  0.00           H  
ATOM     78  N9    A A   3       6.877  -3.279   6.163  1.00  0.00           N  
ATOM     79  C5    A A   3       5.200  -4.689   6.069  1.00  0.00           C  
ATOM     80  N7    A A   3       5.231  -4.227   7.376  1.00  0.00           N  
ATOM     81  C8    A A   3       6.228  -3.370   7.376  1.00  0.00           C  
ATOM     82  H8    A A   3       6.555  -2.792   8.244  1.00  0.00           H  
ATOM     83  N1    A A   3       4.584  -5.874   4.105  1.00  0.00           N  
ATOM     84  C2    A A   3       5.585  -5.224   3.506  1.00  0.00           C  
ATOM     85  H2    A A   3       5.733  -5.468   2.451  1.00  0.00           H  
ATOM     86  N3    A A   3       6.498  -4.402   4.025  1.00  0.00           N  
ATOM     87  C4    A A   3       6.210  -4.124   5.313  1.00  0.00           C  
ATOM     88  C6    A A   3       4.355  -5.606   5.411  1.00  0.00           C  
ATOM     89  N6    A A   3       3.310  -6.203   6.001  1.00  0.00           N  
ATOM     90  H61   A A   3       2.936  -5.724   6.794  1.00  0.00           H  
ATOM     91  H62   A A   3       2.673  -6.645   5.378  1.00  0.00           H  
ATOM     92  C2'   A A   3       7.544  -0.991   5.609  1.00  0.00           C  
ATOM     93  H2'   A A   3       6.717  -0.729   6.303  1.00  0.00           H  
ATOM     94  O2'   A A   3       7.161  -0.765   4.272  1.00  0.00           O  
ATOM     95 'HO2   A A   3       7.988  -0.541   3.822  1.00  0.00           H  
ATOM     96  C3'   A A   3       8.803  -0.200   5.948  1.00  0.00           C  
ATOM     97  H3'   A A   3       8.487   0.784   6.372  1.00  0.00           H  
ATOM     98  O3'   A A   3       9.686  -0.039   4.808  1.00  0.00           O  
ATOM     99  P     C A   4      10.655   1.204   4.729  1.00  0.00           P  
ATOM    100  OP1   C A   4      11.664   0.958   3.687  1.00  0.00           O  
ATOM    101  OP2   C A   4      11.166   1.518   6.084  1.00  0.00           O1-
ATOM    102  O5'   C A   4       9.723   2.395   4.296  1.00  0.00           O  
ATOM    103  C5'   C A   4       8.786   2.337   3.198  1.00  0.00           C  
ATOM    104 1H5'   C A   4       8.059   1.509   3.346  1.00  0.00           H  
ATOM    105 2H5'   C A   4       9.332   2.158   2.242  1.00  0.00           H  
ATOM    106  C4'   C A   4       7.956   3.637   3.026  1.00  0.00           C  
ATOM    107  H4'   C A   4       7.202   3.524   2.219  1.00  0.00           H  
ATOM    108  O4'   C A   4       7.230   3.943   4.255  1.00  0.00           O  
ATOM    109  C1'   C A   4       7.648   5.192   4.796  1.00  0.00           C  
ATOM    110  H1'   C A   4       6.708   5.715   5.083  1.00  0.00           H  
ATOM    111  N1    C A   4       8.505   5.049   6.022  1.00  0.00           N  
ATOM    112  C6    C A   4       8.647   3.802   6.596  1.00  0.00           C  
ATOM    113  H6    C A   4       8.173   2.971   6.065  1.00  0.00           H  
ATOM    114  C5    C A   4       9.377   3.609   7.700  1.00  0.00           C  
ATOM    115  H5    C A   4       9.531   2.620   8.124  1.00  0.00           H  
ATOM    116  C2    C A   4       8.993   6.157   6.719  1.00  0.00           C  
ATOM    117  O2    C A   4       8.701   7.301   6.343  1.00  0.00           O  
ATOM    118  N3    C A   4       9.775   5.980   7.807  1.00  0.00           N  
ATOM    119  C4    C A   4       9.964   4.750   8.303  1.00  0.00           C  
ATOM    120  N4    C A   4      10.716   4.609   9.392  1.00  0.00           N  
ATOM    121  H41   C A   4      10.892   3.715   9.784  1.00  0.00           H  
ATOM    122  H42   C A   4      11.098   5.436   9.813  1.00  0.00           H  
ATOM    123  C2'   C A   4       8.312   5.967   3.664  1.00  0.00           C  
ATOM    124  H2'   C A   4       9.169   6.582   4.016  1.00  0.00           H  
ATOM    125  O2'   C A   4       7.385   6.815   3.011  1.00  0.00           O  
ATOM    126 'HO2   C A   4       7.864   7.119   2.222  1.00  0.00           H  
ATOM    127  C3'   C A   4       8.835   4.863   2.733  1.00  0.00           C  
ATOM    128  H3'   C A   4       9.858   4.573   3.061  1.00  0.00           H  
ATOM    129  O3'   C A   4       8.807   5.153   1.316  1.00  0.00           O  
ATOM    130  P     C A   5       9.924   6.019   0.626  1.00  0.00           P  
ATOM    131  OP1   C A   5       9.638   6.090  -0.824  1.00  0.00           O  
ATOM    132  OP2   C A   5      11.245   5.528   1.059  1.00  0.00           O1-
ATOM    133  O5'   C A   5       9.656   7.440   1.265  1.00  0.00           O  
ATOM    134  C5'   C A   5      10.439   8.608   0.910  1.00  0.00           C  
ATOM    135 1H5'   C A   5       9.727   9.430   0.679  1.00  0.00           H  
ATOM    136 2H5'   C A   5      11.042   8.454  -0.019  1.00  0.00           H  
ATOM    137  C4'   C A   5      11.400   9.144   2.011  1.00  0.00           C  
ATOM    138  H4'   C A   5      11.345  10.252   2.048  1.00  0.00           H  
ATOM    139  O4'   C A   5      11.062   8.664   3.345  1.00  0.00           O  
ATOM    140  C1'   C A   5      12.247   8.567   4.118  1.00  0.00           C  
ATOM    141  H1'   C A   5      12.119   9.343   4.907  1.00  0.00           H  
ATOM    142  N1    C A   5      12.411   7.243   4.765  1.00  0.00           N  
ATOM    143  C6    C A   5      12.013   6.112   4.097  1.00  0.00           C  
ATOM    144  H6    C A   5      11.561   6.277   3.115  1.00  0.00           H  
ATOM    145  C5    C A   5      12.135   4.898   4.655  1.00  0.00           C  
ATOM    146  H5    C A   5      11.794   3.993   4.155  1.00  0.00           H  
ATOM    147  C2    C A   5      13.043   7.133   6.001  1.00  0.00           C  
ATOM    148  O2    C A   5      13.470   8.159   6.556  1.00  0.00           O  
ATOM    149  N3    C A   5      13.170   5.921   6.585  1.00  0.00           N  
ATOM    150  C4    C A   5      12.718   4.825   5.954  1.00  0.00           C  
ATOM    151  N4    C A   5      12.806   3.665   6.596  1.00  0.00           N  
ATOM    152  H41   C A   5      12.271   2.856   6.299  1.00  0.00           H  
ATOM    153  H42   C A   5      13.180   3.683   7.513  1.00  0.00           H  
ATOM    154  C2'   C A   5      13.436   8.961   3.253  1.00  0.00           C  
ATOM    155  H2'   C A   5      14.308   8.287   3.394  1.00  0.00           H  
ATOM    156  O2'   C A   5      13.807  10.296   3.547  1.00  0.00           O  
ATOM    157 'HO2   C A   5      14.544  10.546   2.956  1.00  0.00           H  
ATOM    158  C3'   C A   5      12.883   8.799   1.830  1.00  0.00           C  
ATOM    159  H3'   C A   5      12.911   7.727   1.521  1.00  0.00           H  
ATOM    160  O3'   C A   5      13.464   9.665   0.825  1.00  0.00           O  
ATOM    161  P     U A   6      14.941   9.410   0.332  1.00  0.00           P  
ATOM    162  OP1   U A   6      15.110  10.026  -1.002  1.00  0.00           O  
ATOM    163  OP2   U A   6      15.277   7.983   0.502  1.00  0.00           O1-
ATOM    164  O5'   U A   6      15.771  10.222   1.400  1.00  0.00           O  
ATOM    165  C5'   U A   6      16.222  11.574   1.177  1.00  0.00           C  
ATOM    166 1H5'   U A   6      15.345  12.239   1.008  1.00  0.00           H  
ATOM    167 2H5'   U A   6      16.873  11.624   0.271  1.00  0.00           H  
ATOM    168  C4'   U A   6      17.028  12.143   2.371  1.00  0.00           C  
ATOM    169  H4'   U A   6      17.005  13.253   2.353  1.00  0.00           H  
ATOM    170  O4'   U A   6      16.452  11.723   3.648  1.00  0.00           O  
ATOM    171  C1'   U A   6      17.488  11.453   4.578  1.00  0.00           C  
ATOM    172  H1'   U A   6      17.283  12.112   5.455  1.00  0.00           H  
ATOM    173  N1    U A   6      17.490  10.016   4.989  1.00  0.00           N  
ATOM    174  C6    U A   6      17.128   9.024   4.103  1.00  0.00           C  
ATOM    175  H6    U A   6      16.921   9.356   3.088  1.00  0.00           H  
ATOM    176  C2    U A   6      17.890   9.699   6.265  1.00  0.00           C  
ATOM    177  O2    U A   6      18.283  10.533   7.069  1.00  0.00           O  
ATOM    178  N3    U A   6      17.784   8.374   6.590  1.00  0.00           N  
ATOM    179  H3    U A   6      18.105   8.121   7.515  1.00  0.00           H  
ATOM    180  C4    U A   6      17.322   7.348   5.802  1.00  0.00           C  
ATOM    181  O4    U A   6      17.182   6.224   6.284  1.00  0.00           O  
ATOM    182  C5    U A   6      17.018   7.734   4.457  1.00  0.00           C  
ATOM    183  H5    U A   6      16.663   6.980   3.759  1.00  0.00           H  
ATOM    184  C2'   U A   6      18.795  11.892   3.941  1.00  0.00           C  
ATOM    185  H2'   U A   6      19.646  11.252   4.252  1.00  0.00           H  
ATOM    186  O2'   U A   6      19.074  13.249   4.240  1.00  0.00           O  
ATOM    187 'HO2   U A   6      19.660  13.520   3.520  1.00  0.00           H  
ATOM    188  C3'   U A   6      18.510  11.730   2.449  1.00  0.00           C  
ATOM    189  H3'   U A   6      18.564  10.661   2.142  1.00  0.00           H  
ATOM    190  O3'   U A   6      19.304  12.590   1.602  1.00  0.00           O  
ATOM    191  P     G A   7      20.709  12.146   1.031  1.00  0.00           P  
ATOM    192  OP1   G A   7      21.415  13.388   0.643  1.00  0.00           O  
ATOM    193  OP2   G A   7      20.499  11.121  -0.009  1.00  0.00           O1-
ATOM    194  O5'   G A   7      21.436  11.494   2.287  1.00  0.00           O  
ATOM    195  C5'   G A   7      22.416  12.292   3.005  1.00  0.00           C  
ATOM    196 1H5'   G A   7      21.966  13.263   3.319  1.00  0.00           H  
ATOM    197 2H5'   G A   7      23.286  12.521   2.343  1.00  0.00           H  
ATOM    198  C4'   G A   7      22.977  11.627   4.285  1.00  0.00           C  
ATOM    199  H4'   G A   7      23.410  12.409   4.947  1.00  0.00           H  
ATOM    200  O4'   G A   7      21.947  10.949   5.053  1.00  0.00           O  
ATOM    201  C1'   G A   7      22.553   9.960   5.861  1.00  0.00           C  
ATOM    202  H1'   G A   7      22.502  10.351   6.903  1.00  0.00           H  
ATOM    203  N9    G A   7      21.841   8.678   5.803  1.00  0.00           N  
ATOM    204  C4    G A   7      21.863   7.705   6.770  1.00  0.00           C  
ATOM    205  N2    G A   7      23.066   6.513   9.780  1.00  0.00           N  
ATOM    206  H21   G A   7      23.671   7.258  10.034  1.00  0.00           H  
ATOM    207  H22   G A   7      23.162   5.622  10.234  1.00  0.00           H  
ATOM    208  N3    G A   7      22.543   7.756   7.930  1.00  0.00           N  
ATOM    209  C2    G A   7      22.415   6.652   8.645  1.00  0.00           C  
ATOM    210  N1    G A   7      21.630   5.601   8.266  1.00  0.00           N  
ATOM    211  H1    G A   7      21.598   4.792   8.867  1.00  0.00           H  
ATOM    212  C6    G A   7      20.882   5.527   7.100  1.00  0.00           C  
ATOM    213  O6    G A   7      20.200   4.524   6.865  1.00  0.00           O  
ATOM    214  C5    G A   7      21.058   6.689   6.293  1.00  0.00           C  
ATOM    215  N7    G A   7      20.554   7.006   5.034  1.00  0.00           N  
ATOM    216  C8    G A   7      21.053   8.200   4.780  1.00  0.00           C  
ATOM    217  H8    G A   7      20.880   8.797   3.878  1.00  0.00           H  
ATOM    218  C2'   G A   7      24.010   9.825   5.447  1.00  0.00           C  
ATOM    219  H2'   G A   7      24.304   8.767   5.287  1.00  0.00           H  
ATOM    220  O2'   G A   7      24.854  10.400   6.427  1.00  0.00           O  
ATOM    221 'HO2   G A   7      25.760  10.192   6.145  1.00  0.00           H  
ATOM    222  C3'   G A   7      24.072  10.576   4.107  1.00  0.00           C  
ATOM    223  H3'   G A   7      23.726   9.924   3.272  1.00  0.00           H  
ATOM    224  O3'   G A   7      25.335  11.221   3.811  1.00  0.00           O  
ATOM    225  P     A A   8      26.534  10.387   3.217  1.00  0.00           P  
ATOM    226  OP1   A A   8      27.645  11.315   2.914  1.00  0.00           O  
ATOM    227  OP2   A A   8      26.039   9.516   2.134  1.00  0.00           O1-
ATOM    228  O5'   A A   8      26.946   9.473   4.443  1.00  0.00           O  
ATOM    229  C5'   A A   8      28.042   9.849   5.308  1.00  0.00           C  
ATOM    230 1H5'   A A   8      27.826  10.825   5.801  1.00  0.00           H  
ATOM    231 2H5'   A A   8      28.984   9.962   4.719  1.00  0.00           H  
ATOM    232  C4'   A A   8      28.303   8.799   6.406  1.00  0.00           C  
ATOM    233  H4'   A A   8      28.980   9.203   7.188  1.00  0.00           H  
ATOM    234  O4'   A A   8      27.058   8.410   7.059  1.00  0.00           O  
ATOM    235  C1'   A A   8      27.086   7.019   7.330  1.00  0.00           C  
ATOM    236  H1'   A A   8      26.902   6.905   8.424  1.00  0.00           H  
ATOM    237  N9    A A   8      26.056   6.307   6.569  1.00  0.00           N  
ATOM    238  C5    A A   8      24.507   4.872   5.969  1.00  0.00           C  
ATOM    239  N7    A A   8      24.694   5.704   4.881  1.00  0.00           N  
ATOM    240  C8    A A   8      25.630   6.537   5.279  1.00  0.00           C  
ATOM    241  H8    A A   8      26.042   7.349   4.675  1.00  0.00           H  
ATOM    242  N1    A A   8      23.748   3.121   7.365  1.00  0.00           N  
ATOM    243  C2    A A   8      24.623   3.565   8.275  1.00  0.00           C  
ATOM    244  H2    A A   8      24.647   3.013   9.223  1.00  0.00           H  
ATOM    245  N3    A A   8      25.428   4.628   8.207  1.00  0.00           N  
ATOM    246  C4    A A   8      25.341   5.227   7.011  1.00  0.00           C  
ATOM    247  C6    A A   8      23.663   3.761   6.178  1.00  0.00           C  
ATOM    248  N6    A A   8      22.760   3.318   5.286  1.00  0.00           N  
ATOM    249  H61   A A   8      22.541   3.887   4.495  1.00  0.00           H  
ATOM    250  H62   A A   8      22.108   2.613   5.576  1.00  0.00           H  
ATOM    251  C2'   A A   8      28.470   6.506   7.001  1.00  0.00           C  
ATOM    252  H2'   A A   8      28.460   5.464   6.610  1.00  0.00           H  
ATOM    253  O2'   A A   8      29.317   6.565   8.134  1.00  0.00           O  
ATOM    254 'HO2   A A   8      30.173   6.229   7.810  1.00  0.00           H  
ATOM    255  C3'   A A   8      28.914   7.483   5.909  1.00  0.00           C  
ATOM    256  H3'   A A   8      28.409   7.254   4.943  1.00  0.00           H  
ATOM    257  O3'   A A   8      30.343   7.633   5.738  1.00  0.00           O  
ATOM    258  P     U A   9      31.145   6.409   5.143  1.00  0.00           P  
ATOM    259  OP1   U A   9      32.454   6.890   4.655  1.00  0.00           O  
ATOM    260  OP2   U A   9      30.270   5.660   4.215  1.00  0.00           O1-
ATOM    261  O5'   U A   9      31.381   5.540   6.444  1.00  0.00           O  
ATOM    262  C5'   U A   9      32.157   4.315   6.396  1.00  0.00           C  
ATOM    263 1H5'   U A   9      32.953   4.383   7.168  1.00  0.00           H  
ATOM    264 2H5'   U A   9      32.695   4.186   5.425  1.00  0.00           H  
ATOM    265  C4'   U A   9      31.373   2.998   6.665  1.00  0.00           C  
ATOM    266  H4'   U A   9      31.810   2.489   7.550  1.00  0.00           H  
ATOM    267  O4'   U A   9      29.956   3.190   6.957  1.00  0.00           O  
ATOM    268  C1'   U A   9      29.256   2.002   6.613  1.00  0.00           C  
ATOM    269  H1'   U A   9      28.875   1.591   7.578  1.00  0.00           H  
ATOM    270  N1    U A   9      28.133   2.264   5.673  1.00  0.00           N  
ATOM    271  C6    U A   9      28.178   3.304   4.771  1.00  0.00           C  
ATOM    272  H6    U A   9      29.059   3.947   4.854  1.00  0.00           H  
ATOM    273  C2    U A   9      27.104   1.356   5.650  1.00  0.00           C  
ATOM    274  O2    U A   9      27.068   0.363   6.367  1.00  0.00           O  
ATOM    275  N3    U A   9      26.118   1.624   4.746  1.00  0.00           N  
ATOM    276  H3    U A   9      25.392   0.921   4.699  1.00  0.00           H  
ATOM    277  C4    U A   9      26.094   2.612   3.796  1.00  0.00           C  
ATOM    278  O4    U A   9      25.159   2.655   2.997  1.00  0.00           O  
ATOM    279  C5    U A   9      27.211   3.514   3.859  1.00  0.00           C  
ATOM    280  H5    U A   9      27.264   4.338   3.151  1.00  0.00           H  
ATOM    281  C2'   U A   9      30.272   1.026   6.024  1.00  0.00           C  
ATOM    282  H2'   U A   9      29.852   0.444   5.177  1.00  0.00           H  
ATOM    283  O2'   U A   9      30.749   0.137   7.022  1.00  0.00           O  
ATOM    284 'HO2   U A   9      31.459  -0.397   6.618  1.00  0.00           H  
ATOM    285  C3'   U A   9      31.368   1.974   5.526  1.00  0.00           C  
ATOM    286  H3'   U A   9      31.043   2.513   4.608  1.00  0.00           H  
ATOM    287  O3'   U A   9      32.687   1.411   5.364  1.00  0.00           O  
ATOM    288  P     U A  10      32.919   0.206   4.373  1.00  0.00           P  
ATOM    289  OP1   U A  10      34.309   0.254   3.878  1.00  0.00           O  
ATOM    290  OP2   U A  10      31.811   0.136   3.393  1.00  0.00           O1-
ATOM    291  O5'   U A  10      32.746  -1.008   5.367  1.00  0.00           O  
ATOM    292  C5'   U A  10      33.552  -2.209   5.302  1.00  0.00           C  
ATOM    293 1H5'   U A  10      34.355  -2.133   6.066  1.00  0.00           H  
ATOM    294 2H5'   U A  10      34.067  -2.318   4.315  1.00  0.00           H  
ATOM    295  C4'   U A  10      32.781  -3.538   5.562  1.00  0.00           C  
ATOM    296  H4'   U A  10      33.300  -4.131   6.343  1.00  0.00           H  
ATOM    297  O4'   U A  10      31.412  -3.325   6.040  1.00  0.00           O  
ATOM    298  C1'   U A  10      30.531  -4.245   5.405  1.00  0.00           C  
ATOM    299  H1'   U A  10      29.976  -4.756   6.226  1.00  0.00           H  
ATOM    300  N1    U A  10      29.575  -3.554   4.482  1.00  0.00           N  
ATOM    301  C6    U A  10      29.834  -2.280   4.019  1.00  0.00           C  
ATOM    302  H6    U A  10      30.778  -1.838   4.345  1.00  0.00           H  
ATOM    303  C2    U A  10      28.424  -4.215   4.114  1.00  0.00           C  
ATOM    304  O2    U A  10      28.149  -5.344   4.501  1.00  0.00           O  
ATOM    305  N3    U A  10      27.590  -3.509   3.286  1.00  0.00           N  
ATOM    306  H3    U A  10      26.758  -3.996   2.985  1.00  0.00           H  
ATOM    307  C4    U A  10      27.758  -2.222   2.831  1.00  0.00           C  
ATOM    308  O4    U A  10      26.890  -1.704   2.133  1.00  0.00           O  
ATOM    309  C5    U A  10      28.985  -1.605   3.232  1.00  0.00           C  
ATOM    310  H5    U A  10      29.212  -0.596   2.893  1.00  0.00           H  
ATOM    311  C2'   U A  10      31.396  -5.264   4.685  1.00  0.00           C  
ATOM    312  H2'   U A  10      30.907  -5.667   3.774  1.00  0.00           H  
ATOM    313  O2'   U A  10      31.764  -6.329   5.544  1.00  0.00           O  
ATOM    314 'HO2   U A  10      32.651  -6.560   5.230  1.00  0.00           H  
ATOM    315  C3'   U A  10      32.625  -4.441   4.326  1.00  0.00           C  
ATOM    316  H3'   U A  10      32.414  -3.765   3.465  1.00  0.00           H  
ATOM    317  O3'   U A  10      33.821  -5.235   4.148  1.00  0.00           O  
ATOM    318  P     U A  11      34.334  -5.629   2.709  1.00  0.00           P  
ATOM    319  OP1   U A  11      35.287  -6.749   2.873  1.00  0.00           O  
ATOM    320  OP2   U A  11      34.807  -4.415   2.021  1.00  0.00           O1-
ATOM    321  O5'   U A  11      33.020  -6.147   1.985  1.00  0.00           O  
ATOM    322  C5'   U A  11      32.686  -7.555   2.078  1.00  0.00           C  
ATOM    323 1H5'   U A  11      32.550  -7.853   3.143  1.00  0.00           H  
ATOM    324 2H5'   U A  11      33.503  -8.179   1.642  1.00  0.00           H  
ATOM    325  C4'   U A  11      31.391  -7.903   1.325  1.00  0.00           C  
ATOM    326  H4'   U A  11      31.097  -8.956   1.521  1.00  0.00           H  
ATOM    327  O4'   U A  11      30.291  -7.057   1.767  1.00  0.00           O  
ATOM    328  C1'   U A  11      29.419  -6.820   0.682  1.00  0.00           C  
ATOM    329  H1'   U A  11      28.442  -7.253   1.000  1.00  0.00           H  
ATOM    330  N1    U A  11      29.275  -5.373   0.388  1.00  0.00           N  
ATOM    331  C6    U A  11      30.264  -4.467   0.703  1.00  0.00           C  
ATOM    332  H6    U A  11      31.129  -4.877   1.236  1.00  0.00           H  
ATOM    333  C2    U A  11      28.157  -4.992  -0.308  1.00  0.00           C  
ATOM    334  O2    U A  11      27.311  -5.797  -0.681  1.00  0.00           O  
ATOM    335  N3    U A  11      28.068  -3.656  -0.582  1.00  0.00           N  
ATOM    336  H3    U A  11      27.219  -3.352  -1.038  1.00  0.00           H  
ATOM    337  C4    U A  11      29.004  -2.687  -0.297  1.00  0.00           C  
ATOM    338  O4    U A  11      28.800  -1.528  -0.641  1.00  0.00           O  
ATOM    339  C5    U A  11      30.169  -3.164   0.392  1.00  0.00           C  
ATOM    340  H5    U A  11      30.950  -2.452   0.654  1.00  0.00           H  
ATOM    341  C2'   U A  11      29.946  -7.596  -0.518  1.00  0.00           C  
ATOM    342  H2'   U A  11      29.805  -7.048  -1.474  1.00  0.00           H  
ATOM    343  O2'   U A  11      29.302  -8.855  -0.584  1.00  0.00           O  
ATOM    344 'HO2   U A  11      29.682  -9.364  -1.322  1.00  0.00           H  
ATOM    345  C3'   U A  11      31.434  -7.715  -0.193  1.00  0.00           C  
ATOM    346  H3'   U A  11      31.957  -6.747  -0.367  1.00  0.00           H  
ATOM    347  O3'   U A  11      32.127  -8.820  -0.818  1.00  0.00           O  
ATOM    348  P     C A  12      32.410  -8.748  -2.368  1.00  0.00           P  
ATOM    349  OP1   C A  12      33.609  -9.538  -2.701  1.00  0.00           O  
ATOM    350  OP2   C A  12      32.356  -7.343  -2.835  1.00  0.00           O1-
ATOM    351  O5'   C A  12      31.135  -9.455  -2.963  1.00  0.00           O  
ATOM    352  C5'   C A  12      30.889 -10.866  -2.777  1.00  0.00           C  
ATOM    353 1H5'   C A  12      30.876 -11.126  -1.693  1.00  0.00           H  
ATOM    354 2H5'   C A  12      31.694 -11.464  -3.267  1.00  0.00           H  
ATOM    355  C4'   C A  12      29.543 -11.296  -3.392  1.00  0.00           C  
ATOM    356  H4'   C A  12      29.304 -12.347  -3.122  1.00  0.00           H  
ATOM    357  O4'   C A  12      28.452 -10.461  -2.900  1.00  0.00           O  
ATOM    358  C1'   C A  12      27.527 -10.224  -3.960  1.00  0.00           C  
ATOM    359  H1'   C A  12      26.544 -10.595  -3.586  1.00  0.00           H  
ATOM    360  N1    C A  12      27.399  -8.768  -4.303  1.00  0.00           N  
ATOM    361  C6    C A  12      28.403  -7.898  -3.946  1.00  0.00           C  
ATOM    362  H6    C A  12      29.261  -8.342  -3.445  1.00  0.00           H  
ATOM    363  C5    C A  12      28.317  -6.586  -4.189  1.00  0.00           C  
ATOM    364  H5    C A  12      29.105  -5.891  -3.904  1.00  0.00           H  
ATOM    365  C2    C A  12      26.256  -8.271  -4.933  1.00  0.00           C  
ATOM    366  O2    C A  12      25.329  -9.051  -5.194  1.00  0.00           O  
ATOM    367  N3    C A  12      26.165  -6.940  -5.203  1.00  0.00           N  
ATOM    368  C4    C A  12      27.153  -6.109  -4.849  1.00  0.00           C  
ATOM    369  N4    C A  12      27.033  -4.806  -5.097  1.00  0.00           N  
ATOM    370  H41   C A  12      27.807  -4.184  -5.039  1.00  0.00           H  
ATOM    371  H42   C A  12      26.208  -4.480  -5.568  1.00  0.00           H  
ATOM    372  C2'   C A  12      27.951 -11.097  -5.137  1.00  0.00           C  
ATOM    373  H2'   C A  12      27.717 -10.631  -6.119  1.00  0.00           H  
ATOM    374  O2'   C A  12      27.327 -12.368  -5.037  1.00  0.00           O  
ATOM    375 'HO2   C A  12      27.742 -12.931  -5.730  1.00  0.00           H  
ATOM    376  C3'   C A  12      29.471 -11.189  -4.920  1.00  0.00           C  
ATOM    377  H3'   C A  12      29.957 -10.231  -5.201  1.00  0.00           H  
ATOM    378  O3'   C A  12      30.180 -12.303  -5.497  1.00  0.00           O  
ATOM    379  P     C A  13      29.964 -12.868  -6.944  1.00  0.00           P  
ATOM    380  OP1   C A  13      31.169 -13.615  -7.357  1.00  0.00           O  
ATOM    381  OP2   C A  13      28.682 -13.613  -6.931  1.00  0.00           O1-
ATOM    382  O5'   C A  13      29.809 -11.549  -7.814  1.00  0.00           O  
ATOM    383  C5'   C A  13      28.957 -11.589  -8.991  1.00  0.00           C  
ATOM    384 1H5'   C A  13      27.983 -12.087  -8.766  1.00  0.00           H  
ATOM    385 2H5'   C A  13      29.458 -12.164  -9.804  1.00  0.00           H  
ATOM    386  C4'   C A  13      28.607 -10.191  -9.545  1.00  0.00           C  
ATOM    387  H4'   C A  13      27.763 -10.270 -10.264  1.00  0.00           H  
ATOM    388  O4'   C A  13      28.177  -9.296  -8.481  1.00  0.00           O  
ATOM    389  C1'   C A  13      28.571  -7.974  -8.802  1.00  0.00           C  
ATOM    390  H1'   C A  13      27.614  -7.405  -8.863  1.00  0.00           H  
ATOM    391  N1    C A  13      29.445  -7.376  -7.762  1.00  0.00           N  
ATOM    392  C6    C A  13      30.312  -8.179  -7.056  1.00  0.00           C  
ATOM    393  H6    C A  13      30.270  -9.249  -7.290  1.00  0.00           H  
ATOM    394  C5    C A  13      31.111  -7.669  -6.108  1.00  0.00           C  
ATOM    395  H5    C A  13      31.775  -8.289  -5.508  1.00  0.00           H  
ATOM    396  C2    C A  13      29.434  -6.001  -7.542  1.00  0.00           C  
ATOM    397  O2    C A  13      28.673  -5.288  -8.214  1.00  0.00           O  
ATOM    398  N3    C A  13      30.227  -5.468  -6.583  1.00  0.00           N  
ATOM    399  C4    C A  13      31.045  -6.263  -5.874  1.00  0.00           C  
ATOM    400  N4    C A  13      31.759  -5.714  -4.899  1.00  0.00           N  
ATOM    401  H41   C A  13      32.114  -6.302  -4.147  1.00  0.00           H  
ATOM    402  H42   C A  13      31.691  -4.736  -4.750  1.00  0.00           H  
ATOM    403  C2'   C A  13      29.223  -7.991 -10.179  1.00  0.00           C  
ATOM    404  H2'   C A  13      30.073  -7.278 -10.254  1.00  0.00           H  
ATOM    405  O2'   C A  13      28.253  -7.694 -11.172  1.00  0.00           O  
ATOM    406 'HO2   C A  13      28.626  -7.928 -12.045  1.00  0.00           H  
ATOM    407  C3'   C A  13      29.733  -9.438 -10.268  1.00  0.00           C  
ATOM    408  H3'   C A  13      30.650  -9.568  -9.652  1.00  0.00           H  
ATOM    409  O3'   C A  13      29.919  -9.986 -11.592  1.00  0.00           O  
ATOM    410  P     A A  14      30.880  -9.303 -12.635  1.00  0.00           P  
ATOM    411  OP1   A A  14      31.466 -10.326 -13.525  1.00  0.00           O  
ATOM    412  OP2   A A  14      31.795  -8.370 -11.945  1.00  0.00           O1-
ATOM    413  O5'   A A  14      29.833  -8.454 -13.458  1.00  0.00           O  
ATOM    414  C5'   A A  14      30.284  -7.604 -14.542  1.00  0.00           C  
ATOM    415 1H5'   A A  14      30.667  -8.220 -15.389  1.00  0.00           H  
ATOM    416 2H5'   A A  14      31.124  -6.956 -14.197  1.00  0.00           H  
ATOM    417  C4'   A A  14      29.169  -6.677 -15.082  1.00  0.00           C  
ATOM    418  H4'   A A  14      28.539  -7.204 -15.828  1.00  0.00           H  
ATOM    419  O4'   A A  14      28.274  -6.264 -13.996  1.00  0.00           O  
ATOM    420  C1'   A A  14      28.125  -4.861 -14.006  1.00  0.00           C  
ATOM    421  H1'   A A  14      27.045  -4.641 -13.847  1.00  0.00           H  
ATOM    422  N9    A A  14      28.934  -4.253 -12.931  1.00  0.00           N  
ATOM    423  C5    A A  14      29.805  -2.850 -11.479  1.00  0.00           C  
ATOM    424  N7    A A  14      30.404  -4.075 -11.230  1.00  0.00           N  
ATOM    425  C8    A A  14      29.859  -4.877 -12.115  1.00  0.00           C  
ATOM    426  H8    A A  14      30.089  -5.942 -12.223  1.00  0.00           H  
ATOM    427  N1    A A  14      29.179  -0.571 -11.338  1.00  0.00           N  
ATOM    428  C2    A A  14      28.329  -0.818 -12.340  1.00  0.00           C  
ATOM    429  H2    A A  14      27.735   0.041 -12.677  1.00  0.00           H  
ATOM    430  N3    A A  14      28.124  -1.962 -13.002  1.00  0.00           N  
ATOM    431  C4    A A  14      28.897  -2.945 -12.518  1.00  0.00           C  
ATOM    432  C6    A A  14      29.938  -1.587 -10.866  1.00  0.00           C  
ATOM    433  N6    A A  14      30.763  -1.347  -9.834  1.00  0.00           N  
ATOM    434  H61   A A  14      31.500  -1.981  -9.618  1.00  0.00           H  
ATOM    435  H62   A A  14      30.812  -0.414  -9.456  1.00  0.00           H  
ATOM    436  C2'   A A  14      28.537  -4.397 -15.384  1.00  0.00           C  
ATOM    437  H2'   A A  14      28.849  -3.334 -15.399  1.00  0.00           H  
ATOM    438  O2'   A A  14      27.501  -4.596 -16.326  1.00  0.00           O  
ATOM    439 'HO2   A A  14      27.973  -4.772 -17.151  1.00  0.00           H  
ATOM    440  C3'   A A  14      29.690  -5.344 -15.677  1.00  0.00           C  
ATOM    441  H3'   A A  14      30.585  -5.052 -15.079  1.00  0.00           H  
ATOM    442  O3'   A A  14      29.975  -5.499 -17.087  1.00  0.00           O  
ATOM    443  P     A A  15      31.227  -4.785 -17.737  1.00  0.00           P  
ATOM    444  OP1   A A  15      31.311  -5.192 -19.152  1.00  0.00           O  
ATOM    445  OP2   A A  15      32.412  -4.994 -16.876  1.00  0.00           O1-
ATOM    446  O5'   A A  15      30.860  -3.257 -17.652  1.00  0.00           O  
ATOM    447  C5'   A A  15      29.881  -2.640 -18.516  1.00  0.00           C  
ATOM    448 1H5'   A A  15      28.928  -3.217 -18.513  1.00  0.00           H  
ATOM    449 2H5'   A A  15      30.266  -2.611 -19.562  1.00  0.00           H  
ATOM    450  C4'   A A  15      29.561  -1.192 -18.087  1.00  0.00           C  
ATOM    451  H4'   A A  15      28.754  -0.759 -18.714  1.00  0.00           H  
ATOM    452  O4'   A A  15      29.092  -1.165 -16.704  1.00  0.00           O  
ATOM    453  C1'   A A  15      29.697  -0.073 -16.020  1.00  0.00           C  
ATOM    454  H1'   A A  15      28.881   0.481 -15.501  1.00  0.00           H  
ATOM    455  N9    A A  15      30.674  -0.564 -15.027  1.00  0.00           N  
ATOM    456  C5    A A  15      32.107  -0.781 -13.371  1.00  0.00           C  
ATOM    457  N7    A A  15      31.939  -2.048 -13.896  1.00  0.00           N  
ATOM    458  C8    A A  15      31.091  -1.864 -14.871  1.00  0.00           C  
ATOM    459  H8    A A  15      30.714  -2.655 -15.512  1.00  0.00           H  
ATOM    460  N1    A A  15      32.833   1.017 -12.028  1.00  0.00           N  
ATOM    461  C2    A A  15      32.035   1.792 -12.777  1.00  0.00           C  
ATOM    462  H2    A A  15      32.010   2.855 -12.511  1.00  0.00           H  
ATOM    463  N3    A A  15      31.230   1.447 -13.782  1.00  0.00           N  
ATOM    464  C4    A A  15      31.325   0.142 -14.047  1.00  0.00           C  
ATOM    465  C6    A A  15      32.902  -0.302 -12.311  1.00  0.00           C  
ATOM    466  N6    A A  15      33.738  -1.090 -11.609  1.00  0.00           N  
ATOM    467  H61   A A  15      33.951  -1.984 -11.999  1.00  0.00           H  
ATOM    468  H62   A A  15      34.479  -0.670 -11.079  1.00  0.00           H  
ATOM    469  C2'   A A  15      30.316   0.818 -17.082  1.00  0.00           C  
ATOM    470  H2'   A A  15      31.181   1.401 -16.698  1.00  0.00           H  
ATOM    471  O2'   A A  15      29.326   1.695 -17.597  1.00  0.00           O  
ATOM    472 'HO2   A A  15      29.724   2.149 -18.375  1.00  0.00           H  
ATOM    473  C3'   A A  15      30.756  -0.224 -18.122  1.00  0.00           C  
ATOM    474  H3'   A A  15      31.633  -0.791 -17.750  1.00  0.00           H  
ATOM    475  O3'   A A  15      30.986   0.213 -19.476  1.00  0.00           O  
ATOM    476  P     C A  16      31.642   1.571 -19.916  1.00  0.00           P  
ATOM    477  OP1   C A  16      30.650   2.642 -19.664  1.00  0.00           O  
ATOM    478  OP2   C A  16      32.146   1.439 -21.297  1.00  0.00           O1-
ATOM    479  O5'   C A  16      32.859   1.731 -18.908  1.00  0.00           O  
ATOM    480  C5'   C A  16      33.212   3.070 -18.465  1.00  0.00           C  
ATOM    481 1H5'   C A  16      32.305   3.648 -18.159  1.00  0.00           H  
ATOM    482 2H5'   C A  16      33.711   3.627 -19.292  1.00  0.00           H  
ATOM    483  C4'   C A  16      34.160   3.081 -17.250  1.00  0.00           C  
ATOM    484  H4'   C A  16      34.232   4.111 -16.836  1.00  0.00           H  
ATOM    485  O4'   C A  16      33.652   2.235 -16.184  1.00  0.00           O  
ATOM    486  C1'   C A  16      34.743   1.651 -15.494  1.00  0.00           C  
ATOM    487  H1'   C A  16      34.624   1.984 -14.436  1.00  0.00           H  
ATOM    488  N1    C A  16      34.719   0.166 -15.546  1.00  0.00           N  
ATOM    489  C6    C A  16      34.067  -0.479 -16.573  1.00  0.00           C  
ATOM    490  H6    C A  16      33.582   0.166 -17.312  1.00  0.00           H  
ATOM    491  C5    C A  16      33.999  -1.816 -16.621  1.00  0.00           C  
ATOM    492  H5    C A  16      33.439  -2.346 -17.391  1.00  0.00           H  
ATOM    493  C2    C A  16      35.400  -0.573 -14.584  1.00  0.00           C  
ATOM    494  O2    C A  16      36.033   0.036 -13.706  1.00  0.00           O  
ATOM    495  N3    C A  16      35.341  -1.927 -14.615  1.00  0.00           N  
ATOM    496  C4    C A  16      34.637  -2.549 -15.579  1.00  0.00           C  
ATOM    497  N4    C A  16      34.520  -3.873 -15.541  1.00  0.00           N  
ATOM    498  H41   C A  16      33.779  -4.323 -16.074  1.00  0.00           H  
ATOM    499  H42   C A  16      34.873  -4.344 -14.745  1.00  0.00           H  
ATOM    500  C2'   C A  16      36.024   2.248 -16.062  1.00  0.00           C  
ATOM    501  H2'   C A  16      36.871   1.528 -16.057  1.00  0.00           H  
ATOM    502  O2'   C A  16      36.373   3.412 -15.331  1.00  0.00           O  
ATOM    503 'HO2   C A  16      36.789   4.031 -15.957  1.00  0.00           H  
ATOM    504  C3'   C A  16      35.595   2.588 -17.492  1.00  0.00           C  
ATOM    505  H3'   C A  16      35.522   1.670 -18.116  1.00  0.00           H  
ATOM    506  O3'   C A  16      36.351   3.618 -18.157  1.00  0.00           O  
ATOM    507  P     A A  17      37.890   3.484 -18.456  1.00  0.00           P  
ATOM    508  OP1   A A  17      38.181   3.959 -19.819  1.00  0.00           O  
ATOM    509  OP2   A A  17      38.388   2.142 -18.075  1.00  0.00           O1-
ATOM    510  O5'   A A  17      38.474   4.511 -17.410  1.00  0.00           O  
ATOM    511  C5'   A A  17      38.138   5.918 -17.496  1.00  0.00           C  
ATOM    512 1H5'   A A  17      37.034   6.065 -17.542  1.00  0.00           H  
ATOM    513 2H5'   A A  17      38.586   6.361 -18.417  1.00  0.00           H  
ATOM    514  C4'   A A  17      38.662   6.722 -16.289  1.00  0.00           C  
ATOM    515  H4'   A A  17      38.279   7.764 -16.316  1.00  0.00           H  
ATOM    516  O4'   A A  17      38.216   6.124 -15.032  1.00  0.00           O  
ATOM    517  C1'   A A  17      39.286   6.175 -14.094  1.00  0.00           C  
ATOM    518  H1'   A A  17      38.888   6.627 -13.156  1.00  0.00           H  
ATOM    519  N9    A A  17      39.799   4.826 -13.826  1.00  0.00           N  
ATOM    520  C5    A A  17      40.837   3.088 -12.986  1.00  0.00           C  
ATOM    521  N7    A A  17      40.085   2.603 -14.042  1.00  0.00           N  
ATOM    522  C8    A A  17      39.492   3.669 -14.507  1.00  0.00           C  
ATOM    523  H8    A A  17      38.797   3.669 -15.343  1.00  0.00           H  
ATOM    524  N1    A A  17      42.295   3.202 -11.131  1.00  0.00           N  
ATOM    525  C2    A A  17      42.021   4.514 -11.099  1.00  0.00           C  
ATOM    526  H2    A A  17      42.518   5.081 -10.304  1.00  0.00           H  
ATOM    527  N3    A A  17      41.234   5.231 -11.904  1.00  0.00           N  
ATOM    528  C4    A A  17      40.668   4.451 -12.835  1.00  0.00           C  
ATOM    529  C6    A A  17      41.699   2.445 -12.083  1.00  0.00           C  
ATOM    530  N6    A A  17      41.930   1.122 -12.138  1.00  0.00           N  
ATOM    531  H61   A A  17      41.595   0.584 -12.910  1.00  0.00           H  
ATOM    532  H62   A A  17      42.180   0.630 -11.295  1.00  0.00           H  
ATOM    533  C2'   A A  17      40.352   7.082 -14.676  1.00  0.00           C  
ATOM    534  H2'   A A  17      41.373   6.813 -14.324  1.00  0.00           H  
ATOM    535  O2'   A A  17      40.074   8.436 -14.359  1.00  0.00           O  
ATOM    536 'HO2   A A  17      40.730   8.971 -14.863  1.00  0.00           H  
ATOM    537  C3'   A A  17      40.193   6.797 -16.174  1.00  0.00           C  
ATOM    538  H3'   A A  17      40.586   5.789 -16.424  1.00  0.00           H  
ATOM    539  O3'   A A  17      40.702   7.778 -17.099  1.00  0.00           O  
ATOM    540  P     C A  18      42.114   8.457 -16.948  1.00  0.00           P  
ATOM    541  OP1   C A  18      41.986   9.476 -15.877  1.00  0.00           O  
ATOM    542  OP2   C A  18      42.566   8.928 -18.272  1.00  0.00           O1-
ATOM    543  O5'   C A  18      43.034   7.264 -16.436  1.00  0.00           O  
ATOM    544  C5'   C A  18      44.077   7.563 -15.468  1.00  0.00           C  
ATOM    545 1H5'   C A  18      43.660   8.124 -14.597  1.00  0.00           H  
ATOM    546 2H5'   C A  18      44.868   8.192 -15.939  1.00  0.00           H  
ATOM    547  C4'   C A  18      44.765   6.305 -14.891  1.00  0.00           C  
ATOM    548  H4'   C A  18      45.412   6.580 -14.031  1.00  0.00           H  
ATOM    549  O4'   C A  18      43.782   5.350 -14.399  1.00  0.00           O  
ATOM    550  C1'   C A  18      44.270   4.032 -14.597  1.00  0.00           C  
ATOM    551  H1'   C A  18      44.360   3.612 -13.567  1.00  0.00           H  
ATOM    552  N1    C A  18      43.344   3.187 -15.386  1.00  0.00           N  
ATOM    553  C6    C A  18      42.501   3.775 -16.300  1.00  0.00           C  
ATOM    554  H6    C A  18      42.558   4.867 -16.373  1.00  0.00           H  
ATOM    555  C5    C A  18      41.630   3.041 -17.007  1.00  0.00           C  
ATOM    556  H5    C A  18      40.910   3.490 -17.689  1.00  0.00           H  
ATOM    557  C2    C A  18      43.389   1.799 -15.271  1.00  0.00           C  
ATOM    558  O2    C A  18      44.222   1.283 -14.505  1.00  0.00           O  
ATOM    559  N3    C A  18      42.528   1.039 -15.985  1.00  0.00           N  
ATOM    560  C4    C A  18      41.626   1.631 -16.792  1.00  0.00           C  
ATOM    561  N4    C A  18      40.699   0.878 -17.373  1.00  0.00           N  
ATOM    562  H41   C A  18      39.849   1.326 -17.708  1.00  0.00           H  
ATOM    563  H42   C A  18      40.643  -0.071 -17.093  1.00  0.00           H  
ATOM    564  C2'   C A  18      45.652   4.118 -15.221  1.00  0.00           C  
ATOM    565  H2'   C A  18      45.818   3.346 -16.004  1.00  0.00           H  
ATOM    566  O2'   C A  18      46.642   3.997 -14.214  1.00  0.00           O  
ATOM    567 'HO2   C A  18      47.502   4.234 -14.612  1.00  0.00           H  
ATOM    568  C3'   C A  18      45.632   5.507 -15.868  1.00  0.00           C  
ATOM    569  H3'   C A  18      45.060   5.486 -16.825  1.00  0.00           H  
ATOM    570  O3'   C A  18      46.925   6.141 -16.029  1.00  0.00           O  
ATOM    571  P     C A  19      47.902   5.551 -17.124  1.00  0.00           P  
ATOM    572  OP1   C A  19      48.782   6.629 -17.620  1.00  0.00           O  
ATOM    573  OP2   C A  19      47.119   4.763 -18.099  1.00  0.00           O1-
ATOM    574  O5'   C A  19      48.733   4.539 -16.240  1.00  0.00           O  
ATOM    575  C5'   C A  19      49.948   4.953 -15.577  1.00  0.00           C  
ATOM    576 1H5'   C A  19      49.733   5.786 -14.869  1.00  0.00           H  
ATOM    577 2H5'   C A  19      50.696   5.315 -16.322  1.00  0.00           H  
ATOM    578  C4'   C A  19      50.600   3.803 -14.781  1.00  0.00           C  
ATOM    579  H4'   C A  19      51.392   4.188 -14.105  1.00  0.00           H  
ATOM    580  O4'   C A  19      49.606   3.129 -13.954  1.00  0.00           O  
ATOM    581  C1'   C A  19      49.885   1.736 -13.927  1.00  0.00           C  
ATOM    582  H1'   C A  19      50.078   1.510 -12.852  1.00  0.00           H  
ATOM    583  N1    C A  19      48.748   0.913 -14.407  1.00  0.00           N  
ATOM    584  C6    C A  19      47.973   1.361 -15.450  1.00  0.00           C  
ATOM    585  H6    C A  19      48.229   2.346 -15.846  1.00  0.00           H  
ATOM    586  C5    C A  19      46.927   0.647 -15.894  1.00  0.00           C  
ATOM    587  H5    C A  19      46.267   1.011 -16.678  1.00  0.00           H  
ATOM    588  C2    C A  19      48.535  -0.361 -13.890  1.00  0.00           C  
ATOM    589  O2    C A  19      49.304  -0.805 -13.024  1.00  0.00           O  
ATOM    590  N3    C A  19      47.479  -1.088 -14.314  1.00  0.00           N  
ATOM    591  C4    C A  19      46.670  -0.607 -15.267  1.00  0.00           C  
ATOM    592  N4    C A  19      45.586  -1.313 -15.585  1.00  0.00           N  
ATOM    593  H41   C A  19      44.756  -0.831 -15.856  1.00  0.00           H  
ATOM    594  H42   C A  19      45.485  -2.218 -15.158  1.00  0.00           H  
ATOM    595  C2'   C A  19      51.157   1.476 -14.711  1.00  0.00           C  
ATOM    596  H2'   C A  19      51.096   0.548 -15.319  1.00  0.00           H  
ATOM    597  O2'   C A  19      52.266   1.393 -13.836  1.00  0.00           O  
ATOM    598 'HO2   C A  19      53.016   1.097 -14.382  1.00  0.00           H  
ATOM    599  C3'   C A  19      51.232   2.694 -15.635  1.00  0.00           C  
ATOM    600  H3'   C A  19      50.548   2.562 -16.506  1.00  0.00           H  
ATOM    601  O3'   C A  19      52.564   3.085 -16.042  1.00  0.00           O  
ATOM    602  P     A A  20      53.257   2.335 -17.247  1.00  0.00           P  
ATOM    603  OP1   A A  20      54.470   3.093 -17.625  1.00  0.00           O  
ATOM    604  OP2   A A  20      52.249   2.062 -18.290  1.00  0.00           O1-
ATOM    605  O5'   A A  20      53.673   0.960 -16.577  1.00  0.00           O  
ATOM    606  C5'   A A  20      54.973   0.803 -15.965  1.00  0.00           C  
ATOM    607 1H5'   A A  20      55.141   1.602 -15.207  1.00  0.00           H  
ATOM    608 2H5'   A A  20      55.775   0.889 -16.737  1.00  0.00           H  
ATOM    609  C4'   A A  20      55.141  -0.562 -15.261  1.00  0.00           C  
ATOM    610  H4'   A A  20      55.980  -0.520 -14.535  1.00  0.00           H  
ATOM    611  O4'   A A  20      53.938  -0.917 -14.511  1.00  0.00           O  
ATOM    612  C1'   A A  20      53.693  -2.308 -14.640  1.00  0.00           C  
ATOM    613  H1'   A A  20      53.631  -2.715 -13.604  1.00  0.00           H  
ATOM    614  N9    A A  20      52.426  -2.565 -15.341  1.00  0.00           N  
ATOM    615  C5    A A  20      50.513  -3.437 -15.981  1.00  0.00           C  
ATOM    616  N7    A A  20      50.669  -2.276 -16.722  1.00  0.00           N  
ATOM    617  C8    A A  20      51.827  -1.803 -16.322  1.00  0.00           C  
ATOM    618  H8    A A  20      52.292  -0.891 -16.702  1.00  0.00           H  
ATOM    619  N1    A A  20      49.652  -5.479 -15.134  1.00  0.00           N  
ATOM    620  C2    A A  20      50.748  -5.529 -14.369  1.00  0.00           C  
ATOM    621  H2    A A  20      50.816  -6.398 -13.705  1.00  0.00           H  
ATOM    622  N3    A A  20      51.753  -4.654 -14.273  1.00  0.00           N  
ATOM    623  C4    A A  20      51.584  -3.629 -15.129  1.00  0.00           C  
ATOM    624  C6    A A  20      49.497  -4.413 -15.958  1.00  0.00           C  
ATOM    625  N6    A A  20      48.391  -4.331 -16.711  1.00  0.00           N  
ATOM    626  H61   A A  20      48.386  -3.741 -17.515  1.00  0.00           H  
ATOM    627  H62   A A  20      47.668  -5.027 -16.617  1.00  0.00           H  
ATOM    628  C2'   A A  20      54.883  -2.926 -15.342  1.00  0.00           C  
ATOM    629  H2'   A A  20      54.603  -3.786 -15.986  1.00  0.00           H  
ATOM    630  O2'   A A  20      55.860  -3.335 -14.402  1.00  0.00           O  
ATOM    631 'HO2   A A  20      56.663  -3.419 -14.935  1.00  0.00           H  
ATOM    632  C3'   A A  20      55.405  -1.764 -16.184  1.00  0.00           C  
ATOM    633  H3'   A A  20      54.776  -1.607 -17.091  1.00  0.00           H  
ATOM    634  O3'   A A  20      56.814  -1.845 -16.488  1.00  0.00           O  
ATOM    635  P     G A  21      57.332  -2.493 -17.831  1.00  0.00           P  
ATOM    636  OP1   G A  21      58.804  -2.596 -17.720  1.00  0.00           O  
ATOM    637  OP2   G A  21      56.771  -1.748 -18.973  1.00  0.00           O1-
ATOM    638  O5'   G A  21      56.689  -3.945 -17.780  1.00  0.00           O  
ATOM    639  C5'   G A  21      57.532  -5.073 -17.424  1.00  0.00           C  
ATOM    640 1H5'   G A  21      58.105  -4.852 -16.493  1.00  0.00           H  
ATOM    641 2H5'   G A  21      58.272  -5.268 -18.237  1.00  0.00           H  
ATOM    642  C4'   G A  21      56.756  -6.386 -17.170  1.00  0.00           C  
ATOM    643  H4'   G A  21      57.355  -7.060 -16.523  1.00  0.00           H  
ATOM    644  O4'   G A  21      55.493  -6.136 -16.477  1.00  0.00           O  
ATOM    645  C1'   G A  21      54.502  -7.023 -16.971  1.00  0.00           C  
ATOM    646  H1'   G A  21      54.079  -7.559 -16.091  1.00  0.00           H  
ATOM    647  N9    G A  21      53.422  -6.299 -17.669  1.00  0.00           N  
ATOM    648  C4    G A  21      52.157  -6.773 -17.919  1.00  0.00           C  
ATOM    649  N2    G A  21      49.897  -9.376 -17.893  1.00  0.00           N  
ATOM    650  H21   G A  21      50.381 -10.062 -17.362  1.00  0.00           H  
ATOM    651  H22   G A  21      49.014  -9.585 -18.325  1.00  0.00           H  
ATOM    652  N3    G A  21      51.688  -7.987 -17.588  1.00  0.00           N  
ATOM    653  C2    G A  21      50.464  -8.200 -18.047  1.00  0.00           C  
ATOM    654  N1    G A  21      49.716  -7.242 -18.683  1.00  0.00           N  
ATOM    655  H1    G A  21      48.788  -7.478 -18.996  1.00  0.00           H  
ATOM    656  C6    G A  21      50.150  -5.959 -18.990  1.00  0.00           C  
ATOM    657  O6    G A  21      49.420  -5.144 -19.566  1.00  0.00           O  
ATOM    658  C5    G A  21      51.502  -5.756 -18.585  1.00  0.00           C  
ATOM    659  N7    G A  21      52.352  -4.674 -18.789  1.00  0.00           N  
ATOM    660  C8    G A  21      53.485  -5.041 -18.230  1.00  0.00           C  
ATOM    661  H8    G A  21      54.400  -4.441 -18.188  1.00  0.00           H  
ATOM    662  C2'   G A  21      55.194  -8.015 -17.880  1.00  0.00           C  
ATOM    663  H2'   G A  21      54.534  -8.359 -18.701  1.00  0.00           H  
ATOM    664  O2'   G A  21      55.654  -9.139 -17.154  1.00  0.00           O  
ATOM    665 'HO2   G A  21      56.299  -9.540 -17.753  1.00  0.00           H  
ATOM    666  C3'   G A  21      56.368  -7.202 -18.416  1.00  0.00           C  
ATOM    667  H3'   G A  21      56.025  -6.464 -19.177  1.00  0.00           H  
ATOM    668  O3'   G A  21      57.482  -8.021 -18.850  1.00  0.00           O  
ATOM    669  P     C A  22      57.987  -8.015 -20.347  1.00  0.00           P  
ATOM    670  OP1   C A  22      59.391  -8.480 -20.362  1.00  0.00           O  
ATOM    671  OP2   C A  22      57.670  -6.712 -20.963  1.00  0.00           O1-
ATOM    672  O5'   C A  22      57.072  -9.100 -21.031  1.00  0.00           O  
ATOM    673  C5'   C A  22      57.147 -10.513 -20.748  1.00  0.00           C  
ATOM    674 1H5'   C A  22      57.528 -10.706 -19.718  1.00  0.00           H  
ATOM    675 2H5'   C A  22      57.849 -10.993 -21.468  1.00  0.00           H  
ATOM    676  C4'   C A  22      55.773 -11.201 -20.881  1.00  0.00           C  
ATOM    677  H4'   C A  22      55.808 -12.241 -20.495  1.00  0.00           H  
ATOM    678  O4'   C A  22      54.783 -10.472 -20.091  1.00  0.00           O  
ATOM    679  C1'   C A  22      53.548 -10.431 -20.786  1.00  0.00           C  
ATOM    680  H1'   C A  22      52.814 -10.911 -20.097  1.00  0.00           H  
ATOM    681  N1    C A  22      53.083  -9.049 -21.106  1.00  0.00           N  
ATOM    682  C6    C A  22      53.978  -8.007 -21.213  1.00  0.00           C  
ATOM    683  H6    C A  22      55.020  -8.250 -21.005  1.00  0.00           H  
ATOM    684  C5    C A  22      53.569  -6.759 -21.486  1.00  0.00           C  
ATOM    685  H5    C A  22      54.259  -5.916 -21.513  1.00  0.00           H  
ATOM    686  C2    C A  22      51.740  -8.824 -21.392  1.00  0.00           C  
ATOM    687  O2    C A  22      50.943  -9.771 -21.372  1.00  0.00           O  
ATOM    688  N3    C A  22      51.313  -7.579 -21.685  1.00  0.00           N  
ATOM    689  C4    C A  22      52.176  -6.556 -21.702  1.00  0.00           C  
ATOM    690  N4    C A  22      51.675  -5.335 -21.865  1.00  0.00           N  
ATOM    691  H41   C A  22      52.118  -4.610 -21.336  1.00  0.00           H  
ATOM    692  H42   C A  22      50.674  -5.300 -21.897  1.00  0.00           H  
ATOM    693  C2'   C A  22      53.681 -11.285 -22.028  1.00  0.00           C  
ATOM    694  H2'   C A  22      53.130 -10.851 -22.887  1.00  0.00           H  
ATOM    695  O2'   C A  22      53.207 -12.597 -21.791  1.00  0.00           O  
ATOM    696 'HO2   C A  22      53.318 -13.041 -22.647  1.00  0.00           H  
ATOM    697  C3'   C A  22      55.185 -11.256 -22.303  1.00  0.00           C  
ATOM    698  H3'   C A  22      55.461 -10.286 -22.778  1.00  0.00           H  
ATOM    699  O3'   C A  22      55.674 -12.421 -23.019  1.00  0.00           O  
ATOM    700  P     U A  23      56.390 -12.314 -24.423  1.00  0.00           P  
ATOM    701  OP1   U A  23      56.521 -10.891 -24.804  1.00  0.00           O  
ATOM    702  OP2   U A  23      57.611 -13.148 -24.394  1.00  0.00           O1-
ATOM    703  O5'   U A  23      55.368 -12.952 -25.446  1.00  0.00           O  
ATOM    704  C5'   U A  23      54.521 -14.096 -25.233  1.00  0.00           C  
ATOM    705 1H5'   U A  23      54.632 -14.508 -24.203  1.00  0.00           H  
ATOM    706 2H5'   U A  23      54.817 -14.897 -25.946  1.00  0.00           H  
ATOM    707  C4'   U A  23      53.029 -13.779 -25.474  1.00  0.00           C  
ATOM    708  H4'   U A  23      52.393 -14.640 -25.177  1.00  0.00           H  
ATOM    709  O4'   U A  23      52.640 -12.662 -24.638  1.00  0.00           O  
ATOM    710  C1'   U A  23      51.693 -11.858 -25.304  1.00  0.00           C  
ATOM    711  H1'   U A  23      50.790 -11.894 -24.648  1.00  0.00           H  
ATOM    712  N1    U A  23      52.157 -10.450 -25.444  1.00  0.00           N  
ATOM    713  C6    U A  23      53.495 -10.127 -25.502  1.00  0.00           C  
ATOM    714  H6    U A  23      54.179 -10.973 -25.477  1.00  0.00           H  
ATOM    715  C2    U A  23      51.199  -9.475 -25.513  1.00  0.00           C  
ATOM    716  O2    U A  23      50.001  -9.722 -25.508  1.00  0.00           O  
ATOM    717  N3    U A  23      51.670  -8.196 -25.583  1.00  0.00           N  
ATOM    718  H3    U A  23      50.943  -7.495 -25.643  1.00  0.00           H  
ATOM    719  C4    U A  23      52.983  -7.787 -25.582  1.00  0.00           C  
ATOM    720  O4    U A  23      53.250  -6.587 -25.611  1.00  0.00           O  
ATOM    721  C5    U A  23      53.934  -8.860 -25.545  1.00  0.00           C  
ATOM    722  H5    U A  23      54.999  -8.634 -25.530  1.00  0.00           H  
ATOM    723  C2'   U A  23      51.362 -12.520 -26.631  1.00  0.00           C  
ATOM    724  H2'   U A  23      51.209 -11.786 -27.450  1.00  0.00           H  
ATOM    725  O2'   U A  23      50.197 -13.302 -26.466  1.00  0.00           O  
ATOM    726 'HO2   U A  23      49.878 -13.539 -27.356  1.00  0.00           H  
ATOM    727  C3'   U A  23      52.607 -13.379 -26.901  1.00  0.00           C  
ATOM    728  H3'   U A  23      53.431 -12.752 -27.310  1.00  0.00           H  
ATOM    729  O3'   U A  23      52.400 -14.569 -27.693  1.00  0.00           O  
ATOM    730  P     A A  24      52.086 -14.532 -29.237  1.00  0.00           P  
ATOM    731  OP1   A A  24      52.244 -15.890 -29.791  1.00  0.00           O  
ATOM    732  OP2   A A  24      52.852 -13.458 -29.906  1.00  0.00           O1-
ATOM    733  O5'   A A  24      50.555 -14.136 -29.322  1.00  0.00           O  
ATOM    734  C5'   A A  24      49.527 -15.075 -28.915  1.00  0.00           C  
ATOM    735 1H5'   A A  24      49.755 -15.497 -27.908  1.00  0.00           H  
ATOM    736 2H5'   A A  24      49.484 -15.932 -29.628  1.00  0.00           H  
ATOM    737  C4'   A A  24      48.109 -14.448 -28.842  1.00  0.00           C  
ATOM    738  H4'   A A  24      47.519 -14.925 -28.029  1.00  0.00           H  
ATOM    739  O4'   A A  24      48.157 -13.019 -28.561  1.00  0.00           O  
ATOM    740  C1'   A A  24      47.077 -12.376 -29.213  1.00  0.00           C  
ATOM    741  H1'   A A  24      46.469 -11.884 -28.417  1.00  0.00           H  
ATOM    742  N9    A A  24      47.565 -11.372 -30.162  1.00  0.00           N  
ATOM    743  C5    A A  24      47.726  -9.592 -31.440  1.00  0.00           C  
ATOM    744  N7    A A  24      48.913 -10.300 -31.620  1.00  0.00           N  
ATOM    745  C8    A A  24      48.765 -11.349 -30.836  1.00  0.00           C  
ATOM    746  H8    A A  24      49.503 -12.144 -30.688  1.00  0.00           H  
ATOM    747  N1    A A  24      46.047  -7.918 -31.535  1.00  0.00           N  
ATOM    748  C2    A A  24      45.375  -8.646 -30.638  1.00  0.00           C  
ATOM    749  H2    A A  24      44.409  -8.236 -30.325  1.00  0.00           H  
ATOM    750  N3    A A  24      45.684  -9.843 -30.132  1.00  0.00           N  
ATOM    751  C4    A A  24      46.893 -10.244 -30.548  1.00  0.00           C  
ATOM    752  C6    A A  24      47.248  -8.365 -31.957  1.00  0.00           C  
ATOM    753  N6    A A  24      47.879  -7.578 -32.841  1.00  0.00           N  
ATOM    754  H61   A A  24      48.599  -7.912 -33.451  1.00  0.00           H  
ATOM    755  H62   A A  24      47.392  -6.747 -33.089  1.00  0.00           H  
ATOM    756  C2'   A A  24      46.241 -13.442 -29.897  1.00  0.00           C  
ATOM    757  H2'   A A  24      45.829 -13.098 -30.871  1.00  0.00           H  
ATOM    758  O2'   A A  24      45.180 -13.858 -29.057  1.00  0.00           O  
ATOM    759 'HO2   A A  24      44.745 -14.603 -29.528  1.00  0.00           H  
ATOM    760  C3'   A A  24      47.271 -14.560 -30.117  1.00  0.00           C  
ATOM    761  H3'   A A  24      47.944 -14.306 -30.962  1.00  0.00           H  
ATOM    762  O3'   A A  24      46.764 -15.905 -30.244  1.00  0.00           O  
ATOM    763  P     C A  25      45.625 -16.273 -31.267  1.00  0.00           P  
ATOM    764  OP1   C A  25      44.351 -15.753 -30.715  1.00  0.00           O  
ATOM    765  OP2   C A  25      45.681 -17.721 -31.546  1.00  0.00           O1-
ATOM    766  O5'   C A  25      46.043 -15.431 -32.543  1.00  0.00           O  
ATOM    767  C5'   C A  25      45.044 -14.673 -33.270  1.00  0.00           C  
ATOM    768 1H5'   C A  25      44.445 -14.033 -32.579  1.00  0.00           H  
ATOM    769 2H5'   C A  25      44.347 -15.368 -33.793  1.00  0.00           H  
ATOM    770  C4'   C A  25      45.666 -13.744 -34.331  1.00  0.00           C  
ATOM    771  H4'   C A  25      44.896 -13.075 -34.769  1.00  0.00           H  
ATOM    772  O4'   C A  25      46.685 -12.891 -33.736  1.00  0.00           O  
ATOM    773  C1'   C A  25      47.685 -12.612 -34.704  1.00  0.00           C  
ATOM    774  H1'   C A  25      47.516 -11.542 -34.968  1.00  0.00           H  
ATOM    775  N1    C A  25      49.057 -12.777 -34.169  1.00  0.00           N  
ATOM    776  C6    C A  25      49.303 -13.790 -33.271  1.00  0.00           C  
ATOM    777  H6    C A  25      48.439 -14.411 -33.003  1.00  0.00           H  
ATOM    778  C5    C A  25      50.523 -13.957 -32.736  1.00  0.00           C  
ATOM    779  H5    C A  25      50.734 -14.724 -31.992  1.00  0.00           H  
ATOM    780  C2    C A  25      50.102 -11.961 -34.602  1.00  0.00           C  
ATOM    781  O2    C A  25      49.887 -11.067 -35.438  1.00  0.00           O  
ATOM    782  N3    C A  25      51.342 -12.137 -34.102  1.00  0.00           N  
ATOM    783  C4    C A  25      51.563 -13.078 -33.168  1.00  0.00           C  
ATOM    784  N4    C A  25      52.782 -13.161 -32.649  1.00  0.00           N  
ATOM    785  H41   C A  25      52.878 -13.410 -31.669  1.00  0.00           H  
ATOM    786  H42   C A  25      53.501 -12.591 -33.047  1.00  0.00           H  
ATOM    787  C2'   C A  25      47.434 -13.462 -35.948  1.00  0.00           C  
ATOM    788  H2'   C A  25      48.341 -14.026 -36.254  1.00  0.00           H  
ATOM    789  O2'   C A  25      47.002 -12.647 -37.021  1.00  0.00           O  
ATOM    790 'HO2   C A  25      46.754 -13.238 -37.756  1.00  0.00           H  
ATOM    791  C3'   C A  25      46.360 -14.461 -35.491  1.00  0.00           C  
ATOM    792  H3'   C A  25      46.849 -15.353 -35.033  1.00  0.00           H  
ATOM    793  O3'   C A  25      45.382 -14.837 -36.488  1.00  0.00           O  
ATOM    794  P     A A  26      45.691 -15.963 -37.546  1.00  0.00           P  
ATOM    795  OP1   A A  26      44.421 -16.337 -38.208  1.00  0.00           O  
ATOM    796  OP2   A A  26      46.493 -17.024 -36.914  1.00  0.00           O1-
ATOM    797  O5'   A A  26      46.614 -15.183 -38.573  1.00  0.00           O  
ATOM    798  C5'   A A  26      46.088 -14.808 -39.870  1.00  0.00           C  
ATOM    799 1H5'   A A  26      45.244 -14.091 -39.744  1.00  0.00           H  
ATOM    800 2H5'   A A  26      45.702 -15.703 -40.415  1.00  0.00           H  
ATOM    801  C4'   A A  26      47.147 -14.138 -40.767  1.00  0.00           C  
ATOM    802  H4'   A A  26      46.664 -13.632 -41.630  1.00  0.00           H  
ATOM    803  O4'   A A  26      47.888 -13.125 -40.019  1.00  0.00           O  
ATOM    804  C1'   A A  26      49.242 -13.129 -40.435  1.00  0.00           C  
ATOM    805  H1'   A A  26      49.481 -12.092 -40.767  1.00  0.00           H  
ATOM    806  N9    A A  26      50.124 -13.536 -39.336  1.00  0.00           N  
ATOM    807  C5    A A  26      51.833 -13.749 -37.971  1.00  0.00           C  
ATOM    808  N7    A A  26      50.888 -14.663 -37.542  1.00  0.00           N  
ATOM    809  C8    A A  26      49.889 -14.503 -38.382  1.00  0.00           C  
ATOM    810  H8    A A  26      48.948 -15.058 -38.350  1.00  0.00           H  
ATOM    811  N1    A A  26      53.844 -12.533 -38.209  1.00  0.00           N  
ATOM    812  C2    A A  26      53.280 -11.942 -39.268  1.00  0.00           C  
ATOM    813  H2    A A  26      53.898 -11.194 -39.778  1.00  0.00           H  
ATOM    814  N3    A A  26      52.055 -12.116 -39.766  1.00  0.00           N  
ATOM    815  C4    A A  26      51.381 -13.054 -39.079  1.00  0.00           C  
ATOM    816  C6    A A  26      53.134 -13.453 -37.517  1.00  0.00           C  
ATOM    817  N6    A A  26      53.703 -14.021 -36.438  1.00  0.00           N  
ATOM    818  H61   A A  26      53.205 -14.675 -35.874  1.00  0.00           H  
ATOM    819  H62   A A  26      54.652 -13.806 -36.187  1.00  0.00           H  
ATOM    820  C2'   A A  26      49.357 -14.076 -41.611  1.00  0.00           C  
ATOM    821  H2'   A A  26      50.346 -14.582 -41.649  1.00  0.00           H  
ATOM    822  O2'   A A  26      49.126 -13.409 -42.835  1.00  0.00           O  
ATOM    823 'HO2   A A  26      48.772 -14.090 -43.425  1.00  0.00           H  
ATOM    824  C3'   A A  26      48.236 -15.071 -41.324  1.00  0.00           C  
ATOM    825  H3'   A A  26      48.507 -15.757 -40.489  1.00  0.00           H  
ATOM    826  O3'   A A  26      47.757 -15.791 -42.491  1.00  0.00           O  
ATOM    827  P     A A  27      48.645 -17.019 -42.966  1.00  0.00           P  
ATOM    828  OP1   A A  27      50.035 -16.792 -42.516  1.00  0.00           O  
ATOM    829  OP2   A A  27      47.999 -18.279 -42.560  1.00  0.00           O1-
ATOM    830  O5'   A A  27      48.593 -16.866 -44.537  1.00  0.00           O  
ATOM    831  C5'   A A  27      48.240 -17.971 -45.409  1.00  0.00           C  
ATOM    832 1H5'   A A  27      47.969 -17.540 -46.396  1.00  0.00           H  
ATOM    833 2H5'   A A  27      47.326 -18.496 -45.042  1.00  0.00           H  
ATOM    834  C4'   A A  27      49.338 -19.044 -45.682  1.00  0.00           C  
ATOM    835  H4'   A A  27      49.358 -19.295 -46.763  1.00  0.00           H  
ATOM    836  O4'   A A  27      50.682 -18.588 -45.325  1.00  0.00           O  
ATOM    837  C1'   A A  27      51.383 -19.638 -44.683  1.00  0.00           C  
ATOM    838  H1'   A A  27      52.371 -19.702 -45.192  1.00  0.00           H  
ATOM    839  N9    A A  27      51.580 -19.321 -43.255  1.00  0.00           N  
ATOM    840  C5    A A  27      52.249 -18.326 -41.408  1.00  0.00           C  
ATOM    841  N7    A A  27      51.298 -19.253 -41.017  1.00  0.00           N  
ATOM    842  C8    A A  27      50.879 -19.766 -42.151  1.00  0.00           C  
ATOM    843  H8    A A  27      50.065 -20.490 -42.228  1.00  0.00           H  
ATOM    844  N1    A A  27      53.991 -16.711 -41.330  1.00  0.00           N  
ATOM    845  C2    A A  27      54.086 -16.881 -42.654  1.00  0.00           C  
ATOM    846  H2    A A  27      54.886 -16.315 -43.142  1.00  0.00           H  
ATOM    847  N3    A A  27      53.463 -17.757 -43.440  1.00  0.00           N  
ATOM    848  C4    A A  27      52.472 -18.387 -42.771  1.00  0.00           C  
ATOM    849  C6    A A  27      53.006 -17.384 -40.677  1.00  0.00           C  
ATOM    850  N6    A A  27      52.836 -17.154 -39.362  1.00  0.00           N  
ATOM    851  H61   A A  27      51.973 -17.409 -38.917  1.00  0.00           H  
ATOM    852  H62   A A  27      53.438 -16.512 -38.882  1.00  0.00           H  
ATOM    853  C2'   A A  27      50.595 -20.913 -44.927  1.00  0.00           C  
ATOM    854  H2'   A A  27      50.734 -21.674 -44.130  1.00  0.00           H  
ATOM    855  O2'   A A  27      50.979 -21.458 -46.179  1.00  0.00           O  
ATOM    856 'HO2   A A  27      50.312 -22.143 -46.423  1.00  0.00           H  
ATOM    857  C3'   A A  27      49.155 -20.374 -44.926  1.00  0.00           C  
ATOM    858  H3'   A A  27      48.844 -20.106 -43.896  1.00  0.00           H  
ATOM    859  O3'   A A  27      48.121 -21.165 -45.543  1.00  0.00           O  
ATOM    860  P     A A  28      48.025 -22.730 -45.618  1.00  0.00           P  
ATOM    861  OP1   A A  28      49.030 -23.166 -46.613  1.00  0.00           O  
ATOM    862  OP2   A A  28      46.620 -23.121 -45.863  1.00  0.00           O1-
ATOM    863  O5'   A A  28      48.474 -23.244 -44.195  1.00  0.00           O  
ATOM    864  C5'   A A  28      47.900 -22.797 -42.950  1.00  0.00           C  
ATOM    865 1H5'   A A  28      46.956 -22.218 -43.103  1.00  0.00           H  
ATOM    866 2H5'   A A  28      48.614 -22.097 -42.464  1.00  0.00           H  
ATOM    867  C4'   A A  28      47.637 -23.946 -41.940  1.00  0.00           C  
ATOM    868  H4'   A A  28      48.040 -23.651 -40.946  1.00  0.00           H  
ATOM    869  O4'   A A  28      46.193 -24.128 -41.793  1.00  0.00           O  
ATOM    870  C1'   A A  28      45.836 -25.422 -42.230  1.00  0.00           C  
ATOM    871  H1'   A A  28      45.741 -26.042 -41.309  1.00  0.00           H  
ATOM    872  N9    A A  28      44.582 -25.378 -42.979  1.00  0.00           N  
ATOM    873  C5    A A  28      42.471 -25.498 -43.561  1.00  0.00           C  
ATOM    874  N7    A A  28      43.138 -25.008 -44.670  1.00  0.00           N  
ATOM    875  C8    A A  28      44.393 -24.937 -44.270  1.00  0.00           C  
ATOM    876  H8    A A  28      45.227 -24.572 -44.876  1.00  0.00           H  
ATOM    877  N1    A A  28      40.740 -26.252 -42.118  1.00  0.00           N  
ATOM    878  C2    A A  28      41.700 -26.425 -41.205  1.00  0.00           C  
ATOM    879  H2    A A  28      41.367 -26.811 -40.238  1.00  0.00           H  
ATOM    880  N3    A A  28      43.010 -26.205 -41.294  1.00  0.00           N  
ATOM    881  C4    A A  28      43.340 -25.727 -42.511  1.00  0.00           C  
ATOM    882  C6    A A  28      41.107 -25.777 -43.332  1.00  0.00           C  
ATOM    883  N6    A A  28      40.150 -25.585 -44.257  1.00  0.00           N  
ATOM    884  H61   A A  28      40.390 -25.164 -45.129  1.00  0.00           H  
ATOM    885  H62   A A  28      39.210 -25.754 -43.989  1.00  0.00           H  
ATOM    886  C2'   A A  28      46.986 -25.940 -43.058  1.00  0.00           C  
ATOM    887  H2'   A A  28      46.989 -25.482 -44.074  1.00  0.00           H  
ATOM    888  O2'   A A  28      46.966 -27.353 -43.162  1.00  0.00           O  
ATOM    889 'HO2   A A  28      47.551 -27.735 -42.469  1.00  0.00           H  
ATOM    890  C3'   A A  28      48.175 -25.365 -42.280  1.00  0.00           C  
ATOM    891  H3'   A A  28      49.047 -25.240 -42.963  1.00  0.00           H  
ATOM    892  O3'   A A  28      48.551 -26.089 -41.078  1.00  0.00           O  
ATOM    893  P     G A  29      49.571 -27.288 -41.189  1.00  0.00           P  
ATOM    894  OP1   G A  29      50.612 -26.970 -42.184  1.00  0.00           O  
ATOM    895  OP2   G A  29      48.737 -28.484 -41.451  1.00  0.00           O1-
ATOM    896  O5'   G A  29      50.237 -27.386 -39.758  1.00  0.00           O  
ATOM    897  C5'   G A  29      49.472 -27.682 -38.567  1.00  0.00           C  
ATOM    898 1H5'   G A  29      48.569 -28.293 -38.803  1.00  0.00           H  
ATOM    899 2H5'   G A  29      49.128 -26.730 -38.103  1.00  0.00           H  
ATOM    900  C4'   G A  29      50.286 -28.466 -37.511  1.00  0.00           C  
ATOM    901  H4'   G A  29      49.609 -28.851 -36.719  1.00  0.00           H  
ATOM    902  O4'   G A  29      50.943 -29.629 -38.114  1.00  0.00           O  
ATOM    903  C1'   G A  29      52.246 -29.764 -37.561  1.00  0.00           C  
ATOM    904  H1'   G A  29      52.339 -30.820 -37.226  1.00  0.00           H  
ATOM    905  N9    G A  29      53.301 -29.483 -38.562  1.00  0.00           N  
ATOM    906  C4    G A  29      54.663 -29.565 -38.382  1.00  0.00           C  
ATOM    907  N2    G A  29      57.246 -29.380 -36.144  1.00  0.00           N  
ATOM    908  H21   G A  29      56.665 -29.585 -35.364  1.00  0.00           H  
ATOM    909  H22   G A  29      57.791 -28.543 -36.062  1.00  0.00           H  
ATOM    910  N3    G A  29      55.308 -29.895 -37.241  1.00  0.00           N  
ATOM    911  C2    G A  29      56.546 -29.433 -37.254  1.00  0.00           C  
ATOM    912  N1    G A  29      57.212 -29.081 -38.397  1.00  0.00           N  
ATOM    913  H1    G A  29      58.098 -28.628 -38.297  1.00  0.00           H  
ATOM    914  C6    G A  29      56.623 -28.943 -39.646  1.00  0.00           C  
ATOM    915  O6    G A  29      57.317 -28.651 -40.625  1.00  0.00           O  
ATOM    916  C5    G A  29      55.223 -29.201 -39.596  1.00  0.00           C  
ATOM    917  N7    G A  29      54.237 -28.939 -40.536  1.00  0.00           N  
ATOM    918  C8    G A  29      53.110 -29.095 -39.875  1.00  0.00           C  
ATOM    919  H8    G A  29      52.107 -28.926 -40.281  1.00  0.00           H  
ATOM    920  C2'   G A  29      52.317 -28.848 -36.353  1.00  0.00           C  
ATOM    921  H2'   G A  29      53.344 -28.479 -36.154  1.00  0.00           H  
ATOM    922  O2'   G A  29      51.820 -29.536 -35.212  1.00  0.00           O  
ATOM    923 'HO2   G A  29      51.718 -28.852 -34.510  1.00  0.00           H  
ATOM    924  C3'   G A  29      51.410 -27.689 -36.791  1.00  0.00           C  
ATOM    925  H3'   G A  29      51.922 -27.071 -37.562  1.00  0.00           H  
ATOM    926  O3'   G A  29      50.849 -26.848 -35.758  1.00  0.00           O  
ATOM    927  P     A A  30      51.586 -26.348 -34.458  1.00  0.00           P  
ATOM    928  OP1   A A  30      51.713 -27.517 -33.552  1.00  0.00           O  
ATOM    929  OP2   A A  30      50.876 -25.177 -33.907  1.00  0.00           O1-
ATOM    930  O5'   A A  30      53.029 -25.912 -34.955  1.00  0.00           O  
ATOM    931  C5'   A A  30      54.235 -26.366 -34.283  1.00  0.00           C  
ATOM    932 1H5'   A A  30      54.092 -27.371 -33.818  1.00  0.00           H  
ATOM    933 2H5'   A A  30      54.489 -25.661 -33.460  1.00  0.00           H  
ATOM    934  C4'   A A  30      55.482 -26.502 -35.200  1.00  0.00           C  
ATOM    935  H4'   A A  30      56.028 -27.423 -34.915  1.00  0.00           H  
ATOM    936  O4'   A A  30      55.111 -26.647 -36.606  1.00  0.00           O  
ATOM    937  C1'   A A  30      55.980 -25.880 -37.406  1.00  0.00           C  
ATOM    938  H1'   A A  30      56.303 -26.540 -38.240  1.00  0.00           H  
ATOM    939  N9    A A  30      55.280 -24.724 -37.983  1.00  0.00           N  
ATOM    940  C5    A A  30      54.565 -23.215 -39.411  1.00  0.00           C  
ATOM    941  N7    A A  30      53.756 -23.094 -38.298  1.00  0.00           N  
ATOM    942  C8    A A  30      54.202 -24.022 -37.479  1.00  0.00           C  
ATOM    943  H8    A A  30      53.790 -24.239 -36.490  1.00  0.00           H  
ATOM    944  N1    A A  30      55.511 -22.896 -41.563  1.00  0.00           N  
ATOM    945  C2    A A  30      56.392 -23.837 -41.216  1.00  0.00           C  
ATOM    946  H2    A A  30      57.146 -24.072 -41.972  1.00  0.00           H  
ATOM    947  N3    A A  30      56.485 -24.550 -40.093  1.00  0.00           N  
ATOM    948  C4    A A  30      55.518 -24.199 -39.227  1.00  0.00           C  
ATOM    949  C6    A A  30      54.553 -22.567 -40.664  1.00  0.00           C  
ATOM    950  N6    A A  30      53.617 -21.676 -41.037  1.00  0.00           N  
ATOM    951  H61   A A  30      52.796 -21.582 -40.470  1.00  0.00           H  
ATOM    952  H62   A A  30      53.543 -21.529 -42.016  1.00  0.00           H  
ATOM    953  C2'   A A  30      57.181 -25.532 -36.551  1.00  0.00           C  
ATOM    954  H2'   A A  30      57.674 -24.597 -36.880  1.00  0.00           H  
ATOM    955  O2'   A A  30      58.098 -26.621 -36.594  1.00  0.00           O  
ATOM    956 'HO2   A A  30      58.783 -26.433 -35.906  1.00  0.00           H  
ATOM    957  C3'   A A  30      56.525 -25.362 -35.168  1.00  0.00           C  
ATOM    958  H3'   A A  30      55.954 -24.409 -35.131  1.00  0.00           H  
ATOM    959  O3'   A A  30      57.349 -25.492 -33.992  1.00  0.00           O  
ATOM    960  P     G A  31      58.881 -25.231 -33.768  1.00  0.00           P  
ATOM    961  OP1   G A  31      59.626 -26.242 -34.557  1.00  0.00           O  
ATOM    962  OP2   G A  31      59.157 -25.200 -32.317  1.00  0.00           O1-
ATOM    963  O5'   G A  31      59.136 -23.802 -34.393  1.00  0.00           O  
ATOM    964  C5'   G A  31      60.472 -23.383 -34.801  1.00  0.00           C  
ATOM    965 1H5'   G A  31      61.152 -24.255 -34.952  1.00  0.00           H  
ATOM    966 2H5'   G A  31      60.922 -22.755 -33.999  1.00  0.00           H  
ATOM    967  C4'   G A  31      60.523 -22.567 -36.122  1.00  0.00           C  
ATOM    968  H4'   G A  31      61.484 -22.745 -36.649  1.00  0.00           H  
ATOM    969  O4'   G A  31      59.454 -22.978 -37.025  1.00  0.00           O  
ATOM    970  C1'   G A  31      58.904 -21.835 -37.652  1.00  0.00           C  
ATOM    971  H1'   G A  31      58.871 -22.050 -38.744  1.00  0.00           H  
ATOM    972  N9    G A  31      57.561 -21.532 -37.157  1.00  0.00           N  
ATOM    973  C4    G A  31      56.625 -20.835 -37.858  1.00  0.00           C  
ATOM    974  N2    G A  31      55.756 -19.076 -40.680  1.00  0.00           N  
ATOM    975  H21   G A  31      56.574 -19.241 -41.222  1.00  0.00           H  
ATOM    976  H22   G A  31      55.102 -18.372 -40.944  1.00  0.00           H  
ATOM    977  N3    G A  31      56.779 -20.348 -39.103  1.00  0.00           N  
ATOM    978  C2    G A  31      55.740 -19.643 -39.492  1.00  0.00           C  
ATOM    979  N1    G A  31      54.637 -19.420 -38.714  1.00  0.00           N  
ATOM    980  H1    G A  31      53.889 -18.848 -39.056  1.00  0.00           H  
ATOM    981  C6    G A  31      54.446 -19.905 -37.429  1.00  0.00           C  
ATOM    982  O6    G A  31      53.414 -19.624 -36.818  1.00  0.00           O  
ATOM    983  C5    G A  31      55.552 -20.689 -37.002  1.00  0.00           C  
ATOM    984  N7    G A  31      55.804 -21.310 -35.787  1.00  0.00           N  
ATOM    985  C8    G A  31      57.019 -21.784 -35.915  1.00  0.00           C  
ATOM    986  H8    G A  31      57.566 -22.331 -35.146  1.00  0.00           H  
ATOM    987  C2'   G A  31      59.822 -20.673 -37.385  1.00  0.00           C  
ATOM    988  H2'   G A  31      59.286 -19.699 -37.344  1.00  0.00           H  
ATOM    989  O2'   G A  31      60.834 -20.607 -38.372  1.00  0.00           O  
ATOM    990 'HO2   G A  31      61.266 -19.742 -38.259  1.00  0.00           H  
ATOM    991  C3'   G A  31      60.365 -21.036 -36.004  1.00  0.00           C  
ATOM    992  H3'   G A  31      59.591 -20.873 -35.219  1.00  0.00           H  
ATOM    993  O3'   G A  31      61.624 -20.410 -35.658  1.00  0.00           O  
ATOM    994  P     U A  32      61.598 -18.880 -35.241  1.00  0.00           P  
ATOM    995  OP1   U A  32      62.886 -18.559 -34.590  1.00  0.00           O  
ATOM    996  OP2   U A  32      60.357 -18.614 -34.486  1.00  0.00           O1-
ATOM    997  O5'   U A  32      61.493 -18.124 -36.633  1.00  0.00           O  
ATOM    998  C5'   U A  32      62.658 -17.906 -37.463  1.00  0.00           C  
ATOM    999 1H5'   U A  32      63.193 -18.869 -37.631  1.00  0.00           H  
ATOM   1000 2H5'   U A  32      63.365 -17.209 -36.955  1.00  0.00           H  
ATOM   1001  C4'   U A  32      62.322 -17.307 -38.855  1.00  0.00           C  
ATOM   1002  H4'   U A  32      63.128 -17.559 -39.577  1.00  0.00           H  
ATOM   1003  O4'   U A  32      61.079 -17.858 -39.390  1.00  0.00           O  
ATOM   1004  C1'   U A  32      60.381 -16.861 -40.120  1.00  0.00           C  
ATOM   1005  H1'   U A  32      60.293 -17.267 -41.155  1.00  0.00           H  
ATOM   1006  N1    U A  32      59.033 -16.599 -39.533  1.00  0.00           N  
ATOM   1007  C6    U A  32      58.845 -16.671 -38.168  1.00  0.00           C  
ATOM   1008  H6    U A  32      59.736 -16.913 -37.582  1.00  0.00           H  
ATOM   1009  C2    U A  32      57.972 -16.370 -40.381  1.00  0.00           C  
ATOM   1010  O2    U A  32      58.066 -16.387 -41.603  1.00  0.00           O  
ATOM   1011  N3    U A  32      56.770 -16.153 -39.761  1.00  0.00           N  
ATOM   1012  H3    U A  32      55.981 -16.011 -40.366  1.00  0.00           H  
ATOM   1013  C4    U A  32      56.490 -16.306 -38.426  1.00  0.00           C  
ATOM   1014  O4    U A  32      55.322 -16.256 -38.053  1.00  0.00           O  
ATOM   1015  C5    U A  32      57.635 -16.544 -37.598  1.00  0.00           C  
ATOM   1016  H5    U A  32      57.490 -16.680 -36.529  1.00  0.00           H  
ATOM   1017  C2'   U A  32      61.259 -15.617 -40.159  1.00  0.00           C  
ATOM   1018  H2'   U A  32      60.670 -14.676 -40.101  1.00  0.00           H  
ATOM   1019  O2'   U A  32      62.062 -15.607 -41.325  1.00  0.00           O  
ATOM   1020 'HO2   U A  32      62.831 -15.087 -41.052  1.00  0.00           H  
ATOM   1021  C3'   U A  32      62.136 -15.782 -38.917  1.00  0.00           C  
ATOM   1022  H3'   U A  32      61.578 -15.501 -37.994  1.00  0.00           H  
ATOM   1023  O3'   U A  32      63.424 -15.130 -39.022  1.00  0.00           O  
ATOM   1024  P     U A  33      63.665 -13.712 -38.366  1.00  0.00           P  
ATOM   1025  OP1   U A  33      64.988 -13.229 -38.823  1.00  0.00           O  
ATOM   1026  OP2   U A  33      63.423 -13.813 -36.915  1.00  0.00           O1-
ATOM   1027  O5'   U A  33      62.520 -12.834 -39.016  1.00  0.00           O  
ATOM   1028  C5'   U A  33      62.791 -12.041 -40.199  1.00  0.00           C  
ATOM   1029 1H5'   U A  33      63.130 -12.698 -41.031  1.00  0.00           H  
ATOM   1030 2H5'   U A  33      63.597 -11.298 -39.992  1.00  0.00           H  
ATOM   1031  C4'   U A  33      61.557 -11.257 -40.698  1.00  0.00           C  
ATOM   1032  H4'   U A  33      61.740 -10.846 -41.712  1.00  0.00           H  
ATOM   1033  O4'   U A  33      60.392 -12.131 -40.792  1.00  0.00           O  
ATOM   1034  C1'   U A  33      59.230 -11.417 -40.422  1.00  0.00           C  
ATOM   1035  H1'   U A  33      58.578 -11.436 -41.328  1.00  0.00           H  
ATOM   1036  N1    U A  33      58.570 -12.055 -39.256  1.00  0.00           N  
ATOM   1037  C6    U A  33      59.312 -12.452 -38.162  1.00  0.00           C  
ATOM   1038  H6    U A  33      60.394 -12.328 -38.257  1.00  0.00           H  
ATOM   1039  C2    U A  33      57.204 -12.178 -39.266  1.00  0.00           C  
ATOM   1040  O2    U A  33      56.500 -11.802 -40.196  1.00  0.00           O  
ATOM   1041  N3    U A  33      56.677 -12.775 -38.161  1.00  0.00           N  
ATOM   1042  H3    U A  33      55.665 -12.781 -38.131  1.00  0.00           H  
ATOM   1043  C4    U A  33      57.335 -13.214 -37.040  1.00  0.00           C  
ATOM   1044  O4    U A  33      56.701 -13.775 -36.150  1.00  0.00           O  
ATOM   1045  C5    U A  33      58.755 -13.018 -37.078  1.00  0.00           C  
ATOM   1046  H5    U A  33      59.357 -13.375 -36.245  1.00  0.00           H  
ATOM   1047  C2'   U A  33      59.623  -9.975 -40.139  1.00  0.00           C  
ATOM   1048  H2'   U A  33      59.076  -9.559 -39.265  1.00  0.00           H  
ATOM   1049  O2'   U A  33      59.401  -9.143 -41.263  1.00  0.00           O  
ATOM   1050 'HO2   U A  33      59.808  -8.298 -40.999  1.00  0.00           H  
ATOM   1051  C3'   U A  33      61.115 -10.086 -39.809  1.00  0.00           C  
ATOM   1052  H3'   U A  33      61.260 -10.428 -38.759  1.00  0.00           H  
ATOM   1053  O3'   U A  33      61.908  -8.909 -40.103  1.00  0.00           O  
ATOM   1054  P     G A  34      61.818  -7.659 -39.140  1.00  0.00           P  
ATOM   1055  OP1   G A  34      62.852  -6.676 -39.533  1.00  0.00           O  
ATOM   1056  OP2   G A  34      61.803  -8.123 -37.738  1.00  0.00           O1-
ATOM   1057  O5'   G A  34      60.388  -7.059 -39.504  1.00  0.00           O  
ATOM   1058  C5'   G A  34      59.716  -6.248 -38.501  1.00  0.00           C  
ATOM   1059 1H5'   G A  34      60.145  -5.220 -38.493  1.00  0.00           H  
ATOM   1060 2H5'   G A  34      59.856  -6.668 -37.475  1.00  0.00           H  
ATOM   1061  C4'   G A  34      58.190  -6.124 -38.706  1.00  0.00           C  
ATOM   1062  H4'   G A  34      57.957  -5.429 -39.540  1.00  0.00           H  
ATOM   1063  O4'   G A  34      57.572  -7.411 -39.019  1.00  0.00           O  
ATOM   1064  C1'   G A  34      56.280  -7.473 -38.419  1.00  0.00           C  
ATOM   1065  H1'   G A  34      55.544  -7.633 -39.240  1.00  0.00           H  
ATOM   1066  N9    G A  34      56.190  -8.569 -37.445  1.00  0.00           N  
ATOM   1067  C4    G A  34      55.052  -9.228 -37.047  1.00  0.00           C  
ATOM   1068  N2    G A  34      51.623  -9.653 -37.190  1.00  0.00           N  
ATOM   1069  H21   G A  34      51.388  -9.116 -37.992  1.00  0.00           H  
ATOM   1070  H22   G A  34      50.908 -10.149 -36.690  1.00  0.00           H  
ATOM   1071  N3    G A  34      53.803  -9.009 -37.502  1.00  0.00           N  
ATOM   1072  C2    G A  34      52.893  -9.706 -36.837  1.00  0.00           C  
ATOM   1073  N1    G A  34      53.193 -10.531 -35.786  1.00  0.00           N  
ATOM   1074  H1    G A  34      52.454 -11.042 -35.331  1.00  0.00           H  
ATOM   1075  C6    G A  34      54.473 -10.810 -35.323  1.00  0.00           C  
ATOM   1076  O6    G A  34      54.648 -11.593 -34.386  1.00  0.00           O  
ATOM   1077  C5    G A  34      55.463 -10.100 -36.058  1.00  0.00           C  
ATOM   1078  N7    G A  34      56.841 -10.040 -35.883  1.00  0.00           N  
ATOM   1079  C8    G A  34      57.231  -9.107 -36.720  1.00  0.00           C  
ATOM   1080  H8    G A  34      58.262  -8.769 -36.865  1.00  0.00           H  
ATOM   1081  C2'   G A  34      56.016  -6.135 -37.749  1.00  0.00           C  
ATOM   1082  H2'   G A  34      55.431  -6.234 -36.808  1.00  0.00           H  
ATOM   1083  O2'   G A  34      55.341  -5.262 -38.635  1.00  0.00           O  
ATOM   1084 'HO2   G A  34      55.233  -4.406 -38.192  1.00  0.00           H  
ATOM   1085  C3'   G A  34      57.439  -5.667 -37.450  1.00  0.00           C  
ATOM   1086  H3'   G A  34      57.865  -6.257 -36.606  1.00  0.00           H  
ATOM   1087  O3'   G A  34      57.611  -4.247 -37.251  1.00  0.00           O  
ATOM   1088  P     A A  35      57.134  -3.643 -35.870  1.00  0.00           P  
ATOM   1089  OP1   A A  35      58.007  -2.512 -35.499  1.00  0.00           O  
ATOM   1090  OP2   A A  35      56.960  -4.730 -34.884  1.00  0.00           O1-
ATOM   1091  O5'   A A  35      55.700  -3.108 -36.231  1.00  0.00           O  
ATOM   1092  C5'   A A  35      55.494  -2.124 -37.268  1.00  0.00           C  
ATOM   1093 1H5'   A A  35      55.864  -2.506 -38.249  1.00  0.00           H  
ATOM   1094 2H5'   A A  35      56.055  -1.188 -37.040  1.00  0.00           H  
ATOM   1095  C4'   A A  35      54.002  -1.767 -37.448  1.00  0.00           C  
ATOM   1096  H4'   A A  35      53.863  -1.210 -38.398  1.00  0.00           H  
ATOM   1097  O4'   A A  35      53.169  -2.970 -37.480  1.00  0.00           O  
ATOM   1098  C1'   A A  35      52.314  -2.974 -36.353  1.00  0.00           C  
ATOM   1099  H1'   A A  35      51.327  -2.601 -36.714  1.00  0.00           H  
ATOM   1100  N9    A A  35      52.210  -4.318 -35.789  1.00  0.00           N  
ATOM   1101  C5    A A  35      51.472  -6.284 -35.147  1.00  0.00           C  
ATOM   1102  N7    A A  35      52.791  -6.217 -34.723  1.00  0.00           N  
ATOM   1103  C8    A A  35      53.191  -5.033 -35.141  1.00  0.00           C  
ATOM   1104  H8    A A  35      54.198  -4.626 -35.005  1.00  0.00           H  
ATOM   1105  N1    A A  35      49.271  -7.054 -35.574  1.00  0.00           N  
ATOM   1106  C2    A A  35      49.070  -5.895 -36.206  1.00  0.00           C  
ATOM   1107  H2    A A  35      48.072  -5.754 -36.638  1.00  0.00           H  
ATOM   1108  N3    A A  35      49.905  -4.867 -36.358  1.00  0.00           N  
ATOM   1109  C4    A A  35      51.105  -5.129 -35.814  1.00  0.00           C  
ATOM   1110  C6    A A  35      50.482  -7.284 -35.017  1.00  0.00           C  
ATOM   1111  N6    A A  35      50.656  -8.443 -34.352  1.00  0.00           N  
ATOM   1112  H61   A A  35      51.467  -8.601 -33.794  1.00  0.00           H  
ATOM   1113  H62   A A  35      50.070  -9.231 -34.568  1.00  0.00           H  
ATOM   1114  C2'   A A  35      52.881  -1.987 -35.357  1.00  0.00           C  
ATOM   1115  H2'   A A  35      53.732  -2.435 -34.796  1.00  0.00           H  
ATOM   1116  O2'   A A  35      51.902  -1.521 -34.447  1.00  0.00           O  
ATOM   1117 'HO2   A A  35      51.718  -0.570 -34.628  1.00  0.00           H  
ATOM   1118  C3'   A A  35      53.435  -0.913 -36.293  1.00  0.00           C  
ATOM   1119  H3'   A A  35      54.312  -0.423 -35.805  1.00  0.00           H  
ATOM   1120  O3'   A A  35      52.469   0.056 -36.773  1.00  0.00           O  
ATOM   1121  P     A A  36      52.341   1.430 -36.009  1.00  0.00           P  
ATOM   1122  OP1   A A  36      53.685   2.024 -35.842  1.00  0.00           O  
ATOM   1123  OP2   A A  36      51.586   1.131 -34.773  1.00  0.00           O1-
ATOM   1124  O5'   A A  36      51.501   2.337 -36.990  1.00  0.00           O  
ATOM   1125  C5'   A A  36      50.101   2.632 -36.779  1.00  0.00           C  
ATOM   1126 1H5'   A A  36      49.772   2.446 -35.727  1.00  0.00           H  
ATOM   1127 2H5'   A A  36      49.484   1.982 -37.434  1.00  0.00           H  
ATOM   1128  C4'   A A  36      49.764   4.094 -37.113  1.00  0.00           C  
ATOM   1129  H4'   A A  36      48.681   4.290 -36.947  1.00  0.00           H  
ATOM   1130  O4'   A A  36      50.507   4.964 -36.209  1.00  0.00           O  
ATOM   1131  C1'   A A  36      50.864   6.145 -36.883  1.00  0.00           C  
ATOM   1132  H1'   A A  36      50.379   6.973 -36.317  1.00  0.00           H  
ATOM   1133  N9    A A  36      52.311   6.321 -36.890  1.00  0.00           N  
ATOM   1134  C5    A A  36      54.303   7.228 -36.800  1.00  0.00           C  
ATOM   1135  N7    A A  36      54.515   5.883 -37.041  1.00  0.00           N  
ATOM   1136  C8    A A  36      53.297   5.371 -37.075  1.00  0.00           C  
ATOM   1137  H8    A A  36      53.053   4.312 -37.219  1.00  0.00           H  
ATOM   1138  N1    A A  36      54.679   9.540 -36.402  1.00  0.00           N  
ATOM   1139  C2    A A  36      53.350   9.655 -36.339  1.00  0.00           C  
ATOM   1140  H2    A A  36      52.972  10.663 -36.146  1.00  0.00           H  
ATOM   1141  N3    A A  36      52.409   8.722 -36.467  1.00  0.00           N  
ATOM   1142  C4    A A  36      52.957   7.513 -36.703  1.00  0.00           C  
ATOM   1143  C6    A A  36      55.194   8.310 -36.638  1.00  0.00           C  
ATOM   1144  N6    A A  36      56.529   8.179 -36.702  1.00  0.00           N  
ATOM   1145  H61   A A  36      56.921   7.272 -36.841  1.00  0.00           H  
ATOM   1146  H62   A A  36      57.085   8.986 -36.542  1.00  0.00           H  
ATOM   1147  C2'   A A  36      50.286   6.096 -38.283  1.00  0.00           C  
ATOM   1148  H2'   A A  36      50.952   6.548 -39.050  1.00  0.00           H  
ATOM   1149  O2'   A A  36      49.031   6.744 -38.307  1.00  0.00           O  
ATOM   1150 'HO2   A A  36      48.464   6.155 -38.828  1.00  0.00           H  
ATOM   1151  C3'   A A  36      50.130   4.597 -38.527  1.00  0.00           C  
ATOM   1152  H3'   A A  36      51.104   4.126 -38.793  1.00  0.00           H  
ATOM   1153  O3'   A A  36      49.090   4.260 -39.473  1.00  0.00           O  
ATOM   1154  P     G A  37      49.330   4.417 -41.026  1.00  0.00           P  
ATOM   1155  OP1   G A  37      50.096   5.661 -41.272  1.00  0.00           O  
ATOM   1156  OP2   G A  37      48.018   4.312 -41.705  1.00  0.00           O1-
ATOM   1157  O5'   G A  37      50.226   3.164 -41.378  1.00  0.00           O  
ATOM   1158  C5'   G A  37      51.484   3.359 -42.078  1.00  0.00           C  
ATOM   1159 1H5'   G A  37      52.072   4.187 -41.617  1.00  0.00           H  
ATOM   1160 2H5'   G A  37      51.289   3.620 -43.144  1.00  0.00           H  
ATOM   1161  C4'   G A  37      52.394   2.115 -42.055  1.00  0.00           C  
ATOM   1162  H4'   G A  37      53.420   2.377 -42.386  1.00  0.00           H  
ATOM   1163  O4'   G A  37      52.512   1.599 -40.702  1.00  0.00           O  
ATOM   1164  C1'   G A  37      52.419   0.182 -40.721  1.00  0.00           C  
ATOM   1165  H1'   G A  37      53.305  -0.196 -40.166  1.00  0.00           H  
ATOM   1166  N9    G A  37      51.191  -0.298 -40.055  1.00  0.00           N  
ATOM   1167  C4    G A  37      50.799  -1.604 -39.886  1.00  0.00           C  
ATOM   1168  N2    G A  37      51.336  -4.970 -40.382  1.00  0.00           N  
ATOM   1169  H21   G A  37      52.276  -4.868 -40.687  1.00  0.00           H  
ATOM   1170  H22   G A  37      50.755  -5.582 -40.942  1.00  0.00           H  
ATOM   1171  N3    G A  37      51.459  -2.698 -40.316  1.00  0.00           N  
ATOM   1172  C2    G A  37      50.814  -3.816 -40.031  1.00  0.00           C  
ATOM   1173  N1    G A  37      49.621  -3.860 -39.362  1.00  0.00           N  
ATOM   1174  H1    G A  37      49.184  -4.746 -39.207  1.00  0.00           H  
ATOM   1175  C6    G A  37      48.962  -2.753 -38.840  1.00  0.00           C  
ATOM   1176  O6    G A  37      47.923  -2.839 -38.178  1.00  0.00           O  
ATOM   1177  C5    G A  37      49.609  -1.544 -39.186  1.00  0.00           C  
ATOM   1178  N7    G A  37      49.235  -0.232 -38.934  1.00  0.00           N  
ATOM   1179  C8    G A  37      50.212   0.478 -39.465  1.00  0.00           C  
ATOM   1180  H8    G A  37      50.286   1.570 -39.459  1.00  0.00           H  
ATOM   1181  C2'   G A  37      52.508  -0.263 -42.169  1.00  0.00           C  
ATOM   1182  H2'   G A  37      51.906  -1.175 -42.374  1.00  0.00           H  
ATOM   1183  O2'   G A  37      53.852  -0.492 -42.559  1.00  0.00           O  
ATOM   1184 'HO2   G A  37      53.829  -0.419 -43.523  1.00  0.00           H  
ATOM   1185  C3'   G A  37      51.922   0.931 -42.916  1.00  0.00           C  
ATOM   1186  H3'   G A  37      50.809   0.925 -42.862  1.00  0.00           H  
ATOM   1187  O3'   G A  37      52.409   1.092 -44.268  1.00  0.00           O  
ATOM   1188  P     A A  38      51.795   0.298 -45.482  1.00  0.00           P  
ATOM   1189  OP1   A A  38      52.734   0.435 -46.618  1.00  0.00           O  
ATOM   1190  OP2   A A  38      50.405   0.742 -45.697  1.00  0.00           O1-
ATOM   1191  O5'   A A  38      51.809  -1.212 -44.988  1.00  0.00           O  
ATOM   1192  C5'   A A  38      50.679  -2.076 -45.292  1.00  0.00           C  
ATOM   1193 1H5'   A A  38      50.139  -1.742 -46.212  1.00  0.00           H  
ATOM   1194 2H5'   A A  38      49.943  -2.026 -44.458  1.00  0.00           H  
ATOM   1195  C4'   A A  38      51.033  -3.570 -45.530  1.00  0.00           C  
ATOM   1196  H4'   A A  38      50.421  -3.935 -46.385  1.00  0.00           H  
ATOM   1197  O4'   A A  38      52.439  -3.792 -45.881  1.00  0.00           O  
ATOM   1198  C1'   A A  38      52.769  -5.135 -45.581  1.00  0.00           C  
ATOM   1199  H1'   A A  38      53.019  -5.621 -46.552  1.00  0.00           H  
ATOM   1200  N9    A A  38      53.896  -5.244 -44.658  1.00  0.00           N  
ATOM   1201  C5    A A  38      55.600  -6.072 -43.544  1.00  0.00           C  
ATOM   1202  N7    A A  38      55.283  -4.864 -42.936  1.00  0.00           N  
ATOM   1203  C8    A A  38      54.256  -4.414 -43.622  1.00  0.00           C  
ATOM   1204  H8    A A  38      53.728  -3.472 -43.432  1.00  0.00           H  
ATOM   1205  N1    A A  38      56.605  -8.151 -44.090  1.00  0.00           N  
ATOM   1206  C2    A A  38      55.733  -8.223 -45.089  1.00  0.00           C  
ATOM   1207  H2    A A  38      55.818  -9.117 -45.714  1.00  0.00           H  
ATOM   1208  N3    A A  38      54.787  -7.360 -45.454  1.00  0.00           N  
ATOM   1209  C4    A A  38      54.758  -6.307 -44.616  1.00  0.00           C  
ATOM   1210  C6    A A  38      56.559  -7.076 -43.262  1.00  0.00           C  
ATOM   1211  N6    A A  38      57.401  -7.066 -42.215  1.00  0.00           N  
ATOM   1212  H61   A A  38      57.207  -6.511 -41.407  1.00  0.00           H  
ATOM   1213  H62   A A  38      57.945  -7.895 -42.048  1.00  0.00           H  
ATOM   1214  C2'   A A  38      51.538  -5.791 -44.990  1.00  0.00           C  
ATOM   1215  H2'   A A  38      51.787  -6.528 -44.195  1.00  0.00           H  
ATOM   1216  O2'   A A  38      50.792  -6.435 -46.010  1.00  0.00           O  
ATOM   1217 'HO2   A A  38      49.962  -6.757 -45.587  1.00  0.00           H  
ATOM   1218  C3'   A A  38      50.801  -4.576 -44.390  1.00  0.00           C  
ATOM   1219  H3'   A A  38      51.337  -4.180 -43.500  1.00  0.00           H  
ATOM   1220  O3'   A A  38      49.387  -4.743 -44.100  1.00  0.00           O  
ATOM   1221  P     U A  39      48.963  -6.065 -43.344  1.00  0.00           P  
ATOM   1222  OP1   U A  39      49.939  -6.301 -42.255  1.00  0.00           O  
ATOM   1223  OP2   U A  39      48.829  -7.130 -44.359  1.00  0.00           O1-
ATOM   1224  O5'   U A  39      47.560  -5.741 -42.701  1.00  0.00           O  
ATOM   1225  C5'   U A  39      46.874  -6.830 -42.012  1.00  0.00           C  
ATOM   1226 1H5'   U A  39      47.578  -7.622 -41.651  1.00  0.00           H  
ATOM   1227 2H5'   U A  39      46.168  -7.325 -42.719  1.00  0.00           H  
ATOM   1228  C4'   U A  39      46.066  -6.391 -40.769  1.00  0.00           C  
ATOM   1229  H4'   U A  39      46.046  -7.223 -40.031  1.00  0.00           H  
ATOM   1230  O4'   U A  39      46.652  -5.232 -40.096  1.00  0.00           O  
ATOM   1231  C1'   U A  39      45.601  -4.434 -39.560  1.00  0.00           C  
ATOM   1232  H1'   U A  39      45.810  -4.344 -38.468  1.00  0.00           H  
ATOM   1233  N1    U A  39      45.539  -3.090 -40.205  1.00  0.00           N  
ATOM   1234  C6    U A  39      45.949  -2.899 -41.509  1.00  0.00           C  
ATOM   1235  H6    U A  39      46.359  -3.782 -42.006  1.00  0.00           H  
ATOM   1236  C2    U A  39      45.026  -2.046 -39.468  1.00  0.00           C  
ATOM   1237  O2    U A  39      44.638  -2.171 -38.312  1.00  0.00           O  
ATOM   1238  N3    U A  39      44.975  -0.847 -40.123  1.00  0.00           N  
ATOM   1239  H3    U A  39      44.566  -0.081 -39.603  1.00  0.00           H  
ATOM   1240  C4    U A  39      45.366  -0.573 -41.411  1.00  0.00           C  
ATOM   1241  O4    U A  39      45.262   0.572 -41.846  1.00  0.00           O  
ATOM   1242  C5    U A  39      45.884  -1.705 -42.122  1.00  0.00           C  
ATOM   1243  H5    U A  39      46.220  -1.563 -43.146  1.00  0.00           H  
ATOM   1244  C2'   U A  39      44.309  -5.209 -39.753  1.00  0.00           C  
ATOM   1245  H2'   U A  39      43.433  -4.542 -39.890  1.00  0.00           H  
ATOM   1246  O2'   U A  39      44.079  -6.105 -38.680  1.00  0.00           O  
ATOM   1247 'HO2   U A  39      43.626  -6.849 -39.102  1.00  0.00           H  
ATOM   1248  C3'   U A  39      44.606  -5.992 -41.020  1.00  0.00           C  
ATOM   1249  H3'   U A  39      44.610  -5.329 -41.917  1.00  0.00           H  
ATOM   1250  O3'   U A  39      43.781  -7.172 -41.176  1.00  0.00           O  
ATOM   1251  P     G A  40      42.546  -7.111 -42.166  1.00  0.00           P  
ATOM   1252  OP1   G A  40      41.811  -8.390 -42.061  1.00  0.00           O  
ATOM   1253  OP2   G A  40      43.025  -6.694 -43.496  1.00  0.00           O1-
ATOM   1254  O5'   G A  40      41.661  -5.950 -41.551  1.00  0.00           O  
ATOM   1255  C5'   G A  40      40.809  -6.231 -40.411  1.00  0.00           C  
ATOM   1256 1H5'   G A  40      41.404  -6.675 -39.580  1.00  0.00           H  
ATOM   1257 2H5'   G A  40      40.013  -6.959 -40.694  1.00  0.00           H  
ATOM   1258  C4'   G A  40      40.115  -4.969 -39.855  1.00  0.00           C  
ATOM   1259  H4'   G A  40      39.685  -5.172 -38.852  1.00  0.00           H  
ATOM   1260  O4'   G A  40      41.069  -3.881 -39.697  1.00  0.00           O  
ATOM   1261  C1'   G A  40      40.453  -2.655 -40.042  1.00  0.00           C  
ATOM   1262  H1'   G A  40      40.538  -2.004 -39.142  1.00  0.00           H  
ATOM   1263  N9    G A  40      41.131  -2.006 -41.171  1.00  0.00           N  
ATOM   1264  C4    G A  40      41.253  -0.653 -41.377  1.00  0.00           C  
ATOM   1265  N2    G A  40      40.670   2.599 -40.372  1.00  0.00           N  
ATOM   1266  H21   G A  40      40.194   2.465 -39.510  1.00  0.00           H  
ATOM   1267  H22   G A  40      40.796   3.514 -40.766  1.00  0.00           H  
ATOM   1268  N3    G A  40      40.769   0.319 -40.580  1.00  0.00           N  
ATOM   1269  C2    G A  40      41.074   1.532 -41.028  1.00  0.00           C  
ATOM   1270  N1    G A  40      41.757   1.764 -42.191  1.00  0.00           N  
ATOM   1271  H1    G A  40      42.010   2.711 -42.421  1.00  0.00           H  
ATOM   1272  C6    G A  40      42.257   0.783 -43.036  1.00  0.00           C  
ATOM   1273  O6    G A  40      42.853   1.071 -44.077  1.00  0.00           O  
ATOM   1274  C5    G A  40      41.956  -0.523 -42.558  1.00  0.00           C  
ATOM   1275  N7    G A  40      42.273  -1.769 -43.086  1.00  0.00           N  
ATOM   1276  C8    G A  40      41.758  -2.624 -42.233  1.00  0.00           C  
ATOM   1277  H8    G A  40      41.812  -3.714 -42.314  1.00  0.00           H  
ATOM   1278  C2'   G A  40      38.988  -2.921 -40.330  1.00  0.00           C  
ATOM   1279  H2'   G A  40      38.601  -2.302 -41.169  1.00  0.00           H  
ATOM   1280  O2'   G A  40      38.217  -2.679 -39.168  1.00  0.00           O  
ATOM   1281 'HO2   G A  40      37.286  -2.718 -39.445  1.00  0.00           H  
ATOM   1282  C3'   G A  40      38.986  -4.402 -40.726  1.00  0.00           C  
ATOM   1283  H3'   G A  40      39.321  -4.524 -41.782  1.00  0.00           H  
ATOM   1284  O3'   G A  40      37.761  -5.126 -40.460  1.00  0.00           O  
ATOM   1285  P     A A  41      36.520  -4.988 -41.423  1.00  0.00           P  
ATOM   1286  OP1   A A  41      35.514  -6.005 -41.044  1.00  0.00           O  
ATOM   1287  OP2   A A  41      36.965  -4.953 -42.828  1.00  0.00           O1-
ATOM   1288  O5'   A A  41      35.960  -3.553 -41.054  1.00  0.00           O  
ATOM   1289  C5'   A A  41      35.035  -3.382 -39.959  1.00  0.00           C  
ATOM   1290 1H5'   A A  41      35.481  -3.761 -39.011  1.00  0.00           H  
ATOM   1291 2H5'   A A  41      34.095  -3.952 -40.152  1.00  0.00           H  
ATOM   1292  C4'   A A  41      34.652  -1.903 -39.754  1.00  0.00           C  
ATOM   1293  H4'   A A  41      34.111  -1.768 -38.793  1.00  0.00           H  
ATOM   1294  O4'   A A  41      35.842  -1.061 -39.707  1.00  0.00           O  
ATOM   1295  C1'   A A  41      35.581   0.159 -40.380  1.00  0.00           C  
ATOM   1296  H1'   A A  41      35.827   0.975 -39.662  1.00  0.00           H  
ATOM   1297  N9    A A  41      36.431   0.281 -41.579  1.00  0.00           N  
ATOM   1298  C5    A A  41      37.808   1.025 -43.130  1.00  0.00           C  
ATOM   1299  N7    A A  41      37.579  -0.308 -43.431  1.00  0.00           N  
ATOM   1300  C8    A A  41      36.764  -0.708 -42.480  1.00  0.00           C  
ATOM   1301  H8    A A  41      36.371  -1.722 -42.387  1.00  0.00           H  
ATOM   1302  N1    A A  41      38.640   3.244 -43.188  1.00  0.00           N  
ATOM   1303  C2    A A  41      37.890   3.467 -42.105  1.00  0.00           C  
ATOM   1304  H2    A A  41      37.948   4.483 -41.699  1.00  0.00           H  
ATOM   1305  N3    A A  41      37.109   2.622 -41.425  1.00  0.00           N  
ATOM   1306  C4    A A  41      37.107   1.404 -41.997  1.00  0.00           C  
ATOM   1307  C6    A A  41      38.627   2.005 -43.734  1.00  0.00           C  
ATOM   1308  N6    A A  41      39.450   1.770 -44.774  1.00  0.00           N  
ATOM   1309  H61   A A  41      39.647   0.830 -45.045  1.00  0.00           H  
ATOM   1310  H62   A A  41      40.163   2.460 -44.950  1.00  0.00           H  
ATOM   1311  C2'   A A  41      34.093   0.198 -40.689  1.00  0.00           C  
ATOM   1312  H2'   A A  41      33.867   0.761 -41.619  1.00  0.00           H  
ATOM   1313  O2'   A A  41      33.391   0.770 -39.595  1.00  0.00           O  
ATOM   1314 'HO2   A A  41      32.434   0.614 -39.769  1.00  0.00           H  
ATOM   1315  C3'   A A  41      33.776  -1.297 -40.860  1.00  0.00           C  
ATOM   1316  H3'   A A  41      34.169  -1.668 -41.830  1.00  0.00           H  
ATOM   1317  O3'   A A  41      32.412  -1.729 -40.675  1.00  0.00           O  
ATOM   1318  P     U A  42      31.158  -0.978 -41.246  1.00  0.00           P  
ATOM   1319  OP1   U A  42      30.924   0.184 -40.354  1.00  0.00           O  
ATOM   1320  OP2   U A  42      30.043  -1.934 -41.408  1.00  0.00           O1-
ATOM   1321  O5'   U A  42      31.655  -0.462 -42.665  1.00  0.00           O  
ATOM   1322  C5'   U A  42      31.097   0.778 -43.179  1.00  0.00           C  
ATOM   1323 1H5'   U A  42      31.012   1.550 -42.375  1.00  0.00           H  
ATOM   1324 2H5'   U A  42      30.074   0.594 -43.581  1.00  0.00           H  
ATOM   1325  C4'   U A  42      31.932   1.441 -44.299  1.00  0.00           C  
ATOM   1326  H4'   U A  42      31.688   2.525 -44.338  1.00  0.00           H  
ATOM   1327  O4'   U A  42      33.370   1.334 -44.066  1.00  0.00           O  
ATOM   1328  C1'   U A  42      34.035   1.410 -45.315  1.00  0.00           C  
ATOM   1329  H1'   U A  42      34.642   2.345 -45.273  1.00  0.00           H  
ATOM   1330  N1    U A  42      34.896   0.230 -45.566  1.00  0.00           N  
ATOM   1331  C6    U A  42      34.574  -1.014 -45.063  1.00  0.00           C  
ATOM   1332  H6    U A  42      33.716  -1.034 -44.381  1.00  0.00           H  
ATOM   1333  C2    U A  42      35.947   0.393 -46.437  1.00  0.00           C  
ATOM   1334  O2    U A  42      36.222   1.462 -46.968  1.00  0.00           O  
ATOM   1335  N3    U A  42      36.648  -0.743 -46.716  1.00  0.00           N  
ATOM   1336  H3    U A  42      37.393  -0.635 -47.374  1.00  0.00           H  
ATOM   1337  C4    U A  42      36.306  -2.029 -46.375  1.00  0.00           C  
ATOM   1338  O4    U A  42      36.871  -2.964 -46.936  1.00  0.00           O  
ATOM   1339  C5    U A  42      35.240  -2.126 -45.419  1.00  0.00           C  
ATOM   1340  H5    U A  42      34.935  -3.114 -45.080  1.00  0.00           H  
ATOM   1341  C2'   U A  42      32.969   1.551 -46.397  1.00  0.00           C  
ATOM   1342  H2'   U A  42      33.227   0.996 -47.323  1.00  0.00           H  
ATOM   1343  O2'   U A  42      32.768   2.921 -46.697  1.00  0.00           O  
ATOM   1344 'HO2   U A  42      32.192   2.978 -47.480  1.00  0.00           H  
ATOM   1345  C3'   U A  42      31.748   0.921 -45.725  1.00  0.00           C  
ATOM   1346  H3'   U A  42      31.848  -0.186 -45.658  1.00  0.00           H  
ATOM   1347  O3'   U A  42      30.463   1.324 -46.261  1.00  0.00           O  
ATOM   1348  P     A A  43      29.992   0.656 -47.617  1.00  0.00           P  
ATOM   1349  OP1   A A  43      28.523   0.782 -47.733  1.00  0.00           O  
ATOM   1350  OP2   A A  43      30.584  -0.693 -47.745  1.00  0.00           O1-
ATOM   1351  O5'   A A  43      30.675   1.583 -48.700  1.00  0.00           O  
ATOM   1352  C5'   A A  43      30.108   2.871 -49.031  1.00  0.00           C  
ATOM   1353 1H5'   A A  43      29.931   3.472 -48.109  1.00  0.00           H  
ATOM   1354 2H5'   A A  43      29.131   2.737 -49.552  1.00  0.00           H  
ATOM   1355  C4'   A A  43      31.035   3.678 -49.958  1.00  0.00           C  
ATOM   1356  H4'   A A  43      30.689   4.727 -50.066  1.00  0.00           H  
ATOM   1357  O4'   A A  43      32.382   3.709 -49.401  1.00  0.00           O  
ATOM   1358  C1'   A A  43      33.332   3.516 -50.430  1.00  0.00           C  
ATOM   1359  H1'   A A  43      34.044   4.371 -50.363  1.00  0.00           H  
ATOM   1360  N9    A A  43      34.048   2.240 -50.255  1.00  0.00           N  
ATOM   1361  C5    A A  43      35.635   0.727 -50.065  1.00  0.00           C  
ATOM   1362  N7    A A  43      34.439   0.036 -49.945  1.00  0.00           N  
ATOM   1363  C8    A A  43      33.524   0.979 -50.045  1.00  0.00           C  
ATOM   1364  H8    A A  43      32.447   0.809 -49.977  1.00  0.00           H  
ATOM   1365  N1    A A  43      37.936   1.219 -50.295  1.00  0.00           N  
ATOM   1366  C2    A A  43      37.561   2.485 -50.526  1.00  0.00           C  
ATOM   1367  H2    A A  43      38.371   3.192 -50.742  1.00  0.00           H  
ATOM   1368  N3    A A  43      36.336   3.010 -50.527  1.00  0.00           N  
ATOM   1369  C4    A A  43      35.409   2.077 -50.274  1.00  0.00           C  
ATOM   1370  C6    A A  43      36.979   0.297 -50.051  1.00  0.00           C  
ATOM   1371  N6    A A  43      37.363  -0.980 -49.838  1.00  0.00           N  
ATOM   1372  H61   A A  43      36.714  -1.685 -49.562  1.00  0.00           H  
ATOM   1373  H62   A A  43      38.302  -1.262 -50.066  1.00  0.00           H  
ATOM   1374  C2'   A A  43      32.598   3.580 -51.751  1.00  0.00           C  
ATOM   1375  H2'   A A  43      33.044   2.911 -52.512  1.00  0.00           H  
ATOM   1376  O2'   A A  43      32.569   4.901 -52.259  1.00  0.00           O  
ATOM   1377 'HO2   A A  43      32.023   4.861 -53.066  1.00  0.00           H  
ATOM   1378  C3'   A A  43      31.204   3.088 -51.363  1.00  0.00           C  
ATOM   1379  H3'   A A  43      31.198   1.982 -51.234  1.00  0.00           H  
ATOM   1380  O3'   A A  43      30.123   3.518 -52.223  1.00  0.00           O  
ATOM   1381  P     C A  44      30.064   2.910 -53.680  1.00  0.00           P  
ATOM   1382  OP1   C A  44      28.677   3.004 -54.179  1.00  0.00           O  
ATOM   1383  OP2   C A  44      30.745   1.597 -53.681  1.00  0.00           O1-
ATOM   1384  O5'   C A  44      30.976   3.936 -54.464  1.00  0.00           O  
ATOM   1385  C5'   C A  44      30.820   4.166 -55.888  1.00  0.00           C  
ATOM   1386 1H5'   C A  44      30.563   5.238 -56.028  1.00  0.00           H  
ATOM   1387 2H5'   C A  44      29.979   3.582 -56.337  1.00  0.00           H  
ATOM   1388  C4'   C A  44      32.086   3.888 -56.744  1.00  0.00           C  
ATOM   1389  H4'   C A  44      32.135   4.616 -57.581  1.00  0.00           H  
ATOM   1390  O4'   C A  44      33.329   4.027 -55.980  1.00  0.00           O  
ATOM   1391  C1'   C A  44      34.286   3.098 -56.489  1.00  0.00           C  
ATOM   1392  H1'   C A  44      35.174   3.700 -56.793  1.00  0.00           H  
ATOM   1393  N1    C A  44      34.686   2.064 -55.498  1.00  0.00           N  
ATOM   1394  C6    C A  44      33.758   1.632 -54.580  1.00  0.00           C  
ATOM   1395  H6    C A  44      32.802   2.165 -54.581  1.00  0.00           H  
ATOM   1396  C5    C A  44      34.044   0.665 -53.699  1.00  0.00           C  
ATOM   1397  H5    C A  44      33.324   0.335 -52.952  1.00  0.00           H  
ATOM   1398  C2    C A  44      35.902   1.390 -55.613  1.00  0.00           C  
ATOM   1399  O2    C A  44      36.677   1.669 -56.541  1.00  0.00           O  
ATOM   1400  N3    C A  44      36.216   0.428 -54.717  1.00  0.00           N  
ATOM   1401  C4    C A  44      35.327   0.056 -53.788  1.00  0.00           C  
ATOM   1402  N4    C A  44      35.667  -0.914 -52.946  1.00  0.00           N  
ATOM   1403  H41   C A  44      35.120  -1.133 -52.144  1.00  0.00           H  
ATOM   1404  H42   C A  44      36.547  -1.372 -53.116  1.00  0.00           H  
ATOM   1405  C2'   C A  44      33.682   2.453 -57.717  1.00  0.00           C  
ATOM   1406  H2'   C A  44      34.014   1.402 -57.837  1.00  0.00           H  
ATOM   1407  O2'   C A  44      33.986   3.192 -58.888  1.00  0.00           O  
ATOM   1408 'HO2   C A  44      33.521   2.716 -59.600  1.00  0.00           H  
ATOM   1409  C3'   C A  44      32.188   2.494 -57.389  1.00  0.00           C  
ATOM   1410  H3'   C A  44      31.928   1.754 -56.599  1.00  0.00           H  
ATOM   1411  O3'   C A  44      31.293   2.385 -58.521  1.00  0.00           O  
ATOM   1412  P     C A  45      31.285   1.034 -59.350  1.00  0.00           P  
ATOM   1413  OP1   C A  45      30.034   0.949 -60.129  1.00  0.00           O  
ATOM   1414  OP2   C A  45      31.607  -0.107 -58.461  1.00  0.00           O1-
ATOM   1415  O5'   C A  45      32.488   1.274 -60.362  1.00  0.00           O  
ATOM   1416  C5'   C A  45      33.043   0.177 -61.135  1.00  0.00           C  
ATOM   1417 1H5'   C A  45      32.941   0.406 -62.220  1.00  0.00           H  
ATOM   1418 2H5'   C A  45      32.498  -0.784 -60.971  1.00  0.00           H  
ATOM   1419  C4'   C A  45      34.538  -0.072 -60.844  1.00  0.00           C  
ATOM   1420  H4'   C A  45      35.158   0.779 -61.198  1.00  0.00           H  
ATOM   1421  O4'   C A  45      34.768  -0.198 -59.416  1.00  0.00           O  
ATOM   1422  C1'   C A  45      35.722  -1.211 -59.160  1.00  0.00           C  
ATOM   1423  H1'   C A  45      36.532  -0.716 -58.579  1.00  0.00           H  
ATOM   1424  N1    C A  45      35.156  -2.338 -58.366  1.00  0.00           N  
ATOM   1425  C6    C A  45      33.793  -2.460 -58.179  1.00  0.00           C  
ATOM   1426  H6    C A  45      33.172  -1.679 -58.632  1.00  0.00           H  
ATOM   1427  C5    C A  45      33.279  -3.473 -57.464  1.00  0.00           C  
ATOM   1428  H5    C A  45      32.208  -3.582 -57.305  1.00  0.00           H  
ATOM   1429  C2    C A  45      36.015  -3.258 -57.777  1.00  0.00           C  
ATOM   1430  O2    C A  45      37.238  -3.114 -57.899  1.00  0.00           O  
ATOM   1431  N3    C A  45      35.509  -4.298 -57.083  1.00  0.00           N  
ATOM   1432  C4    C A  45      34.192  -4.418 -56.910  1.00  0.00           C  
ATOM   1433  N4    C A  45      33.758  -5.472 -56.222  1.00  0.00           N  
ATOM   1434  H41   C A  45      32.796  -5.701 -56.150  1.00  0.00           H  
ATOM   1435  H42   C A  45      34.460  -6.131 -55.931  1.00  0.00           H  
ATOM   1436  C2'   C A  45      36.273  -1.662 -60.500  1.00  0.00           C  
ATOM   1437  H2'   C A  45      36.550  -2.739 -60.522  1.00  0.00           H  
ATOM   1438  O2'   C A  45      37.382  -0.873 -60.887  1.00  0.00           O  
ATOM   1439 'HO2   C A  45      37.305  -0.845 -61.852  1.00  0.00           H  
ATOM   1440  C3'   C A  45      35.095  -1.383 -61.419  1.00  0.00           C  
ATOM   1441  H3'   C A  45      34.301  -2.153 -61.266  1.00  0.00           H  
ATOM   1442  O3'   C A  45      35.477  -1.201 -62.800  1.00  0.00           O  
ATOM   1443  P     U A  46      35.061  -2.301 -63.852  1.00  0.00           P  
ATOM   1444  OP1   U A  46      35.707  -1.952 -65.133  1.00  0.00           O  
ATOM   1445  OP2   U A  46      33.592  -2.439 -63.806  1.00  0.00           O1-
ATOM   1446  O5'   U A  46      35.709  -3.608 -63.237  1.00  0.00           O  
ATOM   1447  C5'   U A  46      37.093  -3.929 -63.523  1.00  0.00           C  
ATOM   1448 1H5'   U A  46      37.760  -3.113 -63.162  1.00  0.00           H  
ATOM   1449 2H5'   U A  46      37.245  -4.045 -64.624  1.00  0.00           H  
ATOM   1450  C4'   U A  46      37.555  -5.241 -62.856  1.00  0.00           C  
ATOM   1451  H4'   U A  46      38.657  -5.351 -62.940  1.00  0.00           H  
ATOM   1452  O4'   U A  46      37.236  -5.247 -61.433  1.00  0.00           O  
ATOM   1453  C1'   U A  46      36.891  -6.559 -61.030  1.00  0.00           C  
ATOM   1454  H1'   U A  46      37.662  -6.846 -60.275  1.00  0.00           H  
ATOM   1455  N1    U A  46      35.532  -6.592 -60.426  1.00  0.00           N  
ATOM   1456  C6    U A  46      34.560  -5.697 -60.820  1.00  0.00           C  
ATOM   1457  H6    U A  46      34.864  -4.987 -61.594  1.00  0.00           H  
ATOM   1458  C2    U A  46      35.261  -7.568 -59.503  1.00  0.00           C  
ATOM   1459  O2    U A  46      36.070  -8.427 -59.177  1.00  0.00           O  
ATOM   1460  N3    U A  46      34.014  -7.510 -58.954  1.00  0.00           N  
ATOM   1461  H3    U A  46      33.813  -8.278 -58.327  1.00  0.00           H  
ATOM   1462  C4    U A  46      33.005  -6.623 -59.246  1.00  0.00           C  
ATOM   1463  O4    U A  46      31.941  -6.680 -58.624  1.00  0.00           O  
ATOM   1464  C5    U A  46      33.336  -5.670 -60.265  1.00  0.00           C  
ATOM   1465  H5    U A  46      32.596  -4.929 -60.561  1.00  0.00           H  
ATOM   1466  C2'   U A  46      37.034  -7.484 -62.236  1.00  0.00           C  
ATOM   1467  H2'   U A  46      36.234  -8.253 -62.282  1.00  0.00           H  
ATOM   1468  O2'   U A  46      38.297  -8.120 -62.232  1.00  0.00           O  
ATOM   1469 'HO2   U A  46      38.486  -8.270 -63.169  1.00  0.00           H  
ATOM   1470  C3'   U A  46      36.924  -6.523 -63.417  1.00  0.00           C  
ATOM   1471  H3'   U A  46      35.858  -6.278 -63.635  1.00  0.00           H  
ATOM   1472  O3'   U A  46      37.649  -6.951 -64.591  1.00  0.00           O  
ATOM   1473  P     A A  47      36.955  -7.756 -65.757  1.00  0.00           P  
ATOM   1474  OP1   A A  47      38.034  -8.408 -66.536  1.00  0.00           O  
ATOM   1475  OP2   A A  47      36.034  -6.863 -66.481  1.00  0.00           O1-
ATOM   1476  O5'   A A  47      36.116  -8.869 -64.985  1.00  0.00           O  
ATOM   1477  C5'   A A  47      36.486 -10.259 -65.200  1.00  0.00           C  
ATOM   1478 1H5'   A A  47      37.550 -10.417 -64.905  1.00  0.00           H  
ATOM   1479 2H5'   A A  47      36.389 -10.528 -66.279  1.00  0.00           H  
ATOM   1480  C4'   A A  47      35.646 -11.278 -64.398  1.00  0.00           C  
ATOM   1481  H4'   A A  47      36.202 -12.238 -64.325  1.00  0.00           H  
ATOM   1482  O4'   A A  47      35.388 -10.828 -63.036  1.00  0.00           O  
ATOM   1483  C1'   A A  47      34.236 -11.486 -62.559  1.00  0.00           C  
ATOM   1484  H1'   A A  47      34.600 -12.199 -61.784  1.00  0.00           H  
ATOM   1485  N9    A A  47      33.291 -10.560 -61.956  1.00  0.00           N  
ATOM   1486  C5    A A  47      31.666  -9.732 -60.741  1.00  0.00           C  
ATOM   1487  N7    A A  47      32.179  -8.669 -61.477  1.00  0.00           N  
ATOM   1488  C8    A A  47      33.138  -9.215 -62.195  1.00  0.00           C  
ATOM   1489  H8    A A  47      33.786  -8.694 -62.910  1.00  0.00           H  
ATOM   1490  N1    A A  47      30.363 -11.039 -59.251  1.00  0.00           N  
ATOM   1491  C2    A A  47      31.085 -12.090 -59.655  1.00  0.00           C  
ATOM   1492  H2    A A  47      30.825 -13.052 -59.195  1.00  0.00           H  
ATOM   1493  N3    A A  47      32.110 -12.118 -60.513  1.00  0.00           N  
ATOM   1494  C4    A A  47      32.339 -10.900 -61.034  1.00  0.00           C  
ATOM   1495  C6    A A  47      30.630  -9.824 -59.785  1.00  0.00           C  
ATOM   1496  N6    A A  47      29.917  -8.777 -59.331  1.00  0.00           N  
ATOM   1497  H61   A A  47      30.227  -7.847 -59.527  1.00  0.00           H  
ATOM   1498  H62   A A  47      29.266  -8.937 -58.590  1.00  0.00           H  
ATOM   1499  C2'   A A  47      33.608 -12.261 -63.702  1.00  0.00           C  
ATOM   1500  H2'   A A  47      32.505 -12.143 -63.759  1.00  0.00           H  
ATOM   1501  O2'   A A  47      33.922 -13.631 -63.566  1.00  0.00           O  
ATOM   1502 'HO2   A A  47      33.452 -14.102 -64.279  1.00  0.00           H  
ATOM   1503  C3'   A A  47      34.258 -11.636 -64.941  1.00  0.00           C  
ATOM   1504  H3'   A A  47      33.779 -10.664 -65.201  1.00  0.00           H  
ATOM   1505  O3'   A A  47      34.365 -12.512 -66.090  1.00  0.00           O  
ATOM   1506  P     U A  48      33.058 -12.826 -66.927  1.00  0.00           P  
ATOM   1507  OP1   U A  48      33.456 -13.464 -68.200  1.00  0.00           O  
ATOM   1508  OP2   U A  48      32.215 -11.613 -66.970  1.00  0.00           O1-
ATOM   1509  O5'   U A  48      32.320 -13.879 -66.008  1.00  0.00           O  
ATOM   1510  C5'   U A  48      32.455 -15.306 -66.171  1.00  0.00           C  
ATOM   1511 1H5'   U A  48      33.517 -15.604 -66.019  1.00  0.00           H  
ATOM   1512 2H5'   U A  48      32.157 -15.611 -67.203  1.00  0.00           H  
ATOM   1513  C4'   U A  48      31.586 -16.115 -65.172  1.00  0.00           C  
ATOM   1514  H4'   U A  48      31.990 -17.143 -65.057  1.00  0.00           H  
ATOM   1515  O4'   U A  48      31.590 -15.502 -63.843  1.00  0.00           O  
ATOM   1516  C1'   U A  48      30.306 -15.636 -63.249  1.00  0.00           C  
ATOM   1517  H1'   U A  48      30.471 -16.196 -62.297  1.00  0.00           H  
ATOM   1518  N1    U A  48      29.701 -14.299 -62.978  1.00  0.00           N  
ATOM   1519  C6    U A  48      29.907 -13.255 -63.852  1.00  0.00           C  
ATOM   1520  H6    U A  48      30.485 -13.497 -64.743  1.00  0.00           H  
ATOM   1521  C2    U A  48      28.903 -14.140 -61.868  1.00  0.00           C  
ATOM   1522  O2    U A  48      28.642 -15.053 -61.096  1.00  0.00           O  
ATOM   1523  N3    U A  48      28.444 -12.866 -61.664  1.00  0.00           N  
ATOM   1524  H3    U A  48      27.782 -12.768 -60.907  1.00  0.00           H  
ATOM   1525  C4    U A  48      28.720 -11.748 -62.422  1.00  0.00           C  
ATOM   1526  O4    U A  48      28.369 -10.636 -62.032  1.00  0.00           O  
ATOM   1527  C5    U A  48      29.473 -12.010 -63.610  1.00  0.00           C  
ATOM   1528  H5    U A  48      29.716 -11.183 -64.273  1.00  0.00           H  
ATOM   1529  C2'   U A  48      29.456 -16.493 -64.173  1.00  0.00           C  
ATOM   1530  H2'   U A  48      28.393 -16.174 -64.177  1.00  0.00           H  
ATOM   1531  O2'   U A  48      29.544 -17.861 -63.818  1.00  0.00           O  
ATOM   1532 'HO2   U A  48      29.356 -18.321 -64.647  1.00  0.00           H  
ATOM   1533  C3'   U A  48      30.096 -16.258 -65.540  1.00  0.00           C  
ATOM   1534  H3'   U A  48      29.779 -15.280 -65.968  1.00  0.00           H  
ATOM   1535  O3'   U A  48      29.920 -17.349 -66.470  1.00  0.00           O  
ATOM   1536  P     G A  49      28.682 -17.427 -67.449  1.00  0.00           P  
ATOM   1537  OP1   G A  49      28.540 -18.849 -67.842  1.00  0.00           O  
ATOM   1538  OP2   G A  49      28.864 -16.439 -68.530  1.00  0.00           O1-
ATOM   1539  O5'   G A  49      27.446 -17.005 -66.539  1.00  0.00           O  
ATOM   1540  C5'   G A  49      26.549 -18.047 -66.064  1.00  0.00           C  
ATOM   1541 1H5'   G A  49      27.128 -18.830 -65.521  1.00  0.00           H  
ATOM   1542 2H5'   G A  49      26.037 -18.539 -66.925  1.00  0.00           H  
ATOM   1543  C4'   G A  49      25.444 -17.562 -65.090  1.00  0.00           C  
ATOM   1544  H4'   G A  49      25.071 -18.428 -64.502  1.00  0.00           H  
ATOM   1545  O4'   G A  49      25.945 -16.595 -64.130  1.00  0.00           O  
ATOM   1546  C1'   G A  49      24.868 -15.805 -63.665  1.00  0.00           C  
ATOM   1547  H1'   G A  49      24.698 -16.116 -62.609  1.00  0.00           H  
ATOM   1548  N9    G A  49      25.180 -14.370 -63.689  1.00  0.00           N  
ATOM   1549  C4    G A  49      24.543 -13.403 -62.956  1.00  0.00           C  
ATOM   1550  N2    G A  49      22.018 -12.500 -60.794  1.00  0.00           N  
ATOM   1551  H21   G A  49      21.615 -13.387 -60.607  1.00  0.00           H  
ATOM   1552  H22   G A  49      21.619 -11.666 -60.398  1.00  0.00           H  
ATOM   1553  N3    G A  49      23.531 -13.607 -62.093  1.00  0.00           N  
ATOM   1554  C2    G A  49      23.045 -12.475 -61.615  1.00  0.00           C  
ATOM   1555  N1    G A  49      23.582 -11.245 -61.880  1.00  0.00           N  
ATOM   1556  H1    G A  49      23.133 -10.431 -61.497  1.00  0.00           H  
ATOM   1557  C6    G A  49      24.654 -11.003 -62.731  1.00  0.00           C  
ATOM   1558  O6    G A  49      25.061  -9.846 -62.890  1.00  0.00           O  
ATOM   1559  C5    G A  49      25.156 -12.213 -63.299  1.00  0.00           C  
ATOM   1560  N7    G A  49      26.169 -12.431 -64.233  1.00  0.00           N  
ATOM   1561  C8    G A  49      26.136 -13.730 -64.445  1.00  0.00           C  
ATOM   1562  H8    G A  49      26.782 -14.291 -65.128  1.00  0.00           H  
ATOM   1563  C2'   G A  49      23.633 -16.135 -64.488  1.00  0.00           C  
ATOM   1564  H2'   G A  49      23.115 -15.222 -64.848  1.00  0.00           H  
ATOM   1565  O2'   G A  49      22.723 -16.913 -63.732  1.00  0.00           O  
ATOM   1566 'HO2   G A  49      21.928 -16.985 -64.288  1.00  0.00           H  
ATOM   1567  C3'   G A  49      24.199 -16.904 -65.695  1.00  0.00           C  
ATOM   1568  H3'   G A  49      24.572 -16.198 -66.472  1.00  0.00           H  
ATOM   1569  O3'   G A  49      23.330 -17.914 -66.254  1.00  0.00           O  
ATOM   1570  P     G A  50      22.133 -17.551 -67.218  1.00  0.00           P  
ATOM   1571  OP1   G A  50      21.422 -18.808 -67.547  1.00  0.00           O  
ATOM   1572  OP2   G A  50      22.635 -16.740 -68.344  1.00  0.00           O1-
ATOM   1573  O5'   G A  50      21.192 -16.646 -66.305  1.00  0.00           O  
ATOM   1574  C5'   G A  50      19.867 -17.124 -65.951  1.00  0.00           C  
ATOM   1575 1H5'   G A  50      19.945 -18.122 -65.459  1.00  0.00           H  
ATOM   1576 2H5'   G A  50      19.244 -17.252 -66.868  1.00  0.00           H  
ATOM   1577  C4'   G A  50      19.083 -16.201 -64.981  1.00  0.00           C  
ATOM   1578  H4'   G A  50      18.409 -16.819 -64.351  1.00  0.00           H  
ATOM   1579  O4'   G A  50      19.971 -15.490 -64.069  1.00  0.00           O  
ATOM   1580  C1'   G A  50      19.404 -14.229 -63.751  1.00  0.00           C  
ATOM   1581  H1'   G A  50      19.269 -14.212 -62.646  1.00  0.00           H  
ATOM   1582  N9    G A  50      20.275 -13.113 -64.146  1.00  0.00           N  
ATOM   1583  C4    G A  50      20.146 -11.825 -63.706  1.00  0.00           C  
ATOM   1584  N2    G A  50      18.314  -9.463 -62.008  1.00  0.00           N  
ATOM   1585  H21   G A  50      17.603 -10.036 -61.620  1.00  0.00           H  
ATOM   1586  H22   G A  50      18.218  -8.463 -62.034  1.00  0.00           H  
ATOM   1587  N3    G A  50      19.211 -11.377 -62.850  1.00  0.00           N  
ATOM   1588  C2    G A  50      19.217 -10.063 -62.749  1.00  0.00           C  
ATOM   1589  N1    G A  50      20.148  -9.259 -63.348  1.00  0.00           N  
ATOM   1590  H1    G A  50      20.059  -8.261 -63.255  1.00  0.00           H  
ATOM   1591  C6    G A  50      21.181  -9.692 -64.169  1.00  0.00           C  
ATOM   1592  O6    G A  50      21.991  -8.880 -64.629  1.00  0.00           O  
ATOM   1593  C5    G A  50      21.141 -11.108 -64.343  1.00  0.00           C  
ATOM   1594  N7    G A  50      21.897 -11.942 -65.160  1.00  0.00           N  
ATOM   1595  C8    G A  50      21.335 -13.124 -65.025  1.00  0.00           C  
ATOM   1596  H8    G A  50      21.632 -14.042 -65.542  1.00  0.00           H  
ATOM   1597  C2'   G A  50      18.047 -14.138 -64.422  1.00  0.00           C  
ATOM   1598  H2'   G A  50      17.823 -13.112 -64.792  1.00  0.00           H  
ATOM   1599  O2'   G A  50      17.015 -14.552 -63.544  1.00  0.00           O  
ATOM   1600 'HO2   G A  50      16.237 -14.610 -64.119  1.00  0.00           H  
ATOM   1601  C3'   G A  50      18.194 -15.105 -65.600  1.00  0.00           C  
ATOM   1602  H3'   G A  50      18.782 -14.646 -66.427  1.00  0.00           H  
ATOM   1603  O3'   G A  50      16.951 -15.681 -66.064  1.00  0.00           O  
ATOM   1604  P     G A  51      15.973 -14.885 -67.016  1.00  0.00           P  
ATOM   1605  OP1   G A  51      14.751 -15.700 -67.192  1.00  0.00           O  
ATOM   1606  OP2   G A  51      16.703 -14.476 -68.232  1.00  0.00           O1-
ATOM   1607  O5'   G A  51      15.596 -13.592 -66.161  1.00  0.00           O  
ATOM   1608  C5'   G A  51      15.162 -12.419 -66.901  1.00  0.00           C  
ATOM   1609 1H5'   G A  51      14.214 -12.639 -67.448  1.00  0.00           H  
ATOM   1610 2H5'   G A  51      15.927 -12.123 -67.658  1.00  0.00           H  
ATOM   1611  C4'   G A  51      14.898 -11.189 -66.008  1.00  0.00           C  
ATOM   1612  H4'   G A  51      14.170 -11.424 -65.203  1.00  0.00           H  
ATOM   1613  O4'   G A  51      16.125 -10.715 -65.380  1.00  0.00           O  
ATOM   1614  C1'   G A  51      16.148  -9.286 -65.366  1.00  0.00           C  
ATOM   1615  H1'   G A  51      16.180  -8.989 -64.293  1.00  0.00           H  
ATOM   1616  N9    G A  51      17.363  -8.760 -66.036  1.00  0.00           N  
ATOM   1617  C4    G A  51      17.775  -7.450 -66.206  1.00  0.00           C  
ATOM   1618  N2    G A  51      17.317  -4.055 -65.699  1.00  0.00           N  
ATOM   1619  H21   G A  51      16.472  -4.080 -65.175  1.00  0.00           H  
ATOM   1620  H22   G A  51      17.863  -3.215 -65.656  1.00  0.00           H  
ATOM   1621  N3    G A  51      17.123  -6.338 -65.806  1.00  0.00           N  
ATOM   1622  C2    G A  51      17.808  -5.227 -66.052  1.00  0.00           C  
ATOM   1623  N1    G A  51      19.039  -5.216 -66.650  1.00  0.00           N  
ATOM   1624  H1    G A  51      19.522  -4.346 -66.786  1.00  0.00           H  
ATOM   1625  C6    G A  51      19.731  -6.340 -67.085  1.00  0.00           C  
ATOM   1626  O6    G A  51      20.841  -6.228 -67.614  1.00  0.00           O  
ATOM   1627  C5    G A  51      19.004  -7.533 -66.836  1.00  0.00           C  
ATOM   1628  N7    G A  51      19.349  -8.853 -67.080  1.00  0.00           N  
ATOM   1629  C8    G A  51      18.354  -9.546 -66.588  1.00  0.00           C  
ATOM   1630  H8    G A  51      18.283 -10.638 -66.595  1.00  0.00           H  
ATOM   1631  C2'   G A  51      14.847  -8.787 -65.981  1.00  0.00           C  
ATOM   1632  H2'   G A  51      14.997  -7.900 -66.632  1.00  0.00           H  
ATOM   1633  O2'   G A  51      13.896  -8.476 -64.980  1.00  0.00           O  
ATOM   1634 'HO2   G A  51      13.043  -8.483 -65.441  1.00  0.00           H  
ATOM   1635  C3'   G A  51      14.390  -9.985 -66.810  1.00  0.00           C  
ATOM   1636  H3'   G A  51      14.952 -10.015 -67.773  1.00  0.00           H  
ATOM   1637  O3'   G A  51      12.959 -10.087 -66.994  1.00  0.00           O  
ATOM   1638  P     U A  52      12.262  -9.388 -68.220  1.00  0.00           P  
ATOM   1639  OP1   U A  52      11.063 -10.169 -68.581  1.00  0.00           O  
ATOM   1640  OP2   U A  52      13.282  -9.112 -69.257  1.00  0.00           O1-
ATOM   1641  O5'   U A  52      11.829  -8.017 -67.560  1.00  0.00           O  
ATOM   1642  C5'   U A  52      10.619  -7.316 -67.963  1.00  0.00           C  
ATOM   1643 1H5'   U A  52       9.981  -7.203 -67.060  1.00  0.00           H  
ATOM   1644 2H5'   U A  52      10.012  -7.886 -68.709  1.00  0.00           H  
ATOM   1645  C4'   U A  52      10.834  -5.891 -68.545  1.00  0.00           C  
ATOM   1646  H4'   U A  52       9.929  -5.272 -68.373  1.00  0.00           H  
ATOM   1647  O4'   U A  52      11.949  -5.192 -67.911  1.00  0.00           O  
ATOM   1648  C1'   U A  52      12.642  -4.426 -68.886  1.00  0.00           C  
ATOM   1649  H1'   U A  52      12.627  -3.376 -68.510  1.00  0.00           H  
ATOM   1650  N1    U A  52      14.036  -4.909 -69.053  1.00  0.00           N  
ATOM   1651  C6    U A  52      14.305  -6.255 -68.973  1.00  0.00           C  
ATOM   1652  H6    U A  52      13.440  -6.884 -68.780  1.00  0.00           H  
ATOM   1653  C2    U A  52      15.023  -4.010 -69.367  1.00  0.00           C  
ATOM   1654  O2    U A  52      14.815  -2.811 -69.512  1.00  0.00           O  
ATOM   1655  N3    U A  52      16.272  -4.555 -69.488  1.00  0.00           N  
ATOM   1656  H3    U A  52      16.976  -3.930 -69.863  1.00  0.00           H  
ATOM   1657  C4    U A  52      16.623  -5.879 -69.387  1.00  0.00           C  
ATOM   1658  O4    U A  52      17.796  -6.212 -69.521  1.00  0.00           O  
ATOM   1659  C5    U A  52      15.537  -6.761 -69.110  1.00  0.00           C  
ATOM   1660  H5    U A  52      15.725  -7.829 -69.022  1.00  0.00           H  
ATOM   1661  C2'   U A  52      11.854  -4.493 -70.186  1.00  0.00           C  
ATOM   1662  H2'   U A  52      12.517  -4.511 -71.080  1.00  0.00           H  
ATOM   1663  O2'   U A  52      10.957  -3.402 -70.294  1.00  0.00           O  
ATOM   1664 'HO2   U A  52      10.476  -3.573 -71.126  1.00  0.00           H  
ATOM   1665  C3'   U A  52      11.112  -5.828 -70.055  1.00  0.00           C  
ATOM   1666  H3'   U A  52      11.792  -6.680 -70.286  1.00  0.00           H  
ATOM   1667  O3'   U A  52       9.865  -5.935 -70.782  1.00  0.00           O  
ATOM   1668  P     C A  53       9.868  -6.025 -72.359  1.00  0.00           P  
ATOM   1669  OP1   C A  53       8.524  -6.455 -72.804  1.00  0.00           O  
ATOM   1670  OP2   C A  53      11.042  -6.803 -72.797  1.00  0.00           O1-
ATOM   1671  O5'   C A  53      10.067  -4.504 -72.753  1.00  0.00           O  
ATOM   1672  C5'   C A  53       9.963  -4.040 -74.125  1.00  0.00           C  
ATOM   1673 1H5'   C A  53       9.211  -3.223 -74.152  1.00  0.00           H  
ATOM   1674 2H5'   C A  53       9.573  -4.831 -74.813  1.00  0.00           H  
ATOM   1675  C4'   C A  53      11.270  -3.479 -74.759  1.00  0.00           C  
ATOM   1676  H4'   C A  53      11.085  -2.460 -75.162  1.00  0.00           H  
ATOM   1677  O4'   C A  53      12.365  -3.353 -73.803  1.00  0.00           O  
ATOM   1678  C1'   C A  53      13.603  -3.537 -74.472  1.00  0.00           C  
ATOM   1679  H1'   C A  53      14.101  -2.541 -74.427  1.00  0.00           H  
ATOM   1680  N1    C A  53      14.450  -4.564 -73.822  1.00  0.00           N  
ATOM   1681  C6    C A  53      13.869  -5.761 -73.484  1.00  0.00           C  
ATOM   1682  H6    C A  53      12.790  -5.829 -73.651  1.00  0.00           H  
ATOM   1683  C5    C A  53      14.584  -6.750 -72.932  1.00  0.00           C  
ATOM   1684  H5    C A  53      14.127  -7.692 -72.632  1.00  0.00           H  
ATOM   1685  C2    C A  53      15.821  -4.383 -73.646  1.00  0.00           C  
ATOM   1686  O2    C A  53      16.352  -3.319 -74.008  1.00  0.00           O  
ATOM   1687  N3    C A  53      16.558  -5.365 -73.078  1.00  0.00           N  
ATOM   1688  C4    C A  53      15.979  -6.529 -72.743  1.00  0.00           C  
ATOM   1689  N4    C A  53      16.741  -7.478 -72.203  1.00  0.00           N  
ATOM   1690  H41   C A  53      16.349  -8.321 -71.853  1.00  0.00           H  
ATOM   1691  H42   C A  53      17.710  -7.270 -72.047  1.00  0.00           H  
ATOM   1692  C2'   C A  53      13.323  -3.875 -75.932  1.00  0.00           C  
ATOM   1693  H2'   C A  53      13.942  -4.727 -76.282  1.00  0.00           H  
ATOM   1694  O2'   C A  53      13.548  -2.757 -76.772  1.00  0.00           O  
ATOM   1695 'HO2   C A  53      13.332  -3.053 -77.673  1.00  0.00           H  
ATOM   1696  C3'   C A  53      11.850  -4.307 -75.912  1.00  0.00           C  
ATOM   1697  H3'   C A  53      11.764  -5.372 -75.593  1.00  0.00           H  
ATOM   1698  O3'   C A  53      11.109  -4.044 -77.126  1.00  0.00           O  
ATOM   1699  P     G A  54      11.206  -5.018 -78.363  1.00  0.00           P  
ATOM   1700  OP1   G A  54      10.208  -4.577 -79.365  1.00  0.00           O  
ATOM   1701  OP2   G A  54      11.140  -6.415 -77.897  1.00  0.00           O1-
ATOM   1702  O5'   G A  54      12.666  -4.723 -78.920  1.00  0.00           O  
ATOM   1703  C5'   G A  54      12.809  -4.336 -80.314  1.00  0.00           C  
ATOM   1704 1H5'   G A  54      12.241  -3.395 -80.501  1.00  0.00           H  
ATOM   1705 2H5'   G A  54      12.395  -5.123 -80.987  1.00  0.00           H  
ATOM   1706  C4'   G A  54      14.270  -4.075 -80.747  1.00  0.00           C  
ATOM   1707  H4'   G A  54      14.290  -3.381 -81.614  1.00  0.00           H  
ATOM   1708  O4'   G A  54      15.037  -3.443 -79.671  1.00  0.00           O  
ATOM   1709  C1'   G A  54      16.373  -3.926 -79.708  1.00  0.00           C  
ATOM   1710  H1'   G A  54      17.041  -3.039 -79.785  1.00  0.00           H  
ATOM   1711  N9    G A  54      16.717  -4.710 -78.513  1.00  0.00           N  
ATOM   1712  C4    G A  54      17.968  -4.844 -77.967  1.00  0.00           C  
ATOM   1713  N2    G A  54      21.389  -4.430 -78.269  1.00  0.00           N  
ATOM   1714  H21   G A  54      21.496  -3.688 -78.948  1.00  0.00           H  
ATOM   1715  H22   G A  54      22.134  -5.095 -78.221  1.00  0.00           H  
ATOM   1716  N3    G A  54      19.097  -4.259 -78.416  1.00  0.00           N  
ATOM   1717  C2    G A  54      20.186  -4.793 -77.879  1.00  0.00           C  
ATOM   1718  N1    G A  54      20.149  -5.745 -76.895  1.00  0.00           N  
ATOM   1719  H1    G A  54      21.009  -6.198 -76.643  1.00  0.00           H  
ATOM   1720  C6    G A  54      19.002  -6.315 -76.364  1.00  0.00           C  
ATOM   1721  O6    G A  54      19.082  -7.158 -75.463  1.00  0.00           O  
ATOM   1722  C5    G A  54      17.826  -5.769 -76.947  1.00  0.00           C  
ATOM   1723  N7    G A  54      16.498  -6.160 -76.813  1.00  0.00           N  
ATOM   1724  C8    G A  54      15.879  -5.524 -77.783  1.00  0.00           C  
ATOM   1725  H8    G A  54      14.813  -5.597 -78.019  1.00  0.00           H  
ATOM   1726  C2'   G A  54      16.517  -4.780 -80.950  1.00  0.00           C  
ATOM   1727  H2'   G A  54      17.198  -5.638 -80.786  1.00  0.00           H  
ATOM   1728  O2'   G A  54      16.958  -4.022 -82.063  1.00  0.00           O  
ATOM   1729 'HO2   G A  54      16.812  -4.608 -82.821  1.00  0.00           H  
ATOM   1730  C3'   G A  54      15.102  -5.307 -81.157  1.00  0.00           C  
ATOM   1731  H3'   G A  54      14.857  -6.107 -80.421  1.00  0.00           H  
ATOM   1732  O3'   G A  54      14.807  -5.711 -82.519  1.00  0.00           O  
ATOM   1733  P     C A  55      15.368  -7.094 -83.061  1.00  0.00           P  
ATOM   1734  OP1   C A  55      14.722  -7.392 -84.358  1.00  0.00           O  
ATOM   1735  OP2   C A  55      15.284  -8.120 -82.004  1.00  0.00           O1-
ATOM   1736  O5'   C A  55      16.903  -6.774 -83.345  1.00  0.00           O  
ATOM   1737  C5'   C A  55      17.847  -7.864 -83.531  1.00  0.00           C  
ATOM   1738 1H5'   C A  55      18.552  -7.593 -84.349  1.00  0.00           H  
ATOM   1739 2H5'   C A  55      17.354  -8.820 -83.835  1.00  0.00           H  
ATOM   1740  C4'   C A  55      18.663  -8.113 -82.254  1.00  0.00           C  
ATOM   1741  H4'   C A  55      17.984  -8.493 -81.457  1.00  0.00           H  
ATOM   1742  O4'   C A  55      19.733  -9.101 -82.480  1.00  0.00           O  
ATOM   1743  C1'   C A  55      20.928  -8.555 -81.932  1.00  0.00           C  
ATOM   1744  H1'   C A  55      20.840  -8.739 -80.835  1.00  0.00           H  
ATOM   1745  N1    C A  55      22.205  -9.124 -82.442  1.00  0.00           N  
ATOM   1746  C6    C A  55      23.235  -8.954 -81.546  1.00  0.00           C  
ATOM   1747  H6    C A  55      22.975  -8.474 -80.597  1.00  0.00           H  
ATOM   1748  C5    C A  55      24.482  -9.345 -81.830  1.00  0.00           C  
ATOM   1749  H5    C A  55      25.306  -9.209 -81.132  1.00  0.00           H  
ATOM   1750  C2    C A  55      22.485  -9.587 -83.737  1.00  0.00           C  
ATOM   1751  O2    C A  55      21.604  -9.565 -84.611  1.00  0.00           O  
ATOM   1752  N3    C A  55      23.734 -10.054 -84.014  1.00  0.00           N  
ATOM   1753  C4    C A  55      24.721  -9.905 -83.115  1.00  0.00           C  
ATOM   1754  N4    C A  55      25.947 -10.294 -83.450  1.00  0.00           N  
ATOM   1755  H41   C A  55      26.731  -9.968 -82.890  1.00  0.00           H  
ATOM   1756  H42   C A  55      26.103 -10.491 -84.407  1.00  0.00           H  
ATOM   1757  C2'   C A  55      20.818  -7.081 -82.188  1.00  0.00           C  
ATOM   1758  H2'   C A  55      20.905  -6.863 -83.277  1.00  0.00           H  
ATOM   1759  O2'   C A  55      21.758  -6.327 -81.438  1.00  0.00           O  
ATOM   1760 'HO2   C A  55      21.780  -5.404 -81.762  1.00  0.00           H  
ATOM   1761  C3'   C A  55      19.393  -6.867 -81.706  1.00  0.00           C  
ATOM   1762  H3'   C A  55      18.971  -5.956 -82.183  1.00  0.00           H  
ATOM   1763  O3'   C A  55      19.308  -6.753 -80.275  1.00  0.00           O  
ATOM   1764 'HO3   C A  55      19.848  -5.993 -80.019  1.00  0.00           H  
TER    1765        C A  55 
ATOM   1766  C5'   G B  56      24.485  -4.421 -81.176  1.00  0.00           C  
ATOM   1767 1H5'   G B  56      23.721  -4.903 -80.520  1.00  0.00           H  
ATOM   1768 2H5'   G B  56      25.287  -4.089 -80.480  1.00  0.00           H  
ATOM   1769  P     G B  56      22.546  -2.646 -81.595  1.00  0.00           P  
ATOM   1770  OP1   G B  56      22.184  -2.600 -80.173  1.00  0.00           O  
ATOM   1771  OP2   G B  56      22.271  -1.464 -82.440  1.00  0.00           O1-
ATOM   1772  O5'   G B  56      23.971  -3.242 -81.856  1.00  0.00           O  
ATOM   1773  OP3   G B  56      21.504  -3.664 -82.140  1.00  0.00           O  
ATOM   1774 3HOP   G B  56      20.640  -3.352 -81.842  1.00  0.00           H  
ATOM   1775  C4'   G B  56      25.072  -5.550 -82.096  1.00  0.00           C  
ATOM   1776  H4'   G B  56      24.456  -6.467 -81.992  1.00  0.00           H  
ATOM   1777  O4'   G B  56      25.122  -5.180 -83.509  1.00  0.00           O  
ATOM   1778  C1'   G B  56      26.437  -4.760 -83.858  1.00  0.00           C  
ATOM   1779  H1'   G B  56      26.828  -5.527 -84.561  1.00  0.00           H  
ATOM   1780  N9    G B  56      26.485  -3.409 -84.469  1.00  0.00           N  
ATOM   1781  C4    G B  56      25.505  -2.661 -85.090  1.00  0.00           C  
ATOM   1782  N2    G B  56      22.147  -2.153 -85.058  1.00  0.00           N  
ATOM   1783  H21   G B  56      21.989  -3.137 -85.061  1.00  0.00           H  
ATOM   1784  H22   G B  56      21.892  -1.775 -84.156  1.00  0.00           H  
ATOM   1785  N3    G B  56      24.225  -3.017 -85.298  1.00  0.00           N  
ATOM   1786  C2    G B  56      23.433  -1.979 -85.230  1.00  0.00           C  
ATOM   1787  N1    G B  56      23.861  -0.693 -85.425  1.00  0.00           N  
ATOM   1788  H1    G B  56      23.198   0.043 -85.316  1.00  0.00           H  
ATOM   1789  C6    G B  56      25.198  -0.314 -85.508  1.00  0.00           C  
ATOM   1790  O6    G B  56      25.497   0.864 -85.729  1.00  0.00           O  
ATOM   1791  C5    G B  56      26.079  -1.424 -85.330  1.00  0.00           C  
ATOM   1792  N7    G B  56      27.434  -1.440 -85.013  1.00  0.00           N  
ATOM   1793  C8    G B  56      27.621  -2.631 -84.495  1.00  0.00           C  
ATOM   1794  H8    G B  56      28.570  -2.994 -84.092  1.00  0.00           H  
ATOM   1795  C2'   G B  56      27.255  -4.790 -82.579  1.00  0.00           C  
ATOM   1796  H2'   G B  56      27.138  -3.825 -82.029  1.00  0.00           H  
ATOM   1797  O2'   G B  56      28.627  -5.047 -82.829  1.00  0.00           O  
ATOM   1798 'HO2   G B  56      28.891  -5.832 -82.293  1.00  0.00           H  
ATOM   1799  C3'   G B  56      26.548  -5.877 -81.776  1.00  0.00           C  
ATOM   1800  H3'   G B  56      26.678  -5.687 -80.694  1.00  0.00           H  
ATOM   1801  O3'   G B  56      26.896  -7.241 -82.105  1.00  0.00           O  
ATOM   1802  P     C B  57      28.048  -8.031 -81.384  1.00  0.00           P  
ATOM   1803  OP1   C B  57      29.275  -7.209 -81.460  1.00  0.00           O  
ATOM   1804  OP2   C B  57      28.093  -9.375 -82.007  1.00  0.00           O1-
ATOM   1805  O5'   C B  57      27.580  -8.197 -79.890  1.00  0.00           O  
ATOM   1806  C5'   C B  57      28.187  -7.529 -78.754  1.00  0.00           C  
ATOM   1807 1H5'   C B  57      29.219  -7.163 -78.969  1.00  0.00           H  
ATOM   1808 2H5'   C B  57      28.278  -8.270 -77.930  1.00  0.00           H  
ATOM   1809  C4'   C B  57      27.351  -6.349 -78.213  1.00  0.00           C  
ATOM   1810  H4'   C B  57      27.518  -5.465 -78.865  1.00  0.00           H  
ATOM   1811  O4'   C B  57      25.917  -6.659 -78.233  1.00  0.00           O  
ATOM   1812  C1'   C B  57      25.251  -5.787 -77.331  1.00  0.00           C  
ATOM   1813  H1'   C B  57      24.613  -5.124 -77.963  1.00  0.00           H  
ATOM   1814  N1    C B  57      24.414  -6.533 -76.342  1.00  0.00           N  
ATOM   1815  C6    C B  57      24.848  -6.783 -75.049  1.00  0.00           C  
ATOM   1816  H6    C B  57      25.843  -6.436 -74.751  1.00  0.00           H  
ATOM   1817  C5    C B  57      24.064  -7.418 -74.167  1.00  0.00           C  
ATOM   1818  H5    C B  57      24.368  -7.586 -73.135  1.00  0.00           H  
ATOM   1819  C2    C B  57      23.172  -7.016 -76.747  1.00  0.00           C  
ATOM   1820  O2    C B  57      22.794  -6.823 -77.910  1.00  0.00           O  
ATOM   1821  N3    C B  57      22.365  -7.632 -75.855  1.00  0.00           N  
ATOM   1822  C4    C B  57      22.762  -7.802 -74.591  1.00  0.00           C  
ATOM   1823  N4    C B  57      21.880  -8.283 -73.721  1.00  0.00           N  
ATOM   1824  H41   C B  57      21.954  -7.978 -72.771  1.00  0.00           H  
ATOM   1825  H42   C B  57      20.955  -8.394 -74.079  1.00  0.00           H  
ATOM   1826  C2'   C B  57      26.326  -4.948 -76.679  1.00  0.00           C  
ATOM   1827  H2'   C B  57      26.088  -4.694 -75.634  1.00  0.00           H  
ATOM   1828  O2'   C B  57      26.568  -3.747 -77.385  1.00  0.00           O  
ATOM   1829 'HO2   C B  57      27.343  -3.350 -76.963  1.00  0.00           H  
ATOM   1830  C3'   C B  57      27.518  -5.893 -76.759  1.00  0.00           C  
ATOM   1831  H3'   C B  57      27.362  -6.813 -76.151  1.00  0.00           H  
ATOM   1832  O3'   C B  57      28.795  -5.272 -76.473  1.00  0.00           O  
ATOM   1833  P     G B  58      28.990  -4.882 -74.936  1.00  0.00           P  
ATOM   1834  OP1   G B  58      30.433  -4.753 -74.655  1.00  0.00           O  
ATOM   1835  OP2   G B  58      28.208  -5.835 -74.111  1.00  0.00           O1-
ATOM   1836  O5'   G B  58      28.310  -3.449 -74.848  1.00  0.00           O  
ATOM   1837  C5'   G B  58      27.859  -2.893 -73.583  1.00  0.00           C  
ATOM   1838 1H5'   G B  58      28.521  -2.040 -73.312  1.00  0.00           H  
ATOM   1839 2H5'   G B  58      27.908  -3.625 -72.743  1.00  0.00           H  
ATOM   1840  C4'   G B  58      26.415  -2.355 -73.676  1.00  0.00           C  
ATOM   1841  H4'   G B  58      26.296  -1.715 -74.578  1.00  0.00           H  
ATOM   1842  O4'   G B  58      25.475  -3.455 -73.777  1.00  0.00           O  
ATOM   1843  C1'   G B  58      24.182  -2.938 -73.560  1.00  0.00           C  
ATOM   1844  H1'   G B  58      23.814  -2.612 -74.561  1.00  0.00           H  
ATOM   1845  N9    G B  58      23.276  -3.958 -73.017  1.00  0.00           N  
ATOM   1846  C4    G B  58      21.936  -4.118 -73.275  1.00  0.00           C  
ATOM   1847  N2    G B  58      19.019  -3.037 -74.774  1.00  0.00           N  
ATOM   1848  H21   G B  58      19.344  -2.230 -75.253  1.00  0.00           H  
ATOM   1849  H22   G B  58      18.032  -3.171 -74.630  1.00  0.00           H  
ATOM   1850  N3    G B  58      21.181  -3.350 -74.078  1.00  0.00           N  
ATOM   1851  C2    G B  58      19.905  -3.715 -74.079  1.00  0.00           C  
ATOM   1852  N1    G B  58      19.438  -4.815 -73.416  1.00  0.00           N  
ATOM   1853  H1    G B  58      18.448  -5.013 -73.436  1.00  0.00           H  
ATOM   1854  C6    G B  58      20.200  -5.666 -72.630  1.00  0.00           C  
ATOM   1855  O6    G B  58      19.716  -6.657 -72.076  1.00  0.00           O  
ATOM   1856  C5    G B  58      21.555  -5.234 -72.557  1.00  0.00           C  
ATOM   1857  N7    G B  58      22.631  -5.756 -71.842  1.00  0.00           N  
ATOM   1858  C8    G B  58      23.626  -4.952 -72.135  1.00  0.00           C  
ATOM   1859  H8    G B  58      24.651  -5.044 -71.769  1.00  0.00           H  
ATOM   1860  C2'   G B  58      24.330  -1.733 -72.646  1.00  0.00           C  
ATOM   1861  H2'   G B  58      23.877  -1.905 -71.650  1.00  0.00           H  
ATOM   1862  O2'   G B  58      23.740  -0.611 -73.272  1.00  0.00           O  
ATOM   1863 'HO2   G B  58      23.914   0.184 -72.738  1.00  0.00           H  
ATOM   1864  C3'   G B  58      25.858  -1.584 -72.474  1.00  0.00           C  
ATOM   1865  H3'   G B  58      26.183  -2.184 -71.593  1.00  0.00           H  
ATOM   1866  O3'   G B  58      26.363  -0.227 -72.404  1.00  0.00           O  
ATOM   1867  P     A B  59      26.215   0.582 -71.052  1.00  0.00           P  
ATOM   1868  OP1   A B  59      27.081   1.776 -71.099  1.00  0.00           O  
ATOM   1869  OP2   A B  59      26.390  -0.353 -69.917  1.00  0.00           O1-
ATOM   1870  O5'   A B  59      24.692   1.027 -71.060  1.00  0.00           O  
ATOM   1871  C5'   A B  59      24.331   2.423 -71.229  1.00  0.00           C  
ATOM   1872 1H5'   A B  59      24.795   2.824 -72.161  1.00  0.00           H  
ATOM   1873 2H5'   A B  59      24.711   3.030 -70.374  1.00  0.00           H  
ATOM   1874  C4'   A B  59      22.804   2.674 -71.341  1.00  0.00           C  
ATOM   1875  H4'   A B  59      22.614   3.676 -71.781  1.00  0.00           H  
ATOM   1876  O4'   A B  59      22.184   1.689 -72.221  1.00  0.00           O  
ATOM   1877  C1'   A B  59      20.903   1.340 -71.714  1.00  0.00           C  
ATOM   1878  H1'   A B  59      20.174   1.456 -72.549  1.00  0.00           H  
ATOM   1879  N9    A B  59      20.895  -0.040 -71.222  1.00  0.00           N  
ATOM   1880  C5    A B  59      20.346  -2.069 -70.601  1.00  0.00           C  
ATOM   1881  N7    A B  59      21.663  -1.902 -70.220  1.00  0.00           N  
ATOM   1882  C8    A B  59      21.932  -0.681 -70.597  1.00  0.00           C  
ATOM   1883  H8    A B  59      22.892  -0.189 -70.453  1.00  0.00           H  
ATOM   1884  N1    A B  59      18.198  -2.993 -70.912  1.00  0.00           N  
ATOM   1885  C2    A B  59      17.878  -1.857 -71.543  1.00  0.00           C  
ATOM   1886  H2    A B  59      16.855  -1.808 -71.933  1.00  0.00           H  
ATOM   1887  N3    A B  59      18.628  -0.770 -71.748  1.00  0.00           N  
ATOM   1888  C4    A B  59      19.859  -0.937 -71.233  1.00  0.00           C  
ATOM   1889  C6    A B  59      19.450  -3.134 -70.418  1.00  0.00           C  
ATOM   1890  N6    A B  59      19.779  -4.271 -69.783  1.00  0.00           N  
ATOM   1891  H61   A B  59      20.703  -4.437 -69.436  1.00  0.00           H  
ATOM   1892  H62   A B  59      19.162  -5.066 -69.835  1.00  0.00           H  
ATOM   1893  C2'   A B  59      20.579   2.312 -70.602  1.00  0.00           C  
ATOM   1894  H2'   A B  59      19.927   1.863 -69.820  1.00  0.00           H  
ATOM   1895  O2'   A B  59      19.961   3.477 -71.122  1.00  0.00           O  
ATOM   1896 'HO2   A B  59      19.880   4.096 -70.361  1.00  0.00           H  
ATOM   1897  C3'   A B  59      21.982   2.600 -70.038  1.00  0.00           C  
ATOM   1898  H3'   A B  59      22.364   1.727 -69.473  1.00  0.00           H  
ATOM   1899  O3'   A B  59      22.147   3.806 -69.262  1.00  0.00           O  
ATOM   1900  P     C B  60      21.132   4.225 -68.126  1.00  0.00           P  
ATOM   1901  OP1   C B  60      19.925   4.759 -68.804  1.00  0.00           O  
ATOM   1902  OP2   C B  60      21.815   5.111 -67.164  1.00  0.00           O1-
ATOM   1903  O5'   C B  60      20.776   2.838 -67.433  1.00  0.00           O  
ATOM   1904  C5'   C B  60      19.412   2.603 -66.985  1.00  0.00           C  
ATOM   1905 1H5'   C B  60      18.685   2.841 -67.797  1.00  0.00           H  
ATOM   1906 2H5'   C B  60      19.180   3.258 -66.113  1.00  0.00           H  
ATOM   1907  C4'   C B  60      19.134   1.140 -66.563  1.00  0.00           C  
ATOM   1908  H4'   C B  60      18.039   0.965 -66.494  1.00  0.00           H  
ATOM   1909  O4'   C B  60      19.658   0.196 -67.545  1.00  0.00           O  
ATOM   1910  C1'   C B  60      20.149  -0.956 -66.871  1.00  0.00           C  
ATOM   1911  H1'   C B  60      19.557  -1.801 -67.292  1.00  0.00           H  
ATOM   1912  N1    C B  60      21.588  -1.206 -67.118  1.00  0.00           N  
ATOM   1913  C6    C B  60      22.421  -0.166 -67.455  1.00  0.00           C  
ATOM   1914  H6    C B  60      21.952   0.820 -67.527  1.00  0.00           H  
ATOM   1915  C5    C B  60      23.714  -0.379 -67.735  1.00  0.00           C  
ATOM   1916  H5    C B  60      24.378   0.416 -68.070  1.00  0.00           H  
ATOM   1917  C2    C B  60      22.109  -2.487 -66.948  1.00  0.00           C  
ATOM   1918  O2    C B  60      21.350  -3.396 -66.574  1.00  0.00           O  
ATOM   1919  N3    C B  60      23.419  -2.719 -67.190  1.00  0.00           N  
ATOM   1920  C4    C B  60      24.199  -1.716 -67.632  1.00  0.00           C  
ATOM   1921  N4    C B  60      25.444  -1.992 -68.001  1.00  0.00           N  
ATOM   1922  H41   C B  60      25.900  -1.349 -68.647  1.00  0.00           H  
ATOM   1923  H42   C B  60      25.730  -2.941 -68.001  1.00  0.00           H  
ATOM   1924  C2'   C B  60      19.841  -0.818 -65.393  1.00  0.00           C  
ATOM   1925  H2'   C B  60      20.659  -1.208 -64.747  1.00  0.00           H  
ATOM   1926  O2'   C B  60      18.625  -1.478 -65.076  1.00  0.00           O  
ATOM   1927 'HO2   C B  60      18.353  -1.138 -64.199  1.00  0.00           H  
ATOM   1928  C3'   C B  60      19.748   0.700 -65.226  1.00  0.00           C  
ATOM   1929  H3'   C B  60      20.767   1.152 -65.199  1.00  0.00           H  
ATOM   1930  O3'   C B  60      18.932   1.150 -64.117  1.00  0.00           O  
ATOM   1931  P     C B  61      19.466   0.882 -62.651  1.00  0.00           P  
ATOM   1932  OP1   C B  61      18.928   1.915 -61.743  1.00  0.00           O  
ATOM   1933  OP2   C B  61      20.926   0.664 -62.706  1.00  0.00           O1-
ATOM   1934  O5'   C B  61      18.780  -0.514 -62.350  1.00  0.00           O  
ATOM   1935  C5'   C B  61      17.702  -0.617 -61.388  1.00  0.00           C  
ATOM   1936 1H5'   C B  61      16.809  -0.073 -61.771  1.00  0.00           H  
ATOM   1937 2H5'   C B  61      17.990  -0.156 -60.413  1.00  0.00           H  
ATOM   1938  C4'   C B  61      17.276  -2.075 -61.095  1.00  0.00           C  
ATOM   1939  H4'   C B  61      16.270  -2.096 -60.625  1.00  0.00           H  
ATOM   1940  O4'   C B  61      17.208  -2.870 -62.323  1.00  0.00           O  
ATOM   1941  C1'   C B  61      17.627  -4.201 -62.027  1.00  0.00           C  
ATOM   1942  H1'   C B  61      16.784  -4.864 -62.335  1.00  0.00           H  
ATOM   1943  N1    C B  61      18.866  -4.587 -62.749  1.00  0.00           N  
ATOM   1944  C6    C B  61      19.798  -3.635 -63.089  1.00  0.00           C  
ATOM   1945  H6    C B  61      19.527  -2.601 -62.867  1.00  0.00           H  
ATOM   1946  C5    C B  61      20.928  -3.966 -63.726  1.00  0.00           C  
ATOM   1947  H5    C B  61      21.643  -3.219 -64.067  1.00  0.00           H  
ATOM   1948  C2    C B  61      19.170  -5.932 -62.924  1.00  0.00           C  
ATOM   1949  O2    C B  61      18.401  -6.789 -62.475  1.00  0.00           O  
ATOM   1950  N3    C B  61      20.293  -6.283 -63.584  1.00  0.00           N  
ATOM   1951  C4    C B  61      21.139  -5.343 -64.018  1.00  0.00           C  
ATOM   1952  N4    C B  61      22.168  -5.726 -64.765  1.00  0.00           N  
ATOM   1953  H41   C B  61      22.417  -5.102 -65.509  1.00  0.00           H  
ATOM   1954  H42   C B  61      22.178  -6.703 -64.998  1.00  0.00           H  
ATOM   1955  C2'   C B  61      17.816  -4.310 -60.531  1.00  0.00           C  
ATOM   1956  H2'   C B  61      18.627  -5.019 -60.252  1.00  0.00           H  
ATOM   1957  O2'   C B  61      16.616  -4.699 -59.889  1.00  0.00           O  
ATOM   1958 'HO2   C B  61      16.833  -4.705 -58.938  1.00  0.00           H  
ATOM   1959  C3'   C B  61      18.210  -2.877 -60.174  1.00  0.00           C  
ATOM   1960  H3'   C B  61      19.246  -2.648 -60.512  1.00  0.00           H  
ATOM   1961  O3'   C B  61      18.014  -2.511 -58.787  1.00  0.00           O  
ATOM   1962  P     C B  62      18.935  -3.253 -57.729  1.00  0.00           P  
ATOM   1963  OP1   C B  62      19.047  -2.410 -56.522  1.00  0.00           O  
ATOM   1964  OP2   C B  62      20.175  -3.698 -58.405  1.00  0.00           O1-
ATOM   1965  O5'   C B  62      18.054  -4.528 -57.392  1.00  0.00           O  
ATOM   1966  C5'   C B  62      18.397  -5.393 -56.274  1.00  0.00           C  
ATOM   1967 1H5'   C B  62      17.517  -5.448 -55.598  1.00  0.00           H  
ATOM   1968 2H5'   C B  62      19.224  -4.978 -55.646  1.00  0.00           H  
ATOM   1969  C4'   C B  62      18.790  -6.857 -56.632  1.00  0.00           C  
ATOM   1970  H4'   C B  62      18.065  -7.557 -56.164  1.00  0.00           H  
ATOM   1971  O4'   C B  62      18.781  -7.142 -58.065  1.00  0.00           O  
ATOM   1972  C1'   C B  62      19.685  -8.214 -58.320  1.00  0.00           C  
ATOM   1973  H1'   C B  62      19.042  -9.064 -58.648  1.00  0.00           H  
ATOM   1974  N1    C B  62      20.681  -7.922 -59.380  1.00  0.00           N  
ATOM   1975  C6    C B  62      21.006  -6.624 -59.700  1.00  0.00           C  
ATOM   1976  H6    C B  62      20.463  -5.844 -59.151  1.00  0.00           H  
ATOM   1977  C5    C B  62      21.915  -6.356 -60.652  1.00  0.00           C  
ATOM   1978  H5    C B  62      22.168  -5.338 -60.939  1.00  0.00           H  
ATOM   1979  C2    C B  62      21.355  -8.978 -59.993  1.00  0.00           C  
ATOM   1980  O2    C B  62      21.088 -10.145 -59.673  1.00  0.00           O  
ATOM   1981  N3    C B  62      22.286  -8.727 -60.934  1.00  0.00           N  
ATOM   1982  C4    C B  62      22.563  -7.465 -61.281  1.00  0.00           C  
ATOM   1983  N4    C B  62      23.455  -7.281 -62.250  1.00  0.00           N  
ATOM   1984  H41   C B  62      23.350  -6.510 -62.870  1.00  0.00           H  
ATOM   1985  H42   C B  62      23.873  -8.112 -62.627  1.00  0.00           H  
ATOM   1986  C2'   C B  62      20.362  -8.587 -57.011  1.00  0.00           C  
ATOM   1987  H2'   C B  62      21.444  -8.813 -57.132  1.00  0.00           H  
ATOM   1988  O2'   C B  62      19.714  -9.700 -56.422  1.00  0.00           O  
ATOM   1989 'HO2   C B  62      20.295 -10.000 -55.701  1.00  0.00           H  
ATOM   1990  C3'   C B  62      20.187  -7.311 -56.188  1.00  0.00           C  
ATOM   1991  H3'   C B  62      20.889  -6.516 -56.533  1.00  0.00           H  
ATOM   1992  O3'   C B  62      20.224  -7.493 -54.753  1.00  0.00           O  
ATOM   1993  P     A B  63      21.632  -7.674 -54.054  1.00  0.00           P  
ATOM   1994  OP1   A B  63      21.469  -7.429 -52.606  1.00  0.00           O  
ATOM   1995  OP2   A B  63      22.643  -6.883 -54.785  1.00  0.00           O1-
ATOM   1996  O5'   A B  63      21.944  -9.205 -54.303  1.00  0.00           O  
ATOM   1997  C5'   A B  63      21.335 -10.245 -53.508  1.00  0.00           C  
ATOM   1998 1H5'   A B  63      20.228 -10.122 -53.495  1.00  0.00           H  
ATOM   1999 2H5'   A B  63      21.697 -10.182 -52.453  1.00  0.00           H  
ATOM   2000  C4'   A B  63      21.651 -11.664 -54.038  1.00  0.00           C  
ATOM   2001  H4'   A B  63      20.880 -12.384 -53.689  1.00  0.00           H  
ATOM   2002  O4'   A B  63      21.647 -11.698 -55.500  1.00  0.00           O  
ATOM   2003  C1'   A B  63      22.698 -12.533 -55.961  1.00  0.00           C  
ATOM   2004  H1'   A B  63      22.235 -13.284 -56.642  1.00  0.00           H  
ATOM   2005  N9    A B  63      23.709 -11.756 -56.694  1.00  0.00           N  
ATOM   2006  C5    A B  63      25.249 -11.113 -58.123  1.00  0.00           C  
ATOM   2007  N7    A B  63      25.017 -10.023 -57.301  1.00  0.00           N  
ATOM   2008  C8    A B  63      24.092 -10.450 -56.471  1.00  0.00           C  
ATOM   2009  H8    A B  63      23.651  -9.854 -55.670  1.00  0.00           H  
ATOM   2010  N1    A B  63      26.151 -12.504 -59.810  1.00  0.00           N  
ATOM   2011  C2    A B  63      25.351 -13.466 -59.333  1.00  0.00           C  
ATOM   2012  H2    A B  63      25.404 -14.427 -59.858  1.00  0.00           H  
ATOM   2013  N3    A B  63      24.456 -13.402 -58.339  1.00  0.00           N  
ATOM   2014  C4    A B  63      24.465 -12.190 -57.758  1.00  0.00           C  
ATOM   2015  C6    A B  63      26.110 -11.289 -59.221  1.00  0.00           C  
ATOM   2016  N6    A B  63      26.853 -10.286 -59.719  1.00  0.00           N  
ATOM   2017  H61   A B  63      26.643  -9.353 -59.445  1.00  0.00           H  
ATOM   2018  H62   A B  63      27.338 -10.427 -60.592  1.00  0.00           H  
ATOM   2019  C2'   A B  63      23.278 -13.242 -54.757  1.00  0.00           C  
ATOM   2020  H2'   A B  63      24.364 -13.447 -54.864  1.00  0.00           H  
ATOM   2021  O2'   A B  63      22.584 -14.449 -54.502  1.00  0.00           O  
ATOM   2022 'HO2   A B  63      22.718 -14.583 -53.553  1.00  0.00           H  
ATOM   2023  C3'   A B  63      23.020 -12.240 -53.636  1.00  0.00           C  
ATOM   2024  H3'   A B  63      23.742 -11.391 -53.677  1.00  0.00           H  
ATOM   2025  O3'   A B  63      22.937 -12.844 -52.326  1.00  0.00           O  
ATOM   2026  P     U B  64      24.194 -12.882 -51.369  1.00  0.00           P  
ATOM   2027  OP1   U B  64      23.900 -13.869 -50.306  1.00  0.00           O  
ATOM   2028  OP2   U B  64      24.528 -11.503 -50.967  1.00  0.00           O1-
ATOM   2029  O5'   U B  64      25.338 -13.438 -52.317  1.00  0.00           O  
ATOM   2030  C5'   U B  64      25.707 -14.839 -52.219  1.00  0.00           C  
ATOM   2031 1H5'   U B  64      24.809 -15.485 -52.355  1.00  0.00           H  
ATOM   2032 2H5'   U B  64      26.137 -15.056 -51.212  1.00  0.00           H  
ATOM   2033  C4'   U B  64      26.748 -15.281 -53.270  1.00  0.00           C  
ATOM   2034  H4'   U B  64      26.770 -16.390 -53.339  1.00  0.00           H  
ATOM   2035  O4'   U B  64      26.418 -14.771 -54.598  1.00  0.00           O  
ATOM   2036  C1'   U B  64      27.615 -14.519 -55.310  1.00  0.00           C  
ATOM   2037  H1'   U B  64      27.564 -15.154 -56.226  1.00  0.00           H  
ATOM   2038  N1    U B  64      27.751 -13.080 -55.659  1.00  0.00           N  
ATOM   2039  C6    U B  64      27.282 -12.091 -54.817  1.00  0.00           C  
ATOM   2040  H6    U B  64      26.729 -12.444 -53.941  1.00  0.00           H  
ATOM   2041  C2    U B  64      28.500 -12.767 -56.765  1.00  0.00           C  
ATOM   2042  O2    U B  64      29.030 -13.606 -57.482  1.00  0.00           O  
ATOM   2043  N3    U B  64      28.640 -11.433 -57.005  1.00  0.00           N  
ATOM   2044  H3    U B  64      29.205 -11.229 -57.820  1.00  0.00           H  
ATOM   2045  C4    U B  64      28.268 -10.391 -56.194  1.00  0.00           C  
ATOM   2046  O4    U B  64      28.621  -9.246 -56.483  1.00  0.00           O  
ATOM   2047  C5    U B  64      27.505 -10.785 -55.044  1.00  0.00           C  
ATOM   2048  H5    U B  64      27.160 -10.020 -54.351  1.00  0.00           H  
ATOM   2049  C2'   U B  64      28.769 -14.989 -54.439  1.00  0.00           C  
ATOM   2050  H2'   U B  64      29.674 -14.362 -54.566  1.00  0.00           H  
ATOM   2051  O2'   U B  64      29.097 -16.337 -54.716  1.00  0.00           O  
ATOM   2052 'HO2   U B  64      29.795 -16.560 -54.086  1.00  0.00           H  
ATOM   2053  C3'   U B  64      28.194 -14.829 -53.036  1.00  0.00           C  
ATOM   2054  H3'   U B  64      28.128 -13.755 -52.746  1.00  0.00           H  
ATOM   2055  O3'   U B  64      28.830 -15.647 -52.023  1.00  0.00           O  
ATOM   2056  P     A B  65      30.059 -15.043 -51.228  1.00  0.00           P  
ATOM   2057  OP1   A B  65      30.354 -15.911 -50.068  1.00  0.00           O  
ATOM   2058  OP2   A B  65      29.827 -13.607 -50.974  1.00  0.00           O1-
ATOM   2059  O5'   A B  65      31.227 -15.147 -52.282  1.00  0.00           O  
ATOM   2060  C5'   A B  65      31.903 -16.391 -52.574  1.00  0.00           C  
ATOM   2061 1H5'   A B  65      31.178 -17.176 -52.885  1.00  0.00           H  
ATOM   2062 2H5'   A B  65      32.438 -16.765 -51.669  1.00  0.00           H  
ATOM   2063  C4'   A B  65      32.944 -16.219 -53.700  1.00  0.00           C  
ATOM   2064  H4'   A B  65      33.302 -17.201 -54.073  1.00  0.00           H  
ATOM   2065  O4'   A B  65      32.340 -15.527 -54.837  1.00  0.00           O  
ATOM   2066  C1'   A B  65      33.237 -14.570 -55.366  1.00  0.00           C  
ATOM   2067  H1'   A B  65      33.419 -14.891 -56.417  1.00  0.00           H  
ATOM   2068  N9    A B  65      32.644 -13.224 -55.375  1.00  0.00           N  
ATOM   2069  C5    A B  65      32.157 -11.145 -55.910  1.00  0.00           C  
ATOM   2070  N7    A B  65      31.348 -11.459 -54.830  1.00  0.00           N  
ATOM   2071  C8    A B  65      31.682 -12.700 -54.536  1.00  0.00           C  
ATOM   2072  H8    A B  65      31.257 -13.291 -53.720  1.00  0.00           H  
ATOM   2073  N1    A B  65      33.248  -9.956 -57.648  1.00  0.00           N  
ATOM   2074  C2    A B  65      33.983 -11.060 -57.833  1.00  0.00           C  
ATOM   2075  H2    A B  65      34.730 -11.005 -58.633  1.00  0.00           H  
ATOM   2076  N3    A B  65      33.875 -12.247 -57.235  1.00  0.00           N  
ATOM   2077  C4    A B  65      32.961 -12.217 -56.252  1.00  0.00           C  
ATOM   2078  C6    A B  65      32.308  -9.967 -56.675  1.00  0.00           C  
ATOM   2079  N6    A B  65      31.561  -8.856 -56.534  1.00  0.00           N  
ATOM   2080  H61   A B  65      30.670  -8.939 -56.081  1.00  0.00           H  
ATOM   2081  H62   A B  65      31.652  -8.161 -57.247  1.00  0.00           H  
ATOM   2082  C2'   A B  65      34.548 -14.628 -54.595  1.00  0.00           C  
ATOM   2083  H2'   A B  65      34.958 -13.621 -54.367  1.00  0.00           H  
ATOM   2084  O2'   A B  65      35.510 -15.352 -55.328  1.00  0.00           O  
ATOM   2085 'HO2   A B  65      35.589 -16.246 -54.933  1.00  0.00           H  
ATOM   2086  C3'   A B  65      34.137 -15.326 -53.296  1.00  0.00           C  
ATOM   2087  H3'   A B  65      33.697 -14.560 -52.621  1.00  0.00           H  
ATOM   2088  O3'   A B  65      35.182 -16.009 -52.583  1.00  0.00           O  
ATOM   2089  P     C B  66      35.713 -17.487 -52.603  1.00  0.00           P  
ATOM   2090  OP1   C B  66      34.645 -18.393 -52.133  1.00  0.00           O  
ATOM   2091  OP2   C B  66      36.994 -17.532 -51.868  1.00  0.00           O1-
ATOM   2092  O5'   C B  66      35.988 -17.781 -54.148  1.00  0.00           O  
ATOM   2093  C5'   C B  66      36.213 -19.180 -54.492  1.00  0.00           C  
ATOM   2094 1H5'   C B  66      35.296 -19.778 -54.271  1.00  0.00           H  
ATOM   2095 2H5'   C B  66      37.054 -19.606 -53.891  1.00  0.00           H  
ATOM   2096  C4'   C B  66      36.563 -19.438 -55.977  1.00  0.00           C  
ATOM   2097  H4'   C B  66      36.590 -20.539 -56.135  1.00  0.00           H  
ATOM   2098  O4'   C B  66      35.544 -18.916 -56.889  1.00  0.00           O  
ATOM   2099  C1'   C B  66      36.225 -18.332 -57.981  1.00  0.00           C  
ATOM   2100  H1'   C B  66      36.590 -19.179 -58.610  1.00  0.00           H  
ATOM   2101  N1    C B  66      35.349 -17.427 -58.779  1.00  0.00           N  
ATOM   2102  C6    C B  66      35.206 -16.105 -58.430  1.00  0.00           C  
ATOM   2103  H6    C B  66      35.772 -15.755 -57.568  1.00  0.00           H  
ATOM   2104  C5    C B  66      34.407 -15.283 -59.128  1.00  0.00           C  
ATOM   2105  H5    C B  66      34.282 -14.235 -58.868  1.00  0.00           H  
ATOM   2106  C2    C B  66      34.633 -17.938 -59.867  1.00  0.00           C  
ATOM   2107  O2    C B  66      34.753 -19.138 -60.168  1.00  0.00           O  
ATOM   2108  N3    C B  66      33.836 -17.113 -60.589  1.00  0.00           N  
ATOM   2109  C4    C B  66      33.706 -15.827 -60.245  1.00  0.00           C  
ATOM   2110  N4    C B  66      32.913 -15.049 -60.979  1.00  0.00           N  
ATOM   2111  H41   C B  66      32.855 -14.059 -60.856  1.00  0.00           H  
ATOM   2112  H42   C B  66      32.581 -15.421 -61.849  1.00  0.00           H  
ATOM   2113  C2'   C B  66      37.418 -17.674 -57.320  1.00  0.00           C  
ATOM   2114  H2'   C B  66      37.114 -16.851 -56.638  1.00  0.00           H  
ATOM   2115  O2'   C B  66      38.404 -17.237 -58.234  1.00  0.00           O  
ATOM   2116 'HO2   C B  66      38.997 -18.000 -58.365  1.00  0.00           H  
ATOM   2117  C3'   C B  66      37.913 -18.852 -56.487  1.00  0.00           C  
ATOM   2118  H3'   C B  66      38.501 -18.481 -55.617  1.00  0.00           H  
ATOM   2119  O3'   C B  66      38.683 -19.778 -57.289  1.00  0.00           O  
ATOM   2120  P     U B  67      39.414 -21.026 -56.668  1.00  0.00           P  
ATOM   2121  OP1   U B  67      38.720 -22.260 -57.100  1.00  0.00           O  
ATOM   2122  OP2   U B  67      39.590 -20.837 -55.212  1.00  0.00           O1-
ATOM   2123  O5'   U B  67      40.827 -20.963 -57.378  1.00  0.00           O  
ATOM   2124  C5'   U B  67      41.844 -20.032 -56.938  1.00  0.00           C  
ATOM   2125 1H5'   U B  67      42.701 -20.618 -56.536  1.00  0.00           H  
ATOM   2126 2H5'   U B  67      41.503 -19.358 -56.114  1.00  0.00           H  
ATOM   2127  C4'   U B  67      42.375 -19.163 -58.088  1.00  0.00           C  
ATOM   2128  H4'   U B  67      42.563 -19.769 -59.000  1.00  0.00           H  
ATOM   2129  O4'   U B  67      41.418 -18.116 -58.427  1.00  0.00           O  
ATOM   2130  C1'   U B  67      42.104 -16.880 -58.611  1.00  0.00           C  
ATOM   2131  H1'   U B  67      41.786 -16.501 -59.609  1.00  0.00           H  
ATOM   2132  N1    U B  67      41.751 -15.871 -57.550  1.00  0.00           N  
ATOM   2133  C6    U B  67      40.963 -16.224 -56.471  1.00  0.00           C  
ATOM   2134  H6    U B  67      40.624 -17.263 -56.450  1.00  0.00           H  
ATOM   2135  C2    U B  67      42.170 -14.562 -57.704  1.00  0.00           C  
ATOM   2136  O2    U B  67      42.823 -14.194 -58.676  1.00  0.00           O  
ATOM   2137  N3    U B  67      41.756 -13.692 -56.723  1.00  0.00           N  
ATOM   2138  H3    U B  67      42.174 -12.775 -56.713  1.00  0.00           H  
ATOM   2139  C4    U B  67      40.936 -13.972 -55.651  1.00  0.00           C  
ATOM   2140  O4    U B  67      40.539 -13.067 -54.921  1.00  0.00           O  
ATOM   2141  C5    U B  67      40.547 -15.345 -55.548  1.00  0.00           C  
ATOM   2142  H5    U B  67      39.868 -15.630 -54.749  1.00  0.00           H  
ATOM   2143  C2'   U B  67      43.594 -17.210 -58.659  1.00  0.00           C  
ATOM   2144  H2'   U B  67      44.214 -16.373 -58.270  1.00  0.00           H  
ATOM   2145  O2'   U B  67      43.998 -17.538 -59.982  1.00  0.00           O  
ATOM   2146 'HO2   U B  67      44.900 -17.918 -59.909  1.00  0.00           H  
ATOM   2147  C3'   U B  67      43.668 -18.418 -57.717  1.00  0.00           C  
ATOM   2148  H3'   U B  67      43.551 -18.075 -56.664  1.00  0.00           H  
ATOM   2149  O3'   U B  67      44.799 -19.311 -57.837  1.00  0.00           O  
ATOM   2150  P     U B  68      46.282 -18.841 -58.022  1.00  0.00           P  
ATOM   2151  OP1   U B  68      46.469 -18.434 -59.435  1.00  0.00           O  
ATOM   2152  OP2   U B  68      47.207 -19.862 -57.486  1.00  0.00           O1-
ATOM   2153  O5'   U B  68      46.369 -17.534 -57.156  1.00  0.00           O  
ATOM   2154  C5'   U B  68      46.564 -17.545 -55.732  1.00  0.00           C  
ATOM   2155 1H5'   U B  68      47.340 -18.289 -55.435  1.00  0.00           H  
ATOM   2156 2H5'   U B  68      45.610 -17.818 -55.224  1.00  0.00           H  
ATOM   2157  C4'   U B  68      47.007 -16.164 -55.209  1.00  0.00           C  
ATOM   2158  H4'   U B  68      47.100 -16.203 -54.102  1.00  0.00           H  
ATOM   2159  O4'   U B  68      48.306 -15.782 -55.761  1.00  0.00           O  
ATOM   2160  C1'   U B  68      48.160 -14.631 -56.573  1.00  0.00           C  
ATOM   2161  H1'   U B  68      48.517 -13.780 -55.944  1.00  0.00           H  
ATOM   2162  N1    U B  68      48.954 -14.793 -57.816  1.00  0.00           N  
ATOM   2163  C6    U B  68      48.536 -15.701 -58.764  1.00  0.00           C  
ATOM   2164  H6    U B  68      47.624 -16.252 -58.536  1.00  0.00           H  
ATOM   2165  C2    U B  68      50.152 -14.136 -57.947  1.00  0.00           C  
ATOM   2166  O2    U B  68      50.629 -13.397 -57.093  1.00  0.00           O  
ATOM   2167  N3    U B  68      50.808 -14.370 -59.125  1.00  0.00           N  
ATOM   2168  H3    U B  68      51.675 -13.891 -59.223  1.00  0.00           H  
ATOM   2169  C4    U B  68      50.446 -15.237 -60.129  1.00  0.00           C  
ATOM   2170  O4    U B  68      51.169 -15.353 -61.116  1.00  0.00           O  
ATOM   2171  C5    U B  68      49.221 -15.939 -59.892  1.00  0.00           C  
ATOM   2172  H5    U B  68      48.872 -16.668 -60.619  1.00  0.00           H  
ATOM   2173  C2'   U B  68      46.675 -14.416 -56.836  1.00  0.00           C  
ATOM   2174  H2'   U B  68      46.320 -14.995 -57.714  1.00  0.00           H  
ATOM   2175  O2'   U B  68      46.351 -13.050 -57.004  1.00  0.00           O  
ATOM   2176 'HO2   U B  68      45.749 -12.814 -56.274  1.00  0.00           H  
ATOM   2177  C3'   U B  68      46.047 -15.016 -55.580  1.00  0.00           C  
ATOM   2178  H3'   U B  68      45.087 -15.502 -55.882  1.00  0.00           H  
ATOM   2179  O3'   U B  68      45.895 -14.085 -54.481  1.00  0.00           O  
ATOM   2180  P     G B  69      44.444 -13.698 -54.000  1.00  0.00           P  
ATOM   2181  OP1   G B  69      44.542 -13.153 -52.630  1.00  0.00           O  
ATOM   2182  OP2   G B  69      43.551 -14.855 -54.213  1.00  0.00           O1-
ATOM   2183  O5'   G B  69      44.110 -12.549 -55.046  1.00  0.00           O  
ATOM   2184  C5'   G B  69      43.872 -11.211 -54.539  1.00  0.00           C  
ATOM   2185 1H5'   G B  69      44.777 -10.826 -54.010  1.00  0.00           H  
ATOM   2186 2H5'   G B  69      43.026 -11.210 -53.811  1.00  0.00           H  
ATOM   2187  C4'   G B  69      43.531 -10.213 -55.657  1.00  0.00           C  
ATOM   2188  H4'   G B  69      44.319 -10.221 -56.441  1.00  0.00           H  
ATOM   2189  O4'   G B  69      42.259 -10.550 -56.294  1.00  0.00           O  
ATOM   2190  C1'   G B  69      41.681  -9.352 -56.811  1.00  0.00           C  
ATOM   2191  H1'   G B  69      41.721  -9.442 -57.920  1.00  0.00           H  
ATOM   2192  N9    G B  69      40.271  -9.170 -56.405  1.00  0.00           N  
ATOM   2193  C4    G B  69      39.459  -8.136 -56.803  1.00  0.00           C  
ATOM   2194  N2    G B  69      39.093  -5.120 -58.427  1.00  0.00           N  
ATOM   2195  H21   G B  69      39.981  -5.042 -58.865  1.00  0.00           H  
ATOM   2196  H22   G B  69      38.469  -4.335 -58.402  1.00  0.00           H  
ATOM   2197  N3    G B  69      39.813  -7.123 -57.611  1.00  0.00           N  
ATOM   2198  C2    G B  69      38.875  -6.204 -57.715  1.00  0.00           C  
ATOM   2199  N1    G B  69      37.642  -6.316 -57.133  1.00  0.00           N  
ATOM   2200  H1    G B  69      36.997  -5.550 -57.235  1.00  0.00           H  
ATOM   2201  C6    G B  69      37.211  -7.378 -56.346  1.00  0.00           C  
ATOM   2202  O6    G B  69      36.063  -7.394 -55.878  1.00  0.00           O  
ATOM   2203  C5    G B  69      38.242  -8.351 -56.182  1.00  0.00           C  
ATOM   2204  N7    G B  69      38.278  -9.513 -55.417  1.00  0.00           N  
ATOM   2205  C8    G B  69      39.506  -9.966 -55.579  1.00  0.00           C  
ATOM   2206  H8    G B  69      39.920 -10.869 -55.121  1.00  0.00           H  
ATOM   2207  C2'   G B  69      42.553  -8.177 -56.376  1.00  0.00           C  
ATOM   2208  H2'   G B  69      41.958  -7.305 -56.028  1.00  0.00           H  
ATOM   2209  O2'   G B  69      43.401  -7.770 -57.435  1.00  0.00           O  
ATOM   2210 'HO2   G B  69      43.792  -6.926 -57.156  1.00  0.00           H  
ATOM   2211  C3'   G B  69      43.333  -8.761 -55.199  1.00  0.00           C  
ATOM   2212  H3'   G B  69      42.682  -8.819 -54.296  1.00  0.00           H  
ATOM   2213  O3'   G B  69      44.606  -8.126 -54.921  1.00  0.00           O  
ATOM   2214  P     G B  70      44.618  -6.789 -54.074  1.00  0.00           P  
ATOM   2215  OP1   G B  70      45.992  -6.539 -53.588  1.00  0.00           O  
ATOM   2216  OP2   G B  70      43.529  -6.830 -53.078  1.00  0.00           O1-
ATOM   2217  O5'   G B  70      44.260  -5.688 -55.155  1.00  0.00           O  
ATOM   2218  C5'   G B  70      45.239  -5.297 -56.146  1.00  0.00           C  
ATOM   2219 1H5'   G B  70      45.623  -6.191 -56.690  1.00  0.00           H  
ATOM   2220 2H5'   G B  70      46.109  -4.801 -55.654  1.00  0.00           H  
ATOM   2221  C4'   G B  70      44.666  -4.317 -57.194  1.00  0.00           C  
ATOM   2222  H4'   G B  70      45.313  -4.304 -58.097  1.00  0.00           H  
ATOM   2223  O4'   G B  70      43.324  -4.714 -57.621  1.00  0.00           O  
ATOM   2224  C1'   G B  70      42.525  -3.545 -57.773  1.00  0.00           C  
ATOM   2225  H1'   G B  70      42.033  -3.608 -58.770  1.00  0.00           H  
ATOM   2226  N9    G B  70      41.495  -3.449 -56.714  1.00  0.00           N  
ATOM   2227  C4    G B  70      40.482  -2.523 -56.627  1.00  0.00           C  
ATOM   2228  N2    G B  70      38.884   0.314 -57.799  1.00  0.00           N  
ATOM   2229  H21   G B  70      39.255   0.385 -58.717  1.00  0.00           H  
ATOM   2230  H22   G B  70      38.115   0.890 -57.510  1.00  0.00           H  
ATOM   2231  N3    G B  70      40.240  -1.524 -57.497  1.00  0.00           N  
ATOM   2232  C2    G B  70      39.262  -0.724 -57.081  1.00  0.00           C  
ATOM   2233  N1    G B  70      38.562  -0.923 -55.922  1.00  0.00           N  
ATOM   2234  H1    G B  70      37.823  -0.282 -55.687  1.00  0.00           H  
ATOM   2235  C6    G B  70      38.746  -1.978 -55.042  1.00  0.00           C  
ATOM   2236  O6    G B  70      38.058  -2.100 -54.021  1.00  0.00           O  
ATOM   2237  C5    G B  70      39.803  -2.827 -55.461  1.00  0.00           C  
ATOM   2238  N7    G B  70      40.351  -3.939 -54.840  1.00  0.00           N  
ATOM   2239  C8    G B  70      41.354  -4.278 -55.617  1.00  0.00           C  
ATOM   2240  H8    G B  70      42.028  -5.120 -55.443  1.00  0.00           H  
ATOM   2241  C2'   G B  70      43.479  -2.364 -57.752  1.00  0.00           C  
ATOM   2242  H2'   G B  70      42.988  -1.427 -57.407  1.00  0.00           H  
ATOM   2243  O2'   G B  70      44.036  -2.180 -59.046  1.00  0.00           O  
ATOM   2244 'HO2   G B  70      44.801  -1.569 -58.946  1.00  0.00           H  
ATOM   2245  C3'   G B  70      44.514  -2.856 -56.731  1.00  0.00           C  
ATOM   2246  H3'   G B  70      44.070  -2.886 -55.712  1.00  0.00           H  
ATOM   2247  O3'   G B  70      45.802  -2.213 -56.692  1.00  0.00           O  
ATOM   2248  P     U B  71      46.139  -0.717 -57.024  1.00  0.00           P  
ATOM   2249  OP1   U B  71      46.052  -0.578 -58.499  1.00  0.00           O  
ATOM   2250  OP2   U B  71      47.428  -0.359 -56.399  1.00  0.00           O1-
ATOM   2251  O5'   U B  71      44.957   0.120 -56.358  1.00  0.00           O  
ATOM   2252  C5'   U B  71      44.365   1.164 -57.183  1.00  0.00           C  
ATOM   2253 1H5'   U B  71      43.890   0.712 -58.088  1.00  0.00           H  
ATOM   2254 2H5'   U B  71      45.145   1.882 -57.531  1.00  0.00           H  
ATOM   2255  C4'   U B  71      43.266   1.995 -56.486  1.00  0.00           C  
ATOM   2256  H4'   U B  71      42.776   2.626 -57.261  1.00  0.00           H  
ATOM   2257  O4'   U B  71      42.218   1.157 -55.901  1.00  0.00           O  
ATOM   2258  C1'   U B  71      41.944   1.666 -54.616  1.00  0.00           C  
ATOM   2259  H1'   U B  71      41.263   2.537 -54.772  1.00  0.00           H  
ATOM   2260  N1    U B  71      41.358   0.642 -53.727  1.00  0.00           N  
ATOM   2261  C6    U B  71      41.874  -0.632 -53.684  1.00  0.00           C  
ATOM   2262  H6    U B  71      42.643  -0.841 -54.437  1.00  0.00           H  
ATOM   2263  C2    U B  71      40.361   1.039 -52.873  1.00  0.00           C  
ATOM   2264  O2    U B  71      39.910   2.177 -52.839  1.00  0.00           O  
ATOM   2265  N3    U B  71      39.907   0.068 -52.036  1.00  0.00           N  
ATOM   2266  H3    U B  71      39.204   0.391 -51.385  1.00  0.00           H  
ATOM   2267  C4    U B  71      40.372  -1.216 -51.898  1.00  0.00           C  
ATOM   2268  O4    U B  71      39.879  -1.944 -51.038  1.00  0.00           O  
ATOM   2269  C5    U B  71      41.425  -1.559 -52.817  1.00  0.00           C  
ATOM   2270  H5    U B  71      41.819  -2.574 -52.801  1.00  0.00           H  
ATOM   2271  C2'   U B  71      43.284   2.168 -54.124  1.00  0.00           C  
ATOM   2272  H2'   U B  71      43.985   1.318 -53.954  1.00  0.00           H  
ATOM   2273  O2'   U B  71      43.200   2.988 -52.976  1.00  0.00           O  
ATOM   2274 'HO2   U B  71      42.994   3.886 -53.297  1.00  0.00           H  
ATOM   2275  C3'   U B  71      43.718   2.952 -55.354  1.00  0.00           C  
ATOM   2276  H3'   U B  71      44.830   3.024 -55.388  1.00  0.00           H  
ATOM   2277  O3'   U B  71      43.072   4.243 -55.476  1.00  0.00           O  
ATOM   2278  P     U B  72      43.762   5.597 -55.060  1.00  0.00           P  
ATOM   2279  OP1   U B  72      43.365   6.642 -56.030  1.00  0.00           O  
ATOM   2280  OP2   U B  72      45.209   5.377 -54.868  1.00  0.00           O1-
ATOM   2281  O5'   U B  72      43.069   5.859 -53.642  1.00  0.00           O  
ATOM   2282  C5'   U B  72      42.717   7.235 -53.308  1.00  0.00           C  
ATOM   2283 1H5'   U B  72      42.180   7.716 -54.162  1.00  0.00           H  
ATOM   2284 2H5'   U B  72      43.640   7.830 -53.116  1.00  0.00           H  
ATOM   2285  C4'   U B  72      41.778   7.431 -52.082  1.00  0.00           C  
ATOM   2286  H4'   U B  72      41.233   8.391 -52.217  1.00  0.00           H  
ATOM   2287  O4'   U B  72      40.759   6.393 -51.966  1.00  0.00           O  
ATOM   2288  C1'   U B  72      40.350   6.304 -50.604  1.00  0.00           C  
ATOM   2289  H1'   U B  72      39.264   6.559 -50.594  1.00  0.00           H  
ATOM   2290  N1    U B  72      40.564   4.939 -50.039  1.00  0.00           N  
ATOM   2291  C6    U B  72      41.435   4.057 -50.637  1.00  0.00           C  
ATOM   2292  H6    U B  72      41.911   4.422 -51.552  1.00  0.00           H  
ATOM   2293  C2    U B  72      39.902   4.598 -48.881  1.00  0.00           C  
ATOM   2294  O2    U B  72      39.147   5.359 -48.291  1.00  0.00           O  
ATOM   2295  N3    U B  72      40.138   3.328 -48.430  1.00  0.00           N  
ATOM   2296  H3    U B  72      39.649   3.070 -47.596  1.00  0.00           H  
ATOM   2297  C4    U B  72      40.945   2.373 -49.003  1.00  0.00           C  
ATOM   2298  O4    U B  72      41.005   1.248 -48.514  1.00  0.00           O  
ATOM   2299  C5    U B  72      41.645   2.816 -50.171  1.00  0.00           C  
ATOM   2300  H5    U B  72      42.298   2.120 -50.693  1.00  0.00           H  
ATOM   2301  C2'   U B  72      41.116   7.372 -49.831  1.00  0.00           C  
ATOM   2302  H2'   U B  72      41.362   7.046 -48.800  1.00  0.00           H  
ATOM   2303  O2'   U B  72      40.367   8.577 -49.787  1.00  0.00           O  
ATOM   2304 'HO2   U B  72      40.864   9.212 -49.238  1.00  0.00           H  
ATOM   2305  C3'   U B  72      42.390   7.515 -50.674  1.00  0.00           C  
ATOM   2306  H3'   U B  72      43.050   6.627 -50.554  1.00  0.00           H  
ATOM   2307  O3'   U B  72      43.134   8.748 -50.510  1.00  0.00           O  
ATOM   2308  P     U B  73      43.670   9.152 -49.079  1.00  0.00           P  
ATOM   2309  OP1   U B  73      44.917   9.932 -49.229  1.00  0.00           O  
ATOM   2310  OP2   U B  73      43.706   7.954 -48.207  1.00  0.00           O1-
ATOM   2311  O5'   U B  73      42.519  10.113 -48.560  1.00  0.00           O  
ATOM   2312  C5'   U B  73      42.571  10.640 -47.205  1.00  0.00           C  
ATOM   2313 1H5'   U B  73      43.077  11.632 -47.205  1.00  0.00           H  
ATOM   2314 2H5'   U B  73      43.169   9.982 -46.529  1.00  0.00           H  
ATOM   2315  C4'   U B  73      41.176  10.810 -46.550  1.00  0.00           C  
ATOM   2316  H4'   U B  73      40.681  11.738 -46.903  1.00  0.00           H  
ATOM   2317  O4'   U B  73      40.297   9.705 -46.919  1.00  0.00           O  
ATOM   2318  C1'   U B  73      39.704   9.126 -45.770  1.00  0.00           C  
ATOM   2319  H1'   U B  73      38.612   9.080 -45.992  1.00  0.00           H  
ATOM   2320  N1    U B  73      40.228   7.745 -45.516  1.00  0.00           N  
ATOM   2321  C6    U B  73      41.432   7.335 -46.054  1.00  0.00           C  
ATOM   2322  H6    U B  73      41.964   8.079 -46.652  1.00  0.00           H  
ATOM   2323  C2    U B  73      39.452   6.867 -44.788  1.00  0.00           C  
ATOM   2324  O2    U B  73      38.372   7.180 -44.298  1.00  0.00           O  
ATOM   2325  N3    U B  73      39.959   5.595 -44.679  1.00  0.00           N  
ATOM   2326  H3    U B  73      39.412   4.936 -44.147  1.00  0.00           H  
ATOM   2327  C4    U B  73      41.067   5.089 -45.317  1.00  0.00           C  
ATOM   2328  O4    U B  73      41.268   3.876 -45.328  1.00  0.00           O  
ATOM   2329  C5    U B  73      41.869   6.070 -45.981  1.00  0.00           C  
ATOM   2330  H5    U B  73      42.753   5.750 -46.528  1.00  0.00           H  
ATOM   2331  C2'   U B  73      39.924  10.087 -44.613  1.00  0.00           C  
ATOM   2332  H2'   U B  73      40.036   9.552 -43.648  1.00  0.00           H  
ATOM   2333  O2'   U B  73      38.878  11.037 -44.516  1.00  0.00           O  
ATOM   2334 'HO2   U B  73      39.365  11.855 -44.331  1.00  0.00           H  
ATOM   2335  C3'   U B  73      41.222  10.791 -45.005  1.00  0.00           C  
ATOM   2336  H3'   U B  73      42.084  10.147 -44.708  1.00  0.00           H  
ATOM   2337  O3'   U B  73      41.324  12.143 -44.501  1.00  0.00           O  
ATOM   2338  P     C B  74      42.386  12.577 -43.417  1.00  0.00           P  
ATOM   2339  OP1   C B  74      41.863  13.799 -42.763  1.00  0.00           O  
ATOM   2340  OP2   C B  74      43.709  12.675 -44.065  1.00  0.00           O1-
ATOM   2341  O5'   C B  74      42.383  11.380 -42.377  1.00  0.00           O  
ATOM   2342  C5'   C B  74      41.283  11.228 -41.440  1.00  0.00           C  
ATOM   2343 1H5'   C B  74      40.319  11.566 -41.890  1.00  0.00           H  
ATOM   2344 2H5'   C B  74      41.465  11.870 -40.548  1.00  0.00           H  
ATOM   2345  C4'   C B  74      41.038   9.779 -40.936  1.00  0.00           C  
ATOM   2346  H4'   C B  74      39.943   9.604 -40.854  1.00  0.00           H  
ATOM   2347  O4'   C B  74      41.562   8.760 -41.832  1.00  0.00           O  
ATOM   2348  C1'   C B  74      41.547   7.538 -41.140  1.00  0.00           C  
ATOM   2349  H1'   C B  74      40.534   7.128 -41.365  1.00  0.00           H  
ATOM   2350  N1    C B  74      42.602   6.607 -41.595  1.00  0.00           N  
ATOM   2351  C6    C B  74      43.908   7.027 -41.575  1.00  0.00           C  
ATOM   2352  H6    C B  74      44.062   8.075 -41.300  1.00  0.00           H  
ATOM   2353  C5    C B  74      44.904   6.200 -41.934  1.00  0.00           C  
ATOM   2354  H5    C B  74      45.949   6.505 -41.943  1.00  0.00           H  
ATOM   2355  C2    C B  74      42.298   5.289 -41.917  1.00  0.00           C  
ATOM   2356  O2    C B  74      41.125   4.895 -41.825  1.00  0.00           O  
ATOM   2357  N3    C B  74      43.277   4.454 -42.322  1.00  0.00           N  
ATOM   2358  C4    C B  74      44.557   4.871 -42.328  1.00  0.00           C  
ATOM   2359  N4    C B  74      45.500   4.019 -42.721  1.00  0.00           N  
ATOM   2360  H41   C B  74      46.458   4.154 -42.402  1.00  0.00           H  
ATOM   2361  H42   C B  74      45.227   3.084 -42.926  1.00  0.00           H  
ATOM   2362  C2'   C B  74      41.631   7.837 -39.646  1.00  0.00           C  
ATOM   2363  H2'   C B  74      42.575   7.466 -39.196  1.00  0.00           H  
ATOM   2364  O2'   C B  74      40.519   7.259 -38.987  1.00  0.00           O  
ATOM   2365 'HO2   C B  74      40.544   7.550 -38.056  1.00  0.00           H  
ATOM   2366  C3'   C B  74      41.628   9.380 -39.583  1.00  0.00           C  
ATOM   2367  H3'   C B  74      42.677   9.756 -39.620  1.00  0.00           H  
ATOM   2368  O3'   C B  74      40.885   9.969 -38.487  1.00  0.00           O  
ATOM   2369  P     A B  75      41.544  10.047 -37.051  1.00  0.00           P  
ATOM   2370  OP1   A B  75      40.714  10.935 -36.205  1.00  0.00           O  
ATOM   2371  OP2   A B  75      42.977  10.376 -37.186  1.00  0.00           O1-
ATOM   2372  O5'   A B  75      41.400   8.544 -36.536  1.00  0.00           O  
ATOM   2373  C5'   A B  75      40.504   8.272 -35.425  1.00  0.00           C  
ATOM   2374 1H5'   A B  75      39.476   8.628 -35.672  1.00  0.00           H  
ATOM   2375 2H5'   A B  75      40.841   8.814 -34.510  1.00  0.00           H  
ATOM   2376  C4'   A B  75      40.387   6.773 -35.062  1.00  0.00           C  
ATOM   2377  H4'   A B  75      39.466   6.601 -34.465  1.00  0.00           H  
ATOM   2378  O4'   A B  75      40.277   5.951 -36.259  1.00  0.00           O  
ATOM   2379  C1'   A B  75      40.934   4.714 -36.040  1.00  0.00           C  
ATOM   2380  H1'   A B  75      40.173   3.919 -36.218  1.00  0.00           H  
ATOM   2381  N9    A B  75      42.051   4.537 -36.967  1.00  0.00           N  
ATOM   2382  C5    A B  75      43.525   3.666 -38.342  1.00  0.00           C  
ATOM   2383  N7    A B  75      43.763   5.037 -38.337  1.00  0.00           N  
ATOM   2384  C8    A B  75      42.879   5.503 -37.486  1.00  0.00           C  
ATOM   2385  H8    A B  75      42.759   6.554 -37.208  1.00  0.00           H  
ATOM   2386  N1    A B  75      43.600   1.347 -38.854  1.00  0.00           N  
ATOM   2387  C2    A B  75      42.589   1.201 -37.996  1.00  0.00           C  
ATOM   2388  H2    A B  75      42.211   0.179 -37.889  1.00  0.00           H  
ATOM   2389  N3    A B  75      41.933   2.132 -37.299  1.00  0.00           N  
ATOM   2390  C4    A B  75      42.470   3.349 -37.505  1.00  0.00           C  
ATOM   2391  C6    A B  75      44.105   2.591 -39.052  1.00  0.00           C  
ATOM   2392  N6    A B  75      45.131   2.704 -39.905  1.00  0.00           N  
ATOM   2393  H61   A B  75      45.996   3.034 -39.507  1.00  0.00           H  
ATOM   2394  H62   A B  75      45.249   2.003 -40.610  1.00  0.00           H  
ATOM   2395  C2'   A B  75      41.374   4.665 -34.594  1.00  0.00           C  
ATOM   2396  H2'   A B  75      42.333   4.120 -34.455  1.00  0.00           H  
ATOM   2397  O2'   A B  75      40.367   4.057 -33.804  1.00  0.00           O  
ATOM   2398 'HO2   A B  75      40.712   4.090 -32.890  1.00  0.00           H  
ATOM   2399  C3'   A B  75      41.544   6.153 -34.256  1.00  0.00           C  
ATOM   2400  H3'   A B  75      42.487   6.554 -34.692  1.00  0.00           H  
ATOM   2401  O3'   A B  75      41.418   6.509 -32.857  1.00  0.00           O  
ATOM   2402  P     G B  76      42.439   5.950 -31.788  1.00  0.00           P  
ATOM   2403  OP1   G B  76      42.312   6.749 -30.550  1.00  0.00           O  
ATOM   2404  OP2   G B  76      43.774   5.826 -32.405  1.00  0.00           O1-
ATOM   2405  O5'   G B  76      41.850   4.505 -31.527  1.00  0.00           O  
ATOM   2406  C5'   G B  76      42.235   3.678 -30.407  1.00  0.00           C  
ATOM   2407 1H5'   G B  76      41.339   3.095 -30.096  1.00  0.00           H  
ATOM   2408 2H5'   G B  76      42.529   4.287 -29.519  1.00  0.00           H  
ATOM   2409  C4'   G B  76      43.358   2.642 -30.684  1.00  0.00           C  
ATOM   2410  H4'   G B  76      43.216   1.761 -30.019  1.00  0.00           H  
ATOM   2411  O4'   G B  76      43.362   2.136 -32.047  1.00  0.00           O  
ATOM   2412  C1'   G B  76      44.665   1.648 -32.354  1.00  0.00           C  
ATOM   2413  H1'   G B  76      44.604   0.537 -32.302  1.00  0.00           H  
ATOM   2414  N9    G B  76      45.083   2.060 -33.705  1.00  0.00           N  
ATOM   2415  C4    G B  76      45.694   1.307 -34.689  1.00  0.00           C  
ATOM   2416  N2    G B  76      47.099  -1.660 -35.776  1.00  0.00           N  
ATOM   2417  H21   G B  76      46.836  -2.259 -35.031  1.00  0.00           H  
ATOM   2418  H22   G B  76      47.428  -2.046 -36.644  1.00  0.00           H  
ATOM   2419  N3    G B  76      46.035   0.004 -34.613  1.00  0.00           N  
ATOM   2420  C2    G B  76      46.714  -0.405 -35.683  1.00  0.00           C  
ATOM   2421  N1    G B  76      47.007   0.398 -36.751  1.00  0.00           N  
ATOM   2422  H1    G B  76      47.610   0.052 -37.480  1.00  0.00           H  
ATOM   2423  C6    G B  76      46.662   1.737 -36.853  1.00  0.00           C  
ATOM   2424  O6    G B  76      46.969   2.400 -37.843  1.00  0.00           O  
ATOM   2425  C5    G B  76      45.911   2.183 -35.734  1.00  0.00           C  
ATOM   2426  N7    G B  76      45.409   3.444 -35.438  1.00  0.00           N  
ATOM   2427  C8    G B  76      44.941   3.328 -34.220  1.00  0.00           C  
ATOM   2428  H8    G B  76      44.472   4.128 -33.644  1.00  0.00           H  
ATOM   2429  C2'   G B  76      45.640   2.151 -31.280  1.00  0.00           C  
ATOM   2430  H2'   G B  76      46.488   2.710 -31.731  1.00  0.00           H  
ATOM   2431  O2'   G B  76      46.161   1.079 -30.508  1.00  0.00           O  
ATOM   2432 'HO2   G B  76      45.518   0.809 -29.818  1.00  0.00           H  
ATOM   2433  C3'   G B  76      44.784   3.136 -30.459  1.00  0.00           C  
ATOM   2434  H3'   G B  76      44.846   4.147 -30.915  1.00  0.00           H  
ATOM   2435  O3'   G B  76      45.097   3.202 -29.054  1.00  0.00           O  
ATOM   2436 'HO3   G B  76      44.987   2.296 -28.672  1.00  0.00           H  
TER    2437        G B  76 
ATOM   2438  C5'   A C  77      42.878  -2.396 -29.568  1.00  0.00           C  
ATOM   2439 1H5'   A C  77      42.547  -2.318 -30.628  1.00  0.00           H  
ATOM   2440 2H5'   A C  77      41.958  -2.278 -28.949  1.00  0.00           H  
ATOM   2441  P     A C  77      44.110  -0.629 -27.982  1.00  0.00           P  
ATOM   2442  OP1   A C  77      44.820  -1.515 -27.052  1.00  0.00           O  
ATOM   2443  OP2   A C  77      44.669   0.710 -28.265  1.00  0.00           O1-
ATOM   2444  O5'   A C  77      43.816  -1.326 -29.343  1.00  0.00           O  
ATOM   2445  OP3   A C  77      42.731  -0.398 -27.306  1.00  0.00           O  
ATOM   2446 3HOP   A C  77      42.480  -1.223 -26.864  1.00  0.00           H  
ATOM   2447  C4'   A C  77      43.412  -3.837 -29.380  1.00  0.00           C  
ATOM   2448  H4'   A C  77      42.890  -4.519 -30.085  1.00  0.00           H  
ATOM   2449  O4'   A C  77      44.837  -3.973 -29.649  1.00  0.00           O  
ATOM   2450  C1'   A C  77      45.347  -5.041 -28.869  1.00  0.00           C  
ATOM   2451  H1'   A C  77      45.671  -5.823 -29.594  1.00  0.00           H  
ATOM   2452  N9    A C  77      46.501  -4.628 -28.059  1.00  0.00           N  
ATOM   2453  C5    A C  77      48.267  -4.660 -26.751  1.00  0.00           C  
ATOM   2454  N7    A C  77      48.044  -3.327 -27.046  1.00  0.00           N  
ATOM   2455  C8    A C  77      46.966  -3.354 -27.809  1.00  0.00           C  
ATOM   2456  H8    A C  77      46.471  -2.481 -28.245  1.00  0.00           H  
ATOM   2457  N1    A C  77      49.228  -6.652 -25.898  1.00  0.00           N  
ATOM   2458  C2    A C  77      48.273  -7.307 -26.574  1.00  0.00           C  
ATOM   2459  H2    A C  77      48.286  -8.401 -26.491  1.00  0.00           H  
ATOM   2460  N3    A C  77      47.314  -6.816 -27.358  1.00  0.00           N  
ATOM   2461  C4    A C  77      47.344  -5.472 -27.383  1.00  0.00           C  
ATOM   2462  C6    A C  77      49.238  -5.300 -25.955  1.00  0.00           C  
ATOM   2463  N6    A C  77      50.145  -4.639 -25.215  1.00  0.00           N  
ATOM   2464  H61   A C  77      50.014  -3.655 -25.123  1.00  0.00           H  
ATOM   2465  H62   A C  77      50.556  -5.137 -24.456  1.00  0.00           H  
ATOM   2466  C2'   A C  77      44.213  -5.593 -28.013  1.00  0.00           C  
ATOM   2467  H2'   A C  77      44.543  -5.819 -26.978  1.00  0.00           H  
ATOM   2468  O2'   A C  77      43.669  -6.766 -28.590  1.00  0.00           O  
ATOM   2469 'HO2   A C  77      43.138  -7.176 -27.884  1.00  0.00           H  
ATOM   2470  C3'   A C  77      43.214  -4.436 -27.991  1.00  0.00           C  
ATOM   2471  H3'   A C  77      43.547  -3.656 -27.267  1.00  0.00           H  
ATOM   2472  O3'   A C  77      41.828  -4.816 -27.826  1.00  0.00           O  
ATOM   2473  P     G C  78      41.108  -4.688 -26.434  1.00  0.00           P  
ATOM   2474  OP1   G C  78      39.656  -4.871 -26.661  1.00  0.00           O  
ATOM   2475  OP2   G C  78      41.544  -3.445 -25.768  1.00  0.00           O1-
ATOM   2476  O5'   G C  78      41.669  -5.950 -25.647  1.00  0.00           O  
ATOM   2477  C5'   G C  78      41.029  -7.239 -25.870  1.00  0.00           C  
ATOM   2478 1H5'   G C  78      40.646  -7.334 -26.916  1.00  0.00           H  
ATOM   2479 2H5'   G C  78      40.154  -7.344 -25.187  1.00  0.00           H  
ATOM   2480  C4'   G C  78      41.959  -8.450 -25.642  1.00  0.00           C  
ATOM   2481  H4'   G C  78      41.589  -9.326 -26.218  1.00  0.00           H  
ATOM   2482  O4'   G C  78      43.304  -8.170 -26.119  1.00  0.00           O  
ATOM   2483  C1'   G C  78      44.248  -8.802 -25.269  1.00  0.00           C  
ATOM   2484  H1'   G C  78      44.869  -9.463 -25.919  1.00  0.00           H  
ATOM   2485  N9    G C  78      45.125  -7.816 -24.606  1.00  0.00           N  
ATOM   2486  C4    G C  78      46.317  -8.084 -23.982  1.00  0.00           C  
ATOM   2487  N2    G C  78      48.629 -10.364 -22.821  1.00  0.00           N  
ATOM   2488  H21   G C  78      48.269 -11.207 -23.202  1.00  0.00           H  
ATOM   2489  H22   G C  78      49.495 -10.348 -22.314  1.00  0.00           H  
ATOM   2490  N3    G C  78      46.879  -9.294 -23.837  1.00  0.00           N  
ATOM   2491  C2    G C  78      48.011  -9.251 -23.153  1.00  0.00           C  
ATOM   2492  N1    G C  78      48.596  -8.085 -22.739  1.00  0.00           N  
ATOM   2493  H1    G C  78      49.489  -8.130 -22.277  1.00  0.00           H  
ATOM   2494  C6    G C  78      48.082  -6.811 -22.935  1.00  0.00           C  
ATOM   2495  O6    G C  78      48.686  -5.804 -22.547  1.00  0.00           O  
ATOM   2496  C5    G C  78      46.803  -6.860 -23.562  1.00  0.00           C  
ATOM   2497  N7    G C  78      45.904  -5.841 -23.859  1.00  0.00           N  
ATOM   2498  C8    G C  78      44.919  -6.457 -24.482  1.00  0.00           C  
ATOM   2499  H8    G C  78      44.018  -5.980 -24.884  1.00  0.00           H  
ATOM   2500  C2'   G C  78      43.476  -9.654 -24.281  1.00  0.00           C  
ATOM   2501  H2'   G C  78      43.972  -9.717 -23.291  1.00  0.00           H  
ATOM   2502  O2'   G C  78      43.277 -10.955 -24.795  1.00  0.00           O  
ATOM   2503 'HO2   G C  78      42.450 -11.244 -24.388  1.00  0.00           H  
ATOM   2504  C3'   G C  78      42.142  -8.922 -24.191  1.00  0.00           C  
ATOM   2505  H3'   G C  78      42.224  -8.000 -23.570  1.00  0.00           H  
ATOM   2506  O3'   G C  78      41.036  -9.776 -23.809  1.00  0.00           O  
ATOM   2507  P     C C  79      40.519  -9.816 -22.319  1.00  0.00           P  
ATOM   2508  OP1   C C  79      39.463 -10.848 -22.233  1.00  0.00           O  
ATOM   2509  OP2   C C  79      40.183  -8.443 -21.898  1.00  0.00           O1-
ATOM   2510  O5'   C C  79      41.792 -10.291 -21.510  1.00  0.00           O  
ATOM   2511  C5'   C C  79      42.098 -11.701 -21.366  1.00  0.00           C  
ATOM   2512 1H5'   C C  79      42.146 -12.193 -22.364  1.00  0.00           H  
ATOM   2513 2H5'   C C  79      41.303 -12.205 -20.768  1.00  0.00           H  
ATOM   2514  C4'   C C  79      43.450 -11.953 -20.660  1.00  0.00           C  
ATOM   2515  H4'   C C  79      43.729 -13.026 -20.717  1.00  0.00           H  
ATOM   2516  O4'   C C  79      44.509 -11.202 -21.316  1.00  0.00           O  
ATOM   2517  C1'   C C  79      45.418 -10.708 -20.349  1.00  0.00           C  
ATOM   2518  H1'   C C  79      46.398 -11.163 -20.628  1.00  0.00           H  
ATOM   2519  N1    C C  79      45.550  -9.228 -20.377  1.00  0.00           N  
ATOM   2520  C6    C C  79      44.529  -8.445 -20.866  1.00  0.00           C  
ATOM   2521  H6    C C  79      43.650  -8.980 -21.233  1.00  0.00           H  
ATOM   2522  C5    C C  79      44.650  -7.111 -20.932  1.00  0.00           C  
ATOM   2523  H5    C C  79      43.884  -6.481 -21.381  1.00  0.00           H  
ATOM   2524  C2    C C  79      46.680  -8.624 -19.835  1.00  0.00           C  
ATOM   2525  O2    C C  79      47.561  -9.329 -19.326  1.00  0.00           O  
ATOM   2526  N3    C C  79      46.822  -7.285 -19.891  1.00  0.00           N  
ATOM   2527  C4    C C  79      45.869  -6.536 -20.465  1.00  0.00           C  
ATOM   2528  N4    C C  79      46.138  -5.254 -20.681  1.00  0.00           N  
ATOM   2529  H41   C C  79      45.759  -4.865 -21.521  1.00  0.00           H  
ATOM   2530  H42   C C  79      47.072  -4.990 -20.446  1.00  0.00           H  
ATOM   2531  C2'   C C  79      45.007 -11.231 -18.987  1.00  0.00           C  
ATOM   2532  H2'   C C  79      45.129 -10.469 -18.187  1.00  0.00           H  
ATOM   2533  O2'   C C  79      45.762 -12.381 -18.653  1.00  0.00           O  
ATOM   2534 'HO2   C C  79      45.502 -12.625 -17.746  1.00  0.00           H  
ATOM   2535  C3'   C C  79      43.518 -11.539 -19.184  1.00  0.00           C  
ATOM   2536  H3'   C C  79      42.917 -10.603 -19.109  1.00  0.00           H  
ATOM   2537  O3'   C C  79      42.978 -12.593 -18.350  1.00  0.00           O  
ATOM   2538  P     U C  80      42.733 -12.312 -16.818  1.00  0.00           P  
ATOM   2539  OP1   U C  80      41.901 -13.403 -16.266  1.00  0.00           O  
ATOM   2540  OP2   U C  80      42.272 -10.919 -16.652  1.00  0.00           O1-
ATOM   2541  O5'   U C  80      44.191 -12.403 -16.228  1.00  0.00           O  
ATOM   2542  C5'   U C  80      44.733 -13.557 -15.557  1.00  0.00           C  
ATOM   2543 1H5'   U C  80      44.875 -14.379 -16.293  1.00  0.00           H  
ATOM   2544 2H5'   U C  80      44.036 -13.919 -14.764  1.00  0.00           H  
ATOM   2545  C4'   U C  80      46.102 -13.268 -14.888  1.00  0.00           C  
ATOM   2546  H4'   U C  80      46.642 -14.219 -14.695  1.00  0.00           H  
ATOM   2547  O4'   U C  80      46.960 -12.449 -15.745  1.00  0.00           O  
ATOM   2548  C1'   U C  80      47.707 -11.543 -14.941  1.00  0.00           C  
ATOM   2549  H1'   U C  80      48.778 -11.735 -15.188  1.00  0.00           H  
ATOM   2550  N1    U C  80      47.350 -10.119 -15.243  1.00  0.00           N  
ATOM   2551  C6    U C  80      46.077  -9.794 -15.654  1.00  0.00           C  
ATOM   2552  H6    U C  80      45.359 -10.610 -15.642  1.00  0.00           H  
ATOM   2553  C2    U C  80      48.309  -9.139 -15.103  1.00  0.00           C  
ATOM   2554  O2    U C  80      49.443  -9.370 -14.700  1.00  0.00           O  
ATOM   2555  N3    U C  80      47.919  -7.883 -15.500  1.00  0.00           N  
ATOM   2556  H3    U C  80      48.595  -7.144 -15.374  1.00  0.00           H  
ATOM   2557  C4    U C  80      46.716  -7.530 -16.073  1.00  0.00           C  
ATOM   2558  O4    U C  80      46.568  -6.407 -16.547  1.00  0.00           O  
ATOM   2559  C5    U C  80      45.738  -8.570 -16.081  1.00  0.00           C  
ATOM   2560  H5    U C  80      44.749  -8.361 -16.482  1.00  0.00           H  
ATOM   2561  C2'   U C  80      47.467 -11.929 -13.489  1.00  0.00           C  
ATOM   2562  H2'   U C  80      47.502 -11.049 -12.816  1.00  0.00           H  
ATOM   2563  O2'   U C  80      48.425 -12.893 -13.074  1.00  0.00           O  
ATOM   2564 'HO2   U C  80      48.151 -13.165 -12.169  1.00  0.00           H  
ATOM   2565  C3'   U C  80      46.046 -12.515 -13.548  1.00  0.00           C  
ATOM   2566  H3'   U C  80      45.296 -11.703 -13.661  1.00  0.00           H  
ATOM   2567  O3'   U C  80      45.654 -13.426 -12.497  1.00  0.00           O  
ATOM   2568  P     G C  81      45.917 -13.148 -10.968  1.00  0.00           P  
ATOM   2569  OP1   G C  81      47.345 -13.449 -10.708  1.00  0.00           O  
ATOM   2570  OP2   G C  81      44.926 -13.899 -10.167  1.00  0.00           O1-
ATOM   2571  O5'   G C  81      45.657 -11.594 -10.819  1.00  0.00           O  
ATOM   2572  C5'   G C  81      45.876 -10.924  -9.547  1.00  0.00           C  
ATOM   2573 1H5'   G C  81      45.967 -11.632  -8.690  1.00  0.00           H  
ATOM   2574 2H5'   G C  81      44.968 -10.316  -9.331  1.00  0.00           H  
ATOM   2575  C4'   G C  81      47.087  -9.950  -9.495  1.00  0.00           C  
ATOM   2576  H4'   G C  81      47.935 -10.436  -8.967  1.00  0.00           H  
ATOM   2577  O4'   G C  81      47.589  -9.600 -10.820  1.00  0.00           O  
ATOM   2578  C1'   G C  81      48.032  -8.251 -10.825  1.00  0.00           C  
ATOM   2579  H1'   G C  81      49.096  -8.261 -11.154  1.00  0.00           H  
ATOM   2580  N9    G C  81      47.235  -7.439 -11.755  1.00  0.00           N  
ATOM   2581  C4    G C  81      47.498  -6.152 -12.142  1.00  0.00           C  
ATOM   2582  N2    G C  81      49.372  -3.280 -11.826  1.00  0.00           N  
ATOM   2583  H21   G C  81      50.056  -3.576 -11.171  1.00  0.00           H  
ATOM   2584  H22   G C  81      49.364  -2.339 -12.180  1.00  0.00           H  
ATOM   2585  N3    G C  81      48.539  -5.403 -11.734  1.00  0.00           N  
ATOM   2586  C2    G C  81      48.469  -4.164 -12.189  1.00  0.00           C  
ATOM   2587  N1    G C  81      47.508  -3.727 -13.059  1.00  0.00           N  
ATOM   2588  H1    G C  81      47.558  -2.781 -13.401  1.00  0.00           H  
ATOM   2589  C6    G C  81      46.461  -4.491 -13.555  1.00  0.00           C  
ATOM   2590  O6    G C  81      45.662  -3.994 -14.356  1.00  0.00           O  
ATOM   2591  C5    G C  81      46.480  -5.810 -13.014  1.00  0.00           C  
ATOM   2592  N7    G C  81      45.593  -6.871 -13.176  1.00  0.00           N  
ATOM   2593  C8    G C  81      46.078  -7.815 -12.403  1.00  0.00           C  
ATOM   2594  H8    G C  81      45.649  -8.812 -12.259  1.00  0.00           H  
ATOM   2595  C2'   G C  81      47.942  -7.736  -9.403  1.00  0.00           C  
ATOM   2596  H2'   G C  81      47.698  -6.651  -9.346  1.00  0.00           H  
ATOM   2597  O2'   G C  81      49.133  -7.997  -8.684  1.00  0.00           O  
ATOM   2598 'HO2   G C  81      48.805  -8.151  -7.786  1.00  0.00           H  
ATOM   2599  C3'   G C  81      46.808  -8.580  -8.844  1.00  0.00           C  
ATOM   2600  H3'   G C  81      45.826  -8.233  -9.244  1.00  0.00           H  
ATOM   2601  O3'   G C  81      46.835  -8.693  -7.402  1.00  0.00           O  
ATOM   2602  P     G C  82      45.873  -7.782  -6.539  1.00  0.00           P  
ATOM   2603  OP1   G C  82      46.212  -8.014  -5.117  1.00  0.00           O  
ATOM   2604  OP2   G C  82      44.480  -8.036  -6.959  1.00  0.00           O1-
ATOM   2605  O5'   G C  82      46.294  -6.304  -6.962  1.00  0.00           O  
ATOM   2606  C5'   G C  82      47.386  -5.662  -6.252  1.00  0.00           C  
ATOM   2607 1H5'   G C  82      48.341  -6.193  -6.466  1.00  0.00           H  
ATOM   2608 2H5'   G C  82      47.210  -5.691  -5.149  1.00  0.00           H  
ATOM   2609  C4'   G C  82      47.586  -4.175  -6.624  1.00  0.00           C  
ATOM   2610  H4'   G C  82      48.510  -3.793  -6.140  1.00  0.00           H  
ATOM   2611  O4'   G C  82      47.762  -3.990  -8.061  1.00  0.00           O  
ATOM   2612  C1'   G C  82      47.272  -2.703  -8.424  1.00  0.00           C  
ATOM   2613  H1'   G C  82      48.135  -2.135  -8.837  1.00  0.00           H  
ATOM   2614  N9    G C  82      46.215  -2.793  -9.447  1.00  0.00           N  
ATOM   2615  C4    G C  82      45.868  -1.845 -10.389  1.00  0.00           C  
ATOM   2616  N2    G C  82      46.303   1.271 -11.857  1.00  0.00           N  
ATOM   2617  H21   G C  82      47.093   1.616 -11.363  1.00  0.00           H  
ATOM   2618  H22   G C  82      45.949   1.786 -12.635  1.00  0.00           H  
ATOM   2619  N3    G C  82      46.442  -0.634 -10.561  1.00  0.00           N  
ATOM   2620  C2    G C  82      45.874   0.060 -11.544  1.00  0.00           C  
ATOM   2621  N1    G C  82      44.826  -0.404 -12.287  1.00  0.00           N  
ATOM   2622  H1    G C  82      44.457   0.179 -13.020  1.00  0.00           H  
ATOM   2623  C6    G C  82      44.215  -1.641 -12.141  1.00  0.00           C  
ATOM   2624  O6    G C  82      43.271  -1.951 -12.873  1.00  0.00           O  
ATOM   2625  C5    G C  82      44.818  -2.400 -11.097  1.00  0.00           C  
ATOM   2626  N7    G C  82      44.517  -3.671 -10.620  1.00  0.00           N  
ATOM   2627  C8    G C  82      45.365  -3.862  -9.637  1.00  0.00           C  
ATOM   2628  H8    G C  82      45.434  -4.763  -9.016  1.00  0.00           H  
ATOM   2629  C2'   G C  82      46.781  -2.018  -7.155  1.00  0.00           C  
ATOM   2630  H2'   G C  82      45.865  -1.423  -7.335  1.00  0.00           H  
ATOM   2631  O2'   G C  82      47.791  -1.184  -6.611  1.00  0.00           O  
ATOM   2632 'HO2   G C  82      47.439  -0.831  -5.771  1.00  0.00           H  
ATOM   2633  C3'   G C  82      46.463  -3.205  -6.238  1.00  0.00           C  
ATOM   2634  H3'   G C  82      45.507  -3.693  -6.535  1.00  0.00           H  
ATOM   2635  O3'   G C  82      46.503  -2.937  -4.815  1.00  0.00           O  
ATOM   2636  P     U C  83      45.447  -1.957  -4.169  1.00  0.00           P  
ATOM   2637  OP1   U C  83      45.245  -2.323  -2.751  1.00  0.00           O  
ATOM   2638  OP2   U C  83      44.264  -1.846  -5.048  1.00  0.00           O1-
ATOM   2639  O5'   U C  83      46.236  -0.588  -4.238  1.00  0.00           O  
ATOM   2640  C5'   U C  83      45.976   0.499  -3.309  1.00  0.00           C  
ATOM   2641 1H5'   U C  83      46.806   0.525  -2.571  1.00  0.00           H  
ATOM   2642 2H5'   U C  83      45.037   0.347  -2.721  1.00  0.00           H  
ATOM   2643  C4'   U C  83      45.882   1.916  -3.951  1.00  0.00           C  
ATOM   2644  H4'   U C  83      46.442   2.651  -3.335  1.00  0.00           H  
ATOM   2645  O4'   U C  83      46.459   1.955  -5.300  1.00  0.00           O  
ATOM   2646  C1'   U C  83      45.650   2.773  -6.133  1.00  0.00           C  
ATOM   2647  H1'   U C  83      46.340   3.499  -6.622  1.00  0.00           H  
ATOM   2648  N1    U C  83      44.906   1.964  -7.140  1.00  0.00           N  
ATOM   2649  C6    U C  83      44.451   0.701  -6.826  1.00  0.00           C  
ATOM   2650  H6    U C  83      44.769   0.310  -5.860  1.00  0.00           H  
ATOM   2651  C2    U C  83      44.549   2.561  -8.322  1.00  0.00           C  
ATOM   2652  O2    U C  83      44.857   3.713  -8.606  1.00  0.00           O  
ATOM   2653  N3    U C  83      43.819   1.771  -9.169  1.00  0.00           N  
ATOM   2654  H3    U C  83      43.420   2.264  -9.959  1.00  0.00           H  
ATOM   2655  C4    U C  83      43.315   0.515  -8.913  1.00  0.00           C  
ATOM   2656  O4    U C  83      42.630  -0.054  -9.759  1.00  0.00           O  
ATOM   2657  C5    U C  83      43.689  -0.027  -7.650  1.00  0.00           C  
ATOM   2658  H5    U C  83      43.359  -1.028  -7.378  1.00  0.00           H  
ATOM   2659  C2'   U C  83      44.695   3.524  -5.225  1.00  0.00           C  
ATOM   2660  H2'   U C  83      43.742   3.774  -5.743  1.00  0.00           H  
ATOM   2661  O2'   U C  83      45.290   4.711  -4.720  1.00  0.00           O  
ATOM   2662 'HO2   U C  83      44.632   5.075  -4.086  1.00  0.00           H  
ATOM   2663  C3'   U C  83      44.455   2.484  -4.121  1.00  0.00           C  
ATOM   2664  H3'   U C  83      43.812   1.658  -4.493  1.00  0.00           H  
ATOM   2665  O3'   U C  83      43.947   2.971  -2.859  1.00  0.00           O  
ATOM   2666  P     G C  84      42.705   3.950  -2.809  1.00  0.00           P  
ATOM   2667  OP1   G C  84      43.225   5.302  -3.128  1.00  0.00           O  
ATOM   2668  OP2   G C  84      42.017   3.777  -1.513  1.00  0.00           O1-
ATOM   2669  O5'   G C  84      41.781   3.448  -3.998  1.00  0.00           O  
ATOM   2670  C5'   G C  84      40.473   4.020  -4.248  1.00  0.00           C  
ATOM   2671 1H5'   G C  84      40.235   4.871  -3.562  1.00  0.00           H  
ATOM   2672 2H5'   G C  84      39.702   3.241  -4.061  1.00  0.00           H  
ATOM   2673  C4'   G C  84      40.294   4.532  -5.697  1.00  0.00           C  
ATOM   2674  H4'   G C  84      40.992   5.378  -5.880  1.00  0.00           H  
ATOM   2675  O4'   G C  84      40.582   3.505  -6.700  1.00  0.00           O  
ATOM   2676  C1'   G C  84      39.820   3.785  -7.882  1.00  0.00           C  
ATOM   2677  H1'   G C  84      40.551   4.020  -8.688  1.00  0.00           H  
ATOM   2678  N9    G C  84      38.998   2.627  -8.293  1.00  0.00           N  
ATOM   2679  C4    G C  84      38.275   2.452  -9.456  1.00  0.00           C  
ATOM   2680  N2    G C  84      37.072   3.674 -12.457  1.00  0.00           N  
ATOM   2681  H21   G C  84      37.352   4.626 -12.390  1.00  0.00           H  
ATOM   2682  H22   G C  84      36.586   3.376 -13.281  1.00  0.00           H  
ATOM   2683  N3    G C  84      38.162   3.327 -10.471  1.00  0.00           N  
ATOM   2684  C2    G C  84      37.381   2.883 -11.450  1.00  0.00           C  
ATOM   2685  N1    G C  84      36.804   1.641 -11.448  1.00  0.00           N  
ATOM   2686  H1    G C  84      36.329   1.315 -12.273  1.00  0.00           H  
ATOM   2687  C6    G C  84      36.915   0.709 -10.425  1.00  0.00           C  
ATOM   2688  O6    G C  84      36.340  -0.381 -10.490  1.00  0.00           O  
ATOM   2689  C5    G C  84      37.700   1.200  -9.346  1.00  0.00           C  
ATOM   2690  N7    G C  84      38.036   0.603  -8.137  1.00  0.00           N  
ATOM   2691  C8    G C  84      38.812   1.482  -7.549  1.00  0.00           C  
ATOM   2692  H8    G C  84      39.292   1.359  -6.574  1.00  0.00           H  
ATOM   2693  C2'   G C  84      38.973   5.016  -7.593  1.00  0.00           C  
ATOM   2694  H2'   G C  84      37.968   4.976  -8.066  1.00  0.00           H  
ATOM   2695  O2'   G C  84      39.644   6.192  -7.999  1.00  0.00           O  
ATOM   2696 'HO2   G C  84      39.281   6.876  -7.419  1.00  0.00           H  
ATOM   2697  C3'   G C  84      38.871   4.976  -6.075  1.00  0.00           C  
ATOM   2698  H3'   G C  84      38.195   4.149  -5.753  1.00  0.00           H  
ATOM   2699  O3'   G C  84      38.555   6.258  -5.479  1.00  0.00           O  
ATOM   2700  P     U C  85      37.124   6.461  -4.834  1.00  0.00           P  
ATOM   2701  OP1   U C  85      37.081   7.787  -4.183  1.00  0.00           O  
ATOM   2702  OP2   U C  85      36.792   5.269  -4.030  1.00  0.00           O1-
ATOM   2703  O5'   U C  85      36.184   6.472  -6.105  1.00  0.00           O  
ATOM   2704  C5'   U C  85      35.942   7.711  -6.818  1.00  0.00           C  
ATOM   2705 1H5'   U C  85      36.907   8.215  -7.063  1.00  0.00           H  
ATOM   2706 2H5'   U C  85      35.341   8.405  -6.185  1.00  0.00           H  
ATOM   2707  C4'   U C  85      35.184   7.506  -8.148  1.00  0.00           C  
ATOM   2708  H4'   U C  85      35.201   8.440  -8.749  1.00  0.00           H  
ATOM   2709  O4'   U C  85      35.825   6.466  -8.948  1.00  0.00           O  
ATOM   2710  C1'   U C  85      34.834   5.758  -9.670  1.00  0.00           C  
ATOM   2711  H1'   U C  85      35.115   5.848 -10.746  1.00  0.00           H  
ATOM   2712  N1    U C  85      34.753   4.333  -9.250  1.00  0.00           N  
ATOM   2713  C6    U C  85      35.141   3.915  -7.995  1.00  0.00           C  
ATOM   2714  H6    U C  85      35.614   4.678  -7.375  1.00  0.00           H  
ATOM   2715  C2    U C  85      34.152   3.472 -10.124  1.00  0.00           C  
ATOM   2716  O2    U C  85      33.747   3.826 -11.224  1.00  0.00           O  
ATOM   2717  N3    U C  85      34.021   2.188  -9.675  1.00  0.00           N  
ATOM   2718  H3    U C  85      33.551   1.572 -10.327  1.00  0.00           H  
ATOM   2719  C4    U C  85      34.343   1.695  -8.430  1.00  0.00           C  
ATOM   2720  O4    U C  85      34.099   0.525  -8.146  1.00  0.00           O  
ATOM   2721  C5    U C  85      34.965   2.655  -7.566  1.00  0.00           C  
ATOM   2722  H5    U C  85      35.269   2.341  -6.570  1.00  0.00           H  
ATOM   2723  C2'   U C  85      33.507   6.465  -9.438  1.00  0.00           C  
ATOM   2724  H2'   U C  85      32.653   5.754  -9.426  1.00  0.00           H  
ATOM   2725  O2'   U C  85      33.269   7.462 -10.417  1.00  0.00           O  
ATOM   2726 'HO2   U C  85      32.419   7.871 -10.177  1.00  0.00           H  
ATOM   2727  C3'   U C  85      33.715   7.064  -8.049  1.00  0.00           C  
ATOM   2728  H3'   U C  85      33.682   6.275  -7.264  1.00  0.00           H  
ATOM   2729  O3'   U C  85      32.852   8.182  -7.721  1.00  0.00           O  
ATOM   2730  P     U C  86      31.306   7.873  -7.553  1.00  0.00           P  
ATOM   2731  OP1   U C  86      30.711   8.889  -6.662  1.00  0.00           O  
ATOM   2732  OP2   U C  86      31.124   6.442  -7.221  1.00  0.00           O1-
ATOM   2733  O5'   U C  86      30.766   8.100  -9.024  1.00  0.00           O  
ATOM   2734  C5'   U C  86      29.370   8.441  -9.260  1.00  0.00           C  
ATOM   2735 1H5'   U C  86      29.312   9.528  -9.488  1.00  0.00           H  
ATOM   2736 2H5'   U C  86      28.730   8.280  -8.357  1.00  0.00           H  
ATOM   2737  C4'   U C  86      28.673   7.685 -10.431  1.00  0.00           C  
ATOM   2738  H4'   U C  86      28.236   8.421 -11.139  1.00  0.00           H  
ATOM   2739  O4'   U C  86      29.598   6.850 -11.209  1.00  0.00           O  
ATOM   2740  C1'   U C  86      28.930   5.645 -11.579  1.00  0.00           C  
ATOM   2741  H1'   U C  86      29.094   5.508 -12.673  1.00  0.00           H  
ATOM   2742  N1    U C  86      29.450   4.470 -10.809  1.00  0.00           N  
ATOM   2743  C6    U C  86      30.159   4.644  -9.636  1.00  0.00           C  
ATOM   2744  H6    U C  86      30.330   5.679  -9.332  1.00  0.00           H  
ATOM   2745  C2    U C  86      29.161   3.206 -11.273  1.00  0.00           C  
ATOM   2746  O2    U C  86      28.511   3.000 -12.291  1.00  0.00           O  
ATOM   2747  N3    U C  86      29.667   2.184 -10.513  1.00  0.00           N  
ATOM   2748  H3    U C  86      29.465   1.254 -10.855  1.00  0.00           H  
ATOM   2749  C4    U C  86      30.423   2.283  -9.369  1.00  0.00           C  
ATOM   2750  O4    U C  86      30.866   1.269  -8.836  1.00  0.00           O  
ATOM   2751  C5    U C  86      30.643   3.621  -8.918  1.00  0.00           C  
ATOM   2752  H5    U C  86      31.228   3.793  -8.017  1.00  0.00           H  
ATOM   2753  C2'   U C  86      27.452   5.885 -11.320  1.00  0.00           C  
ATOM   2754  H2'   U C  86      26.900   4.934 -11.155  1.00  0.00           H  
ATOM   2755  O2'   U C  86      26.873   6.612 -12.398  1.00  0.00           O  
ATOM   2756 'HO2   U C  86      25.994   6.927 -12.090  1.00  0.00           H  
ATOM   2757  C3'   U C  86      27.534   6.716 -10.036  1.00  0.00           C  
ATOM   2758  H3'   U C  86      27.902   6.090  -9.195  1.00  0.00           H  
ATOM   2759  O3'   U C  86      26.365   7.446  -9.616  1.00  0.00           O  
ATOM   2760  P     G C  87      24.863   7.056  -9.874  1.00  0.00           P  
ATOM   2761  OP1   G C  87      24.585   7.394 -11.292  1.00  0.00           O  
ATOM   2762  OP2   G C  87      24.017   7.716  -8.859  1.00  0.00           O1-
ATOM   2763  O5'   G C  87      24.805   5.467  -9.693  1.00  0.00           O  
ATOM   2764  C5'   G C  87      24.023   4.734 -10.683  1.00  0.00           C  
ATOM   2765 1H5'   G C  87      24.380   4.980 -11.713  1.00  0.00           H  
ATOM   2766 2H5'   G C  87      22.948   5.026 -10.620  1.00  0.00           H  
ATOM   2767  C4'   G C  87      24.079   3.186 -10.600  1.00  0.00           C  
ATOM   2768  H4'   G C  87      23.789   2.777 -11.593  1.00  0.00           H  
ATOM   2769  O4'   G C  87      25.398   2.651 -10.302  1.00  0.00           O  
ATOM   2770  C1'   G C  87      25.232   1.282  -9.960  1.00  0.00           C  
ATOM   2771  H1'   G C  87      25.500   0.715 -10.881  1.00  0.00           H  
ATOM   2772  N9    G C  87      26.108   0.849  -8.869  1.00  0.00           N  
ATOM   2773  C4    G C  87      26.614  -0.416  -8.695  1.00  0.00           C  
ATOM   2774  N2    G C  87      27.008  -3.663  -9.806  1.00  0.00           N  
ATOM   2775  H21   G C  87      26.467  -3.661 -10.640  1.00  0.00           H  
ATOM   2776  H22   G C  87      27.551  -4.460  -9.530  1.00  0.00           H  
ATOM   2777  N3    G C  87      26.402  -1.475  -9.501  1.00  0.00           N  
ATOM   2778  C2    G C  87      27.073  -2.545  -9.112  1.00  0.00           C  
ATOM   2779  N1    G C  87      27.844  -2.589  -7.984  1.00  0.00           N  
ATOM   2780  H1    G C  87      28.320  -3.450  -7.773  1.00  0.00           H  
ATOM   2781  C6    G C  87      28.040  -1.537  -7.101  1.00  0.00           C  
ATOM   2782  O6    G C  87      28.735  -1.696  -6.093  1.00  0.00           O  
ATOM   2783  C5    G C  87      27.357  -0.360  -7.531  1.00  0.00           C  
ATOM   2784  N7    G C  87      27.311   0.919  -6.979  1.00  0.00           N  
ATOM   2785  C8    G C  87      26.557   1.604  -7.811  1.00  0.00           C  
ATOM   2786  H8    G C  87      26.301   2.664  -7.726  1.00  0.00           H  
ATOM   2787  C2'   G C  87      23.757   1.047  -9.638  1.00  0.00           C  
ATOM   2788  H2'   G C  87      23.604   0.555  -8.653  1.00  0.00           H  
ATOM   2789  O2'   G C  87      23.169   0.261 -10.658  1.00  0.00           O  
ATOM   2790 'HO2   G C  87      22.210   0.207 -10.485  1.00  0.00           H  
ATOM   2791  C3'   G C  87      23.179   2.472  -9.595  1.00  0.00           C  
ATOM   2792  H3'   G C  87      23.392   2.957  -8.615  1.00  0.00           H  
ATOM   2793  O3'   G C  87      21.784   2.596  -9.968  1.00  0.00           O  
ATOM   2794  P     U C  88      20.698   2.066  -8.948  1.00  0.00           P  
ATOM   2795  OP1   U C  88      19.420   2.765  -9.203  1.00  0.00           O  
ATOM   2796  OP2   U C  88      21.253   2.098  -7.579  1.00  0.00           O1-
ATOM   2797  O5'   U C  88      20.571   0.548  -9.387  1.00  0.00           O  
ATOM   2798  C5'   U C  88      19.550   0.140 -10.329  1.00  0.00           C  
ATOM   2799 1H5'   U C  88      19.733   0.621 -11.316  1.00  0.00           H  
ATOM   2800 2H5'   U C  88      18.539   0.449  -9.971  1.00  0.00           H  
ATOM   2801  C4'   U C  88      19.512  -1.389 -10.542  1.00  0.00           C  
ATOM   2802  H4'   U C  88      18.852  -1.647 -11.396  1.00  0.00           H  
ATOM   2803  O4'   U C  88      20.842  -1.906 -10.848  1.00  0.00           O  
ATOM   2804  C1'   U C  88      20.984  -3.204 -10.291  1.00  0.00           C  
ATOM   2805  H1'   U C  88      21.184  -3.879 -11.156  1.00  0.00           H  
ATOM   2806  N1    U C  88      22.094  -3.254  -9.299  1.00  0.00           N  
ATOM   2807  C6    U C  88      22.285  -2.212  -8.419  1.00  0.00           C  
ATOM   2808  H6    U C  88      21.629  -1.352  -8.565  1.00  0.00           H  
ATOM   2809  C2    U C  88      22.873  -4.385  -9.234  1.00  0.00           C  
ATOM   2810  O2    U C  88      22.720  -5.350  -9.974  1.00  0.00           O  
ATOM   2811  N3    U C  88      23.850  -4.362  -8.275  1.00  0.00           N  
ATOM   2812  H3    U C  88      24.400  -5.193  -8.204  1.00  0.00           H  
ATOM   2813  C4    U C  88      24.123  -3.348  -7.388  1.00  0.00           C  
ATOM   2814  O4    U C  88      25.073  -3.459  -6.617  1.00  0.00           O  
ATOM   2815  C5    U C  88      23.251  -2.218  -7.487  1.00  0.00           C  
ATOM   2816  H5    U C  88      23.418  -1.368  -6.829  1.00  0.00           H  
ATOM   2817  C2'   U C  88      19.652  -3.590  -9.664  1.00  0.00           C  
ATOM   2818  H2'   U C  88      19.786  -4.174  -8.726  1.00  0.00           H  
ATOM   2819  O2'   U C  88      18.852  -4.332 -10.573  1.00  0.00           O  
ATOM   2820 'HO2   U C  88      18.005  -4.470 -10.094  1.00  0.00           H  
ATOM   2821  C3'   U C  88      19.035  -2.218  -9.343  1.00  0.00           C  
ATOM   2822  H3'   U C  88      19.516  -1.775  -8.444  1.00  0.00           H  
ATOM   2823  O3'   U C  88      17.589  -2.164  -9.235  1.00  0.00           O  
ATOM   2824  P     G C  89      16.865  -3.123  -8.206  1.00  0.00           P  
ATOM   2825  OP1   G C  89      16.774  -4.451  -8.860  1.00  0.00           O  
ATOM   2826  OP2   G C  89      15.596  -2.501  -7.771  1.00  0.00           O1-
ATOM   2827  O5'   G C  89      17.891  -3.180  -7.006  1.00  0.00           O  
ATOM   2828  C5'   G C  89      17.593  -3.763  -5.719  1.00  0.00           C  
ATOM   2829 1H5'   G C  89      16.531  -4.097  -5.631  1.00  0.00           H  
ATOM   2830 2H5'   G C  89      17.741  -2.981  -4.942  1.00  0.00           H  
ATOM   2831  C4'   G C  89      18.506  -4.958  -5.356  1.00  0.00           C  
ATOM   2832  H4'   G C  89      18.153  -5.863  -5.898  1.00  0.00           H  
ATOM   2833  O4'   G C  89      19.902  -4.753  -5.750  1.00  0.00           O  
ATOM   2834  C1'   G C  89      20.734  -5.541  -4.899  1.00  0.00           C  
ATOM   2835  H1'   G C  89      21.215  -6.313  -5.542  1.00  0.00           H  
ATOM   2836  N9    G C  89      21.776  -4.729  -4.248  1.00  0.00           N  
ATOM   2837  C4    G C  89      22.829  -5.200  -3.508  1.00  0.00           C  
ATOM   2838  N2    G C  89      24.554  -7.848  -2.111  1.00  0.00           N  
ATOM   2839  H21   G C  89      24.067  -8.609  -2.528  1.00  0.00           H  
ATOM   2840  H22   G C  89      25.315  -8.005  -1.492  1.00  0.00           H  
ATOM   2841  N3    G C  89      23.093  -6.490  -3.238  1.00  0.00           N  
ATOM   2842  C2    G C  89      24.165  -6.646  -2.486  1.00  0.00           C  
ATOM   2843  N1    G C  89      24.918  -5.602  -2.027  1.00  0.00           N  
ATOM   2844  H1    G C  89      25.735  -5.801  -1.475  1.00  0.00           H  
ATOM   2845  C6    G C  89      24.690  -4.261  -2.298  1.00  0.00           C  
ATOM   2846  O6    G C  89      25.453  -3.405  -1.835  1.00  0.00           O  
ATOM   2847  C5    G C  89      23.532  -4.081  -3.103  1.00  0.00           C  
ATOM   2848  N7    G C  89      22.932  -2.920  -3.581  1.00  0.00           N  
ATOM   2849  C8    G C  89      21.889  -3.355  -4.254  1.00  0.00           C  
ATOM   2850  H8    G C  89      21.162  -2.733  -4.783  1.00  0.00           H  
ATOM   2851  C2'   G C  89      19.832  -6.224  -3.884  1.00  0.00           C  
ATOM   2852  H2'   G C  89      20.294  -6.309  -2.876  1.00  0.00           H  
ATOM   2853  O2'   G C  89      19.433  -7.504  -4.334  1.00  0.00           O  
ATOM   2854 'HO2   G C  89      18.585  -7.644  -3.891  1.00  0.00           H  
ATOM   2855  C3'   G C  89      18.633  -5.290  -3.858  1.00  0.00           C  
ATOM   2856  H3'   G C  89      18.889  -4.330  -3.348  1.00  0.00           H  
ATOM   2857  O3'   G C  89      17.425  -5.908  -3.352  1.00  0.00           O  
ATOM   2858  P     A C  90      17.041  -5.659  -1.835  1.00  0.00           P  
ATOM   2859  OP1   A C  90      15.748  -6.327  -1.573  1.00  0.00           O  
ATOM   2860  OP2   A C  90      17.143  -4.214  -1.546  1.00  0.00           O1-
ATOM   2861  O5'   A C  90      18.198  -6.419  -1.055  1.00  0.00           O  
ATOM   2862  C5'   A C  90      18.085  -7.854  -0.870  1.00  0.00           C  
ATOM   2863 1H5'   A C  90      17.973  -8.366  -1.853  1.00  0.00           H  
ATOM   2864 2H5'   A C  90      17.186  -8.094  -0.252  1.00  0.00           H  
ATOM   2865  C4'   A C  90      19.307  -8.482  -0.165  1.00  0.00           C  
ATOM   2866  H4'   A C  90      19.262  -9.588  -0.258  1.00  0.00           H  
ATOM   2867  O4'   A C  90      20.562  -8.053  -0.774  1.00  0.00           O  
ATOM   2868  C1'   A C  90      21.556  -7.975   0.233  1.00  0.00           C  
ATOM   2869  H1'   A C  90      22.404  -8.618  -0.096  1.00  0.00           H  
ATOM   2870  N9    A C  90      22.009  -6.594   0.410  1.00  0.00           N  
ATOM   2871  C5    A C  90      23.174  -4.803   0.911  1.00  0.00           C  
ATOM   2872  N7    A C  90      21.967  -4.347   0.408  1.00  0.00           N  
ATOM   2873  C8    A C  90      21.303  -5.445   0.130  1.00  0.00           C  
ATOM   2874  H8    A C  90      20.294  -5.487  -0.293  1.00  0.00           H  
ATOM   2875  N1    A C  90      25.363  -4.869   1.823  1.00  0.00           N  
ATOM   2876  C2    A C  90      25.262  -6.201   1.760  1.00  0.00           C  
ATOM   2877  H2    A C  90      26.144  -6.754   2.100  1.00  0.00           H  
ATOM   2878  N3    A C  90      24.264  -6.949   1.279  1.00  0.00           N  
ATOM   2879  C4    A C  90      23.220  -6.183   0.912  1.00  0.00           C  
ATOM   2880  C6    A C  90      24.314  -4.127   1.392  1.00  0.00           C  
ATOM   2881  N6    A C  90      24.411  -2.790   1.418  1.00  0.00           N  
ATOM   2882  H61   A C  90      23.710  -2.241   0.969  1.00  0.00           H  
ATOM   2883  H62   A C  90      25.296  -2.366   1.639  1.00  0.00           H  
ATOM   2884  C2'   A C  90      20.960  -8.537   1.510  1.00  0.00           C  
ATOM   2885  H2'   A C  90      21.374  -8.055   2.423  1.00  0.00           H  
ATOM   2886  O2'   A C  90      21.172  -9.939   1.568  1.00  0.00           O  
ATOM   2887 'HO2   A C  90      20.635 -10.262   2.327  1.00  0.00           H  
ATOM   2888  C3'   A C  90      19.476  -8.176   1.331  1.00  0.00           C  
ATOM   2889  H3'   A C  90      19.315  -7.084   1.462  1.00  0.00           H  
ATOM   2890  O3'   A C  90      18.509  -8.923   2.097  1.00  0.00           O  
ATOM   2891  P     A C  91      18.698  -9.280   3.617  1.00  0.00           P  
ATOM   2892  OP1   A C  91      19.628 -10.436   3.659  1.00  0.00           O  
ATOM   2893  OP2   A C  91      17.376  -9.470   4.247  1.00  0.00           O1-
ATOM   2894  O5'   A C  91      19.435  -8.004   4.233  1.00  0.00           O  
ATOM   2895  C5'   A C  91      20.150  -8.223   5.481  1.00  0.00           C  
ATOM   2896 1H5'   A C  91      20.806  -9.124   5.407  1.00  0.00           H  
ATOM   2897 2H5'   A C  91      19.424  -8.406   6.309  1.00  0.00           H  
ATOM   2898  C4'   A C  91      21.089  -7.078   5.940  1.00  0.00           C  
ATOM   2899  H4'   A C  91      21.898  -7.530   6.556  1.00  0.00           H  
ATOM   2900  O4'   A C  91      21.740  -6.339   4.858  1.00  0.00           O  
ATOM   2901  C1'   A C  91      22.308  -5.179   5.445  1.00  0.00           C  
ATOM   2902  H1'   A C  91      23.395  -5.406   5.550  1.00  0.00           H  
ATOM   2903  N9    A C  91      22.145  -3.967   4.648  1.00  0.00           N  
ATOM   2904  C5    A C  91      22.455  -1.926   3.900  1.00  0.00           C  
ATOM   2905  N7    A C  91      21.276  -2.375   3.319  1.00  0.00           N  
ATOM   2906  C8    A C  91      21.131  -3.596   3.797  1.00  0.00           C  
ATOM   2907  H8    A C  91      20.313  -4.283   3.555  1.00  0.00           H  
ATOM   2908  N1    A C  91      24.264  -0.557   4.589  1.00  0.00           N  
ATOM   2909  C2    A C  91      24.656  -1.585   5.348  1.00  0.00           C  
ATOM   2910  H2    A C  91      25.565  -1.429   5.940  1.00  0.00           H  
ATOM   2911  N3    A C  91      24.109  -2.794   5.457  1.00  0.00           N  
ATOM   2912  C4    A C  91      22.993  -2.894   4.723  1.00  0.00           C  
ATOM   2913  C6    A C  91      23.153  -0.699   3.832  1.00  0.00           C  
ATOM   2914  N6    A C  91      22.800   0.346   3.064  1.00  0.00           N  
ATOM   2915  H61   A C  91      21.922   0.358   2.593  1.00  0.00           H  
ATOM   2916  H62   A C  91      23.388   1.157   3.069  1.00  0.00           H  
ATOM   2917  C2'   A C  91      21.700  -4.998   6.832  1.00  0.00           C  
ATOM   2918  H2'   A C  91      21.336  -3.965   7.017  1.00  0.00           H  
ATOM   2919  O2'   A C  91      22.652  -5.343   7.820  1.00  0.00           O  
ATOM   2920 'HO2   A C  91      22.286  -5.087   8.687  1.00  0.00           H  
ATOM   2921  C3'   A C  91      20.511  -5.962   6.807  1.00  0.00           C  
ATOM   2922  H3'   A C  91      19.659  -5.547   6.219  1.00  0.00           H  
ATOM   2923  O3'   A C  91      20.090  -6.459   8.101  1.00  0.00           O  
ATOM   2924  P     U C  92      19.251  -5.468   9.010  1.00  0.00           P  
ATOM   2925  OP1   U C  92      18.517  -6.245  10.030  1.00  0.00           O  
ATOM   2926  OP2   U C  92      18.494  -4.536   8.146  1.00  0.00           O1-
ATOM   2927  O5'   U C  92      20.378  -4.615   9.701  1.00  0.00           O  
ATOM   2928  C5'   U C  92      21.117  -5.037  10.862  1.00  0.00           C  
ATOM   2929 1H5'   U C  92      21.653  -5.990  10.648  1.00  0.00           H  
ATOM   2930 2H5'   U C  92      20.427  -5.209  11.721  1.00  0.00           H  
ATOM   2931  C4'   U C  92      22.160  -3.979  11.290  1.00  0.00           C  
ATOM   2932  H4'   U C  92      22.897  -4.410  11.999  1.00  0.00           H  
ATOM   2933  O4'   U C  92      22.900  -3.492  10.130  1.00  0.00           O  
ATOM   2934  C1'   U C  92      23.174  -2.109  10.278  1.00  0.00           C  
ATOM   2935  H1'   U C  92      24.287  -2.030  10.275  1.00  0.00           H  
ATOM   2936  N1    U C  92      22.593  -1.310   9.162  1.00  0.00           N  
ATOM   2937  C6    U C  92      21.422  -1.694   8.550  1.00  0.00           C  
ATOM   2938  H6    U C  92      20.967  -2.602   8.944  1.00  0.00           H  
ATOM   2939  C2    U C  92      23.222  -0.141   8.809  1.00  0.00           C  
ATOM   2940  O2    U C  92      24.222   0.283   9.374  1.00  0.00           O  
ATOM   2941  N3    U C  92      22.645   0.526   7.765  1.00  0.00           N  
ATOM   2942  H3    U C  92      23.088   1.410   7.541  1.00  0.00           H  
ATOM   2943  C4    U C  92      21.514   0.187   7.066  1.00  0.00           C  
ATOM   2944  O4    U C  92      21.130   0.891   6.134  1.00  0.00           O  
ATOM   2945  C5    U C  92      20.879  -1.013   7.528  1.00  0.00           C  
ATOM   2946  H5    U C  92      19.969  -1.352   7.038  1.00  0.00           H  
ATOM   2947  C2'   U C  92      22.653  -1.667  11.636  1.00  0.00           C  
ATOM   2948  H2'   U C  92      22.192  -0.657  11.600  1.00  0.00           H  
ATOM   2949  O2'   U C  92      23.696  -1.665  12.593  1.00  0.00           O  
ATOM   2950 'HO2   U C  92      23.345  -1.172  13.353  1.00  0.00           H  
ATOM   2951  C3'   U C  92      21.583  -2.719  11.946  1.00  0.00           C  
ATOM   2952  H3'   U C  92      20.646  -2.495  11.385  1.00  0.00           H  
ATOM   2953  O3'   U C  92      21.339  -2.964  13.352  1.00  0.00           O  
ATOM   2954  P     C C  93      20.324  -2.053  14.142  1.00  0.00           P  
ATOM   2955  OP1   C C  93      20.090  -2.652  15.473  1.00  0.00           O  
ATOM   2956  OP2   C C  93      19.154  -1.772  13.284  1.00  0.00           O1-
ATOM   2957  O5'   C C  93      21.127  -0.710  14.299  1.00  0.00           O  
ATOM   2958  C5'   C C  93      22.069  -0.452  15.358  1.00  0.00           C  
ATOM   2959 1H5'   C C  93      22.802  -1.287  15.435  1.00  0.00           H  
ATOM   2960 2H5'   C C  93      21.533  -0.373  16.333  1.00  0.00           H  
ATOM   2961  C4'   C C  93      22.852   0.863  15.130  1.00  0.00           C  
ATOM   2962  H4'   C C  93      23.769   0.886  15.755  1.00  0.00           H  
ATOM   2963  O4'   C C  93      23.271   0.975  13.735  1.00  0.00           O  
ATOM   2964  C1'   C C  93      23.116   2.315  13.288  1.00  0.00           C  
ATOM   2965  H1'   C C  93      24.129   2.618  12.932  1.00  0.00           H  
ATOM   2966  N1    C C  93      22.134   2.427  12.169  1.00  0.00           N  
ATOM   2967  C6    C C  93      20.940   1.748  12.255  1.00  0.00           C  
ATOM   2968  H6    C C  93      20.799   1.132  13.141  1.00  0.00           H  
ATOM   2969  C5    C C  93      20.026   1.808  11.278  1.00  0.00           C  
ATOM   2970  H5    C C  93      19.096   1.245  11.323  1.00  0.00           H  
ATOM   2971  C2    C C  93      22.349   3.290  11.096  1.00  0.00           C  
ATOM   2972  O2    C C  93      23.361   4.006  11.076  1.00  0.00           O  
ATOM   2973  N3    C C  93      21.453   3.342  10.084  1.00  0.00           N  
ATOM   2974  C4    C C  93      20.323   2.623  10.150  1.00  0.00           C  
ATOM   2975  N4    C C  93      19.477   2.680   9.122  1.00  0.00           N  
ATOM   2976  H41   C C  93      18.550   2.336   9.209  1.00  0.00           H  
ATOM   2977  H42   C C  93      19.706   3.272   8.344  1.00  0.00           H  
ATOM   2978  C2'   C C  93      22.750   3.166  14.488  1.00  0.00           C  
ATOM   2979  H2'   C C  93      22.053   3.990  14.229  1.00  0.00           H  
ATOM   2980  O2'   C C  93      23.909   3.695  15.106  1.00  0.00           O  
ATOM   2981 'HO2   C C  93      23.612   3.886  16.006  1.00  0.00           H  
ATOM   2982  C3'   C C  93      22.069   2.156  15.413  1.00  0.00           C  
ATOM   2983  H3'   C C  93      21.021   1.961  15.085  1.00  0.00           H  
ATOM   2984  O3'   C C  93      22.157   2.488  16.816  1.00  0.00           O  
ATOM   2985  P     A C  94      20.986   3.278  17.525  1.00  0.00           P  
ATOM   2986  OP1   A C  94      21.498   3.713  18.845  1.00  0.00           O  
ATOM   2987  OP2   A C  94      19.764   2.452  17.498  1.00  0.00           O1-
ATOM   2988  O5'   A C  94      20.801   4.543  16.578  1.00  0.00           O  
ATOM   2989  C5'   A C  94      21.338   5.814  17.033  1.00  0.00           C  
ATOM   2990 1H5'   A C  94      22.403   5.697  17.344  1.00  0.00           H  
ATOM   2991 2H5'   A C  94      20.765   6.178  17.919  1.00  0.00           H  
ATOM   2992  C4'   A C  94      21.313   6.938  15.972  1.00  0.00           C  
ATOM   2993  H4'   A C  94      22.076   7.700  16.240  1.00  0.00           H  
ATOM   2994  O4'   A C  94      21.650   6.456  14.637  1.00  0.00           O  
ATOM   2995  C1'   A C  94      21.044   7.311  13.685  1.00  0.00           C  
ATOM   2996  H1'   A C  94      21.874   7.777  13.105  1.00  0.00           H  
ATOM   2997  N9    A C  94      20.163   6.576  12.777  1.00  0.00           N  
ATOM   2998  C5    A C  94      18.943   6.048  11.030  1.00  0.00           C  
ATOM   2999  N7    A C  94      18.794   5.000  11.934  1.00  0.00           N  
ATOM   3000  C8    A C  94      19.522   5.373  12.968  1.00  0.00           C  
ATOM   3001  H8    A C  94      19.650   4.811  13.900  1.00  0.00           H  
ATOM   3002  N1    A C  94      18.798   7.426   9.101  1.00  0.00           N  
ATOM   3003  C2    A C  94      19.619   8.271   9.732  1.00  0.00           C  
ATOM   3004  H2    A C  94      19.897   9.174   9.175  1.00  0.00           H  
ATOM   3005  N3    A C  94      20.193   8.138  10.925  1.00  0.00           N  
ATOM   3006  C4    A C  94      19.791   7.013  11.537  1.00  0.00           C  
ATOM   3007  C6    A C  94      18.419   6.291   9.738  1.00  0.00           C  
ATOM   3008  N6    A C  94      17.541   5.510   9.085  1.00  0.00           N  
ATOM   3009  H61   A C  94      16.675   5.333   9.558  1.00  0.00           H  
ATOM   3010  H62   A C  94      17.457   5.678   8.097  1.00  0.00           H  
ATOM   3011  C2'   A C  94      20.293   8.392  14.437  1.00  0.00           C  
ATOM   3012  H2'   A C  94      19.349   8.687  13.934  1.00  0.00           H  
ATOM   3013  O2'   A C  94      21.105   9.538  14.611  1.00  0.00           O  
ATOM   3014 'HO2   A C  94      20.564  10.130  15.149  1.00  0.00           H  
ATOM   3015  C3'   A C  94      20.003   7.711  15.774  1.00  0.00           C  
ATOM   3016  H3'   A C  94      19.199   6.945  15.680  1.00  0.00           H  
ATOM   3017  O3'   A C  94      19.786   8.625  16.875  1.00  0.00           O  
ATOM   3018  P     G C  95      18.319   9.123  17.196  1.00  0.00           P  
ATOM   3019  OP1   G C  95      18.388  10.033  18.362  1.00  0.00           O  
ATOM   3020  OP2   G C  95      17.414   7.961  17.282  1.00  0.00           O1-
ATOM   3021  O5'   G C  95      17.951   9.957  15.898  1.00  0.00           O  
ATOM   3022  C5'   G C  95      18.244  11.376  15.855  1.00  0.00           C  
ATOM   3023 1H5'   G C  95      19.316  11.560  16.097  1.00  0.00           H  
ATOM   3024 2H5'   G C  95      17.629  11.919  16.611  1.00  0.00           H  
ATOM   3025  C4'   G C  95      17.966  12.020  14.477  1.00  0.00           C  
ATOM   3026  H4'   G C  95      18.483  13.003  14.417  1.00  0.00           H  
ATOM   3027  O4'   G C  95      18.467  11.198  13.378  1.00  0.00           O  
ATOM   3028  C1'   G C  95      17.571  11.318  12.271  1.00  0.00           C  
ATOM   3029  H1'   G C  95      18.188  11.597  11.387  1.00  0.00           H  
ATOM   3030  N9    G C  95      16.893  10.029  11.991  1.00  0.00           N  
ATOM   3031  C4    G C  95      16.207   9.656  10.857  1.00  0.00           C  
ATOM   3032  N2    G C  95      14.965  10.378   7.711  1.00  0.00           N  
ATOM   3033  H21   G C  95      15.287  11.308   7.575  1.00  0.00           H  
ATOM   3034  H22   G C  95      14.463   9.900   6.989  1.00  0.00           H  
ATOM   3035  N3    G C  95      15.981  10.420   9.772  1.00  0.00           N  
ATOM   3036  C2    G C  95      15.313   9.772   8.828  1.00  0.00           C  
ATOM   3037  N1    G C  95      14.956   8.454   8.921  1.00  0.00           N  
ATOM   3038  H1    G C  95      14.452   8.045   8.151  1.00  0.00           H  
ATOM   3039  C6    G C  95      15.190   7.632  10.014  1.00  0.00           C  
ATOM   3040  O6    G C  95      14.850   6.443  10.010  1.00  0.00           O  
ATOM   3041  C5    G C  95      15.855   8.331  11.057  1.00  0.00           C  
ATOM   3042  N7    G C  95      16.271   7.888  12.303  1.00  0.00           N  
ATOM   3043  C8    G C  95      16.870   8.931  12.829  1.00  0.00           C  
ATOM   3044  H8    G C  95      17.313   8.969  13.827  1.00  0.00           H  
ATOM   3045  C2'   G C  95      16.620  12.460  12.599  1.00  0.00           C  
ATOM   3046  H2'   G C  95      15.639  12.370  12.088  1.00  0.00           H  
ATOM   3047  O2'   G C  95      17.261  13.676  12.236  1.00  0.00           O  
ATOM   3048 'HO2   G C  95      16.839  14.414  12.731  1.00  0.00           H  
ATOM   3049  C3'   G C  95      16.493  12.281  14.120  1.00  0.00           C  
ATOM   3050  H3'   G C  95      15.940  11.344  14.348  1.00  0.00           H  
ATOM   3051  O3'   G C  95      15.971  13.351  14.924  1.00  0.00           O  
ATOM   3052  P     G C  96      15.257  14.690  14.557  1.00  0.00           P  
ATOM   3053  OP1   G C  96      16.219  15.516  13.790  1.00  0.00           O  
ATOM   3054  OP2   G C  96      14.696  15.293  15.783  1.00  0.00           O1-
ATOM   3055  O5'   G C  96      14.081  14.255  13.579  1.00  0.00           O  
ATOM   3056  C5'   G C  96      13.366  15.322  12.886  1.00  0.00           C  
ATOM   3057 1H5'   G C  96      14.024  16.201  12.678  1.00  0.00           H  
ATOM   3058 2H5'   G C  96      12.534  15.688  13.534  1.00  0.00           H  
ATOM   3059  C4'   G C  96      12.754  14.933  11.513  1.00  0.00           C  
ATOM   3060  H4'   G C  96      12.869  15.786  10.810  1.00  0.00           H  
ATOM   3061  O4'   G C  96      13.424  13.800  10.891  1.00  0.00           O  
ATOM   3062  C1'   G C  96      12.494  13.077  10.102  1.00  0.00           C  
ATOM   3063  H1'   G C  96      12.865  13.127   9.053  1.00  0.00           H  
ATOM   3064  N9    G C  96      12.413  11.673  10.518  1.00  0.00           N  
ATOM   3065  C4    G C  96      11.906  10.641   9.773  1.00  0.00           C  
ATOM   3066  N2    G C  96      10.325   9.511   6.916  1.00  0.00           N  
ATOM   3067  H21   G C  96      10.325  10.319   6.340  1.00  0.00           H  
ATOM   3068  H22   G C  96       9.862   8.677   6.596  1.00  0.00           H  
ATOM   3069  N3    G C  96      11.392  10.737   8.533  1.00  0.00           N  
ATOM   3070  C2    G C  96      10.924   9.581   8.085  1.00  0.00           C  
ATOM   3071  N1    G C  96      10.989   8.419   8.801  1.00  0.00           N  
ATOM   3072  H1    G C  96      10.615   7.580   8.384  1.00  0.00           H  
ATOM   3073  C6    G C  96      11.538   8.275  10.065  1.00  0.00           C  
ATOM   3074  O6    G C  96      11.551   7.178  10.633  1.00  0.00           O  
ATOM   3075  C5    G C  96      12.017   9.519  10.570  1.00  0.00           C  
ATOM   3076  N7    G C  96      12.586   9.840  11.801  1.00  0.00           N  
ATOM   3077  C8    G C  96      12.816  11.135  11.722  1.00  0.00           C  
ATOM   3078  H8    G C  96      13.277  11.762  12.495  1.00  0.00           H  
ATOM   3079  C2'   G C  96      11.147  13.780  10.196  1.00  0.00           C  
ATOM   3080  H2'   G C  96      10.290  13.073  10.240  1.00  0.00           H  
ATOM   3081  O2'   G C  96      10.967  14.672   9.113  1.00  0.00           O  
ATOM   3082 'HO2   G C  96      10.483  15.406   9.522  1.00  0.00           H  
ATOM   3083  C3'   G C  96      11.266  14.560  11.502  1.00  0.00           C  
ATOM   3084  H3'   G C  96      11.099  13.901  12.386  1.00  0.00           H  
ATOM   3085  O3'   G C  96      10.463  15.760  11.518  1.00  0.00           O  
ATOM   3086  P     C C  97       9.173  15.901  12.408  1.00  0.00           P  
ATOM   3087  OP1   C C  97       8.531  17.179  12.026  1.00  0.00           O  
ATOM   3088  OP2   C C  97       9.542  15.699  13.819  1.00  0.00           O1-
ATOM   3089  O5'   C C  97       8.269  14.684  11.921  1.00  0.00           O  
ATOM   3090  C5'   C C  97       6.934  14.995  11.432  1.00  0.00           C  
ATOM   3091 1H5'   C C  97       7.007  15.435  10.412  1.00  0.00           H  
ATOM   3092 2H5'   C C  97       6.420  15.739  12.090  1.00  0.00           H  
ATOM   3093  C4'   C C  97       6.001  13.771  11.357  1.00  0.00           C  
ATOM   3094  H4'   C C  97       5.056  14.042  10.839  1.00  0.00           H  
ATOM   3095  O4'   C C  97       6.607  12.674  10.606  1.00  0.00           O  
ATOM   3096  C1'   C C  97       6.161  11.440  11.157  1.00  0.00           C  
ATOM   3097  H1'   C C  97       5.623  10.921  10.330  1.00  0.00           H  
ATOM   3098  N1    C C  97       7.281  10.600  11.659  1.00  0.00           N  
ATOM   3099  C6    C C  97       8.341  11.217  12.286  1.00  0.00           C  
ATOM   3100  H6    C C  97       8.322  12.313  12.303  1.00  0.00           H  
ATOM   3101  C5    C C  97       9.355  10.504  12.792  1.00  0.00           C  
ATOM   3102  H5    C C  97      10.216  10.973  13.265  1.00  0.00           H  
ATOM   3103  C2    C C  97       7.224   9.206  11.594  1.00  0.00           C  
ATOM   3104  O2    C C  97       6.240   8.660  11.066  1.00  0.00           O  
ATOM   3105  N3    C C  97       8.247   8.472  12.094  1.00  0.00           N  
ATOM   3106  C4    C C  97       9.286   9.085  12.683  1.00  0.00           C  
ATOM   3107  N4    C C  97      10.293   8.339  13.124  1.00  0.00           N  
ATOM   3108  H41   C C  97      11.199   8.773  13.138  1.00  0.00           H  
ATOM   3109  H42   C C  97      10.273   7.381  12.865  1.00  0.00           H  
ATOM   3110  C2'   C C  97       5.166  11.758  12.265  1.00  0.00           C  
ATOM   3111  H2'   C C  97       5.239  11.040  13.107  1.00  0.00           H  
ATOM   3112  O2'   C C  97       3.837  11.778  11.775  1.00  0.00           O  
ATOM   3113 'HO2   C C  97       3.309  12.237  12.449  1.00  0.00           H  
ATOM   3114  C3'   C C  97       5.613  13.148  12.702  1.00  0.00           C  
ATOM   3115  H3'   C C  97       6.558  13.104  13.292  1.00  0.00           H  
ATOM   3116  O3'   C C  97       4.593  13.936  13.363  1.00  0.00           O  
ATOM   3117  P     C C  98       4.298  13.606  14.881  1.00  0.00           P  
ATOM   3118  OP1   C C  98       3.954  14.844  15.604  1.00  0.00           O  
ATOM   3119  OP2   C C  98       5.380  12.750  15.427  1.00  0.00           O1-
ATOM   3120  O5'   C C  98       3.013  12.689  14.756  1.00  0.00           O  
ATOM   3121  C5'   C C  98       1.775  13.124  15.383  1.00  0.00           C  
ATOM   3122 1H5'   C C  98       1.318  13.938  14.778  1.00  0.00           H  
ATOM   3123 2H5'   C C  98       1.955  13.521  16.413  1.00  0.00           H  
ATOM   3124  C4'   C C  98       0.741  11.989  15.525  1.00  0.00           C  
ATOM   3125  H4'   C C  98      -0.232  12.380  15.889  1.00  0.00           H  
ATOM   3126  O4'   C C  98       0.502  11.352  14.237  1.00  0.00           O  
ATOM   3127  C1'   C C  98       0.290   9.961  14.430  1.00  0.00           C  
ATOM   3128  H1'   C C  98      -0.751   9.775  14.082  1.00  0.00           H  
ATOM   3129  N1    C C  98       1.253   9.144  13.647  1.00  0.00           N  
ATOM   3130  C6    C C  98       2.592   9.438  13.748  1.00  0.00           C  
ATOM   3131  H6    C C  98       2.852  10.312  14.349  1.00  0.00           H  
ATOM   3132  C5    C C  98       3.512   8.730  13.083  1.00  0.00           C  
ATOM   3133  H5    C C  98       4.575   8.958  13.139  1.00  0.00           H  
ATOM   3134  C2    C C  98       0.834   8.068  12.858  1.00  0.00           C  
ATOM   3135  O2    C C  98      -0.377   7.799  12.796  1.00  0.00           O  
ATOM   3136  N3    C C  98       1.758   7.354  12.165  1.00  0.00           N  
ATOM   3137  C4    C C  98       3.056   7.670  12.255  1.00  0.00           C  
ATOM   3138  N4    C C  98       3.933   6.989  11.524  1.00  0.00           N  
ATOM   3139  H41   C C  98       4.837   7.394  11.366  1.00  0.00           H  
ATOM   3140  H42   C C  98       3.573   6.274  10.934  1.00  0.00           H  
ATOM   3141  C2'   C C  98       0.359   9.665  15.926  1.00  0.00           C  
ATOM   3142  H2'   C C  98       0.897   8.714  16.138  1.00  0.00           H  
ATOM   3143  O2'   C C  98      -0.934   9.604  16.500  1.00  0.00           O  
ATOM   3144 'HO2   C C  98      -0.773   9.447  17.455  1.00  0.00           H  
ATOM   3145  C3'   C C  98       1.167  10.857  16.465  1.00  0.00           C  
ATOM   3146  H3'   C C  98       2.244  10.719  16.266  1.00  0.00           H  
ATOM   3147  O3'   C C  98       0.951  11.241  17.845  1.00  0.00           O  
ATOM   3148  P     G C  99       1.187  10.225  19.026  1.00  0.00           P  
ATOM   3149  OP1   G C  99       0.179   9.150  18.914  1.00  0.00           O  
ATOM   3150  OP2   G C  99       1.231  10.967  20.304  1.00  0.00           O1-
ATOM   3151  O5'   G C  99       2.628   9.630  18.707  1.00  0.00           O  
ATOM   3152  C5'   G C  99       3.711   9.809  19.655  1.00  0.00           C  
ATOM   3153 1H5'   G C  99       3.690   8.988  20.406  1.00  0.00           H  
ATOM   3154 2H5'   G C  99       3.617  10.773  20.213  1.00  0.00           H  
ATOM   3155  C4'   G C  99       5.108   9.848  18.998  1.00  0.00           C  
ATOM   3156  H4'   G C  99       5.853  10.233  19.726  1.00  0.00           H  
ATOM   3157  O4'   G C  99       5.539   8.520  18.570  1.00  0.00           O  
ATOM   3158  C1'   G C  99       5.537   8.445  17.142  1.00  0.00           C  
ATOM   3159  H1'   G C  99       6.602   8.390  16.818  1.00  0.00           H  
ATOM   3160  N9    G C  99       4.792   7.260  16.689  1.00  0.00           N  
ATOM   3161  C4    G C  99       5.056   6.447  15.613  1.00  0.00           C  
ATOM   3162  N2    G C  99       6.868   5.751  12.753  1.00  0.00           N  
ATOM   3163  H21   G C  99       7.386   6.605  12.666  1.00  0.00           H  
ATOM   3164  H22   G C  99       6.724   5.216  11.921  1.00  0.00           H  
ATOM   3165  N3    G C  99       6.072   6.582  14.739  1.00  0.00           N  
ATOM   3166  C2    G C  99       6.007   5.700  13.750  1.00  0.00           C  
ATOM   3167  N1    G C  99       5.086   4.688  13.699  1.00  0.00           N  
ATOM   3168  H1    G C  99       5.101   4.063  12.909  1.00  0.00           H  
ATOM   3169  C6    G C  99       4.058   4.490  14.613  1.00  0.00           C  
ATOM   3170  O6    G C  99       3.277   3.543  14.501  1.00  0.00           O  
ATOM   3171  C5    G C  99       4.067   5.482  15.634  1.00  0.00           C  
ATOM   3172  N7    G C  99       3.188   5.693  16.691  1.00  0.00           N  
ATOM   3173  C8    G C  99       3.645   6.773  17.277  1.00  0.00           C  
ATOM   3174  H8    G C  99       3.199   7.263  18.146  1.00  0.00           H  
ATOM   3175  C2'   G C  99       4.918   9.716  16.606  1.00  0.00           C  
ATOM   3176  H2'   G C  99       3.827   9.572  16.471  1.00  0.00           H  
ATOM   3177  O2'   G C  99       5.501  10.116  15.378  1.00  0.00           O  
ATOM   3178 'HO2   G C  99       5.452  11.098  15.331  1.00  0.00           H  
ATOM   3179  C3'   G C  99       5.154  10.721  17.741  1.00  0.00           C  
ATOM   3180  H3'   G C  99       4.290  11.423  17.779  1.00  0.00           H  
ATOM   3181  O3'   G C  99       6.363  11.491  17.623  1.00  0.00           O  
ATOM   3182 'HO3   G C  99       6.252  12.066  16.834  1.00  0.00           H  
TER    3183        G C  99 
END
