# Supplementary material for: Cooperative gene regulation by microRNA pairs and their identification using a computational workflow
Source: Nucleic Acids Res. 2014 May 28;42(12):7539–52. doi: 10.1093/nar/gku465 (PMC4081082; doi:10.1093/nar/gku465)
Supplement: SUPPORTING INFORMATION [file supp_gku465_nar-03703-n-2013-File009.zip › CDKN1A_triplex.pdb]

REMARK   Accelrys Discovery Studio PDB file
REMARK   Created:  Wed Oct 16 13:10:37 W. Europe Daylight Time 2013
ATOM      1  C5'   A A   1      -2.216   0.515   0.021  1.00  0.00           C  
ATOM      2 1H5'   A A   1      -2.345   1.531  -0.416  1.00  0.00           H  
ATOM      3 2H5'   A A   1      -1.428  -0.019  -0.568  1.00  0.00           H  
ATOM      4  P     A A   1      -3.902  -0.753  -1.435  1.00  0.00           P  
ATOM      5  OP1   A A   1      -4.258   0.358  -2.336  1.00  0.00           O  
ATOM      6  OP2   A A   1      -2.946  -1.779  -1.886  1.00  0.00           O1-
ATOM      7  O5'   A A   1      -3.478  -0.212  -0.008  1.00  0.00           O  
ATOM      8  OP3   A A   1      -5.188  -1.583  -1.198  1.00  0.00           O  
ATOM      9 3HOP   A A   1      -4.919  -2.509  -1.104  1.00  0.00           H  
ATOM     10  C4'   A A   1      -1.637   0.653   1.436  1.00  0.00           C  
ATOM     11  H4'   A A   1      -0.573   0.973   1.377  1.00  0.00           H  
ATOM     12  O4'   A A   1      -2.340   1.670   2.211  1.00  0.00           O  
ATOM     13  C1'   A A   1      -2.298   1.289   3.579  1.00  0.00           C  
ATOM     14  H1'   A A   1      -1.815   2.118   4.144  1.00  0.00           H  
ATOM     15  N9    A A   1      -3.644   1.039   4.088  1.00  0.00           N  
ATOM     16  C5    A A   1      -5.354   0.692   5.415  1.00  0.00           C  
ATOM     17  N7    A A   1      -5.824   0.476   4.124  1.00  0.00           N  
ATOM     18  C8    A A   1      -4.761   0.668   3.373  1.00  0.00           C  
ATOM     19  H8    A A   1      -4.720   0.567   2.282  1.00  0.00           H  
ATOM     20  N1    A A   1      -5.241   0.926   7.778  1.00  0.00           N  
ATOM     21  C2    A A   1      -3.971   1.290   7.595  1.00  0.00           C  
ATOM     22  H2    A A   1      -3.425   1.549   8.506  1.00  0.00           H  
ATOM     23  N3    A A   1      -3.278   1.434   6.465  1.00  0.00           N  
ATOM     24  C4    A A   1      -4.023   1.065   5.404  1.00  0.00           C  
ATOM     25  C6    A A   1      -5.964   0.588   6.685  1.00  0.00           C  
ATOM     26  N6    A A   1      -7.191   0.099   6.914  1.00  0.00           N  
ATOM     27  H61   A A   1      -7.482  -0.644   6.304  1.00  0.00           H  
ATOM     28  H62   A A   1      -7.377  -0.033   7.880  1.00  0.00           H  
ATOM     29  C2'   A A   1      -1.443   0.039   3.685  1.00  0.00           C  
ATOM     30  H2'   A A   1      -1.789  -0.632   4.502  1.00  0.00           H  
ATOM     31  O2'   A A   1      -0.075   0.363   3.883  1.00  0.00           O  
ATOM     32 'HO2   A A   1       0.421  -0.476   3.769  1.00  0.00           H  
ATOM     33  C3'   A A   1      -1.694  -0.596   2.317  1.00  0.00           C  
ATOM     34  H3'   A A   1      -2.723  -1.008   2.250  1.00  0.00           H  
ATOM     35  O3'   A A   1      -0.734  -1.556   1.853  1.00  0.00           O  
ATOM     36  P     U A   2      -0.232  -2.750   2.726  1.00  0.00           P  
ATOM     37  OP1   U A   2       0.874  -2.221   3.560  1.00  0.00           O  
ATOM     38  OP2   U A   2       0.034  -3.882   1.815  1.00  0.00           O1-
ATOM     39  O5'   U A   2      -1.479  -3.105   3.642  1.00  0.00           O  
ATOM     40  C5'   U A   2      -1.254  -3.291   5.066  1.00  0.00           C  
ATOM     41 1H5'   U A   2      -0.704  -2.421   5.500  1.00  0.00           H  
ATOM     42 2H5'   U A   2      -0.639  -4.205   5.241  1.00  0.00           H  
ATOM     43  C4'   U A   2      -2.555  -3.441   5.881  1.00  0.00           C  
ATOM     44  H4'   U A   2      -2.332  -3.390   6.968  1.00  0.00           H  
ATOM     45  O4'   U A   2      -3.506  -2.374   5.586  1.00  0.00           O  
ATOM     46  C1'   U A   2      -4.823  -2.887   5.712  1.00  0.00           C  
ATOM     47  H1'   U A   2      -5.289  -2.292   6.532  1.00  0.00           H  
ATOM     48  N1    U A   2      -5.592  -2.744   4.447  1.00  0.00           N  
ATOM     49  C6    U A   2      -4.953  -2.711   3.223  1.00  0.00           C  
ATOM     50  H6    U A   2      -3.866  -2.836   3.257  1.00  0.00           H  
ATOM     51  C2    U A   2      -6.952  -2.557   4.531  1.00  0.00           C  
ATOM     52  O2    U A   2      -7.557  -2.470   5.597  1.00  0.00           O  
ATOM     53  N3    U A   2      -7.595  -2.429   3.335  1.00  0.00           N  
ATOM     54  H3    U A   2      -8.580  -2.301   3.371  1.00  0.00           H  
ATOM     55  C4    U A   2      -7.031  -2.324   2.090  1.00  0.00           C  
ATOM     56  O4    U A   2      -7.764  -2.097   1.132  1.00  0.00           O  
ATOM     57  C5    U A   2      -5.606  -2.483   2.071  1.00  0.00           C  
ATOM     58  H5    U A   2      -5.084  -2.397   1.121  1.00  0.00           H  
ATOM     59  C2'   U A   2      -4.721  -4.340   6.164  1.00  0.00           C  
ATOM     60  H2'   U A   2      -5.500  -4.978   5.694  1.00  0.00           H  
ATOM     61  O2'   U A   2      -4.821  -4.426   7.577  1.00  0.00           O  
ATOM     62 'HO2   U A   2      -4.627  -5.366   7.795  1.00  0.00           H  
ATOM     63  C3'   U A   2      -3.330  -4.739   5.650  1.00  0.00           C  
ATOM     64  H3'   U A   2      -3.351  -4.893   4.552  1.00  0.00           H  
ATOM     65  O3'   U A   2      -2.659  -5.835   6.312  1.00  0.00           O  
ATOM     66  P     C A   3      -3.358  -7.221   6.577  1.00  0.00           P  
ATOM     67  OP1   C A   3      -4.291  -7.023   7.712  1.00  0.00           O  
ATOM     68  OP2   C A   3      -2.329  -8.270   6.729  1.00  0.00           O1-
ATOM     69  O5'   C A   3      -4.187  -7.467   5.245  1.00  0.00           O  
ATOM     70  C5'   C A   3      -5.489  -8.104   5.321  1.00  0.00           C  
ATOM     71 1H5'   C A   3      -6.076  -7.731   6.196  1.00  0.00           H  
ATOM     72 2H5'   C A   3      -5.364  -9.204   5.440  1.00  0.00           H  
ATOM     73  C4'   C A   3      -6.373  -7.856   4.079  1.00  0.00           C  
ATOM     74  H4'   C A   3      -7.429  -8.101   4.325  1.00  0.00           H  
ATOM     75  O4'   C A   3      -6.344  -6.453   3.666  1.00  0.00           O  
ATOM     76  C1'   C A   3      -6.484  -6.395   2.250  1.00  0.00           C  
ATOM     77  H1'   C A   3      -7.382  -5.761   2.064  1.00  0.00           H  
ATOM     78  N1    C A   3      -5.307  -5.778   1.576  1.00  0.00           N  
ATOM     79  C6    C A   3      -4.069  -5.840   2.174  1.00  0.00           C  
ATOM     80  H6    C A   3      -4.030  -6.336   3.149  1.00  0.00           H  
ATOM     81  C5    C A   3      -2.996  -5.270   1.611  1.00  0.00           C  
ATOM     82  H5    C A   3      -2.021  -5.261   2.097  1.00  0.00           H  
ATOM     83  C2    C A   3      -5.430  -5.219   0.304  1.00  0.00           C  
ATOM     84  O2    C A   3      -6.527  -5.278  -0.275  1.00  0.00           O  
ATOM     85  N3    C A   3      -4.364  -4.608  -0.261  1.00  0.00           N  
ATOM     86  C4    C A   3      -3.175  -4.595   0.368  1.00  0.00           C  
ATOM     87  N4    C A   3      -2.161  -3.919  -0.160  1.00  0.00           N  
ATOM     88  H41   C A   3      -1.321  -3.792   0.382  1.00  0.00           H  
ATOM     89  H42   C A   3      -2.372  -3.229  -0.867  1.00  0.00           H  
ATOM     90  C2'   C A   3      -6.775  -7.802   1.765  1.00  0.00           C  
ATOM     91  H2'   C A   3      -6.394  -7.986   0.738  1.00  0.00           H  
ATOM     92  O2'   C A   3      -8.172  -8.038   1.825  1.00  0.00           O  
ATOM     93 'HO2   C A   3      -8.334  -8.995   1.744  1.00  0.00           H  
ATOM     94  C3'   C A   3      -6.031  -8.642   2.802  1.00  0.00           C  
ATOM     95  H3'   C A   3      -4.930  -8.570   2.665  1.00  0.00           H  
ATOM     96  O3'   C A   3      -6.461 -10.020   2.922  1.00  0.00           O  
ATOM     97  P     C A   4      -6.346 -10.982   1.673  1.00  0.00           P  
ATOM     98  OP1   C A   4      -6.118 -12.365   2.135  1.00  0.00           O  
ATOM     99  OP2   C A   4      -5.380 -10.424   0.698  1.00  0.00           O1-
ATOM    100  O5'   C A   4      -7.797 -10.859   1.037  1.00  0.00           O  
ATOM    101  C5'   C A   4      -8.841 -11.739   1.538  1.00  0.00           C  
ATOM    102 1H5'   C A   4      -8.916 -11.669   2.650  1.00  0.00           H  
ATOM    103 2H5'   C A   4      -8.609 -12.798   1.276  1.00  0.00           H  
ATOM    104  C4'   C A   4     -10.238 -11.418   0.966  1.00  0.00           C  
ATOM    105  H4'   C A   4     -11.012 -12.029   1.477  1.00  0.00           H  
ATOM    106  O4'   C A   4     -10.576 -10.024   1.199  1.00  0.00           O  
ATOM    107  C1'   C A   4     -11.373  -9.545   0.122  1.00  0.00           C  
ATOM    108  H1'   C A   4     -12.343  -9.255   0.587  1.00  0.00           H  
ATOM    109  N1    C A   4     -10.751  -8.357  -0.526  1.00  0.00           N  
ATOM    110  C6    C A   4      -9.415  -8.418  -0.836  1.00  0.00           C  
ATOM    111  H6    C A   4      -8.900  -9.338  -0.550  1.00  0.00           H  
ATOM    112  C5    C A   4      -8.768  -7.366  -1.350  1.00  0.00           C  
ATOM    113  H5    C A   4      -7.693  -7.371  -1.528  1.00  0.00           H  
ATOM    114  C2    C A   4     -11.478  -7.198  -0.818  1.00  0.00           C  
ATOM    115  O2    C A   4     -12.693  -7.161  -0.558  1.00  0.00           O  
ATOM    116  N3    C A   4     -10.837  -6.123  -1.349  1.00  0.00           N  
ATOM    117  C4    C A   4      -9.511  -6.172  -1.555  1.00  0.00           C  
ATOM    118  N4    C A   4      -8.870  -5.057  -1.889  1.00  0.00           N  
ATOM    119  H41   C A   4      -7.907  -4.995  -1.604  1.00  0.00           H  
ATOM    120  H42   C A   4      -9.401  -4.222  -1.914  1.00  0.00           H  
ATOM    121  C2'   C A   4     -11.626 -10.710  -0.833  1.00  0.00           C  
ATOM    122  H2'   C A   4     -11.624 -10.391  -1.898  1.00  0.00           H  
ATOM    123  O2'   C A   4     -12.862 -11.332  -0.515  1.00  0.00           O  
ATOM    124 'HO2   C A   4     -12.900 -12.162  -1.043  1.00  0.00           H  
ATOM    125  C3'   C A   4     -10.424 -11.632  -0.543  1.00  0.00           C  
ATOM    126  H3'   C A   4      -9.511 -11.241  -1.034  1.00  0.00           H  
ATOM    127  O3'   C A   4     -10.568 -13.042  -0.813  1.00  0.00           O  
ATOM    128  P     C A   5     -11.171 -13.641  -2.134  1.00  0.00           P  
ATOM    129  OP1   C A   5     -12.642 -13.476  -2.050  1.00  0.00           O  
ATOM    130  OP2   C A   5     -10.656 -15.012  -2.324  1.00  0.00           O1-
ATOM    131  O5'   C A   5     -10.598 -12.682  -3.262  1.00  0.00           O  
ATOM    132  C5'   C A   5     -11.466 -12.342  -4.376  1.00  0.00           C  
ATOM    133 1H5'   C A   5     -12.440 -11.936  -4.011  1.00  0.00           H  
ATOM    134 2H5'   C A   5     -11.677 -13.250  -4.989  1.00  0.00           H  
ATOM    135  C4'   C A   5     -10.864 -11.276  -5.312  1.00  0.00           C  
ATOM    136  H4'   C A   5     -11.625 -10.946  -6.052  1.00  0.00           H  
ATOM    137  O4'   C A   5     -10.454 -10.092  -4.567  1.00  0.00           O  
ATOM    138  C1'   C A   5      -9.293  -9.542  -5.181  1.00  0.00           C  
ATOM    139  H1'   C A   5      -9.569  -8.498  -5.458  1.00  0.00           H  
ATOM    140  N1    C A   5      -8.120  -9.509  -4.261  1.00  0.00           N  
ATOM    141  C6    C A   5      -8.039 -10.411  -3.223  1.00  0.00           C  
ATOM    142  H6    C A   5      -8.880 -11.103  -3.126  1.00  0.00           H  
ATOM    143  C5    C A   5      -7.011 -10.391  -2.364  1.00  0.00           C  
ATOM    144  H5    C A   5      -6.955 -11.060  -1.506  1.00  0.00           H  
ATOM    145  C2    C A   5      -7.064  -8.630  -4.499  1.00  0.00           C  
ATOM    146  O2    C A   5      -7.105  -7.898  -5.500  1.00  0.00           O  
ATOM    147  N3    C A   5      -6.022  -8.591  -3.631  1.00  0.00           N  
ATOM    148  C4    C A   5      -5.994  -9.416  -2.574  1.00  0.00           C  
ATOM    149  N4    C A   5      -5.002  -9.286  -1.703  1.00  0.00           N  
ATOM    150  H41   C A   5      -5.075  -9.746  -0.797  1.00  0.00           H  
ATOM    151  H42   C A   5      -4.417  -8.490  -1.796  1.00  0.00           H  
ATOM    152  C2'   C A   5      -9.024 -10.329  -6.457  1.00  0.00           C  
ATOM    153  H2'   C A   5      -7.939 -10.412  -6.681  1.00  0.00           H  
ATOM    154  O2'   C A   5      -9.699  -9.729  -7.551  1.00  0.00           O  
ATOM    155 'HO2   C A   5      -9.777 -10.389  -8.264  1.00  0.00           H  
ATOM    156  C3'   C A   5      -9.618 -11.695  -6.104  1.00  0.00           C  
ATOM    157  H3'   C A   5      -8.959 -12.245  -5.396  1.00  0.00           H  
ATOM    158  O3'   C A   5     -10.004 -12.529  -7.218  1.00  0.00           O  
ATOM    159  P     U A   6      -8.932 -13.005  -8.267  1.00  0.00           P  
ATOM    160  OP1   U A   6      -9.278 -14.355  -8.744  1.00  0.00           O  
ATOM    161  OP2   U A   6      -7.567 -12.797  -7.731  1.00  0.00           O1-
ATOM    162  O5'   U A   6      -9.160 -11.949  -9.429  1.00  0.00           O  
ATOM    163  C5'   U A   6     -10.351 -12.104 -10.250  1.00  0.00           C  
ATOM    164 1H5'   U A   6     -11.270 -12.049  -9.619  1.00  0.00           H  
ATOM    165 2H5'   U A   6     -10.345 -13.095 -10.766  1.00  0.00           H  
ATOM    166  C4'   U A   6     -10.482 -11.028 -11.347  1.00  0.00           C  
ATOM    167  H4'   U A   6     -11.479 -11.099 -11.833  1.00  0.00           H  
ATOM    168  O4'   U A   6     -10.373  -9.687 -10.788  1.00  0.00           O  
ATOM    169  C1'   U A   6      -9.760  -8.835 -11.745  1.00  0.00           C  
ATOM    170  H1'   U A   6     -10.502  -8.028 -11.946  1.00  0.00           H  
ATOM    171  N1    U A   6      -8.484  -8.253 -11.237  1.00  0.00           N  
ATOM    172  C6    U A   6      -7.812  -8.812 -10.167  1.00  0.00           C  
ATOM    173  H6    U A   6      -8.270  -9.707  -9.739  1.00  0.00           H  
ATOM    174  C2    U A   6      -8.019  -7.108 -11.838  1.00  0.00           C  
ATOM    175  O2    U A   6      -8.611  -6.529 -12.743  1.00  0.00           O  
ATOM    176  N3    U A   6      -6.852  -6.618 -11.324  1.00  0.00           N  
ATOM    177  H3    U A   6      -6.483  -5.812 -11.776  1.00  0.00           H  
ATOM    178  C4    U A   6      -6.159  -7.076 -10.231  1.00  0.00           C  
ATOM    179  O4    U A   6      -5.188  -6.439  -9.833  1.00  0.00           O  
ATOM    180  C5    U A   6      -6.700  -8.267  -9.646  1.00  0.00           C  
ATOM    181  H5    U A   6      -6.213  -8.681  -8.765  1.00  0.00           H  
ATOM    182  C2'   U A   6      -9.559  -9.648 -13.021  1.00  0.00           C  
ATOM    183  H2'   U A   6      -8.628  -9.365 -13.560  1.00  0.00           H  
ATOM    184  O2'   U A   6     -10.679  -9.495 -13.882  1.00  0.00           O  
ATOM    185 'HO2   U A   6     -10.528 -10.132 -14.618  1.00  0.00           H  
ATOM    186  C3'   U A   6      -9.441 -11.076 -12.469  1.00  0.00           C  
ATOM    187  H3'   U A   6      -8.457 -11.225 -11.980  1.00  0.00           H  
ATOM    188  O3'   U A   6      -9.740 -12.166 -13.367  1.00  0.00           O  
ATOM    189  P     C A   7      -9.167 -12.274 -14.829  1.00  0.00           P  
ATOM    190  OP1   C A   7      -9.906 -11.290 -15.658  1.00  0.00           O  
ATOM    191  OP2   C A   7      -9.216 -13.684 -15.265  1.00  0.00           O1-
ATOM    192  O5'   C A   7      -7.660 -11.802 -14.665  1.00  0.00           O  
ATOM    193  C5'   C A   7      -6.963 -11.236 -15.808  1.00  0.00           C  
ATOM    194 1H5'   C A   7      -7.623 -10.529 -16.365  1.00  0.00           H  
ATOM    195 2H5'   C A   7      -6.664 -12.048 -16.511  1.00  0.00           H  
ATOM    196  C4'   C A   7      -5.689 -10.433 -15.441  1.00  0.00           C  
ATOM    197  H4'   C A   7      -5.450  -9.723 -16.260  1.00  0.00           H  
ATOM    198  O4'   C A   7      -5.887  -9.633 -14.231  1.00  0.00           O  
ATOM    199  C1'   C A   7      -4.676  -9.605 -13.485  1.00  0.00           C  
ATOM    200  H1'   C A   7      -4.419  -8.524 -13.390  1.00  0.00           H  
ATOM    201  N1    C A   7      -4.816 -10.195 -12.126  1.00  0.00           N  
ATOM    202  C6    C A   7      -5.749 -11.183 -11.901  1.00  0.00           C  
ATOM    203  H6    C A   7      -6.372 -11.459 -12.758  1.00  0.00           H  
ATOM    204  C5    C A   7      -5.908 -11.725 -10.685  1.00  0.00           C  
ATOM    205  H5    C A   7      -6.674 -12.470 -10.474  1.00  0.00           H  
ATOM    206  C2    C A   7      -3.956  -9.806 -11.097  1.00  0.00           C  
ATOM    207  O2    C A   7      -3.079  -8.960 -11.332  1.00  0.00           O  
ATOM    208  N3    C A   7      -4.106 -10.344  -9.862  1.00  0.00           N  
ATOM    209  C4    C A   7      -5.060 -11.258  -9.639  1.00  0.00           C  
ATOM    210  N4    C A   7      -5.222 -11.692  -8.395  1.00  0.00           N  
ATOM    211  H41   C A   7      -6.080 -12.182  -8.141  1.00  0.00           H  
ATOM    212  H42   C A   7      -4.699 -11.246  -7.681  1.00  0.00           H  
ATOM    213  C2'   C A   7      -3.599 -10.287 -14.311  1.00  0.00           C  
ATOM    214  H2'   C A   7      -2.858 -10.838 -13.690  1.00  0.00           H  
ATOM    215  O2'   C A   7      -2.938  -9.347 -15.138  1.00  0.00           O  
ATOM    216 'HO2   C A   7      -2.821  -9.841 -15.964  1.00  0.00           H  
ATOM    217  C3'   C A   7      -4.408 -11.248 -15.177  1.00  0.00           C  
ATOM    218  H3'   C A   7      -4.726 -12.138 -14.584  1.00  0.00           H  
ATOM    219  O3'   C A   7      -3.742 -11.571 -16.427  1.00  0.00           O  
ATOM    220  P     C A   8      -3.309 -13.052 -16.777  1.00  0.00           P  
ATOM    221  OP1   C A   8      -3.966 -13.437 -18.043  1.00  0.00           O  
ATOM    222  OP2   C A   8      -3.516 -13.932 -15.607  1.00  0.00           O1-
ATOM    223  O5'   C A   8      -1.749 -12.976 -17.036  1.00  0.00           O  
ATOM    224  C5'   C A   8      -0.851 -11.903 -16.694  1.00  0.00           C  
ATOM    225 1H5'   C A   8      -1.303 -11.187 -15.974  1.00  0.00           H  
ATOM    226 2H5'   C A   8      -0.594 -11.343 -17.620  1.00  0.00           H  
ATOM    227  C4'   C A   8       0.473 -12.389 -16.059  1.00  0.00           C  
ATOM    228  H4'   C A   8       1.139 -11.522 -15.860  1.00  0.00           H  
ATOM    229  O4'   C A   8       0.200 -13.011 -14.764  1.00  0.00           O  
ATOM    230  C1'   C A   8       1.089 -14.110 -14.575  1.00  0.00           C  
ATOM    231  H1'   C A   8       1.602 -13.922 -13.604  1.00  0.00           H  
ATOM    232  N1    C A   8       0.386 -15.430 -14.519  1.00  0.00           N  
ATOM    233  C6    C A   8      -0.893 -15.537 -15.015  1.00  0.00           C  
ATOM    234  H6    C A   8      -1.336 -14.617 -15.400  1.00  0.00           H  
ATOM    235  C5    C A   8      -1.562 -16.696 -14.991  1.00  0.00           C  
ATOM    236  H5    C A   8      -2.580 -16.776 -15.367  1.00  0.00           H  
ATOM    237  C2    C A   8       1.011 -16.560 -13.986  1.00  0.00           C  
ATOM    238  O2    C A   8       2.163 -16.461 -13.533  1.00  0.00           O  
ATOM    239  N3    C A   8       0.350 -17.744 -13.959  1.00  0.00           N  
ATOM    240  C4    C A   8      -0.898 -17.826 -14.441  1.00  0.00           C  
ATOM    241  N4    C A   8      -1.519 -19.005 -14.392  1.00  0.00           N  
ATOM    242  H41   C A   8      -2.451 -19.128 -14.712  1.00  0.00           H  
ATOM    243  H42   C A   8      -1.021 -19.771 -13.996  1.00  0.00           H  
ATOM    244  C2'   C A   8       2.117 -14.047 -15.692  1.00  0.00           C  
ATOM    245  H2'   C A   8       2.500 -15.051 -15.975  1.00  0.00           H  
ATOM    246  O2'   C A   8       3.191 -13.199 -15.321  1.00  0.00           O  
ATOM    247 'HO2   C A   8       3.675 -12.984 -16.138  1.00  0.00           H  
ATOM    248  C3'   C A   8       1.304 -13.434 -16.831  1.00  0.00           C  
ATOM    249  H3'   C A   8       0.585 -14.173 -17.251  1.00  0.00           H  
ATOM    250  O3'   C A   8       2.086 -12.799 -17.875  1.00  0.00           O  
ATOM    251  P     C A   9       3.050 -13.701 -18.753  1.00  0.00           P  
ATOM    252  OP1   C A   9       3.111 -13.143 -20.121  1.00  0.00           O  
ATOM    253  OP2   C A   9       2.666 -15.119 -18.594  1.00  0.00           O1-
ATOM    254  O5'   C A   9       4.439 -13.469 -18.013  1.00  0.00           O  
ATOM    255  C5'   C A   9       5.526 -12.820 -18.727  1.00  0.00           C  
ATOM    256 1H5'   C A   9       5.199 -11.811 -19.068  1.00  0.00           H  
ATOM    257 2H5'   C A   9       5.802 -13.409 -19.635  1.00  0.00           H  
ATOM    258  C4'   C A   9       6.821 -12.620 -17.894  1.00  0.00           C  
ATOM    259  H4'   C A   9       7.411 -11.776 -18.311  1.00  0.00           H  
ATOM    260  O4'   C A   9       6.515 -12.283 -16.503  1.00  0.00           O  
ATOM    261  C1'   C A   9       7.441 -12.937 -15.642  1.00  0.00           C  
ATOM    262  H1'   C A   9       7.898 -12.126 -15.028  1.00  0.00           H  
ATOM    263  N1    C A   9       6.777 -13.924 -14.753  1.00  0.00           N  
ATOM    264  C6    C A   9       5.787 -14.719 -15.281  1.00  0.00           C  
ATOM    265  H6    C A   9       5.521 -14.534 -16.323  1.00  0.00           H  
ATOM    266  C5    C A   9       5.115 -15.593 -14.524  1.00  0.00           C  
ATOM    267  H5    C A   9       4.269 -16.160 -14.906  1.00  0.00           H  
ATOM    268  C2    C A   9       7.203 -14.141 -13.442  1.00  0.00           C  
ATOM    269  O2    C A   9       8.182 -13.519 -12.997  1.00  0.00           O  
ATOM    270  N3    C A   9       6.524 -15.009 -12.660  1.00  0.00           N  
ATOM    271  C4    C A   9       5.463 -15.672 -13.150  1.00  0.00           C  
ATOM    272  N4    C A   9       4.709 -16.386 -12.327  1.00  0.00           N  
ATOM    273  H41   C A   9       3.778 -16.619 -12.624  1.00  0.00           H  
ATOM    274  H42   C A   9       4.893 -16.345 -11.341  1.00  0.00           H  
ATOM    275  C2'   C A   9       8.519 -13.559 -16.501  1.00  0.00           C  
ATOM    276  H2'   C A   9       8.908 -14.505 -16.072  1.00  0.00           H  
ATOM    277  O2'   C A   9       9.583 -12.648 -16.709  1.00  0.00           O  
ATOM    278 'HO2   C A   9      10.014 -12.987 -17.505  1.00  0.00           H  
ATOM    279  C3'   C A   9       7.779 -13.828 -17.810  1.00  0.00           C  
ATOM    280  H3'   C A   9       7.131 -14.730 -17.726  1.00  0.00           H  
ATOM    281  O3'   C A   9       8.641 -13.873 -18.971  1.00  0.00           O  
ATOM    282  P     C A  10       9.218 -15.257 -19.478  1.00  0.00           P  
ATOM    283  OP1   C A  10      10.223 -14.969 -20.524  1.00  0.00           O  
ATOM    284  OP2   C A  10       8.092 -16.148 -19.816  1.00  0.00           O1-
ATOM    285  O5'   C A  10       9.944 -15.828 -18.190  1.00  0.00           O  
ATOM    286  C5'   C A  10      11.379 -15.690 -18.034  1.00  0.00           C  
ATOM    287 1H5'   C A  10      11.681 -14.627 -18.172  1.00  0.00           H  
ATOM    288 2H5'   C A  10      11.908 -16.298 -18.806  1.00  0.00           H  
ATOM    289  C4'   C A  10      11.897 -16.138 -16.647  1.00  0.00           C  
ATOM    290  H4'   C A  10      12.906 -15.713 -16.460  1.00  0.00           H  
ATOM    291  O4'   C A  10      11.018 -15.665 -15.578  1.00  0.00           O  
ATOM    292  C1'   C A  10      10.963 -16.639 -14.549  1.00  0.00           C  
ATOM    293  H1'   C A  10      11.295 -16.111 -13.625  1.00  0.00           H  
ATOM    294  N1    C A  10       9.602 -17.206 -14.355  1.00  0.00           N  
ATOM    295  C6    C A  10       8.816 -17.465 -15.455  1.00  0.00           C  
ATOM    296  H6    C A  10       9.209 -17.123 -16.418  1.00  0.00           H  
ATOM    297  C5    C A  10       7.617 -18.050 -15.329  1.00  0.00           C  
ATOM    298  H5    C A  10       6.976 -18.244 -16.186  1.00  0.00           H  
ATOM    299  C2    C A  10       9.183 -17.624 -13.093  1.00  0.00           C  
ATOM    300  O2    C A  10       9.936 -17.479 -12.118  1.00  0.00           O  
ATOM    301  N3    C A  10       7.964 -18.183 -12.942  1.00  0.00           N  
ATOM    302  C4    C A  10       7.200 -18.424 -14.018  1.00  0.00           C  
ATOM    303  N4    C A  10       6.018 -19.007 -13.832  1.00  0.00           N  
ATOM    304  H41   C A  10       5.426 -19.263 -14.586  1.00  0.00           H  
ATOM    305  H42   C A  10       5.733 -19.196 -12.890  1.00  0.00           H  
ATOM    306  C2'   C A  10      11.964 -17.724 -14.885  1.00  0.00           C  
ATOM    307  H2'   C A  10      11.624 -18.730 -14.560  1.00  0.00           H  
ATOM    308  O2'   C A  10      13.224 -17.446 -14.303  1.00  0.00           O  
ATOM    309 'HO2   C A  10      13.756 -18.237 -14.479  1.00  0.00           H  
ATOM    310  C3'   C A  10      12.010 -17.652 -16.412  1.00  0.00           C  
ATOM    311  H3'   C A  10      11.091 -18.094 -16.859  1.00  0.00           H  
ATOM    312  O3'   C A  10      13.220 -18.175 -17.011  1.00  0.00           O  
ATOM    313  P     A A  11      13.281 -19.719 -17.357  1.00  0.00           P  
ATOM    314  OP1   A A  11      14.553 -19.992 -18.062  1.00  0.00           O  
ATOM    315  OP2   A A  11      12.024 -20.120 -18.017  1.00  0.00           O1-
ATOM    316  O5'   A A  11      13.325 -20.388 -15.920  1.00  0.00           O  
ATOM    317  C5'   A A  11      14.600 -20.666 -15.292  1.00  0.00           C  
ATOM    318 1H5'   A A  11      15.272 -19.779 -15.354  1.00  0.00           H  
ATOM    319 2H5'   A A  11      15.106 -21.512 -15.814  1.00  0.00           H  
ATOM    320  C4'   A A  11      14.465 -21.042 -13.801  1.00  0.00           C  
ATOM    321  H4'   A A  11      15.450 -20.939 -13.296  1.00  0.00           H  
ATOM    322  O4'   A A  11      13.525 -20.158 -13.112  1.00  0.00           O  
ATOM    323  C1'   A A  11      12.824 -20.907 -12.131  1.00  0.00           C  
ATOM    324  H1'   A A  11      12.927 -20.362 -11.165  1.00  0.00           H  
ATOM    325  N9    A A  11      11.408 -21.057 -12.482  1.00  0.00           N  
ATOM    326  C5    A A  11       9.240 -21.384 -12.380  1.00  0.00           C  
ATOM    327  N7    A A  11       9.551 -21.305 -13.730  1.00  0.00           N  
ATOM    328  C8    A A  11      10.850 -21.124 -13.740  1.00  0.00           C  
ATOM    329  H8    A A  11      11.461 -21.021 -14.641  1.00  0.00           H  
ATOM    330  N1    A A  11       8.074 -21.718 -10.347  1.00  0.00           N  
ATOM    331  C2    A A  11       9.240 -21.532  -9.731  1.00  0.00           C  
ATOM    332  H2    A A  11       9.199 -21.575  -8.637  1.00  0.00           H  
ATOM    333  N3    A A  11      10.436 -21.250 -10.256  1.00  0.00           N  
ATOM    334  C4    A A  11      10.372 -21.228 -11.601  1.00  0.00           C  
ATOM    335  C6    A A  11       8.035 -21.645 -11.697  1.00  0.00           C  
ATOM    336  N6    A A  11       6.858 -21.856 -12.300  1.00  0.00           N  
ATOM    337  H61   A A  11       6.848 -22.154 -13.259  1.00  0.00           H  
ATOM    338  H62   A A  11       6.123 -22.201 -11.701  1.00  0.00           H  
ATOM    339  C2'   A A  11      13.507 -22.253 -12.029  1.00  0.00           C  
ATOM    340  H2'   A A  11      12.812 -23.059 -11.706  1.00  0.00           H  
ATOM    341  O2'   A A  11      14.603 -22.169 -11.130  1.00  0.00           O  
ATOM    342 'HO2   A A  11      15.104 -23.013 -11.221  1.00  0.00           H  
ATOM    343  C3'   A A  11      13.955 -22.458 -13.486  1.00  0.00           C  
ATOM    344  H3'   A A  11      13.083 -22.649 -14.147  1.00  0.00           H  
ATOM    345  O3'   A A  11      14.986 -23.431 -13.743  1.00  0.00           O  
ATOM    346  P     G A  12      15.098 -24.812 -12.994  1.00  0.00           P  
ATOM    347  OP1   G A  12      15.701 -24.524 -11.670  1.00  0.00           O  
ATOM    348  OP2   G A  12      15.804 -25.779 -13.859  1.00  0.00           O1-
ATOM    349  O5'   G A  12      13.602 -25.265 -12.764  1.00  0.00           O  
ATOM    350  C5'   G A  12      12.775 -25.807 -13.814  1.00  0.00           C  
ATOM    351 1H5'   G A  12      13.282 -26.679 -14.291  1.00  0.00           H  
ATOM    352 2H5'   G A  12      12.568 -25.046 -14.601  1.00  0.00           H  
ATOM    353  C4'   G A  12      11.448 -26.304 -13.217  1.00  0.00           C  
ATOM    354  H4'   G A  12      11.655 -26.806 -12.244  1.00  0.00           H  
ATOM    355  O4'   G A  12      10.508 -25.210 -12.969  1.00  0.00           O  
ATOM    356  C1'   G A  12       9.226 -25.798 -12.769  1.00  0.00           C  
ATOM    357  H1'   G A  12       9.049 -25.756 -11.670  1.00  0.00           H  
ATOM    358  N9    G A  12       8.129 -25.084 -13.445  1.00  0.00           N  
ATOM    359  C4    G A  12       6.795 -25.306 -13.205  1.00  0.00           C  
ATOM    360  N2    G A  12       4.346 -26.987 -11.472  1.00  0.00           N  
ATOM    361  H21   G A  12       4.913 -27.492 -10.833  1.00  0.00           H  
ATOM    362  H22   G A  12       3.376 -26.837 -11.238  1.00  0.00           H  
ATOM    363  N3    G A  12       6.292 -26.190 -12.331  1.00  0.00           N  
ATOM    364  C2    G A  12       4.970 -26.175 -12.293  1.00  0.00           C  
ATOM    365  N1    G A  12       4.197 -25.361 -13.076  1.00  0.00           N  
ATOM    366  H1    G A  12       3.197 -25.383 -12.947  1.00  0.00           H  
ATOM    367  C6    G A  12       4.687 -24.432 -13.991  1.00  0.00           C  
ATOM    368  O6    G A  12       3.939 -23.723 -14.670  1.00  0.00           O  
ATOM    369  C5    G A  12       6.114 -24.445 -14.039  1.00  0.00           C  
ATOM    370  N7    G A  12       7.006 -23.688 -14.797  1.00  0.00           N  
ATOM    371  C8    G A  12       8.195 -24.110 -14.415  1.00  0.00           C  
ATOM    372  H8    G A  12       9.155 -23.732 -14.781  1.00  0.00           H  
ATOM    373  C2'   G A  12       9.308 -27.257 -13.207  1.00  0.00           C  
ATOM    374  H2'   G A  12       8.446 -27.566 -13.837  1.00  0.00           H  
ATOM    375  O2'   G A  12       9.392 -28.090 -12.065  1.00  0.00           O  
ATOM    376 'HO2   G A  12       9.585 -28.998 -12.353  1.00  0.00           H  
ATOM    377  C3'   G A  12      10.598 -27.283 -14.030  1.00  0.00           C  
ATOM    378  H3'   G A  12      10.445 -26.805 -15.025  1.00  0.00           H  
ATOM    379  O3'   G A  12      11.232 -28.580 -14.149  1.00  0.00           O  
ATOM    380  P     U A  13      10.500 -29.646 -15.066  1.00  0.00           P  
ATOM    381  OP1   U A  13      11.500 -30.527 -15.701  1.00  0.00           O  
ATOM    382  OP2   U A  13       9.533 -28.954 -15.947  1.00  0.00           O1-
ATOM    383  O5'   U A  13       9.670 -30.475 -14.005  1.00  0.00           O  
ATOM    384  C5'   U A  13      10.326 -31.347 -13.056  1.00  0.00           C  
ATOM    385 1H5'   U A  13      11.085 -30.780 -12.467  1.00  0.00           H  
ATOM    386 2H5'   U A  13      10.851 -32.173 -13.591  1.00  0.00           H  
ATOM    387  C4'   U A  13       9.332 -31.980 -12.057  1.00  0.00           C  
ATOM    388  H4'   U A  13       9.877 -32.457 -11.214  1.00  0.00           H  
ATOM    389  O4'   U A  13       8.458 -30.957 -11.485  1.00  0.00           O  
ATOM    390  C1'   U A  13       7.127 -31.454 -11.385  1.00  0.00           C  
ATOM    391  H1'   U A  13       6.818 -31.298 -10.325  1.00  0.00           H  
ATOM    392  N1    U A  13       6.179 -30.741 -12.306  1.00  0.00           N  
ATOM    393  C6    U A  13       6.637 -29.811 -13.214  1.00  0.00           C  
ATOM    394  H6    U A  13       7.706 -29.607 -13.183  1.00  0.00           H  
ATOM    395  C2    U A  13       4.829 -31.007 -12.204  1.00  0.00           C  
ATOM    396  O2    U A  13       4.372 -31.799 -11.388  1.00  0.00           O  
ATOM    397  N3    U A  13       4.029 -30.324 -13.083  1.00  0.00           N  
ATOM    398  H3    U A  13       3.040 -30.540 -13.029  1.00  0.00           H  
ATOM    399  C4    U A  13       4.425 -29.398 -14.025  1.00  0.00           C  
ATOM    400  O4    U A  13       3.602 -28.849 -14.749  1.00  0.00           O  
ATOM    401  C5    U A  13       5.832 -29.154 -14.058  1.00  0.00           C  
ATOM    402  H5    U A  13       6.222 -28.421 -14.760  1.00  0.00           H  
ATOM    403  C2'   U A  13       7.203 -32.946 -11.667  1.00  0.00           C  
ATOM    404  H2'   U A  13       6.271 -33.348 -12.112  1.00  0.00           H  
ATOM    405  O2'   U A  13       7.509 -33.655 -10.484  1.00  0.00           O  
ATOM    406 'HO2   U A  13       8.166 -34.315 -10.741  1.00  0.00           H  
ATOM    407  C3'   U A  13       8.366 -33.024 -12.646  1.00  0.00           C  
ATOM    408  H3'   U A  13       8.073 -32.629 -13.647  1.00  0.00           H  
ATOM    409  O3'   U A  13       8.993 -34.335 -12.711  1.00  0.00           O  
ATOM    410  P     U A  14       8.368 -35.383 -13.725  1.00  0.00           P  
ATOM    411  OP1   U A  14       9.156 -35.425 -14.968  1.00  0.00           O  
ATOM    412  OP2   U A  14       6.924 -35.092 -13.887  1.00  0.00           O1-
ATOM    413  O5'   U A  14       8.496 -36.780 -13.002  1.00  0.00           O  
ATOM    414  C5'   U A  14       8.325 -36.972 -11.579  1.00  0.00           C  
ATOM    415 1H5'   U A  14       7.785 -36.121 -11.104  1.00  0.00           H  
ATOM    416 2H5'   U A  14       9.325 -37.048 -11.098  1.00  0.00           H  
ATOM    417  C4'   U A  14       7.517 -38.238 -11.204  1.00  0.00           C  
ATOM    418  H4'   U A  14       7.443 -38.288 -10.093  1.00  0.00           H  
ATOM    419  O4'   U A  14       6.162 -38.155 -11.735  1.00  0.00           O  
ATOM    420  C1'   U A  14       5.928 -39.245 -12.602  1.00  0.00           C  
ATOM    421  H1'   U A  14       5.423 -40.025 -11.984  1.00  0.00           H  
ATOM    422  N1    U A  14       5.103 -38.795 -13.743  1.00  0.00           N  
ATOM    423  C6    U A  14       5.626 -37.864 -14.603  1.00  0.00           C  
ATOM    424  H6    U A  14       6.621 -37.504 -14.341  1.00  0.00           H  
ATOM    425  C2    U A  14       3.799 -39.215 -13.853  1.00  0.00           C  
ATOM    426  O2    U A  14       3.270 -39.997 -13.072  1.00  0.00           O  
ATOM    427  N3    U A  14       3.126 -38.710 -14.935  1.00  0.00           N  
ATOM    428  H3    U A  14       2.151 -38.929 -14.968  1.00  0.00           H  
ATOM    429  C4    U A  14       3.605 -37.837 -15.884  1.00  0.00           C  
ATOM    430  O4    U A  14       2.905 -37.534 -16.844  1.00  0.00           O  
ATOM    431  C5    U A  14       4.943 -37.384 -15.652  1.00  0.00           C  
ATOM    432  H5    U A  14       5.379 -36.660 -16.336  1.00  0.00           H  
ATOM    433  C2'   U A  14       7.290 -39.783 -13.010  1.00  0.00           C  
ATOM    434  H2'   U A  14       7.760 -39.139 -13.784  1.00  0.00           H  
ATOM    435  O2'   U A  14       7.252 -41.129 -13.456  1.00  0.00           O  
ATOM    436 'HO2   U A  14       7.387 -41.711 -12.678  1.00  0.00           H  
ATOM    437  C3'   U A  14       8.056 -39.598 -11.700  1.00  0.00           C  
ATOM    438  H3'   U A  14       9.142 -39.464 -11.907  1.00  0.00           H  
ATOM    439  O3'   U A  14       7.809 -40.626 -10.715  1.00  0.00           O  
ATOM    440  P     C A  15       8.752 -41.876 -10.591  1.00  0.00           P  
ATOM    441  OP1   C A  15      10.144 -41.492 -10.914  1.00  0.00           O  
ATOM    442  OP2   C A  15       8.135 -42.912 -11.452  1.00  0.00           O1-
ATOM    443  O5'   C A  15       8.656 -42.297  -9.073  1.00  0.00           O  
ATOM    444  C5'   C A  15       7.405 -42.597  -8.409  1.00  0.00           C  
ATOM    445 1H5'   C A  15       7.407 -43.671  -8.117  1.00  0.00           H  
ATOM    446 2H5'   C A  15       6.519 -42.439  -9.068  1.00  0.00           H  
ATOM    447  C4'   C A  15       7.194 -41.777  -7.118  1.00  0.00           C  
ATOM    448  H4'   C A  15       8.066 -41.867  -6.434  1.00  0.00           H  
ATOM    449  O4'   C A  15       7.019 -40.365  -7.441  1.00  0.00           O  
ATOM    450  C1'   C A  15       5.958 -39.815  -6.657  1.00  0.00           C  
ATOM    451  H1'   C A  15       6.392 -38.921  -6.149  1.00  0.00           H  
ATOM    452  N1    C A  15       4.788 -39.368  -7.488  1.00  0.00           N  
ATOM    453  C6    C A  15       4.853 -39.499  -8.862  1.00  0.00           C  
ATOM    454  H6    C A  15       5.751 -39.977  -9.269  1.00  0.00           H  
ATOM    455  C5    C A  15       3.864 -39.069  -9.654  1.00  0.00           C  
ATOM    456  H5    C A  15       3.902 -39.156 -10.737  1.00  0.00           H  
ATOM    457  C2    C A  15       3.692 -38.703  -6.919  1.00  0.00           C  
ATOM    458  O2    C A  15       3.676 -38.480  -5.700  1.00  0.00           O  
ATOM    459  N3    C A  15       2.668 -38.294  -7.713  1.00  0.00           N  
ATOM    460  C4    C A  15       2.750 -38.443  -9.041  1.00  0.00           C  
ATOM    461  N4    C A  15       1.770 -37.963  -9.800  1.00  0.00           N  
ATOM    462  H41   C A  15       2.006 -37.697 -10.739  1.00  0.00           H  
ATOM    463  H42   C A  15       0.993 -37.545  -9.346  1.00  0.00           H  
ATOM    464  C2'   C A  15       5.605 -40.861  -5.604  1.00  0.00           C  
ATOM    465  H2'   C A  15       4.539 -40.830  -5.297  1.00  0.00           H  
ATOM    466  O2'   C A  15       6.437 -40.672  -4.476  1.00  0.00           O  
ATOM    467 'HO2   C A  15       6.086 -39.919  -3.949  1.00  0.00           H  
ATOM    468  C3'   C A  15       5.918 -42.167  -6.343  1.00  0.00           C  
ATOM    469  H3'   C A  15       5.125 -42.361  -7.098  1.00  0.00           H  
ATOM    470  O3'   C A  15       6.160 -43.354  -5.555  1.00  0.00           O  
ATOM    471  P     A A  16       5.234 -43.856  -4.382  1.00  0.00           P  
ATOM    472  OP1   A A  16       5.190 -45.338  -4.425  1.00  0.00           O  
ATOM    473  OP2   A A  16       3.923 -43.172  -4.418  1.00  0.00           O1-
ATOM    474  O5'   A A  16       6.036 -43.432  -3.083  1.00  0.00           O  
ATOM    475  C5'   A A  16       5.425 -42.697  -1.996  1.00  0.00           C  
ATOM    476 1H5'   A A  16       4.630 -43.323  -1.535  1.00  0.00           H  
ATOM    477 2H5'   A A  16       4.944 -41.764  -2.376  1.00  0.00           H  
ATOM    478  C4'   A A  16       6.422 -42.297  -0.872  1.00  0.00           C  
ATOM    479  H4'   A A  16       5.898 -42.182   0.099  1.00  0.00           H  
ATOM    480  O4'   A A  16       7.464 -43.317  -0.702  1.00  0.00           O  
ATOM    481  C1'   A A  16       8.741 -42.707  -0.735  1.00  0.00           C  
ATOM    482  H1'   A A  16       9.298 -43.125   0.136  1.00  0.00           H  
ATOM    483  N9    A A  16       9.453 -43.011  -1.984  1.00  0.00           N  
ATOM    484  C5    A A  16      10.995 -43.661  -3.406  1.00  0.00           C  
ATOM    485  N7    A A  16       9.955 -43.187  -4.173  1.00  0.00           N  
ATOM    486  C8    A A  16       9.049 -42.817  -3.295  1.00  0.00           C  
ATOM    487  H8    A A  16       8.075 -42.391  -3.557  1.00  0.00           H  
ATOM    488  N1    A A  16      13.098 -44.555  -2.764  1.00  0.00           N  
ATOM    489  C2    A A  16      12.683 -44.388  -1.504  1.00  0.00           C  
ATOM    490  H2    A A  16      13.394 -44.692  -0.730  1.00  0.00           H  
ATOM    491  N3    A A  16      11.520 -43.924  -1.045  1.00  0.00           N  
ATOM    492  C4    A A  16      10.709 -43.564  -2.061  1.00  0.00           C  
ATOM    493  C6    A A  16      12.252 -44.189  -3.759  1.00  0.00           C  
ATOM    494  N6    A A  16      12.642 -44.316  -5.039  1.00  0.00           N  
ATOM    495  H61   A A  16      12.031 -43.955  -5.748  1.00  0.00           H  
ATOM    496  H62   A A  16      13.597 -44.502  -5.224  1.00  0.00           H  
ATOM    497  C2'   A A  16       8.557 -41.221  -0.530  1.00  0.00           C  
ATOM    498  H2'   A A  16       9.332 -40.612  -1.047  1.00  0.00           H  
ATOM    499  O2'   A A  16       8.547 -40.902   0.847  1.00  0.00           O  
ATOM    500 'HO2   A A  16       7.987 -40.114   0.902  1.00  0.00           H  
ATOM    501  C3'   A A  16       7.189 -40.986  -1.151  1.00  0.00           C  
ATOM    502  H3'   A A  16       7.290 -40.948  -2.257  1.00  0.00           H  
ATOM    503  O3'   A A  16       6.490 -39.841  -0.602  1.00  0.00           O  
ATOM    504  P     U A  17       6.349 -38.518  -1.447  1.00  0.00           P  
ATOM    505  OP1   U A  17       5.657 -37.509  -0.619  1.00  0.00           O  
ATOM    506  OP2   U A  17       5.664 -38.851  -2.708  1.00  0.00           O1-
ATOM    507  O5'   U A  17       7.829 -38.033  -1.691  1.00  0.00           O  
ATOM    508  C5'   U A  17       8.611 -38.355  -2.867  1.00  0.00           C  
ATOM    509 1H5'   U A  17       8.186 -39.213  -3.437  1.00  0.00           H  
ATOM    510 2H5'   U A  17       9.630 -38.664  -2.541  1.00  0.00           H  
ATOM    511  C4'   U A  17       8.792 -37.186  -3.861  1.00  0.00           C  
ATOM    512  H4'   U A  17       9.200 -37.576  -4.819  1.00  0.00           H  
ATOM    513  O4'   U A  17       7.527 -36.543  -4.178  1.00  0.00           O  
ATOM    514  C1'   U A  17       7.748 -35.170  -4.452  1.00  0.00           C  
ATOM    515  H1'   U A  17       7.429 -35.019  -5.511  1.00  0.00           H  
ATOM    516  N1    U A  17       6.960 -34.295  -3.536  1.00  0.00           N  
ATOM    517  C6    U A  17       6.445 -34.783  -2.352  1.00  0.00           C  
ATOM    518  H6    U A  17       6.714 -35.814  -2.114  1.00  0.00           H  
ATOM    519  C2    U A  17       6.700 -33.007  -3.938  1.00  0.00           C  
ATOM    520  O2    U A  17       7.071 -32.548  -5.011  1.00  0.00           O  
ATOM    521  N3    U A  17       5.961 -32.264  -3.059  1.00  0.00           N  
ATOM    522  H3    U A  17       5.819 -31.310  -3.321  1.00  0.00           H  
ATOM    523  C4    U A  17       5.390 -32.685  -1.883  1.00  0.00           C  
ATOM    524  O4    U A  17       4.729 -31.896  -1.215  1.00  0.00           O  
ATOM    525  C5    U A  17       5.668 -34.048  -1.542  1.00  0.00           C  
ATOM    526  H5    U A  17       5.271 -34.451  -0.611  1.00  0.00           H  
ATOM    527  C2'   U A  17       9.250 -34.921  -4.349  1.00  0.00           C  
ATOM    528  H2'   U A  17       9.484 -33.924  -3.928  1.00  0.00           H  
ATOM    529  O2'   U A  17       9.881 -35.069  -5.607  1.00  0.00           O  
ATOM    530 'HO2   U A  17      10.701 -35.536  -5.392  1.00  0.00           H  
ATOM    531  C3'   U A  17       9.702 -36.034  -3.411  1.00  0.00           C  
ATOM    532  H3'   U A  17       9.426 -35.808  -2.355  1.00  0.00           H  
ATOM    533  O3'   U A  17      11.092 -36.401  -3.578  1.00  0.00           O  
ATOM    534  P     U A  18      12.188 -35.927  -2.546  1.00  0.00           P  
ATOM    535  OP1   U A  18      13.504 -36.023  -3.219  1.00  0.00           O  
ATOM    536  OP2   U A  18      12.012 -36.680  -1.290  1.00  0.00           O1-
ATOM    537  O5'   U A  18      11.827 -34.403  -2.287  1.00  0.00           O  
ATOM    538  C5'   U A  18      12.445 -33.390  -3.122  1.00  0.00           C  
ATOM    539 1H5'   U A  18      12.263 -33.609  -4.201  1.00  0.00           H  
ATOM    540 2H5'   U A  18      13.548 -33.372  -2.953  1.00  0.00           H  
ATOM    541  C4'   U A  18      11.912 -31.966  -2.853  1.00  0.00           C  
ATOM    542  H4'   U A  18      12.298 -31.266  -3.625  1.00  0.00           H  
ATOM    543  O4'   U A  18      10.456 -31.931  -2.932  1.00  0.00           O  
ATOM    544  C1'   U A  18       9.966 -30.946  -2.047  1.00  0.00           C  
ATOM    545  H1'   U A  18       9.414 -30.218  -2.687  1.00  0.00           H  
ATOM    546  N1    U A  18       9.081 -31.548  -1.011  1.00  0.00           N  
ATOM    547  C6    U A  18       9.338 -32.806  -0.506  1.00  0.00           C  
ATOM    548  H6    U A  18      10.191 -33.325  -0.952  1.00  0.00           H  
ATOM    549  C2    U A  18       8.016 -30.808  -0.560  1.00  0.00           C  
ATOM    550  O2    U A  18       7.743 -29.695  -0.993  1.00  0.00           O  
ATOM    551  N3    U A  18       7.260 -31.413   0.406  1.00  0.00           N  
ATOM    552  H3    U A  18       6.426 -30.923   0.661  1.00  0.00           H  
ATOM    553  C4    U A  18       7.389 -32.694   0.883  1.00  0.00           C  
ATOM    554  O4    U A  18       6.538 -33.144   1.643  1.00  0.00           O  
ATOM    555  C5    U A  18       8.545 -33.393   0.405  1.00  0.00           C  
ATOM    556  H5    U A  18       8.714 -34.413   0.743  1.00  0.00           H  
ATOM    557  C2'   U A  18      11.167 -30.248  -1.428  1.00  0.00           C  
ATOM    558  H2'   U A  18      10.976 -29.949  -0.378  1.00  0.00           H  
ATOM    559  O2'   U A  18      11.537 -29.102  -2.176  1.00  0.00           O  
ATOM    560 'HO2   U A  18      12.343 -28.764  -1.729  1.00  0.00           H  
ATOM    561  C3'   U A  18      12.240 -31.345  -1.489  1.00  0.00           C  
ATOM    562  H3'   U A  18      12.050 -32.129  -0.724  1.00  0.00           H  
ATOM    563  O3'   U A  18      13.622 -30.910  -1.449  1.00  0.00           O  
ATOM    564  P     G A  19      14.118 -29.981  -0.271  1.00  0.00           P  
ATOM    565  OP1   G A  19      13.621 -28.613  -0.554  1.00  0.00           O  
ATOM    566  OP2   G A  19      15.577 -30.145  -0.099  1.00  0.00           O1-
ATOM    567  O5'   G A  19      13.367 -30.573   0.993  1.00  0.00           O  
ATOM    568  C5'   G A  19      13.307 -29.848   2.246  1.00  0.00           C  
ATOM    569 1H5'   G A  19      14.084 -29.051   2.324  1.00  0.00           H  
ATOM    570 2H5'   G A  19      13.533 -30.570   3.063  1.00  0.00           H  
ATOM    571  C4'   G A  19      11.930 -29.215   2.565  1.00  0.00           C  
ATOM    572  H4'   G A  19      11.864 -28.208   2.100  1.00  0.00           H  
ATOM    573  O4'   G A  19      10.811 -29.991   2.034  1.00  0.00           O  
ATOM    574  C1'   G A  19       9.677 -29.816   2.872  1.00  0.00           C  
ATOM    575  H1'   G A  19       8.884 -29.340   2.253  1.00  0.00           H  
ATOM    576  N9    G A  19       9.206 -31.113   3.382  1.00  0.00           N  
ATOM    577  C4    G A  19       8.007 -31.387   3.993  1.00  0.00           C  
ATOM    578  N2    G A  19       5.014 -30.324   5.356  1.00  0.00           N  
ATOM    579  H21   G A  19       5.132 -29.341   5.291  1.00  0.00           H  
ATOM    580  H22   G A  19       4.360 -30.695   6.024  1.00  0.00           H  
ATOM    581  N3    G A  19       7.027 -30.502   4.261  1.00  0.00           N  
ATOM    582  C2    G A  19       6.004 -31.063   4.897  1.00  0.00           C  
ATOM    583  N1    G A  19       5.913 -32.403   5.142  1.00  0.00           N  
ATOM    584  H1    G A  19       5.104 -32.748   5.633  1.00  0.00           H  
ATOM    585  C6    G A  19       6.878 -33.349   4.831  1.00  0.00           C  
ATOM    586  O6    G A  19       6.705 -34.542   5.101  1.00  0.00           O  
ATOM    587  C5    G A  19       8.032 -32.746   4.255  1.00  0.00           C  
ATOM    588  N7    G A  19       9.247 -33.307   3.865  1.00  0.00           N  
ATOM    589  C8    G A  19       9.908 -32.300   3.343  1.00  0.00           C  
ATOM    590  H8    G A  19      10.906 -32.350   2.896  1.00  0.00           H  
ATOM    591  C2'   G A  19      10.082 -28.878   3.991  1.00  0.00           C  
ATOM    592  H2'   G A  19       9.586 -29.120   4.953  1.00  0.00           H  
ATOM    593  O2'   G A  19       9.830 -27.530   3.648  1.00  0.00           O  
ATOM    594 'HO2   G A  19      10.545 -27.047   4.088  1.00  0.00           H  
ATOM    595  C3'   G A  19      11.579 -29.121   4.060  1.00  0.00           C  
ATOM    596  H3'   G A  19      11.784 -30.130   4.491  1.00  0.00           H  
ATOM    597  O3'   G A  19      12.307 -28.045   4.695  1.00  0.00           O  
ATOM    598  P     C A  20      13.035 -28.328   6.072  1.00  0.00           P  
ATOM    599  OP1   C A  20      13.945 -27.206   6.365  1.00  0.00           O  
ATOM    600  OP2   C A  20      13.593 -29.697   6.040  1.00  0.00           O1-
ATOM    601  O5'   C A  20      11.834 -28.329   7.099  1.00  0.00           O  
ATOM    602  C5'   C A  20      11.149 -27.122   7.504  1.00  0.00           C  
ATOM    603 1H5'   C A  20      11.010 -26.433   6.639  1.00  0.00           H  
ATOM    604 2H5'   C A  20      11.756 -26.589   8.272  1.00  0.00           H  
ATOM    605  C4'   C A  20       9.751 -27.408   8.103  1.00  0.00           C  
ATOM    606  H4'   C A  20       9.185 -26.464   8.247  1.00  0.00           H  
ATOM    607  O4'   C A  20       8.979 -28.244   7.189  1.00  0.00           O  
ATOM    608  C1'   C A  20       8.217 -29.187   7.927  1.00  0.00           C  
ATOM    609  H1'   C A  20       7.158 -29.010   7.624  1.00  0.00           H  
ATOM    610  N1    C A  20       8.589 -30.600   7.647  1.00  0.00           N  
ATOM    611  C6    C A  20       9.819 -30.927   7.126  1.00  0.00           C  
ATOM    612  H6    C A  20      10.473 -30.089   6.884  1.00  0.00           H  
ATOM    613  C5    C A  20      10.156 -32.203   6.886  1.00  0.00           C  
ATOM    614  H5    C A  20      11.106 -32.478   6.432  1.00  0.00           H  
ATOM    615  C2    C A  20       7.696 -31.609   7.986  1.00  0.00           C  
ATOM    616  O2    C A  20       6.591 -31.306   8.456  1.00  0.00           O  
ATOM    617  N3    C A  20       8.030 -32.898   7.787  1.00  0.00           N  
ATOM    618  C4    C A  20       9.205 -33.211   7.226  1.00  0.00           C  
ATOM    619  N4    C A  20       9.431 -34.487   6.934  1.00  0.00           N  
ATOM    620  H41   C A  20       9.842 -34.671   6.044  1.00  0.00           H  
ATOM    621  H42   C A  20       8.716 -35.125   7.229  1.00  0.00           H  
ATOM    622  C2'   C A  20       8.370 -28.867   9.398  1.00  0.00           C  
ATOM    623  H2'   C A  20       8.404 -29.785  10.022  1.00  0.00           H  
ATOM    624  O2'   C A  20       7.324 -28.029   9.857  1.00  0.00           O  
ATOM    625 'HO2   C A  20       7.539 -27.827  10.784  1.00  0.00           H  
ATOM    626  C3'   C A  20       9.727 -28.168   9.441  1.00  0.00           C  
ATOM    627  H3'   C A  20      10.555 -28.912   9.377  1.00  0.00           H  
ATOM    628  O3'   C A  20       9.899 -27.253  10.549  1.00  0.00           O  
ATOM    629  P     A A  21      10.154 -27.857  11.987  1.00  0.00           P  
ATOM    630  OP1   A A  21      10.666 -26.791  12.864  1.00  0.00           O  
ATOM    631  OP2   A A  21      10.938 -29.105  11.850  1.00  0.00           O1-
ATOM    632  O5'   A A  21       8.692 -28.258  12.454  1.00  0.00           O  
ATOM    633  C5'   A A  21       8.071 -27.628  13.605  1.00  0.00           C  
ATOM    634 1H5'   A A  21       7.592 -26.678  13.279  1.00  0.00           H  
ATOM    635 2H5'   A A  21       8.818 -27.367  14.396  1.00  0.00           H  
ATOM    636  C4'   A A  21       6.987 -28.495  14.295  1.00  0.00           C  
ATOM    637  H4'   A A  21       6.284 -27.846  14.860  1.00  0.00           H  
ATOM    638  O4'   A A  21       6.196 -29.263  13.333  1.00  0.00           O  
ATOM    639  C1'   A A  21       5.948 -30.559  13.872  1.00  0.00           C  
ATOM    640  H1'   A A  21       4.857 -30.760  13.775  1.00  0.00           H  
ATOM    641  N9    A A  21       6.716 -31.578  13.145  1.00  0.00           N  
ATOM    642  C5    A A  21       7.566 -33.464  12.416  1.00  0.00           C  
ATOM    643  N7    A A  21       8.207 -32.460  11.707  1.00  0.00           N  
ATOM    644  C8    A A  21       7.674 -31.362  12.182  1.00  0.00           C  
ATOM    645  H8    A A  21       7.933 -30.351  11.871  1.00  0.00           H  
ATOM    646  N1    A A  21       6.918 -35.593  13.224  1.00  0.00           N  
ATOM    647  C2    A A  21       6.052 -34.940  14.010  1.00  0.00           C  
ATOM    648  H2    A A  21       5.431 -35.571  14.654  1.00  0.00           H  
ATOM    649  N3    A A  21       5.829 -33.628  14.114  1.00  0.00           N  
ATOM    650  C4    A A  21       6.639 -32.939  13.298  1.00  0.00           C  
ATOM    651  C6    A A  21       7.700 -34.864  12.393  1.00  0.00           C  
ATOM    652  N6    A A  21       8.563 -35.485  11.574  1.00  0.00           N  
ATOM    653  H61   A A  21       9.329 -34.983  11.179  1.00  0.00           H  
ATOM    654  H62   A A  21       8.561 -36.492  11.529  1.00  0.00           H  
ATOM    655  C2'   A A  21       6.330 -30.512  15.337  1.00  0.00           C  
ATOM    656  H2'   A A  21       6.643 -31.505  15.732  1.00  0.00           H  
ATOM    657  O2'   A A  21       5.249 -30.007  16.104  1.00  0.00           O  
ATOM    658 'HO2   A A  21       5.599 -29.888  17.016  1.00  0.00           H  
ATOM    659  C3'   A A  21       7.517 -29.541  15.295  1.00  0.00           C  
ATOM    660  H3'   A A  21       8.401 -30.018  14.822  1.00  0.00           H  
ATOM    661  O3'   A A  21       7.897 -28.899  16.529  1.00  0.00           O  
ATOM    662  P     C A  22       7.963 -29.627  17.924  1.00  0.00           P  
ATOM    663  OP1   C A  22       6.564 -29.822  18.378  1.00  0.00           O  
ATOM    664  OP2   C A  22       8.855 -28.875  18.827  1.00  0.00           O1-
ATOM    665  O5'   C A  22       8.596 -31.043  17.571  1.00  0.00           O  
ATOM    666  C5'   C A  22       8.254 -32.178  18.413  1.00  0.00           C  
ATOM    667 1H5'   C A  22       7.146 -32.306  18.462  1.00  0.00           H  
ATOM    668 2H5'   C A  22       8.633 -32.016  19.449  1.00  0.00           H  
ATOM    669  C4'   C A  22       8.833 -33.524  17.917  1.00  0.00           C  
ATOM    670  H4'   C A  22       8.379 -34.367  18.480  1.00  0.00           H  
ATOM    671  O4'   C A  22       8.535 -33.743  16.507  1.00  0.00           O  
ATOM    672  C1'   C A  22       9.616 -34.443  15.904  1.00  0.00           C  
ATOM    673  H1'   C A  22       9.166 -35.390  15.524  1.00  0.00           H  
ATOM    674  N1    C A  22      10.222 -33.698  14.775  1.00  0.00           N  
ATOM    675  C6    C A  22      10.210 -32.323  14.806  1.00  0.00           C  
ATOM    676  H6    C A  22       9.699 -31.862  15.658  1.00  0.00           H  
ATOM    677  C5    C A  22      10.751 -31.606  13.817  1.00  0.00           C  
ATOM    678  H5    C A  22      10.717 -30.517  13.803  1.00  0.00           H  
ATOM    679  C2    C A  22      10.910 -34.367  13.761  1.00  0.00           C  
ATOM    680  O2    C A  22      11.015 -35.606  13.814  1.00  0.00           O  
ATOM    681  N3    C A  22      11.441 -33.659  12.737  1.00  0.00           N  
ATOM    682  C4    C A  22      11.364 -32.313  12.744  1.00  0.00           C  
ATOM    683  N4    C A  22      11.864 -31.627  11.725  1.00  0.00           N  
ATOM    684  H41   C A  22      11.640 -30.634  11.677  1.00  0.00           H  
ATOM    685  H42   C A  22      12.209 -32.098  10.925  1.00  0.00           H  
ATOM    686  C2'   C A  22      10.632 -34.773  16.984  1.00  0.00           C  
ATOM    687  H2'   C A  22      11.681 -34.692  16.623  1.00  0.00           H  
ATOM    688  O2'   C A  22      10.399 -36.078  17.486  1.00  0.00           O  
ATOM    689 'HO2   C A  22      10.879 -36.166  18.332  1.00  0.00           H  
ATOM    690  C3'   C A  22      10.353 -33.686  18.026  1.00  0.00           C  
ATOM    691  H3'   C A  22      10.789 -32.712  17.705  1.00  0.00           H  
ATOM    692  O3'   C A  22      10.728 -34.015  19.384  1.00  0.00           O  
ATOM    693  P     U A  23      12.270 -34.139  19.714  1.00  0.00           P  
ATOM    694  OP1   U A  23      12.507 -33.688  21.101  1.00  0.00           O  
ATOM    695  OP2   U A  23      13.058 -33.530  18.621  1.00  0.00           O1-
ATOM    696  O5'   U A  23      12.451 -35.709  19.619  1.00  0.00           O  
ATOM    697  C5'   U A  23      12.158 -36.544  20.766  1.00  0.00           C  
ATOM    698 1H5'   U A  23      11.101 -36.399  21.088  1.00  0.00           H  
ATOM    699 2H5'   U A  23      12.821 -36.274  21.623  1.00  0.00           H  
ATOM    700  C4'   U A  23      12.361 -38.049  20.480  1.00  0.00           C  
ATOM    701  H4'   U A  23      11.903 -38.664  21.283  1.00  0.00           H  
ATOM    702  O4'   U A  23      11.730 -38.431  19.217  1.00  0.00           O  
ATOM    703  C1'   U A  23      12.517 -39.432  18.586  1.00  0.00           C  
ATOM    704  H1'   U A  23      11.846 -40.315  18.466  1.00  0.00           H  
ATOM    705  N1    U A  23      13.035 -38.993  17.261  1.00  0.00           N  
ATOM    706  C6    U A  23      13.190 -37.658  16.958  1.00  0.00           C  
ATOM    707  H6    U A  23      12.841 -36.961  17.722  1.00  0.00           H  
ATOM    708  C2    U A  23      13.474 -39.968  16.397  1.00  0.00           C  
ATOM    709  O2    U A  23      13.435 -41.163  16.661  1.00  0.00           O  
ATOM    710  N3    U A  23      13.976 -39.507  15.214  1.00  0.00           N  
ATOM    711  H3    U A  23      14.373 -40.231  14.626  1.00  0.00           H  
ATOM    712  C4    U A  23      14.158 -38.199  14.835  1.00  0.00           C  
ATOM    713  O4    U A  23      14.643 -37.943  13.735  1.00  0.00           O  
ATOM    714  C5    U A  23      13.715 -37.235  15.798  1.00  0.00           C  
ATOM    715  H5    U A  23      13.810 -36.176  15.567  1.00  0.00           H  
ATOM    716  C2'   U A  23      13.651 -39.795  19.531  1.00  0.00           C  
ATOM    717  H2'   U A  23      14.595 -40.026  18.991  1.00  0.00           H  
ATOM    718  O2'   U A  23      13.290 -40.902  20.338  1.00  0.00           O  
ATOM    719 'HO2   U A  23      14.132 -41.233  20.697  1.00  0.00           H  
ATOM    720  C3'   U A  23      13.816 -38.513  20.341  1.00  0.00           C  
ATOM    721  H3'   U A  23      14.310 -37.724  19.728  1.00  0.00           H  
ATOM    722  O3'   U A  23      14.427 -38.695  21.644  1.00  0.00           O  
ATOM    723  P     U A  24      15.978 -38.432  21.818  1.00  0.00           P  
ATOM    724  OP1   U A  24      16.193 -37.654  23.057  1.00  0.00           O  
ATOM    725  OP2   U A  24      16.533 -37.893  20.554  1.00  0.00           O1-
ATOM    726  O5'   U A  24      16.617 -39.858  22.004  1.00  0.00           O  
ATOM    727  C5'   U A  24      16.023 -41.047  22.549  1.00  0.00           C  
ATOM    728 1H5'   U A  24      14.920 -40.950  22.664  1.00  0.00           H  
ATOM    729 2H5'   U A  24      16.453 -41.230  23.559  1.00  0.00           H  
ATOM    730  C4'   U A  24      16.323 -42.287  21.679  1.00  0.00           C  
ATOM    731  H4'   U A  24      15.791 -43.182  22.066  1.00  0.00           H  
ATOM    732  O4'   U A  24      15.844 -42.060  20.324  1.00  0.00           O  
ATOM    733  C1'   U A  24      16.720 -42.656  19.386  1.00  0.00           C  
ATOM    734  H1'   U A  24      16.102 -43.421  18.860  1.00  0.00           H  
ATOM    735  N1    U A  24      17.248 -41.656  18.411  1.00  0.00           N  
ATOM    736  C6    U A  24      17.463 -40.349  18.786  1.00  0.00           C  
ATOM    737  H6    U A  24      17.215 -40.113  19.820  1.00  0.00           H  
ATOM    738  C2    U A  24      17.532 -42.073  17.132  1.00  0.00           C  
ATOM    739  O2    U A  24      17.382 -43.230  16.761  1.00  0.00           O  
ATOM    740  N3    U A  24      17.984 -41.097  16.287  1.00  0.00           N  
ATOM    741  H3    U A  24      18.213 -41.415  15.353  1.00  0.00           H  
ATOM    742  C4    U A  24      18.149 -39.759  16.567  1.00  0.00           C  
ATOM    743  O4    U A  24      18.479 -38.980  15.674  1.00  0.00           O  
ATOM    744  C5    U A  24      17.882 -39.406  17.929  1.00  0.00           C  
ATOM    745  H5    U A  24      17.972 -38.367  18.242  1.00  0.00           H  
ATOM    746  C2'   U A  24      17.825 -43.365  20.155  1.00  0.00           C  
ATOM    747  H2'   U A  24      18.818 -43.223  19.678  1.00  0.00           H  
ATOM    748  O2'   U A  24      17.556 -44.751  20.255  1.00  0.00           O  
ATOM    749 'HO2   U A  24      18.400 -45.148  20.523  1.00  0.00           H  
ATOM    750  C3'   U A  24      17.803 -42.666  21.523  1.00  0.00           C  
ATOM    751  H3'   U A  24      18.362 -41.704  21.474  1.00  0.00           H  
ATOM    752  O3'   U A  24      18.215 -43.480  22.646  1.00  0.00           O  
ATOM    753  P     U A  25      19.734 -43.626  23.037  1.00  0.00           P  
ATOM    754  OP1   U A  25      19.819 -44.527  24.210  1.00  0.00           O  
ATOM    755  OP2   U A  25      20.335 -42.283  23.163  1.00  0.00           O1-
ATOM    756  O5'   U A  25      20.364 -44.346  21.775  1.00  0.00           O  
ATOM    757  C5'   U A  25      20.527 -45.785  21.748  1.00  0.00           C  
ATOM    758 1H5'   U A  25      19.576 -46.288  22.040  1.00  0.00           H  
ATOM    759 2H5'   U A  25      21.313 -46.094  22.476  1.00  0.00           H  
ATOM    760  C4'   U A  25      20.931 -46.330  20.356  1.00  0.00           C  
ATOM    761  H4'   U A  25      20.675 -47.408  20.280  1.00  0.00           H  
ATOM    762  O4'   U A  25      20.205 -45.645  19.294  1.00  0.00           O  
ATOM    763  C1'   U A  25      21.047 -45.468  18.168  1.00  0.00           C  
ATOM    764  H1'   U A  25      20.521 -45.973  17.324  1.00  0.00           H  
ATOM    765  N1    U A  25      21.251 -44.019  17.874  1.00  0.00           N  
ATOM    766  C6    U A  25      21.383 -43.109  18.901  1.00  0.00           C  
ATOM    767  H6    U A  25      21.352 -43.529  19.906  1.00  0.00           H  
ATOM    768  C2    U A  25      21.335 -43.612  16.563  1.00  0.00           C  
ATOM    769  O2    U A  25      21.287 -44.390  15.618  1.00  0.00           O  
ATOM    770  N3    U A  25      21.447 -42.260  16.382  1.00  0.00           N  
ATOM    771  H3    U A  25      21.589 -41.957  15.428  1.00  0.00           H  
ATOM    772  C4    U A  25      21.470 -41.285  17.352  1.00  0.00           C  
ATOM    773  O4    U A  25      21.440 -40.099  17.029  1.00  0.00           O  
ATOM    774  C5    U A  25      21.469 -41.786  18.693  1.00  0.00           C  
ATOM    775  H5    U A  25      21.482 -41.079  19.519  1.00  0.00           H  
ATOM    776  C2'   U A  25      22.346 -46.209  18.448  1.00  0.00           C  
ATOM    777  H2'   U A  25      23.226 -45.693  18.009  1.00  0.00           H  
ATOM    778  O2'   U A  25      22.284 -47.540  17.967  1.00  0.00           O  
ATOM    779 'HO2   U A  25      22.957 -47.996  18.489  1.00  0.00           H  
ATOM    780  C3'   U A  25      22.415 -46.200  19.975  1.00  0.00           C  
ATOM    781  H3'   U A  25      22.756 -45.211  20.357  1.00  0.00           H  
ATOM    782  O3'   U A  25      23.160 -47.300  20.543  1.00  0.00           O  
ATOM    783  P     G A  26      24.703 -47.193  20.854  1.00  0.00           P  
ATOM    784  OP1   G A  26      25.204 -48.578  21.014  1.00  0.00           O  
ATOM    785  OP2   G A  26      24.907 -46.262  21.981  1.00  0.00           O1-
ATOM    786  O5'   G A  26      25.304 -46.563  19.521  1.00  0.00           O  
ATOM    787  C5'   G A  26      26.061 -47.431  18.632  1.00  0.00           C  
ATOM    788 1H5'   G A  26      25.455 -48.330  18.366  1.00  0.00           H  
ATOM    789 2H5'   G A  26      26.990 -47.786  19.137  1.00  0.00           H  
ATOM    790  C4'   G A  26      26.485 -46.774  17.297  1.00  0.00           C  
ATOM    791  H4'   G A  26      26.742 -47.569  16.564  1.00  0.00           H  
ATOM    792  O4'   G A  26      25.410 -45.988  16.707  1.00  0.00           O  
ATOM    793  C1'   G A  26      25.982 -44.958  15.914  1.00  0.00           C  
ATOM    794  H1'   G A  26      25.641 -45.139  14.869  1.00  0.00           H  
ATOM    795  N9    G A  26      25.541 -43.624  16.335  1.00  0.00           N  
ATOM    796  C4    G A  26      25.634 -42.484  15.582  1.00  0.00           C  
ATOM    797  N2    G A  26      26.782 -40.901  12.744  1.00  0.00           N  
ATOM    798  H21   G A  26      27.100 -41.671  12.202  1.00  0.00           H  
ATOM    799  H22   G A  26      26.879 -39.957  12.407  1.00  0.00           H  
ATOM    800  N3    G A  26      26.145 -42.400  14.341  1.00  0.00           N  
ATOM    801  C2    G A  26      26.243 -41.152  13.917  1.00  0.00           C  
ATOM    802  N1    G A  26      25.791 -40.071  14.629  1.00  0.00           N  
ATOM    803  H1    G A  26      25.953 -39.145  14.264  1.00  0.00           H  
ATOM    804  C6    G A  26      25.212 -40.132  15.894  1.00  0.00           C  
ATOM    805  O6    G A  26      24.827 -39.108  16.464  1.00  0.00           O  
ATOM    806  C5    G A  26      25.139 -41.471  16.377  1.00  0.00           C  
ATOM    807  N7    G A  26      24.726 -41.971  17.612  1.00  0.00           N  
ATOM    808  C8    G A  26      25.000 -43.257  17.546  1.00  0.00           C  
ATOM    809  H8    G A  26      24.835 -43.996  18.338  1.00  0.00           H  
ATOM    810  C2'   G A  26      27.493 -45.094  15.982  1.00  0.00           C  
ATOM    811  H2'   G A  26      28.017 -44.113  15.994  1.00  0.00           H  
ATOM    812  O2'   G A  26      27.950 -45.867  14.886  1.00  0.00           O  
ATOM    813 'HO2   G A  26      28.923 -45.839  14.896  1.00  0.00           H  
ATOM    814  C3'   G A  26      27.686 -45.819  17.317  1.00  0.00           C  
ATOM    815  H3'   G A  26      27.518 -45.130  18.176  1.00  0.00           H  
ATOM    816  O3'   G A  26      28.923 -46.562  17.448  1.00  0.00           O  
ATOM    817  P     A A  27      30.265 -45.744  17.641  1.00  0.00           P  
ATOM    818  OP1   A A  27      31.248 -46.602  18.337  1.00  0.00           O  
ATOM    819  OP2   A A  27      29.960 -44.427  18.236  1.00  0.00           O1-
ATOM    820  O5'   A A  27      30.746 -45.513  16.147  1.00  0.00           O  
ATOM    821  C5'   A A  27      31.155 -46.629  15.320  1.00  0.00           C  
ATOM    822 1H5'   A A  27      30.369 -47.420  15.318  1.00  0.00           H  
ATOM    823 2H5'   A A  27      32.092 -47.082  15.721  1.00  0.00           H  
ATOM    824  C4'   A A  27      31.411 -46.226  13.849  1.00  0.00           C  
ATOM    825  H4'   A A  27      31.344 -47.115  13.187  1.00  0.00           H  
ATOM    826  O4'   A A  27      30.407 -45.270  13.387  1.00  0.00           O  
ATOM    827  C1'   A A  27      31.019 -44.272  12.593  1.00  0.00           C  
ATOM    828  H1'   A A  27      30.468 -44.258  11.624  1.00  0.00           H  
ATOM    829  N9    A A  27      30.920 -42.960  13.246  1.00  0.00           N  
ATOM    830  C5    A A  27      30.549 -40.836  13.687  1.00  0.00           C  
ATOM    831  N7    A A  27      31.016 -41.398  14.865  1.00  0.00           N  
ATOM    832  C8    A A  27      31.204 -42.661  14.560  1.00  0.00           C  
ATOM    833  H8    A A  27      31.544 -43.430  15.260  1.00  0.00           H  
ATOM    834  N1    A A  27      29.761 -39.283  12.086  1.00  0.00           N  
ATOM    835  C2    A A  27      29.777 -40.288  11.212  1.00  0.00           C  
ATOM    836  H2    A A  27      29.446 -40.024  10.202  1.00  0.00           H  
ATOM    837  N3    A A  27      30.093 -41.574  11.405  1.00  0.00           N  
ATOM    838  C4    A A  27      30.492 -41.782  12.677  1.00  0.00           C  
ATOM    839  C6    A A  27      30.130 -39.528  13.362  1.00  0.00           C  
ATOM    840  N6    A A  27      30.075 -38.522  14.250  1.00  0.00           N  
ATOM    841  H61   A A  27      30.419 -38.648  15.182  1.00  0.00           H  
ATOM    842  H62   A A  27      30.021 -37.586  13.900  1.00  0.00           H  
ATOM    843  C2'   A A  27      32.455 -44.694  12.344  1.00  0.00           C  
ATOM    844  H2'   A A  27      33.149 -43.829  12.287  1.00  0.00           H  
ATOM    845  O2'   A A  27      32.560 -45.459  11.157  1.00  0.00           O  
ATOM    846 'HO2   A A  27      33.406 -45.918  11.257  1.00  0.00           H  
ATOM    847  C3'   A A  27      32.767 -45.555  13.571  1.00  0.00           C  
ATOM    848  H3'   A A  27      32.989 -44.918  14.458  1.00  0.00           H  
ATOM    849  O3'   A A  27      33.779 -46.567  13.359  1.00  0.00           O  
ATOM    850  P     U A  28      35.313 -46.250  13.568  1.00  0.00           P  
ATOM    851  OP1   U A  28      36.092 -47.362  12.979  1.00  0.00           O  
ATOM    852  OP2   U A  28      35.553 -45.924  14.988  1.00  0.00           O1-
ATOM    853  O5'   U A  28      35.518 -44.956  12.680  1.00  0.00           O  
ATOM    854  C5'   U A  28      36.390 -43.893  13.140  1.00  0.00           C  
ATOM    855 1H5'   U A  28      37.454 -44.217  13.067  1.00  0.00           H  
ATOM    856 2H5'   U A  28      36.185 -43.627  14.204  1.00  0.00           H  
ATOM    857  C4'   U A  28      36.225 -42.616  12.298  1.00  0.00           C  
ATOM    858  H4'   U A  28      36.358 -42.854  11.220  1.00  0.00           H  
ATOM    859  O4'   U A  28      34.893 -42.050  12.462  1.00  0.00           O  
ATOM    860  C1'   U A  28      34.955 -40.652  12.237  1.00  0.00           C  
ATOM    861  H1'   U A  28      34.348 -40.477  11.317  1.00  0.00           H  
ATOM    862  N1    U A  28      34.390 -39.895  13.390  1.00  0.00           N  
ATOM    863  C6    U A  28      34.435 -40.410  14.669  1.00  0.00           C  
ATOM    864  H6    U A  28      34.883 -41.404  14.750  1.00  0.00           H  
ATOM    865  C2    U A  28      33.783 -38.686  13.140  1.00  0.00           C  
ATOM    866  O2    U A  28      33.710 -38.197  12.019  1.00  0.00           O  
ATOM    867  N3    U A  28      33.243 -38.073  14.238  1.00  0.00           N  
ATOM    868  H3    U A  28      32.690 -37.247  14.052  1.00  0.00           H  
ATOM    869  C4    U A  28      33.086 -38.612  15.492  1.00  0.00           C  
ATOM    870  O4    U A  28      32.311 -38.085  16.286  1.00  0.00           O  
ATOM    871  C5    U A  28      33.825 -39.819  15.709  1.00  0.00           C  
ATOM    872  H5    U A  28      33.721 -40.314  16.671  1.00  0.00           H  
ATOM    873  C2'   U A  28      36.414 -40.298  11.938  1.00  0.00           C  
ATOM    874  H2'   U A  28      36.707 -39.317  12.371  1.00  0.00           H  
ATOM    875  O2'   U A  28      36.631 -40.295  10.535  1.00  0.00           O  
ATOM    876 'HO2   U A  28      37.605 -40.231  10.401  1.00  0.00           H  
ATOM    877  C3'   U A  28      37.162 -41.445  12.640  1.00  0.00           C  
ATOM    878  H3'   U A  28      37.131 -41.301  13.741  1.00  0.00           H  
ATOM    879  O3'   U A  28      38.505 -41.748  12.216  1.00  0.00           O  
ATOM    880  P     U A  29      39.609 -40.691  11.844  1.00  0.00           P  
ATOM    881  OP1   U A  29      39.268 -40.155  10.505  1.00  0.00           O  
ATOM    882  OP2   U A  29      40.936 -41.323  12.000  1.00  0.00           O1-
ATOM    883  O5'   U A  29      39.420 -39.543  12.914  1.00  0.00           O  
ATOM    884  C5'   U A  29      40.525 -39.131  13.759  1.00  0.00           C  
ATOM    885 1H5'   U A  29      41.465 -39.004  13.170  1.00  0.00           H  
ATOM    886 2H5'   U A  29      40.713 -39.902  14.539  1.00  0.00           H  
ATOM    887  C4'   U A  29      40.235 -37.789  14.458  1.00  0.00           C  
ATOM    888  H4'   U A  29      40.062 -36.998  13.696  1.00  0.00           H  
ATOM    889  O4'   U A  29      39.031 -37.872  15.267  1.00  0.00           O  
ATOM    890  C1'   U A  29      39.055 -36.836  16.226  1.00  0.00           C  
ATOM    891  H1'   U A  29      38.358 -36.063  15.822  1.00  0.00           H  
ATOM    892  N1    U A  29      38.603 -37.343  17.540  1.00  0.00           N  
ATOM    893  C6    U A  29      39.349 -38.292  18.187  1.00  0.00           C  
ATOM    894  H6    U A  29      40.306 -38.535  17.725  1.00  0.00           H  
ATOM    895  C2    U A  29      37.434 -36.863  18.086  1.00  0.00           C  
ATOM    896  O2    U A  29      36.765 -35.993  17.541  1.00  0.00           O  
ATOM    897  N3    U A  29      37.070 -37.448  19.273  1.00  0.00           N  
ATOM    898  H3    U A  29      36.258 -37.024  19.733  1.00  0.00           H  
ATOM    899  C4    U A  29      37.739 -38.443  19.955  1.00  0.00           C  
ATOM    900  O4    U A  29      37.276 -38.936  20.983  1.00  0.00           O  
ATOM    901  C5    U A  29      38.959 -38.861  19.337  1.00  0.00           C  
ATOM    902  H5    U A  29      39.563 -39.608  19.839  1.00  0.00           H  
ATOM    903  C2'   U A  29      40.465 -36.243  16.249  1.00  0.00           C  
ATOM    904  H2'   U A  29      40.865 -36.129  17.280  1.00  0.00           H  
ATOM    905  O2'   U A  29      40.487 -35.000  15.580  1.00  0.00           O  
ATOM    906 'HO2   U A  29      41.327 -35.009  15.100  1.00  0.00           H  
ATOM    907  C3'   U A  29      41.285 -37.267  15.454  1.00  0.00           C  
ATOM    908  H3'   U A  29      41.549 -38.138  16.096  1.00  0.00           H  
ATOM    909  O3'   U A  29      42.437 -36.715  14.761  1.00  0.00           O  
ATOM    910  P     A A  30      43.824 -36.649  15.524  1.00  0.00           P  
ATOM    911  OP1   A A  30      44.871 -36.192  14.585  1.00  0.00           O  
ATOM    912  OP2   A A  30      44.057 -37.929  16.227  1.00  0.00           O1-
ATOM    913  O5'   A A  30      43.572 -35.501  16.594  1.00  0.00           O  
ATOM    914  C5'   A A  30      44.382 -35.520  17.799  1.00  0.00           C  
ATOM    915 1H5'   A A  30      45.466 -35.509  17.539  1.00  0.00           H  
ATOM    916 2H5'   A A  30      44.174 -36.445  18.388  1.00  0.00           H  
ATOM    917  C4'   A A  30      44.120 -34.321  18.734  1.00  0.00           C  
ATOM    918  H4'   A A  30      44.851 -34.322  19.571  1.00  0.00           H  
ATOM    919  O4'   A A  30      44.289 -33.052  18.036  1.00  0.00           O  
ATOM    920  C1'   A A  30      43.313 -32.130  18.493  1.00  0.00           C  
ATOM    921  H1'   A A  30      43.877 -31.262  18.904  1.00  0.00           H  
ATOM    922  N9    A A  30      42.478 -31.676  17.383  1.00  0.00           N  
ATOM    923  C5    A A  30      41.315 -30.446  15.985  1.00  0.00           C  
ATOM    924  N7    A A  30      41.410 -31.698  15.403  1.00  0.00           N  
ATOM    925  C8    A A  30      42.094 -32.401  16.278  1.00  0.00           C  
ATOM    926  H8    A A  30      42.372 -33.453  16.174  1.00  0.00           H  
ATOM    927  N1    A A  30      40.813 -28.160  16.355  1.00  0.00           N  
ATOM    928  C2    A A  30      41.436 -28.298  17.528  1.00  0.00           C  
ATOM    929  H2    A A  30      41.473 -27.394  18.145  1.00  0.00           H  
ATOM    930  N3    A A  30      42.108 -29.347  18.010  1.00  0.00           N  
ATOM    931  C4    A A  30      41.970 -30.414  17.201  1.00  0.00           C  
ATOM    932  C6    A A  30      40.738 -29.239  15.543  1.00  0.00           C  
ATOM    933  N6    A A  30      40.122 -29.099  14.359  1.00  0.00           N  
ATOM    934  H61   A A  30      39.714 -29.913  13.949  1.00  0.00           H  
ATOM    935  H62   A A  30      39.703 -28.214  14.171  1.00  0.00           H  
ATOM    936  C2'   A A  30      42.522 -32.774  19.617  1.00  0.00           C  
ATOM    937  H2'   A A  30      41.439 -32.516  19.586  1.00  0.00           H  
ATOM    938  O2'   A A  30      43.063 -32.411  20.874  1.00  0.00           O  
ATOM    939 'HO2   A A  30      42.729 -33.098  21.470  1.00  0.00           H  
ATOM    940  C3'   A A  30      42.720 -34.269  19.357  1.00  0.00           C  
ATOM    941  H3'   A A  30      42.012 -34.626  18.574  1.00  0.00           H  
ATOM    942  O3'   A A  30      42.699 -35.095  20.542  1.00  0.00           O  
ATOM    943  P     G A  31      41.374 -35.747  21.085  1.00  0.00           P  
ATOM    944  OP1   G A  31      41.619 -36.122  22.495  1.00  0.00           O  
ATOM    945  OP2   G A  31      40.959 -36.816  20.155  1.00  0.00           O1-
ATOM    946  O5'   G A  31      40.355 -34.538  21.043  1.00  0.00           O  
ATOM    947  C5'   G A  31      39.046 -34.697  20.446  1.00  0.00           C  
ATOM    948 1H5'   G A  31      38.471 -35.488  20.983  1.00  0.00           H  
ATOM    949 2H5'   G A  31      39.129 -34.993  19.374  1.00  0.00           H  
ATOM    950  C4'   G A  31      38.241 -33.390  20.538  1.00  0.00           C  
ATOM    951  H4'   G A  31      38.363 -32.940  21.548  1.00  0.00           H  
ATOM    952  O4'   G A  31      38.710 -32.417  19.563  1.00  0.00           O  
ATOM    953  C1'   G A  31      37.680 -31.465  19.348  1.00  0.00           C  
ATOM    954  H1'   G A  31      37.986 -30.562  19.925  1.00  0.00           H  
ATOM    955  N9    G A  31      37.548 -31.113  17.931  1.00  0.00           N  
ATOM    956  C4    G A  31      37.456 -29.846  17.395  1.00  0.00           C  
ATOM    957  N2    G A  31      37.349 -26.403  17.772  1.00  0.00           N  
ATOM    958  H21   G A  31      37.525 -26.314  18.745  1.00  0.00           H  
ATOM    959  H22   G A  31      37.504 -25.622  17.160  1.00  0.00           H  
ATOM    960  N3    G A  31      37.466 -28.679  18.074  1.00  0.00           N  
ATOM    961  C2    G A  31      37.329 -27.625  17.278  1.00  0.00           C  
ATOM    962  N1    G A  31      37.185 -27.719  15.920  1.00  0.00           N  
ATOM    963  H1    G A  31      36.974 -26.883  15.403  1.00  0.00           H  
ATOM    964  C6    G A  31      37.163 -28.905  15.202  1.00  0.00           C  
ATOM    965  O6    G A  31      37.028 -28.935  13.974  1.00  0.00           O  
ATOM    966  C5    G A  31      37.335 -30.036  16.036  1.00  0.00           C  
ATOM    967  N7    G A  31      37.370 -31.384  15.712  1.00  0.00           N  
ATOM    968  C8    G A  31      37.494 -31.994  16.871  1.00  0.00           C  
ATOM    969  H8    G A  31      37.561 -33.077  17.018  1.00  0.00           H  
ATOM    970  C2'   G A  31      36.383 -32.018  19.940  1.00  0.00           C  
ATOM    971  H2'   G A  31      35.528 -31.985  19.228  1.00  0.00           H  
ATOM    972  O2'   G A  31      36.044 -31.314  21.117  1.00  0.00           O  
ATOM    973 'HO2   G A  31      35.484 -31.934  21.606  1.00  0.00           H  
ATOM    974  C3'   G A  31      36.733 -33.477  20.262  1.00  0.00           C  
ATOM    975  H3'   G A  31      36.621 -34.107  19.349  1.00  0.00           H  
ATOM    976  O3'   G A  31      36.034 -34.018  21.408  1.00  0.00           O  
ATOM    977  P     C A  32      34.736 -34.899  21.230  1.00  0.00           P  
ATOM    978  OP1   C A  32      34.096 -35.023  22.560  1.00  0.00           O  
ATOM    979  OP2   C A  32      35.115 -36.149  20.541  1.00  0.00           O1-
ATOM    980  O5'   C A  32      33.825 -34.020  20.281  1.00  0.00           O  
ATOM    981  C5'   C A  32      32.544 -33.544  20.770  1.00  0.00           C  
ATOM    982 1H5'   C A  32      32.679 -33.020  21.746  1.00  0.00           H  
ATOM    983 2H5'   C A  32      31.853 -34.402  20.945  1.00  0.00           H  
ATOM    984  C4'   C A  32      31.815 -32.540  19.838  1.00  0.00           C  
ATOM    985  H4'   C A  32      31.212 -31.853  20.472  1.00  0.00           H  
ATOM    986  O4'   C A  32      32.734 -31.706  19.069  1.00  0.00           O  
ATOM    987  C1'   C A  32      32.021 -31.160  17.982  1.00  0.00           C  
ATOM    988  H1'   C A  32      31.864 -30.101  18.299  1.00  0.00           H  
ATOM    989  N1    C A  32      32.792 -31.185  16.708  1.00  0.00           N  
ATOM    990  C6    C A  32      33.288 -29.962  16.329  1.00  0.00           C  
ATOM    991  H6    C A  32      33.028 -29.115  16.969  1.00  0.00           H  
ATOM    992  C5    C A  32      34.036 -29.823  15.228  1.00  0.00           C  
ATOM    993  H5    C A  32      34.438 -28.861  14.917  1.00  0.00           H  
ATOM    994  C2    C A  32      33.071 -32.317  15.926  1.00  0.00           C  
ATOM    995  O2    C A  32      32.639 -33.426  16.257  1.00  0.00           O  
ATOM    996  N3    C A  32      33.794 -32.175  14.788  1.00  0.00           N  
ATOM    997  C4    C A  32      34.299 -30.987  14.456  1.00  0.00           C  
ATOM    998  N4    C A  32      35.090 -30.929  13.391  1.00  0.00           N  
ATOM    999  H41   C A  32      35.783 -30.203  13.391  1.00  0.00           H  
ATOM   1000  H42   C A  32      35.351 -31.823  13.044  1.00  0.00           H  
ATOM   1001  C2'   C A  32      30.643 -31.820  17.920  1.00  0.00           C  
ATOM   1002  H2'   C A  32      30.343 -32.098  16.889  1.00  0.00           H  
ATOM   1003  O2'   C A  32      29.702 -30.922  18.484  1.00  0.00           O  
ATOM   1004 'HO2   C A  32      28.881 -31.411  18.699  1.00  0.00           H  
ATOM   1005  C3'   C A  32      30.833 -33.081  18.784  1.00  0.00           C  
ATOM   1006  H3'   C A  32      31.381 -33.869  18.226  1.00  0.00           H  
ATOM   1007  O3'   C A  32      29.652 -33.632  19.410  1.00  0.00           O  
ATOM   1008  P     A A  33      28.322 -33.964  18.634  1.00  0.00           P  
ATOM   1009  OP1   A A  33      27.613 -35.071  19.301  1.00  0.00           O  
ATOM   1010  OP2   A A  33      28.577 -34.152  17.187  1.00  0.00           O1-
ATOM   1011  O5'   A A  33      27.502 -32.636  18.853  1.00  0.00           O  
ATOM   1012  C5'   A A  33      26.760 -31.975  17.802  1.00  0.00           C  
ATOM   1013 1H5'   A A  33      26.010 -32.664  17.349  1.00  0.00           H  
ATOM   1014 2H5'   A A  33      27.451 -31.643  16.992  1.00  0.00           H  
ATOM   1015  C4'   A A  33      26.008 -30.731  18.331  1.00  0.00           C  
ATOM   1016  H4'   A A  33      25.162 -31.052  18.978  1.00  0.00           H  
ATOM   1017  O4'   A A  33      26.873 -29.891  19.153  1.00  0.00           O  
ATOM   1018  C1'   A A  33      26.363 -28.567  19.155  1.00  0.00           C  
ATOM   1019  H1'   A A  33      25.998 -28.376  20.191  1.00  0.00           H  
ATOM   1020  N9    A A  33      27.389 -27.577  18.822  1.00  0.00           N  
ATOM   1021  C5    A A  33      28.490 -25.694  18.560  1.00  0.00           C  
ATOM   1022  N7    A A  33      29.334 -26.702  18.113  1.00  0.00           N  
ATOM   1023  C8    A A  33      28.632 -27.797  18.280  1.00  0.00           C  
ATOM   1024  H8    A A  33      28.966 -28.803  18.025  1.00  0.00           H  
ATOM   1025  N1    A A  33      27.619 -23.577  19.178  1.00  0.00           N  
ATOM   1026  C2    A A  33      26.508 -24.228  19.544  1.00  0.00           C  
ATOM   1027  H2    A A  33      25.700 -23.602  19.942  1.00  0.00           H  
ATOM   1028  N3    A A  33      26.255 -25.535  19.516  1.00  0.00           N  
ATOM   1029  C4    A A  33      27.290 -26.219  19.000  1.00  0.00           C  
ATOM   1030  C6    A A  33      28.652 -24.296  18.674  1.00  0.00           C  
ATOM   1031  N6    A A  33      29.786 -23.646  18.363  1.00  0.00           N  
ATOM   1032  H61   A A  33      30.559 -24.148  17.949  1.00  0.00           H  
ATOM   1033  H62   A A  33      29.792 -22.653  18.251  1.00  0.00           H  
ATOM   1034  C2'   A A  33      25.196 -28.517  18.189  1.00  0.00           C  
ATOM   1035  H2'   A A  33      25.180 -27.590  17.576  1.00  0.00           H  
ATOM   1036  O2'   A A  33      23.982 -28.631  18.907  1.00  0.00           O  
ATOM   1037 'HO2   A A  33      23.320 -28.140  18.385  1.00  0.00           H  
ATOM   1038  C3'   A A  33      25.463 -29.735  17.299  1.00  0.00           C  
ATOM   1039  H3'   A A  33      26.307 -29.531  16.601  1.00  0.00           H  
ATOM   1040  O3'   A A  33      24.303 -30.275  16.621  1.00  0.00           O  
ATOM   1041  P     G A  34      23.843 -29.577  15.274  1.00  0.00           P  
ATOM   1042  OP1   G A  34      22.900 -30.475  14.580  1.00  0.00           O  
ATOM   1043  OP2   G A  34      25.043 -29.138  14.531  1.00  0.00           O1-
ATOM   1044  O5'   G A  34      23.070 -28.289  15.766  1.00  0.00           O  
ATOM   1045  C5'   G A  34      21.807 -28.370  16.468  1.00  0.00           C  
ATOM   1046 1H5'   G A  34      21.838 -29.167  17.248  1.00  0.00           H  
ATOM   1047 2H5'   G A  34      20.993 -28.631  15.752  1.00  0.00           H  
ATOM   1048  C4'   G A  34      21.429 -27.039  17.161  1.00  0.00           C  
ATOM   1049  H4'   G A  34      20.657 -27.204  17.942  1.00  0.00           H  
ATOM   1050  O4'   G A  34      22.592 -26.459  17.816  1.00  0.00           O  
ATOM   1051  C1'   G A  34      22.639 -25.058  17.599  1.00  0.00           C  
ATOM   1052  H1'   G A  34      22.617 -24.594  18.612  1.00  0.00           H  
ATOM   1053  N9    G A  34      23.885 -24.647  16.922  1.00  0.00           N  
ATOM   1054  C4    G A  34      24.539 -23.448  17.075  1.00  0.00           C  
ATOM   1055  N2    G A  34      24.658 -20.232  18.344  1.00  0.00           N  
ATOM   1056  H21   G A  34      23.811 -20.214  18.860  1.00  0.00           H  
ATOM   1057  H22   G A  34      25.083 -19.369  18.057  1.00  0.00           H  
ATOM   1058  N3    G A  34      24.153 -22.423  17.863  1.00  0.00           N  
ATOM   1059  C2    G A  34      24.938 -21.362  17.726  1.00  0.00           C  
ATOM   1060  N1    G A  34      26.079 -21.360  16.973  1.00  0.00           N  
ATOM   1061  H1    G A  34      26.602 -20.505  16.893  1.00  0.00           H  
ATOM   1062  C6    G A  34      26.534 -22.412  16.192  1.00  0.00           C  
ATOM   1063  O6    G A  34      27.580 -22.305  15.542  1.00  0.00           O  
ATOM   1064  C5    G A  34      25.655 -23.528  16.261  1.00  0.00           C  
ATOM   1065  N7    G A  34      25.695 -24.744  15.595  1.00  0.00           N  
ATOM   1066  C8    G A  34      24.622 -25.376  16.011  1.00  0.00           C  
ATOM   1067  H8    G A  34      24.324 -26.378  15.697  1.00  0.00           H  
ATOM   1068  C2'   G A  34      21.395 -24.642  16.837  1.00  0.00           C  
ATOM   1069  H2'   G A  34      21.629 -23.917  16.030  1.00  0.00           H  
ATOM   1070  O2'   G A  34      20.440 -24.062  17.704  1.00  0.00           O  
ATOM   1071 'HO2   G A  34      19.729 -23.744  17.123  1.00  0.00           H  
ATOM   1072  C3'   G A  34      20.902 -25.957  16.213  1.00  0.00           C  
ATOM   1073  H3'   G A  34      21.423 -26.134  15.243  1.00  0.00           H  
ATOM   1074  O3'   G A  34      19.469 -26.094  16.093  1.00  0.00           O  
ATOM   1075  P     C A  35      18.684 -25.552  14.844  1.00  0.00           P  
ATOM   1076  OP1   C A  35      17.250 -25.846  15.040  1.00  0.00           O  
ATOM   1077  OP2   C A  35      19.351 -26.039  13.622  1.00  0.00           O1-
ATOM   1078  O5'   C A  35      18.925 -23.994  14.965  1.00  0.00           O  
ATOM   1079  C5'   C A  35      17.858 -23.108  15.384  1.00  0.00           C  
ATOM   1080 1H5'   C A  35      17.455 -23.433  16.370  1.00  0.00           H  
ATOM   1081 2H5'   C A  35      17.020 -23.137  14.647  1.00  0.00           H  
ATOM   1082  C4'   C A  35      18.323 -21.641  15.517  1.00  0.00           C  
ATOM   1083  H4'   C A  35      17.611 -21.054  16.134  1.00  0.00           H  
ATOM   1084  O4'   C A  35      19.628 -21.576  16.165  1.00  0.00           O  
ATOM   1085  C1'   C A  35      20.422 -20.580  15.543  1.00  0.00           C  
ATOM   1086  H1'   C A  35      20.682 -19.874  16.365  1.00  0.00           H  
ATOM   1087  N1    C A  35      21.651 -21.136  14.922  1.00  0.00           N  
ATOM   1088  C6    C A  35      21.555 -22.221  14.079  1.00  0.00           C  
ATOM   1089  H6    C A  35      20.571 -22.689  13.996  1.00  0.00           H  
ATOM   1090  C5    C A  35      22.634 -22.714  13.455  1.00  0.00           C  
ATOM   1091  H5    C A  35      22.578 -23.574  12.791  1.00  0.00           H  
ATOM   1092  C2    C A  35      22.872 -20.487  15.070  1.00  0.00           C  
ATOM   1093  O2    C A  35      22.933 -19.446  15.742  1.00  0.00           O  
ATOM   1094  N3    C A  35      23.974 -20.979  14.464  1.00  0.00           N  
ATOM   1095  C4    C A  35      23.874 -22.045  13.655  1.00  0.00           C  
ATOM   1096  N4    C A  35      24.967 -22.443  13.015  1.00  0.00           N  
ATOM   1097  H41   C A  35      24.892 -22.979  12.178  1.00  0.00           H  
ATOM   1098  H42   C A  35      25.838 -21.990  13.206  1.00  0.00           H  
ATOM   1099  C2'   C A  35      19.565 -19.846  14.528  1.00  0.00           C  
ATOM   1100  H2'   C A  35      20.131 -19.570  13.610  1.00  0.00           H  
ATOM   1101  O2'   C A  35      18.988 -18.679  15.086  1.00  0.00           O  
ATOM   1102 'HO2   C A  35      18.387 -18.363  14.387  1.00  0.00           H  
ATOM   1103  C3'   C A  35      18.500 -20.892  14.188  1.00  0.00           C  
ATOM   1104  H3'   C A  35      18.902 -21.645  13.472  1.00  0.00           H  
ATOM   1105  O3'   C A  35      17.230 -20.361  13.740  1.00  0.00           O  
ATOM   1106  P     G A  36      17.164 -19.758  12.278  1.00  0.00           P  
ATOM   1107  OP1   G A  36      15.746 -19.667  11.873  1.00  0.00           O  
ATOM   1108  OP2   G A  36      18.125 -20.472  11.414  1.00  0.00           O1-
ATOM   1109  O5'   G A  36      17.700 -18.289  12.541  1.00  0.00           O  
ATOM   1110  C5'   G A  36      17.639 -17.301  11.479  1.00  0.00           C  
ATOM   1111 1H5'   G A  36      17.400 -16.324  11.952  1.00  0.00           H  
ATOM   1112 2H5'   G A  36      16.808 -17.497  10.757  1.00  0.00           H  
ATOM   1113  C4'   G A  36      18.941 -17.085  10.658  1.00  0.00           C  
ATOM   1114  H4'   G A  36      19.059 -15.995  10.472  1.00  0.00           H  
ATOM   1115  O4'   G A  36      20.157 -17.527  11.334  1.00  0.00           O  
ATOM   1116  C1'   G A  36      21.168 -17.684  10.346  1.00  0.00           C  
ATOM   1117  H1'   G A  36      21.877 -16.842  10.515  1.00  0.00           H  
ATOM   1118  N9    G A  36      21.895 -18.955  10.450  1.00  0.00           N  
ATOM   1119  C4    G A  36      23.253 -19.099  10.304  1.00  0.00           C  
ATOM   1120  N2    G A  36      26.320 -17.707   9.571  1.00  0.00           N  
ATOM   1121  H21   G A  36      26.109 -16.736   9.606  1.00  0.00           H  
ATOM   1122  H22   G A  36      27.222 -18.036   9.284  1.00  0.00           H  
ATOM   1123  N3    G A  36      24.136 -18.107  10.076  1.00  0.00           N  
ATOM   1124  C2    G A  36      25.349 -18.558   9.824  1.00  0.00           C  
ATOM   1125  N1    G A  36      25.688 -19.885   9.842  1.00  0.00           N  
ATOM   1126  H1    G A  36      26.629 -20.147   9.606  1.00  0.00           H  
ATOM   1127  C6    G A  36      24.805 -20.932  10.089  1.00  0.00           C  
ATOM   1128  O6    G A  36      25.184 -22.108  10.079  1.00  0.00           O  
ATOM   1129  C5    G A  36      23.493 -20.455  10.379  1.00  0.00           C  
ATOM   1130  N7    G A  36      22.314 -21.151  10.624  1.00  0.00           N  
ATOM   1131  C8    G A  36      21.380 -20.220  10.643  1.00  0.00           C  
ATOM   1132  H8    G A  36      20.309 -20.388  10.798  1.00  0.00           H  
ATOM   1133  C2'   G A  36      20.527 -17.523   8.972  1.00  0.00           C  
ATOM   1134  H2'   G A  36      20.880 -18.283   8.240  1.00  0.00           H  
ATOM   1135  O2'   G A  36      20.783 -16.222   8.470  1.00  0.00           O  
ATOM   1136 'HO2   G A  36      20.305 -16.140   7.624  1.00  0.00           H  
ATOM   1137  C3'   G A  36      19.039 -17.738   9.274  1.00  0.00           C  
ATOM   1138  H3'   G A  36      18.811 -18.820   9.420  1.00  0.00           H  
ATOM   1139  O3'   G A  36      18.115 -17.111   8.347  1.00  0.00           O  
ATOM   1140  P     G A  37      18.025 -17.695   6.876  1.00  0.00           P  
ATOM   1141  OP1   G A  37      16.696 -17.390   6.306  1.00  0.00           O  
ATOM   1142  OP2   G A  37      18.489 -19.095   6.854  1.00  0.00           O1-
ATOM   1143  O5'   G A  37      19.118 -16.828   6.125  1.00  0.00           O  
ATOM   1144  C5'   G A  37      18.784 -15.530   5.586  1.00  0.00           C  
ATOM   1145 1H5'   G A  37      18.474 -14.843   6.408  1.00  0.00           H  
ATOM   1146 2H5'   G A  37      17.935 -15.606   4.865  1.00  0.00           H  
ATOM   1147  C4'   G A  37      19.972 -14.884   4.846  1.00  0.00           C  
ATOM   1148  H4'   G A  37      19.750 -13.815   4.645  1.00  0.00           H  
ATOM   1149  O4'   G A  37      21.180 -14.953   5.666  1.00  0.00           O  
ATOM   1150  C1'   G A  37      22.282 -15.387   4.887  1.00  0.00           C  
ATOM   1151  H1'   G A  37      23.075 -14.620   5.042  1.00  0.00           H  
ATOM   1152  N9    G A  37      22.798 -16.694   5.330  1.00  0.00           N  
ATOM   1153  C4    G A  37      24.107 -16.980   5.648  1.00  0.00           C  
ATOM   1154  N2    G A  37      27.402 -15.981   6.012  1.00  0.00           N  
ATOM   1155  H21   G A  37      27.356 -15.042   5.703  1.00  0.00           H  
ATOM   1156  H22   G A  37      28.267 -16.332   6.378  1.00  0.00           H  
ATOM   1157  N3    G A  37      25.145 -16.118   5.610  1.00  0.00           N  
ATOM   1158  C2    G A  37      26.294 -16.694   5.954  1.00  0.00           C  
ATOM   1159  N1    G A  37      26.397 -18.005   6.324  1.00  0.00           N  
ATOM   1160  H1    G A  37      27.311 -18.393   6.470  1.00  0.00           H  
ATOM   1161  C6    G A  37      25.356 -18.919   6.354  1.00  0.00           C  
ATOM   1162  O6    G A  37      25.544 -20.097   6.685  1.00  0.00           O  
ATOM   1163  C5    G A  37      24.119 -18.316   5.995  1.00  0.00           C  
ATOM   1164  N7    G A  37      22.845 -18.866   5.896  1.00  0.00           N  
ATOM   1165  C8    G A  37      22.087 -17.865   5.509  1.00  0.00           C  
ATOM   1166  H8    G A  37      21.008 -17.924   5.344  1.00  0.00           H  
ATOM   1167  C2'   G A  37      21.868 -15.383   3.429  1.00  0.00           C  
ATOM   1168  H2'   G A  37      22.310 -16.230   2.858  1.00  0.00           H  
ATOM   1169  O2'   G A  37      22.232 -14.159   2.808  1.00  0.00           O  
ATOM   1170 'HO2   G A  37      21.945 -14.266   1.876  1.00  0.00           H  
ATOM   1171  C3'   G A  37      20.342 -15.551   3.510  1.00  0.00           C  
ATOM   1172  H3'   G A  37      20.084 -16.628   3.630  1.00  0.00           H  
ATOM   1173  O3'   G A  37      19.580 -14.944   2.437  1.00  0.00           O  
ATOM   1174  P     A A  38      19.669 -15.550   0.987  1.00  0.00           P  
ATOM   1175  OP1   A A  38      18.506 -15.062   0.221  1.00  0.00           O  
ATOM   1176  OP2   A A  38      19.899 -17.004   1.074  1.00  0.00           O1-
ATOM   1177  O5'   A A  38      20.967 -14.828   0.448  1.00  0.00           O  
ATOM   1178  C5'   A A  38      21.332 -14.814  -0.954  1.00  0.00           C  
ATOM   1179 1H5'   A A  38      21.628 -13.774  -1.218  1.00  0.00           H  
ATOM   1180 2H5'   A A  38      20.461 -15.046  -1.612  1.00  0.00           H  
ATOM   1181  C4'   A A  38      22.523 -15.735  -1.358  1.00  0.00           C  
ATOM   1182  H4'   A A  38      23.334 -15.107  -1.785  1.00  0.00           H  
ATOM   1183  O4'   A A  38      23.084 -16.482  -0.226  1.00  0.00           O  
ATOM   1184  C1'   A A  38      22.963 -17.860  -0.512  1.00  0.00           C  
ATOM   1185  H1'   A A  38      23.902 -18.136  -1.043  1.00  0.00           H  
ATOM   1186  N9    A A  38      22.836 -18.680   0.681  1.00  0.00           N  
ATOM   1187  C5    A A  38      23.358 -19.854   2.453  1.00  0.00           C  
ATOM   1188  N7    A A  38      21.987 -20.013   2.282  1.00  0.00           N  
ATOM   1189  C8    A A  38      21.721 -19.273   1.224  1.00  0.00           C  
ATOM   1190  H8    A A  38      20.725 -19.126   0.794  1.00  0.00           H  
ATOM   1191  N1    A A  38      25.585 -20.130   3.209  1.00  0.00           N  
ATOM   1192  C2    A A  38      25.942 -19.259   2.258  1.00  0.00           C  
ATOM   1193  H2    A A  38      27.015 -19.045   2.181  1.00  0.00           H  
ATOM   1194  N3    A A  38      25.187 -18.737   1.292  1.00  0.00           N  
ATOM   1195  C4    A A  38      23.891 -19.046   1.467  1.00  0.00           C  
ATOM   1196  C6    A A  38      24.276 -20.420   3.362  1.00  0.00           C  
ATOM   1197  N6    A A  38      23.950 -21.195   4.405  1.00  0.00           N  
ATOM   1198  H61   A A  38      23.207 -20.809   4.967  1.00  0.00           H  
ATOM   1199  H62   A A  38      24.738 -21.429   4.971  1.00  0.00           H  
ATOM   1200  C2'   A A  38      21.801 -17.989  -1.457  1.00  0.00           C  
ATOM   1201  H2'   A A  38      20.823 -17.811  -0.959  1.00  0.00           H  
ATOM   1202  O2'   A A  38      21.808 -19.220  -2.148  1.00  0.00           O  
ATOM   1203 'HO2   A A  38      22.422 -19.080  -2.882  1.00  0.00           H  
ATOM   1204  C3'   A A  38      22.136 -16.842  -2.389  1.00  0.00           C  
ATOM   1205  H3'   A A  38      21.224 -16.536  -2.954  1.00  0.00           H  
ATOM   1206  O3'   A A  38      23.213 -17.197  -3.285  1.00  0.00           O  
ATOM   1207  P     A A  39      23.552 -16.357  -4.565  1.00  0.00           P  
ATOM   1208  OP1   A A  39      23.693 -14.929  -4.219  1.00  0.00           O  
ATOM   1209  OP2   A A  39      22.595 -16.713  -5.634  1.00  0.00           O1-
ATOM   1210  O5'   A A  39      24.970 -16.969  -4.900  1.00  0.00           O  
ATOM   1211  C5'   A A  39      25.147 -18.073  -5.815  1.00  0.00           C  
ATOM   1212 1H5'   A A  39      25.756 -17.712  -6.672  1.00  0.00           H  
ATOM   1213 2H5'   A A  39      24.184 -18.447  -6.238  1.00  0.00           H  
ATOM   1214  C4'   A A  39      25.884 -19.281  -5.199  1.00  0.00           C  
ATOM   1215  H4'   A A  39      26.075 -20.023  -6.005  1.00  0.00           H  
ATOM   1216  O4'   A A  39      27.185 -18.914  -4.647  1.00  0.00           O  
ATOM   1217  C1'   A A  39      27.324 -19.520  -3.372  1.00  0.00           C  
ATOM   1218  H1'   A A  39      27.708 -20.552  -3.550  1.00  0.00           H  
ATOM   1219  N9    A A  39      28.258 -18.772  -2.514  1.00  0.00           N  
ATOM   1220  C5    A A  39      30.097 -17.881  -1.690  1.00  0.00           C  
ATOM   1221  N7    A A  39      29.057 -17.455  -0.870  1.00  0.00           N  
ATOM   1222  C8    A A  39      27.994 -18.016  -1.391  1.00  0.00           C  
ATOM   1223  H8    A A  39      26.985 -17.902  -0.985  1.00  0.00           H  
ATOM   1224  N1    A A  39      32.245 -18.188  -2.663  1.00  0.00           N  
ATOM   1225  C2    A A  39      31.637 -19.003  -3.526  1.00  0.00           C  
ATOM   1226  H2    A A  39      32.292 -19.452  -4.276  1.00  0.00           H  
ATOM   1227  N3    A A  39      30.340 -19.244  -3.703  1.00  0.00           N  
ATOM   1228  C4    A A  39      29.618 -18.686  -2.712  1.00  0.00           C  
ATOM   1229  C6    A A  39      31.487 -17.613  -1.696  1.00  0.00           C  
ATOM   1230  N6    A A  39      32.134 -16.834  -0.813  1.00  0.00           N  
ATOM   1231  H61   A A  39      31.788 -16.792   0.134  1.00  0.00           H  
ATOM   1232  H62   A A  39      33.122 -16.859  -0.883  1.00  0.00           H  
ATOM   1233  C2'   A A  39      25.919 -19.585  -2.820  1.00  0.00           C  
ATOM   1234  H2'   A A  39      25.556 -18.573  -2.523  1.00  0.00           H  
ATOM   1235  O2'   A A  39      25.770 -20.513  -1.753  1.00  0.00           O  
ATOM   1236 'HO2   A A  39      26.381 -20.311  -1.025  1.00  0.00           H  
ATOM   1237  C3'   A A  39      25.151 -20.025  -4.066  1.00  0.00           C  
ATOM   1238  H3'   A A  39      24.107 -19.648  -4.019  1.00  0.00           H  
ATOM   1239  O3'   A A  39      25.144 -21.453  -4.245  1.00  0.00           O  
ATOM   1240 'HO3   A A  39      25.164 -21.833  -3.345  1.00  0.00           H  
TER    1241        A A  39 
ATOM   1242 'HO5   G B  40      25.073 -23.070  -5.198  1.00  0.00           H  
ATOM   1243  O5'   G B  40      25.202 -23.959  -5.589  1.00  0.00           O  
ATOM   1244  C5'   G B  40      26.534 -24.309  -5.184  1.00  0.00           C  
ATOM   1245 1H5'   G B  40      27.188 -23.422  -5.352  1.00  0.00           H  
ATOM   1246 2H5'   G B  40      26.925 -25.131  -5.824  1.00  0.00           H  
ATOM   1247  C4'   G B  40      26.688 -24.709  -3.701  1.00  0.00           C  
ATOM   1248  H4'   G B  40      27.733 -24.508  -3.404  1.00  0.00           H  
ATOM   1249  O4'   G B  40      25.773 -23.979  -2.821  1.00  0.00           O  
ATOM   1250  C1'   G B  40      24.840 -24.884  -2.263  1.00  0.00           C  
ATOM   1251  H1'   G B  40      25.185 -25.081  -1.224  1.00  0.00           H  
ATOM   1252  N9    G B  40      23.498 -24.302  -2.264  1.00  0.00           N  
ATOM   1253  C4    G B  40      22.802 -23.815  -1.186  1.00  0.00           C  
ATOM   1254  N2    G B  40      22.636 -23.045   2.172  1.00  0.00           N  
ATOM   1255  H21   G B  40      23.532 -23.389   2.459  1.00  0.00           H  
ATOM   1256  H22   G B  40      22.250 -22.273   2.673  1.00  0.00           H  
ATOM   1257  N3    G B  40      23.224 -23.800   0.095  1.00  0.00           N  
ATOM   1258  C2    G B  40      22.372 -23.173   0.890  1.00  0.00           C  
ATOM   1259  N1    G B  40      21.170 -22.667   0.477  1.00  0.00           N  
ATOM   1260  H1    G B  40      20.611 -22.151   1.127  1.00  0.00           H  
ATOM   1261  C6    G B  40      20.687 -22.711  -0.825  1.00  0.00           C  
ATOM   1262  O6    G B  40      19.577 -22.250  -1.091  1.00  0.00           O  
ATOM   1263  C5    G B  40      21.604 -23.355  -1.702  1.00  0.00           C  
ATOM   1264  N7    G B  40      21.548 -23.559  -3.078  1.00  0.00           N  
ATOM   1265  C8    G B  40      22.700 -24.107  -3.367  1.00  0.00           C  
ATOM   1266  H8    G B  40      23.030 -24.380  -4.371  1.00  0.00           H  
ATOM   1267  C2'   G B  40      24.917 -26.164  -3.069  1.00  0.00           C  
ATOM   1268  H2'   G B  40      24.311 -26.104  -4.000  1.00  0.00           H  
ATOM   1269  O2'   G B  40      24.579 -27.306  -2.316  1.00  0.00           O  
ATOM   1270 'HO2   G B  40      25.418 -27.558  -1.894  1.00  0.00           H  
ATOM   1271  C3'   G B  40      26.395 -26.195  -3.427  1.00  0.00           C  
ATOM   1272  H3'   G B  40      26.504 -26.770  -4.379  1.00  0.00           H  
ATOM   1273  O3'   G B  40      27.231 -26.750  -2.376  1.00  0.00           O  
ATOM   1274  P     U B  41      28.699 -27.223  -2.767  1.00  0.00           P  
ATOM   1275  OP1   U B  41      28.950 -26.878  -4.185  1.00  0.00           O  
ATOM   1276  OP2   U B  41      28.810 -28.647  -2.392  1.00  0.00           O1-
ATOM   1277  O5'   U B  41      29.602 -26.353  -1.801  1.00  0.00           O  
ATOM   1278  C5'   U B  41      30.744 -25.573  -2.253  1.00  0.00           C  
ATOM   1279 1H5'   U B  41      30.891 -25.644  -3.356  1.00  0.00           H  
ATOM   1280 2H5'   U B  41      31.666 -25.978  -1.780  1.00  0.00           H  
ATOM   1281  C4'   U B  41      30.679 -24.059  -1.909  1.00  0.00           C  
ATOM   1282  H4'   U B  41      31.319 -23.484  -2.611  1.00  0.00           H  
ATOM   1283  O4'   U B  41      29.325 -23.550  -2.051  1.00  0.00           O  
ATOM   1284  C1'   U B  41      29.077 -22.559  -1.078  1.00  0.00           C  
ATOM   1285  H1'   U B  41      28.760 -21.655  -1.649  1.00  0.00           H  
ATOM   1286  N1    U B  41      28.027 -22.969  -0.106  1.00  0.00           N  
ATOM   1287  C6    U B  41      27.697 -24.290   0.088  1.00  0.00           C  
ATOM   1288  H6    U B  41      28.188 -24.997  -0.583  1.00  0.00           H  
ATOM   1289  C2    U B  41      27.409 -21.976   0.604  1.00  0.00           C  
ATOM   1290  O2    U B  41      27.635 -20.787   0.410  1.00  0.00           O  
ATOM   1291  N3    U B  41      26.513 -22.404   1.546  1.00  0.00           N  
ATOM   1292  H3    U B  41      26.136 -21.677   2.136  1.00  0.00           H  
ATOM   1293  C4    U B  41      26.162 -23.704   1.833  1.00  0.00           C  
ATOM   1294  O4    U B  41      25.358 -23.939   2.735  1.00  0.00           O  
ATOM   1295  C5    U B  41      26.803 -24.685   1.009  1.00  0.00           C  
ATOM   1296  H5    U B  41      26.556 -25.733   1.149  1.00  0.00           H  
ATOM   1297  C2'   U B  41      30.390 -22.281  -0.380  1.00  0.00           C  
ATOM   1298  H2'   U B  41      30.259 -22.002   0.688  1.00  0.00           H  
ATOM   1299  O2'   U B  41      31.081 -21.249  -1.056  1.00  0.00           O  
ATOM   1300 'HO2   U B  41      31.708 -20.885  -0.410  1.00  0.00           H  
ATOM   1301  C3'   U B  41      31.101 -23.630  -0.494  1.00  0.00           C  
ATOM   1302  H3'   U B  41      30.648 -24.378   0.194  1.00  0.00           H  
ATOM   1303  O3'   U B  41      32.546 -23.577  -0.382  1.00  0.00           O  
ATOM   1304  P     C B  42      33.193 -23.528   1.063  1.00  0.00           P  
ATOM   1305  OP1   C B  42      34.646 -23.778   0.941  1.00  0.00           O  
ATOM   1306  OP2   C B  42      32.418 -24.411   1.961  1.00  0.00           O1-
ATOM   1307  O5'   C B  42      32.956 -22.037   1.541  1.00  0.00           O  
ATOM   1308  C5'   C B  42      33.681 -20.914   0.989  1.00  0.00           C  
ATOM   1309 1H5'   C B  42      33.762 -21.007  -0.120  1.00  0.00           H  
ATOM   1310 2H5'   C B  42      34.716 -20.893   1.401  1.00  0.00           H  
ATOM   1311  C4'   C B  42      33.015 -19.544   1.291  1.00  0.00           C  
ATOM   1312  H4'   C B  42      33.352 -18.800   0.540  1.00  0.00           H  
ATOM   1313  O4'   C B  42      31.562 -19.634   1.192  1.00  0.00           O  
ATOM   1314  C1'   C B  42      30.957 -18.797   2.167  1.00  0.00           C  
ATOM   1315  H1'   C B  42      30.278 -18.118   1.599  1.00  0.00           H  
ATOM   1316  N1    C B  42      30.172 -19.558   3.179  1.00  0.00           N  
ATOM   1317  C6    C B  42      30.576 -20.822   3.548  1.00  0.00           C  
ATOM   1318  H6    C B  42      31.444 -21.219   3.017  1.00  0.00           H  
ATOM   1319  C5    C B  42      29.907 -21.527   4.472  1.00  0.00           C  
ATOM   1320  H5    C B  42      30.200 -22.537   4.752  1.00  0.00           H  
ATOM   1321  C2    C B  42      29.094 -18.962   3.834  1.00  0.00           C  
ATOM   1322  O2    C B  42      28.771 -17.800   3.548  1.00  0.00           O  
ATOM   1323  N3    C B  42      28.407 -19.664   4.761  1.00  0.00           N  
ATOM   1324  C4    C B  42      28.775 -20.909   5.077  1.00  0.00           C  
ATOM   1325  N4    C B  42      28.050 -21.561   5.984  1.00  0.00           N  
ATOM   1326  H41   C B  42      28.385 -22.375   6.443  1.00  0.00           H  
ATOM   1327  H42   C B  42      27.268 -21.064   6.370  1.00  0.00           H  
ATOM   1328  C2'   C B  42      32.057 -17.978   2.806  1.00  0.00           C  
ATOM   1329  H2'   C B  42      31.851 -17.763   3.878  1.00  0.00           H  
ATOM   1330  O2'   C B  42      32.245 -16.759   2.104  1.00  0.00           O  
ATOM   1331 'HO2   C B  42      33.001 -16.320   2.559  1.00  0.00           H  
ATOM   1332  C3'   C B  42      33.271 -18.918   2.672  1.00  0.00           C  
ATOM   1333  H3'   C B  42      33.209 -19.742   3.416  1.00  0.00           H  
ATOM   1334  O3'   C B  42      34.579 -18.298   2.696  1.00  0.00           O  
ATOM   1335  P     C B  43      34.977 -17.314   3.866  1.00  0.00           P  
ATOM   1336  OP1   C B  43      34.299 -16.025   3.590  1.00  0.00           O  
ATOM   1337  OP2   C B  43      36.449 -17.283   3.991  1.00  0.00           O1-
ATOM   1338  O5'   C B  43      34.328 -18.000   5.133  1.00  0.00           O  
ATOM   1339  C5'   C B  43      34.048 -17.279   6.354  1.00  0.00           C  
ATOM   1340 1H5'   C B  43      34.473 -16.246   6.358  1.00  0.00           H  
ATOM   1341 2H5'   C B  43      34.535 -17.822   7.194  1.00  0.00           H  
ATOM   1342  C4'   C B  43      32.541 -17.174   6.673  1.00  0.00           C  
ATOM   1343  H4'   C B  43      32.056 -16.460   5.971  1.00  0.00           H  
ATOM   1344  O4'   C B  43      31.847 -18.452   6.544  1.00  0.00           O  
ATOM   1345  C1'   C B  43      30.673 -18.406   7.343  1.00  0.00           C  
ATOM   1346  H1'   C B  43      29.840 -18.310   6.608  1.00  0.00           H  
ATOM   1347  N1    C B  43      30.473 -19.618   8.174  1.00  0.00           N  
ATOM   1348  C6    C B  43      31.550 -20.350   8.614  1.00  0.00           C  
ATOM   1349  H6    C B  43      32.529 -20.029   8.241  1.00  0.00           H  
ATOM   1350  C5    C B  43      31.378 -21.420   9.408  1.00  0.00           C  
ATOM   1351  H5    C B  43      32.208 -22.031   9.761  1.00  0.00           H  
ATOM   1352  C2    C B  43      29.192 -19.935   8.614  1.00  0.00           C  
ATOM   1353  O2    C B  43      28.247 -19.210   8.275  1.00  0.00           O  
ATOM   1354  N3    C B  43      28.993 -21.023   9.384  1.00  0.00           N  
ATOM   1355  C4    C B  43      30.044 -21.743   9.806  1.00  0.00           C  
ATOM   1356  N4    C B  43      29.816 -22.777  10.607  1.00  0.00           N  
ATOM   1357  H41   C B  43      30.556 -23.423  10.870  1.00  0.00           H  
ATOM   1358  H42   C B  43      28.895 -22.922  10.953  1.00  0.00           H  
ATOM   1359  C2'   C B  43      30.722 -17.142   8.193  1.00  0.00           C  
ATOM   1360  H2'   C B  43      30.445 -17.336   9.253  1.00  0.00           H  
ATOM   1361  O2'   C B  43      29.880 -16.131   7.663  1.00  0.00           O  
ATOM   1362 'HO2   C B  43      30.158 -15.307   8.106  1.00  0.00           H  
ATOM   1363  C3'   C B  43      32.201 -16.760   8.107  1.00  0.00           C  
ATOM   1364  H3'   C B  43      32.810 -17.415   8.772  1.00  0.00           H  
ATOM   1365  O3'   C B  43      32.499 -15.365   8.323  1.00  0.00           O  
ATOM   1366  P     G B  44      32.316 -14.792   9.783  1.00  0.00           P  
ATOM   1367  OP1   G B  44      33.389 -13.819  10.058  1.00  0.00           O  
ATOM   1368  OP2   G B  44      32.103 -15.913  10.724  1.00  0.00           O1-
ATOM   1369  O5'   G B  44      30.942 -14.037   9.603  1.00  0.00           O  
ATOM   1370  C5'   G B  44      30.648 -12.841  10.370  1.00  0.00           C  
ATOM   1371 1H5'   G B  44      30.302 -12.063   9.655  1.00  0.00           H  
ATOM   1372 2H5'   G B  44      31.540 -12.411  10.890  1.00  0.00           H  
ATOM   1373  C4'   G B  44      29.530 -13.016  11.422  1.00  0.00           C  
ATOM   1374  H4'   G B  44      29.046 -12.031  11.605  1.00  0.00           H  
ATOM   1375  O4'   G B  44      28.485 -13.933  10.972  1.00  0.00           O  
ATOM   1376  C1'   G B  44      27.881 -14.513  12.119  1.00  0.00           C  
ATOM   1377  H1'   G B  44      26.804 -14.229  12.094  1.00  0.00           H  
ATOM   1378  N9    G B  44      28.012 -15.973  12.137  1.00  0.00           N  
ATOM   1379  C4    G B  44      27.110 -16.833  12.697  1.00  0.00           C  
ATOM   1380  N2    G B  44      24.162 -17.355  14.405  1.00  0.00           N  
ATOM   1381  H21   G B  44      23.903 -16.418  14.604  1.00  0.00           H  
ATOM   1382  H22   G B  44      23.723 -18.108  14.905  1.00  0.00           H  
ATOM   1383  N3    G B  44      25.961 -16.485  13.298  1.00  0.00           N  
ATOM   1384  C2    G B  44      25.286 -17.531  13.746  1.00  0.00           C  
ATOM   1385  N1    G B  44      25.702 -18.823  13.576  1.00  0.00           N  
ATOM   1386  H1    G B  44      25.123 -19.563  13.942  1.00  0.00           H  
ATOM   1387  C6    G B  44      26.877 -19.216  12.951  1.00  0.00           C  
ATOM   1388  O6    G B  44      27.176 -20.407  12.833  1.00  0.00           O  
ATOM   1389  C5    G B  44      27.632 -18.096  12.505  1.00  0.00           C  
ATOM   1390  N7    G B  44      28.865 -18.031  11.863  1.00  0.00           N  
ATOM   1391  C8    G B  44      29.057 -16.742  11.672  1.00  0.00           C  
ATOM   1392  H8    G B  44      29.926 -16.286  11.189  1.00  0.00           H  
ATOM   1393  C2'   G B  44      28.533 -13.908  13.339  1.00  0.00           C  
ATOM   1394  H2'   G B  44      28.607 -14.632  14.178  1.00  0.00           H  
ATOM   1395  O2'   G B  44      27.827 -12.756  13.768  1.00  0.00           O  
ATOM   1396 'HO2   G B  44      28.265 -12.477  14.593  1.00  0.00           H  
ATOM   1397  C3'   G B  44      29.922 -13.557  12.806  1.00  0.00           C  
ATOM   1398  H3'   G B  44      30.534 -14.471  12.631  1.00  0.00           H  
ATOM   1399  O3'   G B  44      30.658 -12.569  13.572  1.00  0.00           O  
ATOM   1400  P     C B  45      31.032 -12.952  15.065  1.00  0.00           P  
ATOM   1401  OP1   C B  45      32.247 -12.224  15.494  1.00  0.00           O  
ATOM   1402  OP2   C B  45      31.076 -14.424  15.203  1.00  0.00           O1-
ATOM   1403  O5'   C B  45      29.776 -12.403  15.870  1.00  0.00           O  
ATOM   1404  C5'   C B  45      29.577 -12.769  17.265  1.00  0.00           C  
ATOM   1405 1H5'   C B  45      29.713 -11.867  17.903  1.00  0.00           H  
ATOM   1406 2H5'   C B  45      30.333 -13.512  17.619  1.00  0.00           H  
ATOM   1407  C4'   C B  45      28.180 -13.363  17.587  1.00  0.00           C  
ATOM   1408  H4'   C B  45      27.425 -12.559  17.712  1.00  0.00           H  
ATOM   1409  O4'   C B  45      27.702 -14.213  16.510  1.00  0.00           O  
ATOM   1410  C1'   C B  45      27.060 -15.367  17.039  1.00  0.00           C  
ATOM   1411  H1'   C B  45      26.027 -15.346  16.620  1.00  0.00           H  
ATOM   1412  N1    C B  45      27.722 -16.641  16.616  1.00  0.00           N  
ATOM   1413  C6    C B  45      28.969 -16.601  16.030  1.00  0.00           C  
ATOM   1414  H6    C B  45      29.427 -15.614  15.951  1.00  0.00           H  
ATOM   1415  C5    C B  45      29.566 -17.709  15.571  1.00  0.00           C  
ATOM   1416  H5    C B  45      30.529 -17.678  15.065  1.00  0.00           H  
ATOM   1417  C2    C B  45      27.082 -17.870  16.775  1.00  0.00           C  
ATOM   1418  O2    C B  45      25.953 -17.916  17.283  1.00  0.00           O  
ATOM   1419  N3    C B  45      27.687 -18.999  16.348  1.00  0.00           N  
ATOM   1420  C4    C B  45      28.867 -18.938  15.715  1.00  0.00           C  
ATOM   1421  N4    C B  45      29.346 -20.048  15.167  1.00  0.00           N  
ATOM   1422  H41   C B  45      29.967 -19.992  14.392  1.00  0.00           H  
ATOM   1423  H42   C B  45      28.779 -20.875  15.249  1.00  0.00           H  
ATOM   1424  C2'   C B  45      26.979 -15.202  18.545  1.00  0.00           C  
ATOM   1425  H2'   C B  45      27.106 -16.163  19.090  1.00  0.00           H  
ATOM   1426  O2'   C B  45      25.748 -14.612  18.918  1.00  0.00           O  
ATOM   1427 'HO2   C B  45      25.808 -14.511  19.887  1.00  0.00           H  
ATOM   1428  C3'   C B  45      28.162 -14.268  18.827  1.00  0.00           C  
ATOM   1429  H3'   C B  45      29.110 -14.853  18.811  1.00  0.00           H  
ATOM   1430  O3'   C B  45      28.068 -13.449  20.015  1.00  0.00           O  
ATOM   1431  P     U B  46      28.127 -14.137  21.433  1.00  0.00           P  
ATOM   1432  OP1   U B  46      28.415 -13.095  22.441  1.00  0.00           O  
ATOM   1433  OP2   U B  46      29.022 -15.310  21.342  1.00  0.00           O1-
ATOM   1434  O5'   U B  46      26.627 -14.613  21.592  1.00  0.00           O  
ATOM   1435  C5'   U B  46      26.074 -15.063  22.853  1.00  0.00           C  
ATOM   1436 1H5'   U B  46      25.193 -14.428  23.091  1.00  0.00           H  
ATOM   1437 2H5'   U B  46      26.786 -14.919  23.702  1.00  0.00           H  
ATOM   1438  C4'   U B  46      25.596 -16.544  22.897  1.00  0.00           C  
ATOM   1439  H4'   U B  46      24.512 -16.584  23.136  1.00  0.00           H  
ATOM   1440  O4'   U B  46      25.758 -17.245  21.632  1.00  0.00           O  
ATOM   1441  C1'   U B  46      25.948 -18.626  21.876  1.00  0.00           C  
ATOM   1442  H1'   U B  46      25.003 -19.104  21.525  1.00  0.00           H  
ATOM   1443  N1    U B  46      27.107 -19.159  21.112  1.00  0.00           N  
ATOM   1444  C6    U B  46      28.197 -18.366  20.822  1.00  0.00           C  
ATOM   1445  H6    U B  46      28.153 -17.353  21.232  1.00  0.00           H  
ATOM   1446  C2    U B  46      27.066 -20.473  20.718  1.00  0.00           C  
ATOM   1447  O2    U B  46      26.146 -21.230  21.000  1.00  0.00           O  
ATOM   1448  N3    U B  46      28.123 -20.880  19.958  1.00  0.00           N  
ATOM   1449  H3    U B  46      28.041 -21.833  19.622  1.00  0.00           H  
ATOM   1450  C4    U B  46      29.165 -20.115  19.490  1.00  0.00           C  
ATOM   1451  O4    U B  46      29.945 -20.591  18.664  1.00  0.00           O  
ATOM   1452  C5    U B  46      29.205 -18.787  20.036  1.00  0.00           C  
ATOM   1453  H5    U B  46      30.022 -18.126  19.754  1.00  0.00           H  
ATOM   1454  C2'   U B  46      26.069 -18.842  23.383  1.00  0.00           C  
ATOM   1455  H2'   U B  46      26.933 -19.491  23.643  1.00  0.00           H  
ATOM   1456  O2'   U B  46      24.883 -19.415  23.905  1.00  0.00           O  
ATOM   1457 'HO2   U B  46      25.046 -19.520  24.860  1.00  0.00           H  
ATOM   1458  C3'   U B  46      26.311 -17.424  23.924  1.00  0.00           C  
ATOM   1459  H3'   U B  46      27.393 -17.168  23.851  1.00  0.00           H  
ATOM   1460  O3'   U B  46      25.777 -17.143  25.238  1.00  0.00           O  
ATOM   1461  P     C B  47      26.470 -17.680  26.545  1.00  0.00           P  
ATOM   1462  OP1   C B  47      25.790 -17.075  27.713  1.00  0.00           O  
ATOM   1463  OP2   C B  47      27.929 -17.485  26.426  1.00  0.00           O1-
ATOM   1464  O5'   C B  47      26.130 -19.236  26.499  1.00  0.00           O  
ATOM   1465  C5'   C B  47      27.204 -20.175  26.765  1.00  0.00           C  
ATOM   1466 1H5'   C B  47      27.740 -19.910  27.710  1.00  0.00           H  
ATOM   1467 2H5'   C B  47      27.951 -20.157  25.938  1.00  0.00           H  
ATOM   1468  C4'   C B  47      26.696 -21.618  26.931  1.00  0.00           C  
ATOM   1469  H4'   C B  47      25.900 -21.653  27.707  1.00  0.00           H  
ATOM   1470  O4'   C B  47      26.133 -22.144  25.690  1.00  0.00           O  
ATOM   1471  C1'   C B  47      26.325 -23.564  25.665  1.00  0.00           C  
ATOM   1472  H1'   C B  47      25.307 -24.015  25.648  1.00  0.00           H  
ATOM   1473  N1    C B  47      27.107 -24.042  24.483  1.00  0.00           N  
ATOM   1474  C6    C B  47      27.764 -23.142  23.674  1.00  0.00           C  
ATOM   1475  H6    C B  47      27.633 -22.087  23.930  1.00  0.00           H  
ATOM   1476  C5    C B  47      28.513 -23.555  22.641  1.00  0.00           C  
ATOM   1477  H5    C B  47      29.067 -22.862  22.010  1.00  0.00           H  
ATOM   1478  C2    C B  47      27.159 -25.407  24.183  1.00  0.00           C  
ATOM   1479  O2    C B  47      26.493 -26.203  24.865  1.00  0.00           O  
ATOM   1480  N3    C B  47      27.941 -25.839  23.162  1.00  0.00           N  
ATOM   1481  C4    C B  47      28.646 -24.960  22.442  1.00  0.00           C  
ATOM   1482  N4    C B  47      29.540 -25.434  21.575  1.00  0.00           N  
ATOM   1483  H41   C B  47      30.296 -24.871  21.246  1.00  0.00           H  
ATOM   1484  H42   C B  47      29.628 -26.424  21.530  1.00  0.00           H  
ATOM   1485  C2'   C B  47      27.015 -23.945  26.974  1.00  0.00           C  
ATOM   1486  H2'   C B  47      27.734 -24.784  26.841  1.00  0.00           H  
ATOM   1487  O2'   C B  47      26.070 -24.284  27.978  1.00  0.00           O  
ATOM   1488 'HO2   C B  47      26.602 -24.417  28.793  1.00  0.00           H  
ATOM   1489  C3'   C B  47      27.767 -22.651  27.308  1.00  0.00           C  
ATOM   1490  H3'   C B  47      28.621 -22.512  26.609  1.00  0.00           H  
ATOM   1491  O3'   C B  47      28.195 -22.460  28.676  1.00  0.00           O  
ATOM   1492  P     G B  48      28.948 -23.588  29.479  1.00  0.00           P  
ATOM   1493  OP1   G B  48      29.751 -22.970  30.556  1.00  0.00           O  
ATOM   1494  OP2   G B  48      27.928 -24.584  29.890  1.00  0.00           O1-
ATOM   1495  O5'   G B  48      29.905 -24.249  28.405  1.00  0.00           O  
ATOM   1496  C5'   G B  48      31.101 -23.569  27.953  1.00  0.00           C  
ATOM   1497 1H5'   G B  48      31.906 -23.697  28.713  1.00  0.00           H  
ATOM   1498 2H5'   G B  48      30.935 -22.476  27.808  1.00  0.00           H  
ATOM   1499  C4'   G B  48      31.594 -24.175  26.630  1.00  0.00           C  
ATOM   1500  H4'   G B  48      31.507 -25.284  26.667  1.00  0.00           H  
ATOM   1501  O4'   G B  48      30.793 -23.702  25.507  1.00  0.00           O  
ATOM   1502  C1'   G B  48      31.550 -23.885  24.321  1.00  0.00           C  
ATOM   1503  H1'   G B  48      31.088 -24.754  23.802  1.00  0.00           H  
ATOM   1504  N9    G B  48      31.513 -22.712  23.434  1.00  0.00           N  
ATOM   1505  C4    G B  48      32.004 -22.683  22.157  1.00  0.00           C  
ATOM   1506  N2    G B  48      34.085 -24.151  19.851  1.00  0.00           N  
ATOM   1507  H21   G B  48      34.194 -25.050  20.260  1.00  0.00           H  
ATOM   1508  H22   G B  48      34.741 -23.818  19.169  1.00  0.00           H  
ATOM   1509  N3    G B  48      32.588 -23.711  21.519  1.00  0.00           N  
ATOM   1510  C2    G B  48      33.292 -23.308  20.473  1.00  0.00           C  
ATOM   1511  N1    G B  48      33.231 -22.036  19.972  1.00  0.00           N  
ATOM   1512  H1    G B  48      33.816 -21.794  19.191  1.00  0.00           H  
ATOM   1513  C6    G B  48      32.513 -20.983  20.527  1.00  0.00           C  
ATOM   1514  O6    G B  48      32.506 -19.875  19.978  1.00  0.00           O  
ATOM   1515  C5    G B  48      31.831 -21.388  21.714  1.00  0.00           C  
ATOM   1516  N7    G B  48      31.153 -20.635  22.668  1.00  0.00           N  
ATOM   1517  C8    G B  48      31.003 -21.456  23.684  1.00  0.00           C  
ATOM   1518  H8    G B  48      30.534 -21.208  24.640  1.00  0.00           H  
ATOM   1519  C2'   G B  48      32.977 -24.252  24.717  1.00  0.00           C  
ATOM   1520  H2'   G B  48      33.739 -23.679  24.146  1.00  0.00           H  
ATOM   1521  O2'   G B  48      33.199 -25.638  24.534  1.00  0.00           O  
ATOM   1522 'HO2   G B  48      34.082 -25.815  24.907  1.00  0.00           H  
ATOM   1523  C3'   G B  48      33.030 -23.852  26.195  1.00  0.00           C  
ATOM   1524  H3'   G B  48      33.148 -22.750  26.298  1.00  0.00           H  
ATOM   1525  O3'   G B  48      33.992 -24.569  27.003  1.00  0.00           O  
ATOM   1526  P     G B  49      35.534 -24.312  26.758  1.00  0.00           P  
ATOM   1527  OP1   G B  49      36.272 -24.726  27.968  1.00  0.00           O  
ATOM   1528  OP2   G B  49      35.710 -22.935  26.252  1.00  0.00           O1-
ATOM   1529  O5'   G B  49      35.830 -25.325  25.577  1.00  0.00           O  
ATOM   1530  C5'   G B  49      37.126 -25.949  25.401  1.00  0.00           C  
ATOM   1531 1H5'   G B  49      36.949 -27.012  25.124  1.00  0.00           H  
ATOM   1532 2H5'   G B  49      37.726 -25.970  26.342  1.00  0.00           H  
ATOM   1533  C4'   G B  49      38.017 -25.344  24.283  1.00  0.00           C  
ATOM   1534  H4'   G B  49      38.697 -26.134  23.894  1.00  0.00           H  
ATOM   1535  O4'   G B  49      37.252 -24.853  23.142  1.00  0.00           O  
ATOM   1536  C1'   G B  49      37.985 -23.805  22.520  1.00  0.00           C  
ATOM   1537  H1'   G B  49      38.241 -24.167  21.498  1.00  0.00           H  
ATOM   1538  N9    G B  49      37.189 -22.575  22.400  1.00  0.00           N  
ATOM   1539  C4    G B  49      37.411 -21.539  21.525  1.00  0.00           C  
ATOM   1540  N2    G B  49      39.407 -20.024  19.150  1.00  0.00           N  
ATOM   1541  H21   G B  49      40.015 -20.775  18.918  1.00  0.00           H  
ATOM   1542  H22   G B  49      39.546 -19.139  18.702  1.00  0.00           H  
ATOM   1543  N3    G B  49      38.413 -21.455  20.632  1.00  0.00           N  
ATOM   1544  C2    G B  49      38.456 -20.276  20.025  1.00  0.00           C  
ATOM   1545  N1    G B  49      37.521 -19.293  20.218  1.00  0.00           N  
ATOM   1546  H1    G B  49      37.596 -18.426  19.712  1.00  0.00           H  
ATOM   1547  C6    G B  49      36.436 -19.381  21.083  1.00  0.00           C  
ATOM   1548  O6    G B  49      35.634 -18.452  21.193  1.00  0.00           O  
ATOM   1549  C5    G B  49      36.417 -20.618  21.783  1.00  0.00           C  
ATOM   1550  N7    G B  49      35.577 -21.067  22.796  1.00  0.00           N  
ATOM   1551  C8    G B  49      36.086 -22.226  23.149  1.00  0.00           C  
ATOM   1552  H8    G B  49      35.713 -22.877  23.945  1.00  0.00           H  
ATOM   1553  C2'   G B  49      39.272 -23.589  23.306  1.00  0.00           C  
ATOM   1554  H2'   G B  49      39.530 -22.514  23.404  1.00  0.00           H  
ATOM   1555  O2'   G B  49      40.345 -24.278  22.689  1.00  0.00           O  
ATOM   1556 'HO2   G B  49      41.109 -24.187  23.290  1.00  0.00           H  
ATOM   1557  C3'   G B  49      38.926 -24.175  24.680  1.00  0.00           C  
ATOM   1558  H3'   G B  49      38.297 -23.466  25.267  1.00  0.00           H  
ATOM   1559  O3'   G B  49      40.043 -24.667  25.459  1.00  0.00           O  
ATOM   1560  P     C B  50      41.129 -23.668  26.014  1.00  0.00           P  
ATOM   1561  OP1   C B  50      41.786 -24.271  27.193  1.00  0.00           O  
ATOM   1562  OP2   C B  50      40.552 -22.313  26.137  1.00  0.00           O1-
ATOM   1563  O5'   C B  50      42.158 -23.645  24.813  1.00  0.00           O  
ATOM   1564  C5'   C B  50      43.581 -23.425  25.006  1.00  0.00           C  
ATOM   1565 1H5'   C B  50      44.102 -24.387  24.812  1.00  0.00           H  
ATOM   1566 2H5'   C B  50      43.834 -23.135  26.055  1.00  0.00           H  
ATOM   1567  C4'   C B  50      44.218 -22.358  24.069  1.00  0.00           C  
ATOM   1568  H4'   C B  50      45.204 -22.708  23.700  1.00  0.00           H  
ATOM   1569  O4'   C B  50      43.388 -22.101  22.895  1.00  0.00           O  
ATOM   1570  C1'   C B  50      43.389 -20.716  22.600  1.00  0.00           C  
ATOM   1571  H1'   C B  50      43.758 -20.651  21.550  1.00  0.00           H  
ATOM   1572  N1    C B  50      42.045 -20.102  22.720  1.00  0.00           N  
ATOM   1573  C6    C B  50      41.229 -20.441  23.771  1.00  0.00           C  
ATOM   1574  H6    C B  50      41.590 -21.244  24.419  1.00  0.00           H  
ATOM   1575  C5    C B  50      40.037 -19.852  23.943  1.00  0.00           C  
ATOM   1576  H5    C B  50      39.376 -20.125  24.764  1.00  0.00           H  
ATOM   1577  C2    C B  50      41.655 -19.105  21.835  1.00  0.00           C  
ATOM   1578  O2    C B  50      42.419 -18.786  20.913  1.00  0.00           O  
ATOM   1579  N3    C B  50      40.469 -18.481  22.003  1.00  0.00           N  
ATOM   1580  C4    C B  50      39.677 -18.817  23.032  1.00  0.00           C  
ATOM   1581  N4    C B  50      38.545 -18.138  23.195  1.00  0.00           N  
ATOM   1582  H41   C B  50      37.844 -18.426  23.838  1.00  0.00           H  
ATOM   1583  H42   C B  50      38.401 -17.329  22.621  1.00  0.00           H  
ATOM   1584  C2'   C B  50      44.389 -20.025  23.512  1.00  0.00           C  
ATOM   1585  H2'   C B  50      44.032 -19.026  23.849  1.00  0.00           H  
ATOM   1586  O2'   C B  50      45.650 -19.879  22.882  1.00  0.00           O  
ATOM   1587 'HO2   C B  50      46.247 -19.545  23.576  1.00  0.00           H  
ATOM   1588  C3'   C B  50      44.446 -20.975  24.710  1.00  0.00           C  
ATOM   1589  H3'   C B  50      43.569 -20.807  25.379  1.00  0.00           H  
ATOM   1590  O3'   C B  50      45.693 -20.966  25.444  1.00  0.00           O  
ATOM   1591  P     G B  51      46.005 -19.764  26.423  1.00  0.00           P  
ATOM   1592  OP1   G B  51      47.094 -20.184  27.331  1.00  0.00           O  
ATOM   1593  OP2   G B  51      44.748 -19.272  27.016  1.00  0.00           O1-
ATOM   1594  O5'   G B  51      46.555 -18.650  25.420  1.00  0.00           O  
ATOM   1595  C5'   G B  51      47.885 -18.111  25.654  1.00  0.00           C  
ATOM   1596 1H5'   G B  51      48.639 -18.872  25.350  1.00  0.00           H  
ATOM   1597 2H5'   G B  51      48.055 -17.893  26.738  1.00  0.00           H  
ATOM   1598  C4'   G B  51      48.210 -16.802  24.890  1.00  0.00           C  
ATOM   1599  H4'   G B  51      49.303 -16.757  24.696  1.00  0.00           H  
ATOM   1600  O4'   G B  51      47.537 -16.720  23.590  1.00  0.00           O  
ATOM   1601  C1'   G B  51      47.242 -15.350  23.314  1.00  0.00           C  
ATOM   1602  H1'   G B  51      47.683 -15.103  22.323  1.00  0.00           H  
ATOM   1603  N9    G B  51      45.793 -15.080  23.299  1.00  0.00           N  
ATOM   1604  C4    G B  51      45.195 -13.899  22.921  1.00  0.00           C  
ATOM   1605  N2    G B  51      45.455 -10.600  21.897  1.00  0.00           N  
ATOM   1606  H21   G B  51      46.434 -10.467  21.819  1.00  0.00           H  
ATOM   1607  H22   G B  51      44.884  -9.777  21.978  1.00  0.00           H  
ATOM   1608  N3    G B  51      45.832 -12.791  22.495  1.00  0.00           N  
ATOM   1609  C2    G B  51      44.995 -11.773  22.281  1.00  0.00           C  
ATOM   1610  N1    G B  51      43.643 -11.862  22.465  1.00  0.00           N  
ATOM   1611  H1    G B  51      43.113 -11.013  22.394  1.00  0.00           H  
ATOM   1612  C6    G B  51      42.968 -12.978  22.950  1.00  0.00           C  
ATOM   1613  O6    G B  51      41.749 -12.976  23.137  1.00  0.00           O  
ATOM   1614  C5    G B  51      43.846 -14.083  23.141  1.00  0.00           C  
ATOM   1615  N7    G B  51      43.593 -15.368  23.618  1.00  0.00           N  
ATOM   1616  C8    G B  51      44.781 -15.919  23.714  1.00  0.00           C  
ATOM   1617  H8    G B  51      44.994 -16.928  24.083  1.00  0.00           H  
ATOM   1618  C2'   G B  51      47.913 -14.527  24.391  1.00  0.00           C  
ATOM   1619  H2'   G B  51      47.359 -13.589  24.607  1.00  0.00           H  
ATOM   1620  O2'   G B  51      49.254 -14.216  24.052  1.00  0.00           O  
ATOM   1621 'HO2   G B  51      49.639 -13.848  24.866  1.00  0.00           H  
ATOM   1622  C3'   G B  51      47.847 -15.475  25.582  1.00  0.00           C  
ATOM   1623  H3'   G B  51      46.803 -15.592  25.956  1.00  0.00           H  
ATOM   1624  O3'   G B  51      48.773 -15.163  26.655  1.00  0.00           O  
ATOM   1625  P     G B  52      48.504 -13.836  27.484  1.00  0.00           P  
ATOM   1626  OP1   G B  52      49.040 -13.985  28.852  1.00  0.00           O  
ATOM   1627  OP2   G B  52      47.081 -13.456  27.336  1.00  0.00           O1-
ATOM   1628  O5'   G B  52      49.414 -12.800  26.701  1.00  0.00           O  
ATOM   1629  C5'   G B  52      48.900 -11.585  26.106  1.00  0.00           C  
ATOM   1630 1H5'   G B  52      47.936 -11.752  25.585  1.00  0.00           H  
ATOM   1631 2H5'   G B  52      49.614 -11.266  25.312  1.00  0.00           H  
ATOM   1632  C4'   G B  52      48.753 -10.385  27.067  1.00  0.00           C  
ATOM   1633  H4'   G B  52      48.386  -9.507  26.503  1.00  0.00           H  
ATOM   1634  O4'   G B  52      47.736 -10.626  28.075  1.00  0.00           O  
ATOM   1635  C1'   G B  52      48.131  -9.983  29.264  1.00  0.00           C  
ATOM   1636  H1'   G B  52      47.889  -8.903  29.135  1.00  0.00           H  
ATOM   1637  N9    G B  52      47.426 -10.546  30.425  1.00  0.00           N  
ATOM   1638  C4    G B  52      46.754  -9.831  31.380  1.00  0.00           C  
ATOM   1639  N2    G B  52      45.541  -6.817  32.479  1.00  0.00           N  
ATOM   1640  H21   G B  52      46.317  -6.333  32.082  1.00  0.00           H  
ATOM   1641  H22   G B  52      44.699  -6.520  32.031  1.00  0.00           H  
ATOM   1642  N3    G B  52      46.635  -8.490  31.430  1.00  0.00           N  
ATOM   1643  C2    G B  52      45.784  -8.100  32.343  1.00  0.00           C  
ATOM   1644  N1    G B  52      45.157  -8.940  33.220  1.00  0.00           N  
ATOM   1645  H1    G B  52      44.534  -8.556  33.896  1.00  0.00           H  
ATOM   1646  C6    G B  52      45.318 -10.319  33.254  1.00  0.00           C  
ATOM   1647  O6    G B  52      44.718 -10.972  34.112  1.00  0.00           O  
ATOM   1648  C5    G B  52      46.206 -10.768  32.235  1.00  0.00           C  
ATOM   1649  N7    G B  52      46.564 -12.054  31.854  1.00  0.00           N  
ATOM   1650  C8    G B  52      47.286 -11.877  30.764  1.00  0.00           C  
ATOM   1651  H8    G B  52      47.725 -12.674  30.157  1.00  0.00           H  
ATOM   1652  C2'   G B  52      49.627 -10.156  29.339  1.00  0.00           C  
ATOM   1653  H2'   G B  52      49.873 -11.189  29.680  1.00  0.00           H  
ATOM   1654  O2'   G B  52      50.237  -9.197  30.182  1.00  0.00           O  
ATOM   1655 'HO2   G B  52      50.084  -8.321  29.760  1.00  0.00           H  
ATOM   1656  C3'   G B  52      50.034 -10.022  27.850  1.00  0.00           C  
ATOM   1657  H3'   G B  52      50.745 -10.856  27.658  1.00  0.00           H  
ATOM   1658  O3'   G B  52      50.669  -8.818  27.369  1.00  0.00           O  
ATOM   1659  P     U B  53      50.249  -7.310  27.433  1.00  0.00           P  
ATOM   1660  OP1   U B  53      51.397  -6.482  27.011  1.00  0.00           O  
ATOM   1661  OP2   U B  53      49.685  -7.038  28.776  1.00  0.00           O1-
ATOM   1662  O5'   U B  53      49.095  -7.142  26.381  1.00  0.00           O  
ATOM   1663  C5'   U B  53      49.165  -7.533  24.993  1.00  0.00           C  
ATOM   1664 1H5'   U B  53      49.472  -8.599  24.905  1.00  0.00           H  
ATOM   1665 2H5'   U B  53      49.942  -6.936  24.465  1.00  0.00           H  
ATOM   1666  C4'   U B  53      47.816  -7.385  24.223  1.00  0.00           C  
ATOM   1667  H4'   U B  53      47.794  -8.119  23.393  1.00  0.00           H  
ATOM   1668  O4'   U B  53      46.646  -7.615  25.073  1.00  0.00           O  
ATOM   1669  C1'   U B  53      45.952  -6.388  25.239  1.00  0.00           C  
ATOM   1670  H1'   U B  53      45.138  -6.407  24.477  1.00  0.00           H  
ATOM   1671  N1    U B  53      45.426  -6.240  26.611  1.00  0.00           N  
ATOM   1672  C6    U B  53      46.189  -6.644  27.677  1.00  0.00           C  
ATOM   1673  H6    U B  53      47.100  -7.187  27.423  1.00  0.00           H  
ATOM   1674  C2    U B  53      44.218  -5.616  26.794  1.00  0.00           C  
ATOM   1675  O2    U B  53      43.530  -5.180  25.878  1.00  0.00           O  
ATOM   1676  N3    U B  53      43.834  -5.483  28.103  1.00  0.00           N  
ATOM   1677  H3    U B  53      42.884  -5.208  28.216  1.00  0.00           H  
ATOM   1678  C4    U B  53      44.523  -5.888  29.222  1.00  0.00           C  
ATOM   1679  O4    U B  53      44.043  -5.692  30.341  1.00  0.00           O  
ATOM   1680  C5    U B  53      45.804  -6.467  28.947  1.00  0.00           C  
ATOM   1681  H5    U B  53      46.438  -6.792  29.763  1.00  0.00           H  
ATOM   1682  C2'   U B  53      46.944  -5.292  24.890  1.00  0.00           C  
ATOM   1683  H2'   U B  53      47.670  -5.130  25.717  1.00  0.00           H  
ATOM   1684  O2'   U B  53      46.327  -4.077  24.509  1.00  0.00           O  
ATOM   1685 'HO2   U B  53      46.032  -4.266  23.605  1.00  0.00           H  
ATOM   1686  C3'   U B  53      47.628  -5.932  23.693  1.00  0.00           C  
ATOM   1687  H3'   U B  53      48.628  -5.472  23.537  1.00  0.00           H  
ATOM   1688  O3'   U B  53      46.836  -5.786  22.495  1.00  0.00           O  
ATOM   1689  P     G B  54      46.973  -6.589  21.156  1.00  0.00           P  
ATOM   1690  OP1   G B  54      48.214  -7.394  21.170  1.00  0.00           O  
ATOM   1691  OP2   G B  54      46.815  -5.624  20.048  1.00  0.00           O1-
ATOM   1692  O5'   G B  54      45.700  -7.539  21.222  1.00  0.00           O  
ATOM   1693  C5'   G B  54      44.391  -6.920  21.336  1.00  0.00           C  
ATOM   1694 1H5'   G B  54      44.209  -6.248  20.462  1.00  0.00           H  
ATOM   1695 2H5'   G B  54      44.320  -6.309  22.265  1.00  0.00           H  
ATOM   1696  C4'   G B  54      43.252  -7.956  21.361  1.00  0.00           C  
ATOM   1697  H4'   G B  54      43.333  -8.624  20.474  1.00  0.00           H  
ATOM   1698  O4'   G B  54      43.291  -8.760  22.586  1.00  0.00           O  
ATOM   1699  C1'   G B  54      42.108  -8.533  23.346  1.00  0.00           C  
ATOM   1700  H1'   G B  54      41.398  -9.346  23.067  1.00  0.00           H  
ATOM   1701  N9    G B  54      42.342  -8.540  24.818  1.00  0.00           N  
ATOM   1702  C4    G B  54      43.155  -9.360  25.582  1.00  0.00           C  
ATOM   1703  N2    G B  54      45.435 -11.935  25.801  1.00  0.00           N  
ATOM   1704  H21   G B  54      45.493 -12.216  24.851  1.00  0.00           H  
ATOM   1705  H22   G B  54      46.014 -12.404  26.490  1.00  0.00           H  
ATOM   1706  N3    G B  54      43.919 -10.371  25.136  1.00  0.00           N  
ATOM   1707  C2    G B  54      44.686 -10.892  26.079  1.00  0.00           C  
ATOM   1708  N1    G B  54      44.665 -10.483  27.386  1.00  0.00           N  
ATOM   1709  H1    G B  54      45.383 -10.841  27.990  1.00  0.00           H  
ATOM   1710  C6    G B  54      43.860  -9.465  27.891  1.00  0.00           C  
ATOM   1711  O6    G B  54      43.877  -9.143  29.085  1.00  0.00           O  
ATOM   1712  C5    G B  54      43.006  -8.922  26.886  1.00  0.00           C  
ATOM   1713  N7    G B  54      42.051  -7.909  26.966  1.00  0.00           N  
ATOM   1714  C8    G B  54      41.691  -7.721  25.716  1.00  0.00           C  
ATOM   1715  H8    G B  54      40.961  -6.977  25.390  1.00  0.00           H  
ATOM   1716  C2'   G B  54      41.561  -7.205  22.861  1.00  0.00           C  
ATOM   1717  H2'   G B  54      42.139  -6.361  23.303  1.00  0.00           H  
ATOM   1718  O2'   G B  54      40.174  -7.054  23.109  1.00  0.00           O  
ATOM   1719 'HO2   G B  54      39.718  -7.427  22.328  1.00  0.00           H  
ATOM   1720  C3'   G B  54      41.858  -7.297  21.371  1.00  0.00           C  
ATOM   1721  H3'   G B  54      41.976  -6.272  20.950  1.00  0.00           H  
ATOM   1722  O3'   G B  54      40.891  -8.082  20.646  1.00  0.00           O  
ATOM   1723  P     G B  55      39.840  -7.425  19.680  1.00  0.00           P  
ATOM   1724  OP1   G B  55      40.337  -6.117  19.200  1.00  0.00           O  
ATOM   1725  OP2   G B  55      38.566  -7.405  20.432  1.00  0.00           O1-
ATOM   1726  O5'   G B  55      39.745  -8.450  18.470  1.00  0.00           O  
ATOM   1727  C5'   G B  55      40.714  -8.426  17.383  1.00  0.00           C  
ATOM   1728 1H5'   G B  55      41.312  -7.483  17.372  1.00  0.00           H  
ATOM   1729 2H5'   G B  55      40.164  -8.453  16.416  1.00  0.00           H  
ATOM   1730  C4'   G B  55      41.730  -9.598  17.360  1.00  0.00           C  
ATOM   1731  H4'   G B  55      42.656  -9.266  16.842  1.00  0.00           H  
ATOM   1732  O4'   G B  55      42.122 -10.005  18.701  1.00  0.00           O  
ATOM   1733  C1'   G B  55      42.351 -11.401  18.713  1.00  0.00           C  
ATOM   1734  H1'   G B  55      43.353 -11.571  19.167  1.00  0.00           H  
ATOM   1735  N9    G B  55      41.314 -12.110  19.479  1.00  0.00           N  
ATOM   1736  C4    G B  55      41.423 -13.384  19.958  1.00  0.00           C  
ATOM   1737  N2    G B  55      43.238 -16.284  20.255  1.00  0.00           N  
ATOM   1738  H21   G B  55      44.072 -16.023  19.790  1.00  0.00           H  
ATOM   1739  H22   G B  55      43.053 -17.237  20.514  1.00  0.00           H  
ATOM   1740  N3    G B  55      42.504 -14.176  19.836  1.00  0.00           N  
ATOM   1741  C2    G B  55      42.290 -15.378  20.336  1.00  0.00           C  
ATOM   1742  N1    G B  55      41.118 -15.767  20.928  1.00  0.00           N  
ATOM   1743  H1    G B  55      41.044 -16.701  21.293  1.00  0.00           H  
ATOM   1744  C6    G B  55      39.997 -14.964  21.101  1.00  0.00           C  
ATOM   1745  O6    G B  55      38.984 -15.411  21.654  1.00  0.00           O  
ATOM   1746  C5    G B  55      40.201 -13.666  20.546  1.00  0.00           C  
ATOM   1747  N7    G B  55      39.342 -12.572  20.453  1.00  0.00           N  
ATOM   1748  C8    G B  55      40.051 -11.668  19.813  1.00  0.00           C  
ATOM   1749  H8    G B  55      39.722 -10.656  19.559  1.00  0.00           H  
ATOM   1750  C2'   G B  55      42.352 -11.857  17.271  1.00  0.00           C  
ATOM   1751  H2'   G B  55      42.035 -12.917  17.181  1.00  0.00           H  
ATOM   1752  O2'   G B  55      43.638 -11.685  16.690  1.00  0.00           O  
ATOM   1753 'HO2   G B  55      43.530 -11.806  15.721  1.00  0.00           H  
ATOM   1754  C3'   G B  55      41.302 -10.912  16.671  1.00  0.00           C  
ATOM   1755  H3'   G B  55      40.287 -11.166  17.047  1.00  0.00           H  
ATOM   1756  O3'   G B  55      41.279 -10.753  15.238  1.00  0.00           O  
ATOM   1757  P     C B  56      41.543 -11.897  14.189  1.00  0.00           P  
ATOM   1758  OP1   C B  56      43.010 -12.112  14.144  1.00  0.00           O  
ATOM   1759  OP2   C B  56      40.889 -11.534  12.916  1.00  0.00           O1-
ATOM   1760  O5'   C B  56      40.842 -13.187  14.810  1.00  0.00           O  
ATOM   1761  C5'   C B  56      41.629 -14.403  14.972  1.00  0.00           C  
ATOM   1762 1H5'   C B  56      42.646 -14.175  15.374  1.00  0.00           H  
ATOM   1763 2H5'   C B  56      41.770 -14.897  13.983  1.00  0.00           H  
ATOM   1764  C4'   C B  56      41.031 -15.454  15.944  1.00  0.00           C  
ATOM   1765  H4'   C B  56      41.861 -16.011  16.431  1.00  0.00           H  
ATOM   1766  O4'   C B  56      40.241 -14.859  17.016  1.00  0.00           O  
ATOM   1767  C1'   C B  56      39.239 -15.783  17.419  1.00  0.00           C  
ATOM   1768  H1'   C B  56      39.450 -16.007  18.489  1.00  0.00           H  
ATOM   1769  N1    C B  56      37.855 -15.257  17.286  1.00  0.00           N  
ATOM   1770  C6    C B  56      37.586 -14.140  16.525  1.00  0.00           C  
ATOM   1771  H6    C B  56      38.458 -13.641  16.083  1.00  0.00           H  
ATOM   1772  C5    C B  56      36.327 -13.696  16.373  1.00  0.00           C  
ATOM   1773  H5    C B  56      36.089 -12.811  15.785  1.00  0.00           H  
ATOM   1774  C2    C B  56      36.814 -15.952  17.896  1.00  0.00           C  
ATOM   1775  O2    C B  56      37.076 -16.968  18.561  1.00  0.00           O  
ATOM   1776  N3    C B  56      35.537 -15.542  17.723  1.00  0.00           N  
ATOM   1777  C4    C B  56      35.277 -14.438  16.996  1.00  0.00           C  
ATOM   1778  N4    C B  56      34.005 -14.064  16.856  1.00  0.00           N  
ATOM   1779  H41   C B  56      33.690 -13.303  16.275  1.00  0.00           H  
ATOM   1780  H42   C B  56      33.293 -14.632  17.252  1.00  0.00           H  
ATOM   1781  C2'   C B  56      39.427 -17.047  16.593  1.00  0.00           C  
ATOM   1782  H2'   C B  56      38.461 -17.519  16.320  1.00  0.00           H  
ATOM   1783  O2'   C B  56      40.238 -17.991  17.272  1.00  0.00           O  
ATOM   1784 'HO2   C B  56      40.574 -18.599  16.587  1.00  0.00           H  
ATOM   1785  C3'   C B  56      40.106 -16.513  15.335  1.00  0.00           C  
ATOM   1786  H3'   C B  56      39.382 -15.970  14.685  1.00  0.00           H  
ATOM   1787  O3'   C B  56      40.870 -17.483  14.585  1.00  0.00           O  
ATOM   1788  P     C B  57      40.133 -18.719  13.932  1.00  0.00           P  
ATOM   1789  OP1   C B  57      40.749 -19.011  12.624  1.00  0.00           O  
ATOM   1790  OP2   C B  57      38.669 -18.540  14.022  1.00  0.00           O1-
ATOM   1791  O5'   C B  57      40.525 -19.845  14.971  1.00  0.00           O  
ATOM   1792  C5'   C B  57      40.815 -21.205  14.550  1.00  0.00           C  
ATOM   1793 1H5'   C B  57      41.851 -21.445  14.875  1.00  0.00           H  
ATOM   1794 2H5'   C B  57      40.794 -21.339  13.440  1.00  0.00           H  
ATOM   1795  C4'   C B  57      39.885 -22.281  15.160  1.00  0.00           C  
ATOM   1796  H4'   C B  57      40.416 -23.257  15.206  1.00  0.00           H  
ATOM   1797  O4'   C B  57      39.479 -21.946  16.520  1.00  0.00           O  
ATOM   1798  C1'   C B  57      38.170 -22.447  16.746  1.00  0.00           C  
ATOM   1799  H1'   C B  57      38.274 -23.151  17.606  1.00  0.00           H  
ATOM   1800  N1    C B  57      37.199 -21.386  17.084  1.00  0.00           N  
ATOM   1801  C6    C B  57      37.292 -20.150  16.486  1.00  0.00           C  
ATOM   1802  H6    C B  57      38.161 -19.988  15.839  1.00  0.00           H  
ATOM   1803  C5    C B  57      36.399 -19.187  16.756  1.00  0.00           C  
ATOM   1804  H5    C B  57      36.478 -18.187  16.334  1.00  0.00           H  
ATOM   1805  C2    C B  57      36.080 -21.701  17.843  1.00  0.00           C  
ATOM   1806  O2    C B  57      35.899 -22.873  18.207  1.00  0.00           O  
ATOM   1807  N3    C B  57      35.205 -20.728  18.168  1.00  0.00           N  
ATOM   1808  C4    C B  57      35.357 -19.489  17.679  1.00  0.00           C  
ATOM   1809  N4    C B  57      34.515 -18.545  18.084  1.00  0.00           N  
ATOM   1810  H41   C B  57      34.850 -17.596  18.100  1.00  0.00           H  
ATOM   1811  H42   C B  57      33.883 -18.803  18.820  1.00  0.00           H  
ATOM   1812  C2'   C B  57      37.737 -23.214  15.518  1.00  0.00           C  
ATOM   1813  H2'   C B  57      36.653 -23.098  15.304  1.00  0.00           H  
ATOM   1814  O2'   C B  57      38.042 -24.591  15.644  1.00  0.00           O  
ATOM   1815 'HO2   C B  57      37.909 -24.952  14.744  1.00  0.00           H  
ATOM   1816  C3'   C B  57      38.565 -22.542  14.420  1.00  0.00           C  
ATOM   1817  H3'   C B  57      38.146 -21.544  14.156  1.00  0.00           H  
ATOM   1818  O3'   C B  57      38.799 -23.341  13.238  1.00  0.00           O  
ATOM   1819  P     C B  58      37.550 -23.792  12.382  1.00  0.00           P  
ATOM   1820  OP1   C B  58      37.955 -24.002  10.981  1.00  0.00           O  
ATOM   1821  OP2   C B  58      36.393 -22.920  12.676  1.00  0.00           O1-
ATOM   1822  O5'   C B  58      37.270 -25.207  13.034  1.00  0.00           O  
ATOM   1823  C5'   C B  58      36.308 -26.107  12.426  1.00  0.00           C  
ATOM   1824 1H5'   C B  58      36.817 -27.080  12.251  1.00  0.00           H  
ATOM   1825 2H5'   C B  58      35.965 -25.768  11.417  1.00  0.00           H  
ATOM   1826  C4'   C B  58      35.043 -26.394  13.275  1.00  0.00           C  
ATOM   1827  H4'   C B  58      34.907 -27.495  13.344  1.00  0.00           H  
ATOM   1828  O4'   C B  58      35.123 -25.879  14.648  1.00  0.00           O  
ATOM   1829  C1'   C B  58      33.796 -25.659  15.119  1.00  0.00           C  
ATOM   1830  H1'   C B  58      33.664 -26.365  15.972  1.00  0.00           H  
ATOM   1831  N1    C B  58      33.538 -24.262  15.558  1.00  0.00           N  
ATOM   1832  C6    C B  58      34.041 -23.207  14.831  1.00  0.00           C  
ATOM   1833  H6    C B  58      34.732 -23.470  14.024  1.00  0.00           H  
ATOM   1834  C5    C B  58      33.738 -21.937  15.149  1.00  0.00           C  
ATOM   1835  H5    C B  58      34.132 -21.091  14.589  1.00  0.00           H  
ATOM   1836  C2    C B  58      32.659 -24.018  16.611  1.00  0.00           C  
ATOM   1837  O2    C B  58      32.156 -24.974  17.217  1.00  0.00           O  
ATOM   1838  N3    C B  58      32.350 -22.748  16.944  1.00  0.00           N  
ATOM   1839  C4    C B  58      32.824 -21.727  16.227  1.00  0.00           C  
ATOM   1840  N4    C B  58      32.398 -20.507  16.545  1.00  0.00           N  
ATOM   1841  H41   C B  58      32.902 -19.690  16.288  1.00  0.00           H  
ATOM   1842  H42   C B  58      31.754 -20.448  17.310  1.00  0.00           H  
ATOM   1843  C2'   C B  58      32.842 -26.057  14.002  1.00  0.00           C  
ATOM   1844  H2'   C B  58      31.931 -25.420  13.970  1.00  0.00           H  
ATOM   1845  O2'   C B  58      32.467 -27.418  14.123  1.00  0.00           O  
ATOM   1846 'HO2   C B  58      31.986 -27.647  13.308  1.00  0.00           H  
ATOM   1847  C3'   C B  58      33.712 -25.832  12.763  1.00  0.00           C  
ATOM   1848  H3'   C B  58      33.881 -24.748  12.570  1.00  0.00           H  
ATOM   1849  O3'   C B  58      33.286 -26.523  11.562  1.00  0.00           O  
ATOM   1850  P     A B  59      31.934 -26.038  10.901  1.00  0.00           P  
ATOM   1851  OP1   A B  59      31.899 -26.460   9.485  1.00  0.00           O  
ATOM   1852  OP2   A B  59      31.716 -24.604  11.190  1.00  0.00           O1-
ATOM   1853  O5'   A B  59      30.874 -26.880  11.721  1.00  0.00           O  
ATOM   1854  C5'   A B  59      30.123 -27.954  11.122  1.00  0.00           C  
ATOM   1855 1H5'   A B  59      29.572 -27.592  10.222  1.00  0.00           H  
ATOM   1856 2H5'   A B  59      29.357 -28.303  11.851  1.00  0.00           H  
ATOM   1857  C4'   A B  59      31.006 -29.144  10.728  1.00  0.00           C  
ATOM   1858  H4'   A B  59      31.786 -28.800  10.015  1.00  0.00           H  
ATOM   1859  O4'   A B  59      31.700 -29.707  11.877  1.00  0.00           O  
ATOM   1860  C1'   A B  59      31.931 -31.088  11.635  1.00  0.00           C  
ATOM   1861  H1'   A B  59      33.030 -31.257  11.707  1.00  0.00           H  
ATOM   1862  N9    A B  59      31.262 -31.924  12.631  1.00  0.00           N  
ATOM   1863  C5    A B  59      30.685 -33.633  13.883  1.00  0.00           C  
ATOM   1864  N7    A B  59      29.967 -32.539  14.354  1.00  0.00           N  
ATOM   1865  C8    A B  59      30.366 -31.548  13.605  1.00  0.00           C  
ATOM   1866  H8    A B  59      30.033 -30.512  13.708  1.00  0.00           H  
ATOM   1867  N1    A B  59      31.508 -35.829  13.529  1.00  0.00           N  
ATOM   1868  C2    A B  59      32.137 -35.333  12.459  1.00  0.00           C  
ATOM   1869  H2    A B  59      32.711 -36.058  11.871  1.00  0.00           H  
ATOM   1870  N3    A B  59      32.208 -34.072  12.026  1.00  0.00           N  
ATOM   1871  C4    A B  59      31.461 -33.270  12.799  1.00  0.00           C  
ATOM   1872  C6    A B  59      30.777 -34.981  14.299  1.00  0.00           C  
ATOM   1873  N6    A B  59      30.217 -35.469  15.421  1.00  0.00           N  
ATOM   1874  H61   A B  59      29.667 -34.847  16.011  1.00  0.00           H  
ATOM   1875  H62   A B  59      30.752 -36.138  15.933  1.00  0.00           H  
ATOM   1876  C2'   A B  59      31.460 -31.372  10.220  1.00  0.00           C  
ATOM   1877  H2'   A B  59      31.099 -32.417  10.085  1.00  0.00           H  
ATOM   1878  O2'   A B  59      32.510 -31.086   9.303  1.00  0.00           O  
ATOM   1879 'HO2   A B  59      32.971 -30.290   9.601  1.00  0.00           H  
ATOM   1880  C3'   A B  59      30.327 -30.362  10.096  1.00  0.00           C  
ATOM   1881  H3'   A B  59      29.453 -30.647  10.723  1.00  0.00           H  
ATOM   1882  O3'   A B  59      29.930 -30.114   8.738  1.00  0.00           O  
ATOM   1883 'HO3   A B  59      30.732 -29.921   8.232  1.00  0.00           H  
TER    1884        A B  59 
ATOM   1885 'HO5   C C  60      29.357 -31.873   8.284  1.00  0.00           H  
ATOM   1886  O5'   C C  60      29.323 -32.835   8.140  1.00  0.00           O  
ATOM   1887  C5'   C C  60      28.012 -33.281   8.510  1.00  0.00           C  
ATOM   1888 1H5'   C C  60      27.336 -33.145   7.635  1.00  0.00           H  
ATOM   1889 2H5'   C C  60      27.612 -32.667   9.348  1.00  0.00           H  
ATOM   1890  C4'   C C  60      27.975 -34.761   8.906  1.00  0.00           C  
ATOM   1891  H4'   C C  60      28.581 -35.373   8.202  1.00  0.00           H  
ATOM   1892  O4'   C C  60      28.483 -34.980  10.252  1.00  0.00           O  
ATOM   1893  C1'   C C  60      27.902 -36.190  10.758  1.00  0.00           C  
ATOM   1894  H1'   C C  60      28.729 -36.938  10.733  1.00  0.00           H  
ATOM   1895  N1    C C  60      27.429 -36.089  12.181  1.00  0.00           N  
ATOM   1896  C6    C C  60      27.652 -34.931  12.894  1.00  0.00           C  
ATOM   1897  H6    C C  60      28.107 -34.104  12.346  1.00  0.00           H  
ATOM   1898  C5    C C  60      27.322 -34.828  14.188  1.00  0.00           C  
ATOM   1899  H5    C C  60      27.527 -33.932  14.775  1.00  0.00           H  
ATOM   1900  C2    C C  60      26.845 -37.184  12.833  1.00  0.00           C  
ATOM   1901  O2    C C  60      26.662 -38.240  12.213  1.00  0.00           O  
ATOM   1902  N3    C C  60      26.498 -37.094  14.135  1.00  0.00           N  
ATOM   1903  C4    C C  60      26.767 -35.974  14.823  1.00  0.00           C  
ATOM   1904  N4    C C  60      26.550 -35.962  16.132  1.00  0.00           N  
ATOM   1905  H41   C C  60      27.073 -35.310  16.695  1.00  0.00           H  
ATOM   1906  H42   C C  60      26.198 -36.786  16.565  1.00  0.00           H  
ATOM   1907  C2'   C C  60      26.817 -36.630   9.765  1.00  0.00           C  
ATOM   1908  H2'   C C  60      25.873 -36.935  10.264  1.00  0.00           H  
ATOM   1909  O2'   C C  60      27.303 -37.691   8.961  1.00  0.00           O  
ATOM   1910 'HO2   C C  60      26.542 -38.066   8.481  1.00  0.00           H  
ATOM   1911  C3'   C C  60      26.580 -35.359   8.949  1.00  0.00           C  
ATOM   1912  H3'   C C  60      25.959 -34.641   9.535  1.00  0.00           H  
ATOM   1913  O3'   C C  60      26.096 -35.549   7.602  1.00  0.00           O  
ATOM   1914  P     A C  61      24.542 -35.664   7.357  1.00  0.00           P  
ATOM   1915  OP1   A C  61      24.264 -35.227   5.973  1.00  0.00           O  
ATOM   1916  OP2   A C  61      23.844 -34.960   8.451  1.00  0.00           O1-
ATOM   1917  O5'   A C  61      24.301 -37.218   7.500  1.00  0.00           O  
ATOM   1918  C5'   A C  61      24.848 -38.145   6.531  1.00  0.00           C  
ATOM   1919 1H5'   A C  61      25.906 -37.892   6.285  1.00  0.00           H  
ATOM   1920 2H5'   A C  61      24.257 -38.098   5.586  1.00  0.00           H  
ATOM   1921  C4'   A C  61      24.826 -39.603   7.036  1.00  0.00           C  
ATOM   1922  H4'   A C  61      25.494 -40.244   6.422  1.00  0.00           H  
ATOM   1923  O4'   A C  61      25.304 -39.669   8.411  1.00  0.00           O  
ATOM   1924  C1'   A C  61      24.526 -40.597   9.144  1.00  0.00           C  
ATOM   1925  H1'   A C  61      25.243 -41.356   9.534  1.00  0.00           H  
ATOM   1926  N9    A C  61      23.850 -39.956  10.279  1.00  0.00           N  
ATOM   1927  C5    A C  61      22.899 -39.601  12.229  1.00  0.00           C  
ATOM   1928  N7    A C  61      22.979 -38.362  11.613  1.00  0.00           N  
ATOM   1929  C8    A C  61      23.547 -38.622  10.456  1.00  0.00           C  
ATOM   1930  H8    A C  61      23.778 -37.878   9.689  1.00  0.00           H  
ATOM   1931  N1    A C  61      22.480 -41.318  13.808  1.00  0.00           N  
ATOM   1932  C2    A C  61      22.976 -42.168  12.903  1.00  0.00           C  
ATOM   1933  H2    A C  61      22.991 -43.222  13.202  1.00  0.00           H  
ATOM   1934  N3    A C  61      23.475 -41.904  11.693  1.00  0.00           N  
ATOM   1935  C4    A C  61      23.415 -40.591  11.415  1.00  0.00           C  
ATOM   1936  C6    A C  61      22.435 -39.999  13.500  1.00  0.00           C  
ATOM   1937  N6    A C  61      21.999 -39.132  14.429  1.00  0.00           N  
ATOM   1938  H61   A C  61      22.174 -38.158  14.310  1.00  0.00           H  
ATOM   1939  H62   A C  61      21.829 -39.465  15.363  1.00  0.00           H  
ATOM   1940  C2'   A C  61      23.561 -41.275   8.194  1.00  0.00           C  
ATOM   1941  H2'   A C  61      22.565 -41.441   8.653  1.00  0.00           H  
ATOM   1942  O2'   A C  61      24.080 -42.518   7.762  1.00  0.00           O  
ATOM   1943 'HO2   A C  61      23.355 -42.934   7.270  1.00  0.00           H  
ATOM   1944  C3'   A C  61      23.443 -40.266   7.046  1.00  0.00           C  
ATOM   1945  H3'   A C  61      22.718 -39.461   7.309  1.00  0.00           H  
ATOM   1946  O3'   A C  61      23.177 -40.836   5.746  1.00  0.00           O  
ATOM   1947  P     A C  62      21.712 -41.152   5.261  1.00  0.00           P  
ATOM   1948  OP1   A C  62      21.801 -41.733   3.903  1.00  0.00           O  
ATOM   1949  OP2   A C  62      20.871 -39.953   5.445  1.00  0.00           O1-
ATOM   1950  O5'   A C  62      21.245 -42.273   6.280  1.00  0.00           O  
ATOM   1951  C5'   A C  62      21.354 -43.673   5.927  1.00  0.00           C  
ATOM   1952 1H5'   A C  62      22.388 -43.908   5.583  1.00  0.00           H  
ATOM   1953 2H5'   A C  62      20.656 -43.913   5.090  1.00  0.00           H  
ATOM   1954  C4'   A C  62      21.023 -44.619   7.103  1.00  0.00           C  
ATOM   1955  H4'   A C  62      21.454 -45.627   6.925  1.00  0.00           H  
ATOM   1956  O4'   A C  62      21.595 -44.121   8.349  1.00  0.00           O  
ATOM   1957  C1'   A C  62      20.691 -44.353   9.414  1.00  0.00           C  
ATOM   1958  H1'   A C  62      21.249 -44.952  10.171  1.00  0.00           H  
ATOM   1959  N9    A C  62      20.245 -43.095  10.027  1.00  0.00           N  
ATOM   1960  C5    A C  62      19.559 -41.582  11.464  1.00  0.00           C  
ATOM   1961  N7    A C  62      19.743 -40.914  10.265  1.00  0.00           N  
ATOM   1962  C8    A C  62      20.131 -41.857   9.435  1.00  0.00           C  
ATOM   1963  H8    A C  62      20.363 -41.706   8.378  1.00  0.00           H  
ATOM   1964  N1    A C  62      19.049 -42.059  13.730  1.00  0.00           N  
ATOM   1965  C2    A C  62      19.352 -43.333  13.446  1.00  0.00           C  
ATOM   1966  H2    A C  62      19.255 -44.041  14.278  1.00  0.00           H  
ATOM   1967  N3    A C  62      19.773 -43.858  12.292  1.00  0.00           N  
ATOM   1968  C4    A C  62      19.859 -42.924  11.333  1.00  0.00           C  
ATOM   1969  C6    A C  62      19.145 -41.141  12.738  1.00  0.00           C  
ATOM   1970  N6    A C  62      18.863 -39.853  12.999  1.00  0.00           N  
ATOM   1971  H61   A C  62      18.952 -39.176  12.274  1.00  0.00           H  
ATOM   1972  H62   A C  62      18.750 -39.551  13.951  1.00  0.00           H  
ATOM   1973  C2'   A C  62      19.537 -45.175   8.883  1.00  0.00           C  
ATOM   1974  H2'   A C  62      18.569 -44.898   9.350  1.00  0.00           H  
ATOM   1975  O2'   A C  62      19.774 -46.555   9.087  1.00  0.00           O  
ATOM   1976 'HO2   A C  62      18.978 -46.989   8.754  1.00  0.00           H  
ATOM   1977  C3'   A C  62      19.528 -44.817   7.394  1.00  0.00           C  
ATOM   1978  H3'   A C  62      19.046 -43.826   7.226  1.00  0.00           H  
ATOM   1979  O3'   A C  62      18.997 -45.841   6.523  1.00  0.00           O  
ATOM   1980  P     A C  63      17.459 -45.932   6.190  1.00  0.00           P  
ATOM   1981  OP1   A C  63      17.241 -47.164   5.398  1.00  0.00           O  
ATOM   1982  OP2   A C  63      17.008 -44.655   5.607  1.00  0.00           O1-
ATOM   1983  O5'   A C  63      16.803 -46.111   7.623  1.00  0.00           O  
ATOM   1984  C5'   A C  63      16.454 -47.438   8.090  1.00  0.00           C  
ATOM   1985 1H5'   A C  63      17.313 -48.137   7.965  1.00  0.00           H  
ATOM   1986 2H5'   A C  63      15.601 -47.841   7.496  1.00  0.00           H  
ATOM   1987  C4'   A C  63      16.047 -47.474   9.580  1.00  0.00           C  
ATOM   1988  H4'   A C  63      16.114 -48.517   9.958  1.00  0.00           H  
ATOM   1989  O4'   A C  63      16.937 -46.659  10.402  1.00  0.00           O  
ATOM   1990  C1'   A C  63      16.180 -46.073  11.451  1.00  0.00           C  
ATOM   1991  H1'   A C  63      16.702 -46.313  12.406  1.00  0.00           H  
ATOM   1992  N9    A C  63      16.084 -44.617  11.279  1.00  0.00           N  
ATOM   1993  C5    A C  63      15.823 -42.465  11.637  1.00  0.00           C  
ATOM   1994  N7    A C  63      16.031 -42.604  10.274  1.00  0.00           N  
ATOM   1995  C8    A C  63      16.168 -43.897  10.106  1.00  0.00           C  
ATOM   1996  H8    A C  63      16.340 -44.389   9.146  1.00  0.00           H  
ATOM   1997  N1    A C  63      15.421 -41.537  13.780  1.00  0.00           N  
ATOM   1998  C2    A C  63      15.511 -42.790  14.249  1.00  0.00           C  
ATOM   1999  H2    A C  63      15.382 -42.904  15.331  1.00  0.00           H  
ATOM   2000  N3    A C  63      15.725 -43.925  13.581  1.00  0.00           N  
ATOM   2001  C4    A C  63      15.866 -43.694  12.269  1.00  0.00           C  
ATOM   2002  C6    A C  63      15.568 -41.338  12.447  1.00  0.00           C  
ATOM   2003  N6    A C  63      15.425 -40.094  11.952  1.00  0.00           N  
ATOM   2004  H61   A C  63      15.191 -39.991  10.985  1.00  0.00           H  
ATOM   2005  H62   A C  63      15.252 -39.327  12.573  1.00  0.00           H  
ATOM   2006  C2'   A C  63      14.814 -46.736  11.437  1.00  0.00           C  
ATOM   2007  H2'   A C  63      14.013 -46.079  11.841  1.00  0.00           H  
ATOM   2008  O2'   A C  63      14.870 -47.950  12.173  1.00  0.00           O  
ATOM   2009 'HO2   A C  63      14.047 -48.449  11.966  1.00  0.00           H  
ATOM   2010  C3'   A C  63      14.635 -46.974   9.929  1.00  0.00           C  
ATOM   2011  H3'   A C  63      14.482 -46.013   9.394  1.00  0.00           H  
ATOM   2012  O3'   A C  63      13.656 -47.934   9.500  1.00  0.00           O  
ATOM   2013  P     G C  64      12.296 -48.278  10.200  1.00  0.00           P  
ATOM   2014  OP1   G C  64      12.633 -49.108  11.383  1.00  0.00           O  
ATOM   2015  OP2   G C  64      11.383 -48.879   9.207  1.00  0.00           O1-
ATOM   2016  O5'   G C  64      11.726 -46.873  10.706  1.00  0.00           O  
ATOM   2017  C5'   G C  64      10.863 -46.942  11.879  1.00  0.00           C  
ATOM   2018 1H5'   G C  64      11.412 -47.412  12.731  1.00  0.00           H  
ATOM   2019 2H5'   G C  64       9.963 -47.567  11.665  1.00  0.00           H  
ATOM   2020  C4'   G C  64      10.345 -45.587  12.421  1.00  0.00           C  
ATOM   2021  H4'   G C  64       9.961 -45.751  13.453  1.00  0.00           H  
ATOM   2022  O4'   G C  64      11.371 -44.559  12.520  1.00  0.00           O  
ATOM   2023  C1'   G C  64      10.710 -43.315  12.713  1.00  0.00           C  
ATOM   2024  H1'   G C  64      10.794 -43.102  13.803  1.00  0.00           H  
ATOM   2025  N9    G C  64      11.333 -42.208  11.973  1.00  0.00           N  
ATOM   2026  C4    G C  64      11.338 -40.876  12.329  1.00  0.00           C  
ATOM   2027  N2    G C  64      10.442 -38.329  14.502  1.00  0.00           N  
ATOM   2028  H21   G C  64      10.000 -38.821  15.245  1.00  0.00           H  
ATOM   2029  H22   G C  64      10.530 -37.333  14.540  1.00  0.00           H  
ATOM   2030  N3    G C  64      10.775 -40.339  13.431  1.00  0.00           N  
ATOM   2031  C2    G C  64      10.917 -39.021  13.484  1.00  0.00           C  
ATOM   2032  N1    G C  64      11.577 -38.292  12.534  1.00  0.00           N  
ATOM   2033  H1    G C  64      11.612 -37.294  12.642  1.00  0.00           H  
ATOM   2034  C6    G C  64      12.168 -38.813  11.389  1.00  0.00           C  
ATOM   2035  O6    G C  64      12.746 -38.080  10.582  1.00  0.00           O  
ATOM   2036  C5    G C  64      12.027 -40.228  11.322  1.00  0.00           C  
ATOM   2037  N7    G C  64      12.461 -41.134  10.358  1.00  0.00           N  
ATOM   2038  C8    G C  64      12.023 -42.298  10.785  1.00  0.00           C  
ATOM   2039  H8    G C  64      12.174 -43.262  10.290  1.00  0.00           H  
ATOM   2040  C2'   G C  64       9.233 -43.506  12.353  1.00  0.00           C  
ATOM   2041  H2'   G C  64       8.862 -42.738  11.643  1.00  0.00           H  
ATOM   2042  O2'   G C  64       8.459 -43.485  13.538  1.00  0.00           O  
ATOM   2043 'HO2   G C  64       7.546 -43.749  13.323  1.00  0.00           H  
ATOM   2044  C3'   G C  64       9.210 -44.889  11.679  1.00  0.00           C  
ATOM   2045  H3'   G C  64       9.544 -44.821  10.618  1.00  0.00           H  
ATOM   2046  O3'   G C  64       7.971 -45.634  11.810  1.00  0.00           O  
ATOM   2047  P     U C  65       6.720 -45.157  10.968  1.00  0.00           P  
ATOM   2048  OP1   U C  65       5.839 -46.312  10.694  1.00  0.00           O  
ATOM   2049  OP2   U C  65       7.181 -44.338   9.827  1.00  0.00           O1-
ATOM   2050  O5'   U C  65       6.012 -44.187  11.993  1.00  0.00           O  
ATOM   2051  C5'   U C  65       5.002 -44.649  12.917  1.00  0.00           C  
ATOM   2052 1H5'   U C  65       5.413 -45.471  13.547  1.00  0.00           H  
ATOM   2053 2H5'   U C  65       4.121 -45.047  12.361  1.00  0.00           H  
ATOM   2054  C4'   U C  65       4.498 -43.536  13.870  1.00  0.00           C  
ATOM   2055  H4'   U C  65       3.934 -43.994  14.711  1.00  0.00           H  
ATOM   2056  O4'   U C  65       5.613 -42.791  14.454  1.00  0.00           O  
ATOM   2057  C1'   U C  65       5.237 -41.425  14.605  1.00  0.00           C  
ATOM   2058  H1'   U C  65       5.426 -41.172  15.674  1.00  0.00           H  
ATOM   2059  N1    U C  65       6.039 -40.529  13.708  1.00  0.00           N  
ATOM   2060  C6    U C  65       6.596 -41.020  12.547  1.00  0.00           C  
ATOM   2061  H6    U C  65       6.388 -42.063  12.339  1.00  0.00           H  
ATOM   2062  C2    U C  65       6.222 -39.212  14.063  1.00  0.00           C  
ATOM   2063  O2    U C  65       5.741 -38.721  15.078  1.00  0.00           O  
ATOM   2064  N3    U C  65       7.021 -38.490  13.212  1.00  0.00           N  
ATOM   2065  H3    U C  65       7.099 -37.502  13.410  1.00  0.00           H  
ATOM   2066  C4    U C  65       7.703 -38.956  12.110  1.00  0.00           C  
ATOM   2067  O4    U C  65       8.523 -38.237  11.542  1.00  0.00           O  
ATOM   2068  C5    U C  65       7.406 -40.303  11.759  1.00  0.00           C  
ATOM   2069  H5    U C  65       7.905 -40.745  10.900  1.00  0.00           H  
ATOM   2070  C2'   U C  65       3.740 -41.355  14.337  1.00  0.00           C  
ATOM   2071  H2'   U C  65       3.434 -40.363  13.944  1.00  0.00           H  
ATOM   2072  O2'   U C  65       3.029 -41.653  15.533  1.00  0.00           O  
ATOM   2073 'HO2   U C  65       2.093 -41.817  15.277  1.00  0.00           H  
ATOM   2074  C3'   U C  65       3.581 -42.452  13.270  1.00  0.00           C  
ATOM   2075  H3'   U C  65       4.039 -42.128  12.311  1.00  0.00           H  
ATOM   2076  O3'   U C  65       2.266 -42.991  13.029  1.00  0.00           O  
ATOM   2077  P     G C  66       0.894 -42.237  13.156  1.00  0.00           P  
ATOM   2078  OP1   G C  66       0.600 -42.147  14.608  1.00  0.00           O  
ATOM   2079  OP2   G C  66      -0.116 -42.913  12.315  1.00  0.00           O1-
ATOM   2080  O5'   G C  66       1.190 -40.774  12.595  1.00  0.00           O  
ATOM   2081  C5'   G C  66       0.451 -39.667  13.189  1.00  0.00           C  
ATOM   2082 1H5'   G C  66       0.427 -39.755  14.302  1.00  0.00           H  
ATOM   2083 2H5'   G C  66      -0.603 -39.678  12.828  1.00  0.00           H  
ATOM   2084  C4'   G C  66       1.026 -38.253  12.916  1.00  0.00           C  
ATOM   2085  H4'   G C  66       0.728 -37.585  13.755  1.00  0.00           H  
ATOM   2086  O4'   G C  66       2.479 -38.216  12.849  1.00  0.00           O  
ATOM   2087  C1'   G C  66       2.855 -37.002  12.222  1.00  0.00           C  
ATOM   2088  H1'   G C  66       3.232 -36.344  13.038  1.00  0.00           H  
ATOM   2089  N9    G C  66       3.921 -37.173  11.231  1.00  0.00           N  
ATOM   2090  C4    G C  66       4.583 -36.146  10.614  1.00  0.00           C  
ATOM   2091  N2    G C  66       5.007 -32.762  10.147  1.00  0.00           N  
ATOM   2092  H21   G C  66       4.232 -32.416  10.665  1.00  0.00           H  
ATOM   2093  H22   G C  66       5.514 -32.152   9.528  1.00  0.00           H  
ATOM   2094  N3    G C  66       4.355 -34.837  10.806  1.00  0.00           N  
ATOM   2095  C2    G C  66       5.137 -34.068  10.079  1.00  0.00           C  
ATOM   2096  N1    G C  66       6.086 -34.557   9.224  1.00  0.00           N  
ATOM   2097  H1    G C  66       6.668 -33.904   8.723  1.00  0.00           H  
ATOM   2098  C6    G C  66       6.359 -35.904   9.005  1.00  0.00           C  
ATOM   2099  O6    G C  66       7.244 -36.245   8.213  1.00  0.00           O  
ATOM   2100  C5    G C  66       5.497 -36.742   9.773  1.00  0.00           C  
ATOM   2101  N7    G C  66       5.397 -38.130   9.844  1.00  0.00           N  
ATOM   2102  C8    G C  66       4.440 -38.340  10.724  1.00  0.00           C  
ATOM   2103  H8    G C  66       4.068 -39.315  11.053  1.00  0.00           H  
ATOM   2104  C2'   G C  66       1.609 -36.378  11.609  1.00  0.00           C  
ATOM   2105  H2'   G C  66       1.768 -36.056  10.558  1.00  0.00           H  
ATOM   2106  O2'   G C  66       1.192 -35.264  12.376  1.00  0.00           O  
ATOM   2107 'HO2   G C  66       0.437 -34.883  11.896  1.00  0.00           H  
ATOM   2108  C3'   G C  66       0.587 -37.523  11.647  1.00  0.00           C  
ATOM   2109  H3'   G C  66       0.754 -38.239  10.811  1.00  0.00           H  
ATOM   2110  O3'   G C  66      -0.801 -37.118  11.746  1.00  0.00           O  
ATOM   2111  P     C C  67      -1.522 -36.524  10.473  1.00  0.00           P  
ATOM   2112  OP1   C C  67      -2.965 -36.388  10.765  1.00  0.00           O  
ATOM   2113  OP2   C C  67      -1.117 -37.291   9.277  1.00  0.00           O1-
ATOM   2114  O5'   C C  67      -0.872 -35.091  10.345  1.00  0.00           O  
ATOM   2115  C5'   C C  67      -1.481 -33.877  10.824  1.00  0.00           C  
ATOM   2116 1H5'   C C  67      -1.405 -33.831  11.934  1.00  0.00           H  
ATOM   2117 2H5'   C C  67      -2.563 -33.838  10.552  1.00  0.00           H  
ATOM   2118  C4'   C C  67      -0.807 -32.613  10.238  1.00  0.00           C  
ATOM   2119  H4'   C C  67      -1.104 -31.714  10.819  1.00  0.00           H  
ATOM   2120  O4'   C C  67       0.651 -32.698  10.289  1.00  0.00           O  
ATOM   2121  C1'   C C  67       1.197 -32.089   9.120  1.00  0.00           C  
ATOM   2122  H1'   C C  67       1.878 -31.290   9.497  1.00  0.00           H  
ATOM   2123  N1    C C  67       1.992 -33.048   8.291  1.00  0.00           N  
ATOM   2124  C6    C C  67       1.691 -34.390   8.347  1.00  0.00           C  
ATOM   2125  H6    C C  67       0.868 -34.668   9.005  1.00  0.00           H  
ATOM   2126  C5    C C  67       2.394 -35.298   7.659  1.00  0.00           C  
ATOM   2127  H5    C C  67       2.174 -36.363   7.712  1.00  0.00           H  
ATOM   2128  C2    C C  67       3.017 -32.612   7.450  1.00  0.00           C  
ATOM   2129  O2    C C  67       3.269 -31.401   7.361  1.00  0.00           O  
ATOM   2130  N3    C C  67       3.746 -33.520   6.757  1.00  0.00           N  
ATOM   2131  C4    C C  67       3.465 -34.827   6.851  1.00  0.00           C  
ATOM   2132  N4    C C  67       4.217 -35.691   6.175  1.00  0.00           N  
ATOM   2133  H41   C C  67       3.921 -36.631   6.036  1.00  0.00           H  
ATOM   2134  H42   C C  67       5.046 -35.361   5.713  1.00  0.00           H  
ATOM   2135  C2'   C C  67       0.048 -31.427   8.366  1.00  0.00           C  
ATOM   2136  H2'   C C  67       0.195 -31.431   7.264  1.00  0.00           H  
ATOM   2137  O2'   C C  67      -0.103 -30.096   8.834  1.00  0.00           O  
ATOM   2138 'HO2   C C  67      -0.949 -29.756   8.460  1.00  0.00           H  
ATOM   2139  C3'   C C  67      -1.139 -32.324   8.765  1.00  0.00           C  
ATOM   2140  H3'   C C  67      -1.085 -33.294   8.226  1.00  0.00           H  
ATOM   2141  O3'   C C  67      -2.470 -31.784   8.686  1.00  0.00           O  
ATOM   2142  P     U C  68      -3.056 -30.815   7.605  1.00  0.00           P  
ATOM   2143  OP1   U C  68      -2.425 -29.489   7.805  1.00  0.00           O  
ATOM   2144  OP2   U C  68      -4.532 -30.857   7.668  1.00  0.00           O1-
ATOM   2145  O5'   U C  68      -2.552 -31.423   6.226  1.00  0.00           O  
ATOM   2146  C5'   U C  68      -2.903 -30.660   5.031  1.00  0.00           C  
ATOM   2147 1H5'   U C  68      -2.791 -29.561   5.203  1.00  0.00           H  
ATOM   2148 2H5'   U C  68      -3.969 -30.849   4.761  1.00  0.00           H  
ATOM   2149  C4'   U C  68      -2.040 -30.965   3.784  1.00  0.00           C  
ATOM   2150  H4'   U C  68      -2.043 -30.067   3.128  1.00  0.00           H  
ATOM   2151  O4'   U C  68      -0.645 -31.241   4.119  1.00  0.00           O  
ATOM   2152  C1'   U C  68      -0.104 -32.094   3.124  1.00  0.00           C  
ATOM   2153  H1'   U C  68       0.760 -31.537   2.692  1.00  0.00           H  
ATOM   2154  N1    U C  68       0.335 -33.388   3.710  1.00  0.00           N  
ATOM   2155  C6    U C  68      -0.337 -33.952   4.773  1.00  0.00           C  
ATOM   2156  H6    U C  68      -1.128 -33.331   5.208  1.00  0.00           H  
ATOM   2157  C2    U C  68       1.389 -34.038   3.115  1.00  0.00           C  
ATOM   2158  O2    U C  68       1.990 -33.581   2.150  1.00  0.00           O  
ATOM   2159  N3    U C  68       1.743 -35.224   3.695  1.00  0.00           N  
ATOM   2160  H3    U C  68       2.352 -35.789   3.120  1.00  0.00           H  
ATOM   2161  C4    U C  68       1.090 -35.879   4.713  1.00  0.00           C  
ATOM   2162  O4    U C  68       1.514 -36.962   5.114  1.00  0.00           O  
ATOM   2163  C5    U C  68      -0.006 -35.149   5.283  1.00  0.00           C  
ATOM   2164  H5    U C  68      -0.524 -35.573   6.142  1.00  0.00           H  
ATOM   2165  C2'   U C  68      -1.176 -32.266   2.043  1.00  0.00           C  
ATOM   2166  H2'   U C  68      -1.119 -33.253   1.538  1.00  0.00           H  
ATOM   2167  O2'   U C  68      -1.028 -31.219   1.097  1.00  0.00           O  
ATOM   2168 'HO2   U C  68      -1.851 -31.169   0.556  1.00  0.00           H  
ATOM   2169  C3'   U C  68      -2.458 -32.140   2.883  1.00  0.00           C  
ATOM   2170  H3'   U C  68      -2.578 -33.026   3.541  1.00  0.00           H  
ATOM   2171  O3'   U C  68      -3.707 -31.854   2.236  1.00  0.00           O  
ATOM   2172  P     G C  69      -4.192 -32.008   0.758  1.00  0.00           P  
ATOM   2173  OP1   G C  69      -3.331 -31.162  -0.095  1.00  0.00           O  
ATOM   2174  OP2   G C  69      -5.643 -31.728   0.708  1.00  0.00           O1-
ATOM   2175  O5'   G C  69      -3.934 -33.535   0.371  1.00  0.00           O  
ATOM   2176  C5'   G C  69      -4.614 -33.971  -0.850  1.00  0.00           C  
ATOM   2177 1H5'   G C  69      -4.549 -33.197  -1.657  1.00  0.00           H  
ATOM   2178 2H5'   G C  69      -5.694 -34.146  -0.636  1.00  0.00           H  
ATOM   2179  C4'   G C  69      -4.051 -35.264  -1.478  1.00  0.00           C  
ATOM   2180  H4'   G C  69      -4.505 -35.411  -2.483  1.00  0.00           H  
ATOM   2181  O4'   G C  69      -2.610 -35.180  -1.677  1.00  0.00           O  
ATOM   2182  C1'   G C  69      -2.050 -36.480  -1.610  1.00  0.00           C  
ATOM   2183  H1'   G C  69      -1.615 -36.685  -2.615  1.00  0.00           H  
ATOM   2184  N9    G C  69      -0.988 -36.547  -0.599  1.00  0.00           N  
ATOM   2185  C4    G C  69       0.346 -36.869  -0.765  1.00  0.00           C  
ATOM   2186  N2    G C  69       3.042 -37.748  -2.789  1.00  0.00           N  
ATOM   2187  H21   G C  69       2.631 -37.892  -3.686  1.00  0.00           H  
ATOM   2188  H22   G C  69       3.995 -38.066  -2.697  1.00  0.00           H  
ATOM   2189  N3    G C  69       0.964 -37.196  -1.921  1.00  0.00           N  
ATOM   2190  C2    G C  69       2.276 -37.408  -1.764  1.00  0.00           C  
ATOM   2191  N1    G C  69       2.906 -37.306  -0.549  1.00  0.00           N  
ATOM   2192  H1    G C  69       3.914 -37.416  -0.519  1.00  0.00           H  
ATOM   2193  C6    G C  69       2.295 -36.976   0.656  1.00  0.00           C  
ATOM   2194  O6    G C  69       2.916 -36.901   1.723  1.00  0.00           O  
ATOM   2195  C5    G C  69       0.898 -36.771   0.498  1.00  0.00           C  
ATOM   2196  N7    G C  69      -0.066 -36.410   1.436  1.00  0.00           N  
ATOM   2197  C8    G C  69      -1.163 -36.267   0.735  1.00  0.00           C  
ATOM   2198  H8    G C  69      -2.127 -35.935   1.129  1.00  0.00           H  
ATOM   2199  C2'   G C  69      -3.185 -37.463  -1.334  1.00  0.00           C  
ATOM   2200  H2'   G C  69      -2.893 -38.266  -0.624  1.00  0.00           H  
ATOM   2201  O2'   G C  69      -3.621 -38.040  -2.549  1.00  0.00           O  
ATOM   2202 'HO2   G C  69      -4.437 -38.536  -2.345  1.00  0.00           H  
ATOM   2203  C3'   G C  69      -4.271 -36.568  -0.707  1.00  0.00           C  
ATOM   2204  H3'   G C  69      -4.038 -36.345   0.356  1.00  0.00           H  
ATOM   2205  O3'   G C  69      -5.646 -37.005  -0.852  1.00  0.00           O  
ATOM   2206  P     U C  70      -6.107 -38.396  -0.272  1.00  0.00           P  
ATOM   2207  OP1   U C  70      -7.543 -38.346   0.091  1.00  0.00           O  
ATOM   2208  OP2   U C  70      -5.156 -38.841   0.768  1.00  0.00           O1-
ATOM   2209  O5'   U C  70      -5.939 -39.318  -1.548  1.00  0.00           O  
ATOM   2210  C5'   U C  70      -6.758 -39.159  -2.738  1.00  0.00           C  
ATOM   2211 1H5'   U C  70      -6.183 -38.615  -3.519  1.00  0.00           H  
ATOM   2212 2H5'   U C  70      -7.658 -38.530  -2.535  1.00  0.00           H  
ATOM   2213  C4'   U C  70      -7.262 -40.494  -3.357  1.00  0.00           C  
ATOM   2214  H4'   U C  70      -6.550 -40.868  -4.122  1.00  0.00           H  
ATOM   2215  O4'   U C  70      -7.386 -41.552  -2.346  1.00  0.00           O  
ATOM   2216  C1'   U C  70      -8.628 -42.216  -2.489  1.00  0.00           C  
ATOM   2217  H1'   U C  70      -8.396 -43.307  -2.483  1.00  0.00           H  
ATOM   2218  N1    U C  70      -9.565 -41.857  -1.382  1.00  0.00           N  
ATOM   2219  C6    U C  70      -9.409 -40.680  -0.671  1.00  0.00           C  
ATOM   2220  H6    U C  70      -8.539 -40.077  -0.940  1.00  0.00           H  
ATOM   2221  C2    U C  70     -10.594 -42.718  -1.095  1.00  0.00           C  
ATOM   2222  O2    U C  70     -10.773 -43.777  -1.683  1.00  0.00           O  
ATOM   2223  N3    U C  70     -11.423 -42.314  -0.083  1.00  0.00           N  
ATOM   2224  H3    U C  70     -12.179 -42.929   0.117  1.00  0.00           H  
ATOM   2225  C4    U C  70     -11.338 -41.160   0.662  1.00  0.00           C  
ATOM   2226  O4    U C  70     -12.171 -40.952   1.542  1.00  0.00           O  
ATOM   2227  C5    U C  70     -10.240 -40.311   0.315  1.00  0.00           C  
ATOM   2228  H5    U C  70     -10.078 -39.385   0.864  1.00  0.00           H  
ATOM   2229  C2'   U C  70      -9.176 -41.833  -3.851  1.00  0.00           C  
ATOM   2230  H2'   U C  70     -10.288 -41.863  -3.876  1.00  0.00           H  
ATOM   2231  O2'   U C  70      -8.651 -42.678  -4.865  1.00  0.00           O  
ATOM   2232 'HO2   U C  70      -8.893 -42.263  -5.719  1.00  0.00           H  
ATOM   2233  C3'   U C  70      -8.676 -40.389  -3.975  1.00  0.00           C  
ATOM   2234  H3'   U C  70      -9.276 -39.729  -3.311  1.00  0.00           H  
ATOM   2235  O3'   U C  70      -8.607 -39.823  -5.301  1.00  0.00           O  
ATOM   2236  P     U C  71      -9.800 -40.006  -6.309  1.00  0.00           P  
ATOM   2237  OP1   U C  71     -11.090 -39.934  -5.588  1.00  0.00           O  
ATOM   2238  OP2   U C  71      -9.505 -41.270  -7.029  1.00  0.00           O1-
ATOM   2239  O5'   U C  71      -9.620 -38.802  -7.305  1.00  0.00           O  
ATOM   2240  C5'   U C  71     -10.415 -37.590  -7.252  1.00  0.00           C  
ATOM   2241 1H5'   U C  71     -11.188 -37.620  -6.448  1.00  0.00           H  
ATOM   2242 2H5'   U C  71     -10.955 -37.480  -8.221  1.00  0.00           H  
ATOM   2243  C4'   U C  71      -9.583 -36.305  -7.043  1.00  0.00           C  
ATOM   2244  H4'   U C  71     -10.247 -35.436  -6.852  1.00  0.00           H  
ATOM   2245  O4'   U C  71      -8.713 -36.449  -5.884  1.00  0.00           O  
ATOM   2246  C1'   U C  71      -7.495 -35.767  -6.110  1.00  0.00           C  
ATOM   2247  H1'   U C  71      -7.455 -35.001  -5.301  1.00  0.00           H  
ATOM   2248  N1    U C  71      -6.328 -36.679  -6.015  1.00  0.00           N  
ATOM   2249  C6    U C  71      -6.416 -37.970  -6.474  1.00  0.00           C  
ATOM   2250  H6    U C  71      -7.395 -38.253  -6.863  1.00  0.00           H  
ATOM   2251  C2    U C  71      -5.161 -36.200  -5.473  1.00  0.00           C  
ATOM   2252  O2    U C  71      -5.040 -35.040  -5.094  1.00  0.00           O  
ATOM   2253  N3    U C  71      -4.136 -37.107  -5.411  1.00  0.00           N  
ATOM   2254  H3    U C  71      -3.361 -36.848  -4.831  1.00  0.00           H  
ATOM   2255  C4    U C  71      -4.165 -38.427  -5.805  1.00  0.00           C  
ATOM   2256  O4    U C  71      -3.173 -39.134  -5.662  1.00  0.00           O  
ATOM   2257  C5    U C  71      -5.401 -38.842  -6.390  1.00  0.00           C  
ATOM   2258  H5    U C  71      -5.496 -39.872  -6.723  1.00  0.00           H  
ATOM   2259  C2'   U C  71      -7.586 -35.072  -7.465  1.00  0.00           C  
ATOM   2260  H2'   U C  71      -6.629 -35.120  -8.029  1.00  0.00           H  
ATOM   2261  O2'   U C  71      -7.962 -33.714  -7.278  1.00  0.00           O  
ATOM   2262 'HO2   U C  71      -7.234 -33.260  -6.849  1.00  0.00           H  
ATOM   2263  C3'   U C  71      -8.648 -35.908  -8.190  1.00  0.00           C  
ATOM   2264  H3'   U C  71      -8.198 -36.859  -8.546  1.00  0.00           H  
ATOM   2265  O3'   U C  71      -9.371 -35.200  -9.222  1.00  0.00           O  
ATOM   2266  P     C C  72      -9.387 -35.673 -10.726  1.00  0.00           P  
ATOM   2267  OP1   C C  72      -9.926 -34.580 -11.563  1.00  0.00           O  
ATOM   2268  OP2   C C  72     -10.082 -36.976 -10.797  1.00  0.00           O1-
ATOM   2269  O5'   C C  72      -7.868 -35.915 -11.092  1.00  0.00           O  
ATOM   2270  C5'   C C  72      -6.873 -34.872 -11.159  1.00  0.00           C  
ATOM   2271 1H5'   C C  72      -6.987 -34.156 -10.312  1.00  0.00           H  
ATOM   2272 2H5'   C C  72      -6.998 -34.300 -12.107  1.00  0.00           H  
ATOM   2273  C4'   C C  72      -5.432 -35.439 -11.122  1.00  0.00           C  
ATOM   2274  H4'   C C  72      -4.694 -34.611 -11.074  1.00  0.00           H  
ATOM   2275  O4'   C C  72      -5.250 -36.244  -9.915  1.00  0.00           O  
ATOM   2276  C1'   C C  72      -4.543 -37.441 -10.210  1.00  0.00           C  
ATOM   2277  H1'   C C  72      -3.620 -37.383  -9.586  1.00  0.00           H  
ATOM   2278  N1    C C  72      -5.292 -38.676  -9.826  1.00  0.00           N  
ATOM   2279  C6    C C  72      -6.666 -38.653  -9.807  1.00  0.00           C  
ATOM   2280  H6    C C  72      -7.130 -37.704 -10.060  1.00  0.00           H  
ATOM   2281  C5    C C  72      -7.383 -39.718  -9.433  1.00  0.00           C  
ATOM   2282  H5    C C  72      -8.468 -39.684  -9.351  1.00  0.00           H  
ATOM   2283  C2    C C  72      -4.627 -39.878  -9.569  1.00  0.00           C  
ATOM   2284  O2    C C  72      -3.394 -39.922  -9.687  1.00  0.00           O  
ATOM   2285  N3    C C  72      -5.338 -40.968  -9.180  1.00  0.00           N  
ATOM   2286  C4    C C  72      -6.671 -40.888  -9.060  1.00  0.00           C  
ATOM   2287  N4    C C  72      -7.316 -41.916  -8.521  1.00  0.00           N  
ATOM   2288  H41   C C  72      -8.211 -41.715  -8.083  1.00  0.00           H  
ATOM   2289  H42   C C  72      -6.746 -42.608  -8.098  1.00  0.00           H  
ATOM   2290  C2'   C C  72      -4.133 -37.422 -11.672  1.00  0.00           C  
ATOM   2291  H2'   C C  72      -4.319 -38.404 -12.161  1.00  0.00           H  
ATOM   2292  O2'   C C  72      -2.762 -37.095 -11.819  1.00  0.00           O  
ATOM   2293 'HO2   C C  72      -2.605 -37.190 -12.782  1.00  0.00           H  
ATOM   2294  C3'   C C  72      -5.059 -36.359 -12.305  1.00  0.00           C  
ATOM   2295  H3'   C C  72      -6.014 -36.845 -12.613  1.00  0.00           H  
ATOM   2296  O3'   C C  72      -4.503 -35.572 -13.399  1.00  0.00           O  
ATOM   2297  P     G C  73      -4.088 -36.281 -14.753  1.00  0.00           P  
ATOM   2298  OP1   G C  73      -5.283 -36.632 -15.542  1.00  0.00           O  
ATOM   2299  OP2   G C  73      -3.135 -37.368 -14.432  1.00  0.00           O1-
ATOM   2300  O5'   G C  73      -3.226 -35.208 -15.510  1.00  0.00           O  
ATOM   2301  C5'   G C  73      -3.533 -33.821 -15.713  1.00  0.00           C  
ATOM   2302 1H5'   G C  73      -3.820 -33.335 -14.751  1.00  0.00           H  
ATOM   2303 2H5'   G C  73      -4.394 -33.726 -16.413  1.00  0.00           H  
ATOM   2304  C4'   G C  73      -2.338 -33.026 -16.309  1.00  0.00           C  
ATOM   2305  H4'   G C  73      -2.642 -31.965 -16.452  1.00  0.00           H  
ATOM   2306  O4'   G C  73      -1.191 -33.054 -15.407  1.00  0.00           O  
ATOM   2307  C1'   G C  73      -0.135 -33.805 -15.991  1.00  0.00           C  
ATOM   2308  H1'   G C  73       0.602 -33.056 -16.361  1.00  0.00           H  
ATOM   2309  N9    G C  73       0.466 -34.679 -14.983  1.00  0.00           N  
ATOM   2310  C4    G C  73       1.750 -34.645 -14.495  1.00  0.00           C  
ATOM   2311  N2    G C  73       4.969 -33.425 -14.612  1.00  0.00           N  
ATOM   2312  H21   G C  73       4.901 -32.808 -15.386  1.00  0.00           H  
ATOM   2313  H22   G C  73       5.848 -33.872 -14.384  1.00  0.00           H  
ATOM   2314  N3    G C  73       2.735 -33.818 -14.888  1.00  0.00           N  
ATOM   2315  C2    G C  73       3.879 -34.069 -14.268  1.00  0.00           C  
ATOM   2316  N1    G C  73       4.023 -35.018 -13.288  1.00  0.00           N  
ATOM   2317  H1    G C  73       4.943 -35.182 -12.913  1.00  0.00           H  
ATOM   2318  C6    G C  73       3.008 -35.847 -12.827  1.00  0.00           C  
ATOM   2319  O6    G C  73       3.170 -36.679 -11.934  1.00  0.00           O  
ATOM   2320  C5    G C  73       1.793 -35.625 -13.523  1.00  0.00           C  
ATOM   2321  N7    G C  73       0.569 -36.271 -13.411  1.00  0.00           N  
ATOM   2322  C8    G C  73      -0.185 -35.685 -14.309  1.00  0.00           C  
ATOM   2323  H8    G C  73      -1.226 -35.936 -14.518  1.00  0.00           H  
ATOM   2324  C2'   G C  73      -0.712 -34.569 -17.162  1.00  0.00           C  
ATOM   2325  H2'   G C  73      -1.182 -35.525 -16.846  1.00  0.00           H  
ATOM   2326  O2'   G C  73       0.237 -34.792 -18.183  1.00  0.00           O  
ATOM   2327 'HO2   G C  73       0.223 -33.955 -18.676  1.00  0.00           H  
ATOM   2328  C3'   G C  73      -1.775 -33.585 -17.640  1.00  0.00           C  
ATOM   2329  H3'   G C  73      -2.585 -34.157 -18.152  1.00  0.00           H  
ATOM   2330  O3'   G C  73      -1.209 -32.557 -18.495  1.00  0.00           O  
ATOM   2331  P     U C  74      -2.104 -31.752 -19.507  1.00  0.00           P  
ATOM   2332  OP1   U C  74      -3.338 -32.518 -19.791  1.00  0.00           O  
ATOM   2333  OP2   U C  74      -1.257 -31.385 -20.663  1.00  0.00           O1-
ATOM   2334  O5'   U C  74      -2.498 -30.472 -18.672  1.00  0.00           O  
ATOM   2335  C5'   U C  74      -1.803 -29.205 -18.757  1.00  0.00           C  
ATOM   2336 1H5'   U C  74      -1.152 -29.149 -19.661  1.00  0.00           H  
ATOM   2337 2H5'   U C  74      -1.140 -29.095 -17.870  1.00  0.00           H  
ATOM   2338  C4'   U C  74      -2.742 -27.968 -18.815  1.00  0.00           C  
ATOM   2339  H4'   U C  74      -2.137 -27.072 -19.070  1.00  0.00           H  
ATOM   2340  O4'   U C  74      -3.795 -28.126 -19.827  1.00  0.00           O  
ATOM   2341  C1'   U C  74      -5.053 -28.178 -19.174  1.00  0.00           C  
ATOM   2342  H1'   U C  74      -5.461 -27.141 -19.224  1.00  0.00           H  
ATOM   2343  N1    U C  74      -5.936 -29.169 -19.837  1.00  0.00           N  
ATOM   2344  C6    U C  74      -5.646 -30.508 -19.727  1.00  0.00           C  
ATOM   2345  H6    U C  74      -4.767 -30.759 -19.135  1.00  0.00           H  
ATOM   2346  C2    U C  74      -6.958 -28.729 -20.643  1.00  0.00           C  
ATOM   2347  O2    U C  74      -7.219 -27.548 -20.841  1.00  0.00           O  
ATOM   2348  N3    U C  74      -7.689 -29.722 -21.237  1.00  0.00           N  
ATOM   2349  H3    U C  74      -8.413 -29.404 -21.840  1.00  0.00           H  
ATOM   2350  C4    U C  74      -7.459 -31.076 -21.186  1.00  0.00           C  
ATOM   2351  O4    U C  74      -8.181 -31.831 -21.836  1.00  0.00           O  
ATOM   2352  C5    U C  74      -6.356 -31.458 -20.356  1.00  0.00           C  
ATOM   2353  H5    U C  74      -6.076 -32.507 -20.280  1.00  0.00           H  
ATOM   2354  C2'   U C  74      -4.769 -28.481 -17.711  1.00  0.00           C  
ATOM   2355  H2'   U C  74      -4.521 -29.555 -17.566  1.00  0.00           H  
ATOM   2356  O2'   U C  74      -5.822 -28.120 -16.840  1.00  0.00           O  
ATOM   2357 'HO2   U C  74      -5.447 -28.144 -15.941  1.00  0.00           H  
ATOM   2358  C3'   U C  74      -3.498 -27.660 -17.500  1.00  0.00           C  
ATOM   2359  H3'   U C  74      -2.920 -28.094 -16.650  1.00  0.00           H  
ATOM   2360  O3'   U C  74      -3.736 -26.241 -17.339  1.00  0.00           O  
ATOM   2361  P     G C  75      -3.058 -25.379 -16.210  1.00  0.00           P  
ATOM   2362  OP1   G C  75      -3.583 -23.999 -16.278  1.00  0.00           O  
ATOM   2363  OP2   G C  75      -1.585 -25.519 -16.278  1.00  0.00           O1-
ATOM   2364  O5'   G C  75      -3.541 -26.049 -14.864  1.00  0.00           O  
ATOM   2365  C5'   G C  75      -4.939 -26.055 -14.480  1.00  0.00           C  
ATOM   2366 1H5'   G C  75      -5.614 -25.994 -15.367  1.00  0.00           H  
ATOM   2367 2H5'   G C  75      -5.154 -25.160 -13.851  1.00  0.00           H  
ATOM   2368  C4'   G C  75      -5.341 -27.314 -13.676  1.00  0.00           C  
ATOM   2369  H4'   G C  75      -6.436 -27.487 -13.739  1.00  0.00           H  
ATOM   2370  O4'   G C  75      -4.680 -28.507 -14.199  1.00  0.00           O  
ATOM   2371  C1'   G C  75      -4.256 -29.337 -13.122  1.00  0.00           C  
ATOM   2372  H1'   G C  75      -4.751 -30.324 -13.275  1.00  0.00           H  
ATOM   2373  N9    G C  75      -2.799 -29.520 -13.111  1.00  0.00           N  
ATOM   2374  C4    G C  75      -2.123 -30.680 -12.823  1.00  0.00           C  
ATOM   2375  N2    G C  75      -2.146 -34.075 -12.167  1.00  0.00           N  
ATOM   2376  H21   G C  75      -3.105 -34.290 -12.355  1.00  0.00           H  
ATOM   2377  H22   G C  75      -1.523 -34.848 -12.119  1.00  0.00           H  
ATOM   2378  N3    G C  75      -2.678 -31.867 -12.508  1.00  0.00           N  
ATOM   2379  C2    G C  75      -1.774 -32.829 -12.389  1.00  0.00           C  
ATOM   2380  N1    G C  75      -0.421 -32.601 -12.411  1.00  0.00           N  
ATOM   2381  H1    G C  75       0.194 -33.387 -12.391  1.00  0.00           H  
ATOM   2382  C6    G C  75       0.178 -31.381 -12.705  1.00  0.00           C  
ATOM   2383  O6    G C  75       1.409 -31.272 -12.721  1.00  0.00           O  
ATOM   2384  C5    G C  75      -0.783 -30.356 -12.912  1.00  0.00           C  
ATOM   2385  N7    G C  75      -0.616 -29.017 -13.251  1.00  0.00           N  
ATOM   2386  C8    G C  75      -1.843 -28.562 -13.366  1.00  0.00           C  
ATOM   2387  H8    G C  75      -2.121 -27.546 -13.654  1.00  0.00           H  
ATOM   2388  C2'   G C  75      -4.752 -28.727 -11.823  1.00  0.00           C  
ATOM   2389  H2'   G C  75      -4.011 -28.811 -10.997  1.00  0.00           H  
ATOM   2390  O2'   G C  75      -5.974 -29.313 -11.423  1.00  0.00           O  
ATOM   2391 'HO2   G C  75      -6.479 -28.563 -11.073  1.00  0.00           H  
ATOM   2392  C3'   G C  75      -4.964 -27.262 -12.193  1.00  0.00           C  
ATOM   2393  H3'   G C  75      -3.996 -26.713 -12.147  1.00  0.00           H  
ATOM   2394  O3'   G C  75      -6.025 -26.637 -11.438  1.00  0.00           O  
ATOM   2395  P     C C  76      -5.802 -25.400 -10.495  1.00  0.00           P  
ATOM   2396  OP1   C C  76      -6.823 -25.473  -9.427  1.00  0.00           O  
ATOM   2397  OP2   C C  76      -5.777 -24.187 -11.334  1.00  0.00           O1-
ATOM   2398  O5'   C C  76      -4.365 -25.655  -9.887  1.00  0.00           O  
ATOM   2399  C5'   C C  76      -4.212 -26.471  -8.698  1.00  0.00           C  
ATOM   2400 1H5'   C C  76      -4.700 -27.464  -8.836  1.00  0.00           H  
ATOM   2401 2H5'   C C  76      -4.689 -25.968  -7.824  1.00  0.00           H  
ATOM   2402  C4'   C C  76      -2.733 -26.722  -8.340  1.00  0.00           C  
ATOM   2403  H4'   C C  76      -2.649 -27.441  -7.497  1.00  0.00           H  
ATOM   2404  O4'   C C  76      -2.030 -27.308  -9.473  1.00  0.00           O  
ATOM   2405  C1'   C C  76      -0.709 -26.783  -9.532  1.00  0.00           C  
ATOM   2406  H1'   C C  76      -0.051 -27.674  -9.403  1.00  0.00           H  
ATOM   2407  N1    C C  76      -0.396 -26.157 -10.847  1.00  0.00           N  
ATOM   2408  C6    C C  76      -1.408 -25.619 -11.604  1.00  0.00           C  
ATOM   2409  H6    C C  76      -2.410 -25.669 -11.168  1.00  0.00           H  
ATOM   2410  C5    C C  76      -1.168 -25.109 -12.818  1.00  0.00           C  
ATOM   2411  H5    C C  76      -1.964 -24.727 -13.454  1.00  0.00           H  
ATOM   2412  C2    C C  76       0.921 -26.071 -11.297  1.00  0.00           C  
ATOM   2413  O2    C C  76       1.833 -26.498 -10.574  1.00  0.00           O  
ATOM   2414  N3    C C  76       1.192 -25.545 -12.517  1.00  0.00           N  
ATOM   2415  C4    C C  76       0.175 -25.134 -13.295  1.00  0.00           C  
ATOM   2416  N4    C C  76       0.437 -24.777 -14.548  1.00  0.00           N  
ATOM   2417  H41   C C  76      -0.296 -24.949 -15.231  1.00  0.00           H  
ATOM   2418  H42   C C  76       1.376 -24.854 -14.858  1.00  0.00           H  
ATOM   2419  C2'   C C  76      -0.493 -25.852  -8.344  1.00  0.00           C  
ATOM   2420  H2'   C C  76       0.083 -24.941  -8.616  1.00  0.00           H  
ATOM   2421  O2'   C C  76       0.176 -26.546  -7.306  1.00  0.00           O  
ATOM   2422 'HO2   C C  76       0.295 -25.921  -6.567  1.00  0.00           H  
ATOM   2423  C3'   C C  76      -1.929 -25.471  -7.955  1.00  0.00           C  
ATOM   2424  H3'   C C  76      -2.296 -24.653  -8.616  1.00  0.00           H  
ATOM   2425  O3'   C C  76      -2.152 -25.170  -6.556  1.00  0.00           O  
ATOM   2426  P     A C  77      -1.647 -23.810  -5.941  1.00  0.00           P  
ATOM   2427  OP1   A C  77      -2.397 -23.544  -4.696  1.00  0.00           O  
ATOM   2428  OP2   A C  77      -1.654 -22.769  -6.987  1.00  0.00           O1-
ATOM   2429  O5'   A C  77      -0.147 -24.156  -5.588  1.00  0.00           O  
ATOM   2430  C5'   A C  77       0.242 -24.767  -4.340  1.00  0.00           C  
ATOM   2431 1H5'   A C  77      -0.231 -25.772  -4.250  1.00  0.00           H  
ATOM   2432 2H5'   A C  77      -0.099 -24.149  -3.475  1.00  0.00           H  
ATOM   2433  C4'   A C  77       1.775 -24.947  -4.221  1.00  0.00           C  
ATOM   2434  H4'   A C  77       2.025 -25.706  -3.449  1.00  0.00           H  
ATOM   2435  O4'   A C  77       2.331 -25.413  -5.491  1.00  0.00           O  
ATOM   2436  C1'   A C  77       3.460 -24.635  -5.844  1.00  0.00           C  
ATOM   2437  H1'   A C  77       4.268 -25.360  -6.094  1.00  0.00           H  
ATOM   2438  N9    A C  77       3.170 -23.789  -7.011  1.00  0.00           N  
ATOM   2439  C5    A C  77       3.239 -22.817  -8.978  1.00  0.00           C  
ATOM   2440  N7    A C  77       2.126 -22.303  -8.340  1.00  0.00           N  
ATOM   2441  C8    A C  77       2.127 -22.902  -7.177  1.00  0.00           C  
ATOM   2442  H8    A C  77       1.393 -22.713  -6.394  1.00  0.00           H  
ATOM   2443  N1    A C  77       4.937 -23.201 -10.583  1.00  0.00           N  
ATOM   2444  C2    A C  77       5.449 -24.074  -9.710  1.00  0.00           C  
ATOM   2445  H2    A C  77       6.359 -24.586 -10.042  1.00  0.00           H  
ATOM   2446  N3    A C  77       5.006 -24.427  -8.500  1.00  0.00           N  
ATOM   2447  C4    A C  77       3.887 -23.744  -8.185  1.00  0.00           C  
ATOM   2448  C6    A C  77       3.815 -22.527 -10.228  1.00  0.00           C  
ATOM   2449  N6    A C  77       3.327 -21.552 -11.016  1.00  0.00           N  
ATOM   2450  H61   A C  77       2.493 -21.132 -10.660  1.00  0.00           H  
ATOM   2451  H62   A C  77       4.003 -20.900 -11.360  1.00  0.00           H  
ATOM   2452  C2'   A C  77       3.873 -23.837  -4.623  1.00  0.00           C  
ATOM   2453  H2'   A C  77       4.323 -22.851  -4.879  1.00  0.00           H  
ATOM   2454  O2'   A C  77       4.781 -24.579  -3.831  1.00  0.00           O  
ATOM   2455 'HO2   A C  77       4.601 -24.278  -2.928  1.00  0.00           H  
ATOM   2456  C3'   A C  77       2.548 -23.653  -3.884  1.00  0.00           C  
ATOM   2457  H3'   A C  77       1.961 -22.816  -4.327  1.00  0.00           H  
ATOM   2458  O3'   A C  77       2.685 -23.521  -2.453  1.00  0.00           O  
ATOM   2459  P     G C  78       2.849 -22.119  -1.747  1.00  0.00           P  
ATOM   2460  OP1   G C  78       3.448 -22.380  -0.418  1.00  0.00           O  
ATOM   2461  OP2   G C  78       1.555 -21.411  -1.779  1.00  0.00           O1-
ATOM   2462  O5'   G C  78       3.909 -21.360  -2.663  1.00  0.00           O  
ATOM   2463  C5'   G C  78       5.214 -21.079  -2.086  1.00  0.00           C  
ATOM   2464 1H5'   G C  78       5.736 -22.037  -1.855  1.00  0.00           H  
ATOM   2465 2H5'   G C  78       5.109 -20.510  -1.130  1.00  0.00           H  
ATOM   2466  C4'   G C  78       6.162 -20.253  -2.987  1.00  0.00           C  
ATOM   2467  H4'   G C  78       7.196 -20.323  -2.585  1.00  0.00           H  
ATOM   2468  O4'   G C  78       6.214 -20.747  -4.352  1.00  0.00           O  
ATOM   2469  C1'   G C  78       6.724 -19.713  -5.179  1.00  0.00           C  
ATOM   2470  H1'   G C  78       7.793 -19.976  -5.346  1.00  0.00           H  
ATOM   2471  N9    G C  78       6.052 -19.663  -6.487  1.00  0.00           N  
ATOM   2472  C4    G C  78       6.610 -19.282  -7.686  1.00  0.00           C  
ATOM   2473  N2    G C  78       9.266 -18.014  -9.477  1.00  0.00           N  
ATOM   2474  H21   G C  78       9.947 -17.951  -8.757  1.00  0.00           H  
ATOM   2475  H22   G C  78       9.523 -17.864 -10.437  1.00  0.00           H  
ATOM   2476  N3    G C  78       7.877 -18.864  -7.881  1.00  0.00           N  
ATOM   2477  C2    G C  78       8.099 -18.516  -9.136  1.00  0.00           C  
ATOM   2478  N1    G C  78       7.182 -18.653 -10.141  1.00  0.00           N  
ATOM   2479  H1    G C  78       7.460 -18.439 -11.084  1.00  0.00           H  
ATOM   2480  C6    G C  78       5.900 -19.162  -9.992  1.00  0.00           C  
ATOM   2481  O6    G C  78       5.155 -19.288 -10.973  1.00  0.00           O  
ATOM   2482  C5    G C  78       5.611 -19.450  -8.628  1.00  0.00           C  
ATOM   2483  N7    G C  78       4.442 -19.901  -8.032  1.00  0.00           N  
ATOM   2484  C8    G C  78       4.747 -20.008  -6.757  1.00  0.00           C  
ATOM   2485  H8    G C  78       4.074 -20.344  -5.964  1.00  0.00           H  
ATOM   2486  C2'   G C  78       6.658 -18.394  -4.408  1.00  0.00           C  
ATOM   2487  H2'   G C  78       6.105 -17.609  -4.967  1.00  0.00           H  
ATOM   2488  O2'   G C  78       7.971 -17.946  -4.114  1.00  0.00           O  
ATOM   2489 'HO2   G C  78       7.881 -17.159  -3.544  1.00  0.00           H  
ATOM   2490  C3'   G C  78       5.874 -18.759  -3.131  1.00  0.00           C  
ATOM   2491  H3'   G C  78       4.778 -18.682  -3.315  1.00  0.00           H  
ATOM   2492  O3'   G C  78       6.265 -18.063  -1.922  1.00  0.00           O  
ATOM   2493  P     G C  79       5.840 -16.566  -1.668  1.00  0.00           P  
ATOM   2494  OP1   G C  79       6.017 -16.267  -0.230  1.00  0.00           O  
ATOM   2495  OP2   G C  79       4.521 -16.304  -2.277  1.00  0.00           O1-
ATOM   2496  O5'   G C  79       6.938 -15.782  -2.500  1.00  0.00           O  
ATOM   2497  C5'   G C  79       7.844 -14.853  -1.854  1.00  0.00           C  
ATOM   2498 1H5'   G C  79       8.538 -15.417  -1.191  1.00  0.00           H  
ATOM   2499 2H5'   G C  79       7.287 -14.124  -1.217  1.00  0.00           H  
ATOM   2500  C4'   G C  79       8.702 -14.036  -2.853  1.00  0.00           C  
ATOM   2501  H4'   G C  79       9.619 -13.657  -2.354  1.00  0.00           H  
ATOM   2502  O4'   G C  79       9.125 -14.864  -3.984  1.00  0.00           O  
ATOM   2503  C1'   G C  79       9.005 -14.120  -5.187  1.00  0.00           C  
ATOM   2504  H1'   G C  79       9.982 -14.209  -5.714  1.00  0.00           H  
ATOM   2505  N9    G C  79       7.928 -14.642  -6.046  1.00  0.00           N  
ATOM   2506  C4    G C  79       7.944 -14.763  -7.417  1.00  0.00           C  
ATOM   2507  N2    G C  79       9.450 -14.219 -10.489  1.00  0.00           N  
ATOM   2508  H21   G C  79      10.314 -13.817 -10.217  1.00  0.00           H  
ATOM   2509  H22   G C  79       9.127 -14.141 -11.436  1.00  0.00           H  
ATOM   2510  N3    G C  79       8.958 -14.418  -8.248  1.00  0.00           N  
ATOM   2511  C2    G C  79       8.622 -14.572  -9.524  1.00  0.00           C  
ATOM   2512  N1    G C  79       7.428 -15.086  -9.937  1.00  0.00           N  
ATOM   2513  H1    G C  79       7.233 -15.126 -10.925  1.00  0.00           H  
ATOM   2514  C6    G C  79       6.384 -15.469  -9.115  1.00  0.00           C  
ATOM   2515  O6    G C  79       5.343 -15.922  -9.596  1.00  0.00           O  
ATOM   2516  C5    G C  79       6.699 -15.269  -7.751  1.00  0.00           C  
ATOM   2517  N7    G C  79       5.915 -15.451  -6.628  1.00  0.00           N  
ATOM   2518  C8    G C  79       6.679 -15.066  -5.637  1.00  0.00           C  
ATOM   2519  H8    G C  79       6.382 -15.079  -4.587  1.00  0.00           H  
ATOM   2520  C2'   G C  79       8.764 -12.674  -4.809  1.00  0.00           C  
ATOM   2521  H2'   G C  79       8.138 -12.139  -5.558  1.00  0.00           H  
ATOM   2522  O2'   G C  79      10.000 -11.994  -4.651  1.00  0.00           O  
ATOM   2523 'HO2   G C  79       9.773 -11.108  -4.284  1.00  0.00           H  
ATOM   2524  C3'   G C  79       7.996 -12.820  -3.485  1.00  0.00           C  
ATOM   2525  H3'   G C  79       6.945 -13.128  -3.677  1.00  0.00           H  
ATOM   2526  O3'   G C  79       8.028 -11.691  -2.579  1.00  0.00           O  
ATOM   2527  P     U C  80       7.721 -10.239  -3.111  1.00  0.00           P  
ATOM   2528  OP1   U C  80       6.558 -10.284  -4.023  1.00  0.00           O  
ATOM   2529  OP2   U C  80       8.995  -9.750  -3.693  1.00  0.00           O1-
ATOM   2530  O5'   U C  80       7.368  -9.418  -1.806  1.00  0.00           O  
ATOM   2531  C5'   U C  80       8.300  -8.506  -1.168  1.00  0.00           C  
ATOM   2532 1H5'   U C  80       7.877  -7.477  -1.198  1.00  0.00           H  
ATOM   2533 2H5'   U C  80       9.276  -8.447  -1.705  1.00  0.00           H  
ATOM   2534  C4'   U C  80       8.609  -8.833   0.313  1.00  0.00           C  
ATOM   2535  H4'   U C  80       7.764  -8.552   0.974  1.00  0.00           H  
ATOM   2536  O4'   U C  80       8.846 -10.266   0.504  1.00  0.00           O  
ATOM   2537  C1'   U C  80      10.048 -10.465   1.232  1.00  0.00           C  
ATOM   2538  H1'   U C  80       9.814 -11.206   2.030  1.00  0.00           H  
ATOM   2539  N1    U C  80      11.147 -10.965   0.347  1.00  0.00           N  
ATOM   2540  C6    U C  80      10.994 -11.033  -1.026  1.00  0.00           C  
ATOM   2541  H6    U C  80      10.016 -10.737  -1.413  1.00  0.00           H  
ATOM   2542  C2    U C  80      12.311 -11.390   0.942  1.00  0.00           C  
ATOM   2543  O2    U C  80      12.462 -11.427   2.158  1.00  0.00           O  
ATOM   2544  N3    U C  80      13.296 -11.787   0.078  1.00  0.00           N  
ATOM   2545  H3    U C  80      14.199 -11.896   0.502  1.00  0.00           H  
ATOM   2546  C4    U C  80      13.246 -11.799  -1.299  1.00  0.00           C  
ATOM   2547  O4    U C  80      14.236 -12.126  -1.948  1.00  0.00           O  
ATOM   2548  C5    U C  80      11.975 -11.437  -1.847  1.00  0.00           C  
ATOM   2549  H5    U C  80      11.835 -11.466  -2.925  1.00  0.00           H  
ATOM   2550  C2'   U C  80      10.391  -9.128   1.872  1.00  0.00           C  
ATOM   2551  H2'   U C  80      11.480  -9.002   2.056  1.00  0.00           H  
ATOM   2552  O2'   U C  80       9.681  -8.924   3.081  1.00  0.00           O  
ATOM   2553 'HO2   U C  80       9.686  -7.962   3.177  1.00  0.00           H  
ATOM   2554  C3'   U C  80       9.911  -8.162   0.805  1.00  0.00           C  
ATOM   2555  H3'   U C  80      10.618  -8.184  -0.059  1.00  0.00           H  
ATOM   2556  O3'   U C  80       9.647  -6.822   1.289  1.00  0.00           O  
ATOM   2557  P     A C  81      10.752  -5.707   1.072  1.00  0.00           P  
ATOM   2558  OP1   A C  81      10.208  -4.425   1.569  1.00  0.00           O  
ATOM   2559  OP2   A C  81      11.207  -5.758  -0.334  1.00  0.00           O1-
ATOM   2560  O5'   A C  81      11.927  -6.196   2.026  1.00  0.00           O  
ATOM   2561  C5'   A C  81      12.046  -5.598   3.346  1.00  0.00           C  
ATOM   2562 1H5'   A C  81      11.059  -5.610   3.865  1.00  0.00           H  
ATOM   2563 2H5'   A C  81      12.363  -4.532   3.257  1.00  0.00           H  
ATOM   2564  C4'   A C  81      13.050  -6.303   4.296  1.00  0.00           C  
ATOM   2565  H4'   A C  81      12.737  -6.123   5.348  1.00  0.00           H  
ATOM   2566  O4'   A C  81      13.073  -7.747   4.106  1.00  0.00           O  
ATOM   2567  C1'   A C  81      14.313  -8.248   4.566  1.00  0.00           C  
ATOM   2568  H1'   A C  81      14.077  -8.831   5.486  1.00  0.00           H  
ATOM   2569  N9    A C  81      14.949  -9.141   3.595  1.00  0.00           N  
ATOM   2570  C5    A C  81      16.216 -10.700   2.698  1.00  0.00           C  
ATOM   2571  N7    A C  81      15.458 -10.171   1.655  1.00  0.00           N  
ATOM   2572  C8    A C  81      14.730  -9.240   2.242  1.00  0.00           C  
ATOM   2573  H8    A C  81      13.993  -8.596   1.749  1.00  0.00           H  
ATOM   2574  N1    A C  81      17.741 -12.007   3.961  1.00  0.00           N  
ATOM   2575  C2    A C  81      17.359 -11.294   5.019  1.00  0.00           C  
ATOM   2576  H2    A C  81      17.852 -11.554   5.961  1.00  0.00           H  
ATOM   2577  N3    A C  81      16.441 -10.331   5.101  1.00  0.00           N  
ATOM   2578  C4    A C  81      15.912 -10.070   3.893  1.00  0.00           C  
ATOM   2579  C6    A C  81      17.173 -11.742   2.760  1.00  0.00           C  
ATOM   2580  N6    A C  81      17.547 -12.497   1.713  1.00  0.00           N  
ATOM   2581  H61   A C  81      17.396 -12.225   0.768  1.00  0.00           H  
ATOM   2582  H62   A C  81      18.060 -13.345   1.873  1.00  0.00           H  
ATOM   2583  C2'   A C  81      15.202  -7.074   4.936  1.00  0.00           C  
ATOM   2584  H2'   A C  81      16.238  -7.193   4.556  1.00  0.00           H  
ATOM   2585  O2'   A C  81      15.241  -6.913   6.341  1.00  0.00           O  
ATOM   2586 'HO2   A C  81      15.914  -6.233   6.492  1.00  0.00           H  
ATOM   2587  C3'   A C  81      14.527  -5.885   4.236  1.00  0.00           C  
ATOM   2588  H3'   A C  81      14.794  -5.853   3.155  1.00  0.00           H  
ATOM   2589  O3'   A C  81      14.717  -4.601   4.883  1.00  0.00           O  
ATOM   2590  P     G C  82      16.042  -3.768   4.671  1.00  0.00           P  
ATOM   2591  OP1   G C  82      15.947  -2.510   5.447  1.00  0.00           O  
ATOM   2592  OP2   G C  82      16.342  -3.666   3.229  1.00  0.00           O1-
ATOM   2593  O5'   G C  82      17.152  -4.687   5.332  1.00  0.00           O  
ATOM   2594  C5'   G C  82      17.567  -4.488   6.702  1.00  0.00           C  
ATOM   2595 1H5'   G C  82      16.697  -4.601   7.389  1.00  0.00           H  
ATOM   2596 2H5'   G C  82      17.976  -3.459   6.838  1.00  0.00           H  
ATOM   2597  C4'   G C  82      18.660  -5.488   7.134  1.00  0.00           C  
ATOM   2598  H4'   G C  82      18.786  -5.478   8.238  1.00  0.00           H  
ATOM   2599  O4'   G C  82      18.303  -6.849   6.748  1.00  0.00           O  
ATOM   2600  C1'   G C  82      19.462  -7.543   6.307  1.00  0.00           C  
ATOM   2601  H1'   G C  82      19.550  -8.450   6.947  1.00  0.00           H  
ATOM   2602  N9    G C  82      19.360  -7.947   4.894  1.00  0.00           N  
ATOM   2603  C4    G C  82      19.899  -9.080   4.333  1.00  0.00           C  
ATOM   2604  N2    G C  82      21.694 -12.007   4.640  1.00  0.00           N  
ATOM   2605  H21   G C  82      21.716 -12.109   5.628  1.00  0.00           H  
ATOM   2606  H22   G C  82      21.845 -12.831   4.083  1.00  0.00           H  
ATOM   2607  N3    G C  82      20.615 -10.020   4.979  1.00  0.00           N  
ATOM   2608  C2    G C  82      20.975 -11.012   4.174  1.00  0.00           C  
ATOM   2609  N1    G C  82      20.732 -11.031   2.826  1.00  0.00           N  
ATOM   2610  H1    G C  82      20.940 -11.867   2.316  1.00  0.00           H  
ATOM   2611  C6    G C  82      20.015 -10.064   2.131  1.00  0.00           C  
ATOM   2612  O6    G C  82      19.847 -10.153   0.912  1.00  0.00           O  
ATOM   2613  C5    G C  82      19.585  -9.013   2.989  1.00  0.00           C  
ATOM   2614  N7    G C  82      18.860  -7.861   2.708  1.00  0.00           N  
ATOM   2615  C8    G C  82      18.754  -7.254   3.867  1.00  0.00           C  
ATOM   2616  H8    G C  82      18.233  -6.308   4.037  1.00  0.00           H  
ATOM   2617  C2'   G C  82      20.661  -6.643   6.537  1.00  0.00           C  
ATOM   2618  H2'   G C  82      21.435  -6.748   5.746  1.00  0.00           H  
ATOM   2619  O2'   G C  82      21.246  -6.864   7.803  1.00  0.00           O  
ATOM   2620 'HO2   G C  82      21.367  -5.953   8.118  1.00  0.00           H  
ATOM   2621  C3'   G C  82      20.040  -5.255   6.505  1.00  0.00           C  
ATOM   2622  H3'   G C  82      19.874  -4.908   5.463  1.00  0.00           H  
ATOM   2623  O3'   G C  82      20.798  -4.270   7.276  1.00  0.00           O1-
TER    2624        G C  82 
END
