# Supplementary material for: Cooperative gene regulation by microRNA pairs and their identification using a computational workflow
Source: Nucleic Acids Res. 2014 May 28;42(12):7539–52. doi: 10.1093/nar/gku465 (PMC4081082; doi:10.1093/nar/gku465)
Supplement: SUPPORTING INFORMATION [file supp_gku465_nar-03703-n-2013-File009.zip › EDA2R_triplex.pdb]

REMARK   Accelrys Discovery Studio PDB file
REMARK   Created:  Wed Oct 16 13:56:50 W. Europe Daylight Time 2013
ATOM      1 'HO5   A A   1       4.278  -3.518  -0.106  1.00  0.00           H  
ATOM      2  O5'   A A   1       4.355  -2.778  -0.726  1.00  0.00           O  
ATOM      3  C5'   A A   1       3.211  -1.981  -0.404  1.00  0.00           C  
ATOM      4 1H5'   A A   1       2.429  -2.162  -1.175  1.00  0.00           H  
ATOM      5 2H5'   A A   1       3.474  -0.899  -0.444  1.00  0.00           H  
ATOM      6  C4'   A A   1       2.617  -2.305   0.979  1.00  0.00           C  
ATOM      7  H4'   A A   1       1.520  -2.111   0.953  1.00  0.00           H  
ATOM      8  O4'   A A   1       2.818  -3.711   1.350  1.00  0.00           O  
ATOM      9  C1'   A A   1       3.113  -3.748   2.732  1.00  0.00           C  
ATOM     10  H1'   A A   1       2.141  -3.638   3.269  1.00  0.00           H  
ATOM     11  N9    A A   1       3.773  -4.998   3.114  1.00  0.00           N  
ATOM     12  C5    A A   1       4.147  -7.093   3.661  1.00  0.00           C  
ATOM     13  N7    A A   1       5.385  -6.473   3.645  1.00  0.00           N  
ATOM     14  C8    A A   1       5.114  -5.229   3.325  1.00  0.00           C  
ATOM     15  H8    A A   1       5.863  -4.438   3.234  1.00  0.00           H  
ATOM     16  N1    A A   1       2.432  -8.718   3.900  1.00  0.00           N  
ATOM     17  C2    A A   1       1.585  -7.751   3.542  1.00  0.00           C  
ATOM     18  H2    A A   1       0.531  -8.042   3.501  1.00  0.00           H  
ATOM     19  N3    A A   1       1.827  -6.471   3.262  1.00  0.00           N  
ATOM     20  C4    A A   1       3.145  -6.202   3.329  1.00  0.00           C  
ATOM     21  C6    A A   1       3.749  -8.412   3.969  1.00  0.00           C  
ATOM     22  N6    A A   1       4.585  -9.374   4.390  1.00  0.00           N  
ATOM     23  H61   A A   1       5.367  -9.083   4.949  1.00  0.00           H  
ATOM     24  H62   A A   1       4.181 -10.265   4.555  1.00  0.00           H  
ATOM     25  C2'   A A   1       3.964  -2.533   2.973  1.00  0.00           C  
ATOM     26  H2'   A A   1       4.992  -2.647   2.560  1.00  0.00           H  
ATOM     27  O2'   A A   1       4.001  -2.181   4.337  1.00  0.00           O  
ATOM     28 'HO2   A A   1       3.300  -1.512   4.440  1.00  0.00           H  
ATOM     29  C3'   A A   1       3.200  -1.493   2.159  1.00  0.00           C  
ATOM     30  H3'   A A   1       3.946  -0.766   1.757  1.00  0.00           H  
ATOM     31  O3'   A A   1       2.158  -0.846   2.929  1.00  0.00           O  
ATOM     32  P     G A   2       1.713   0.615   2.515  1.00  0.00           P  
ATOM     33  OP1   G A   2       0.279   0.760   2.832  1.00  0.00           O  
ATOM     34  OP2   G A   2       2.122   0.835   1.109  1.00  0.00           O1-
ATOM     35  O5'   G A   2       2.584   1.501   3.493  1.00  0.00           O  
ATOM     36  C5'   G A   2       4.008   1.662   3.269  1.00  0.00           C  
ATOM     37 1H5'   G A   2       4.197   2.063   2.245  1.00  0.00           H  
ATOM     38 2H5'   G A   2       4.539   0.687   3.363  1.00  0.00           H  
ATOM     39  C4'   G A   2       4.682   2.629   4.266  1.00  0.00           C  
ATOM     40  H4'   G A   2       5.744   2.784   3.962  1.00  0.00           H  
ATOM     41  O4'   G A   2       4.015   3.934   4.267  1.00  0.00           O  
ATOM     42  C1'   G A   2       3.733   4.264   5.611  1.00  0.00           C  
ATOM     43  H1'   G A   2       4.663   4.726   6.010  1.00  0.00           H  
ATOM     44  N9    G A   2       2.603   5.177   5.747  1.00  0.00           N  
ATOM     45  C4    G A   2       2.573   6.287   6.545  1.00  0.00           C  
ATOM     46  N2    G A   2       4.058   8.253   8.947  1.00  0.00           N  
ATOM     47  H21   G A   2       4.889   7.706   9.080  1.00  0.00           H  
ATOM     48  H22   G A   2       3.735   8.733   9.768  1.00  0.00           H  
ATOM     49  N3    G A   2       3.579   6.732   7.324  1.00  0.00           N  
ATOM     50  C2    G A   2       3.206   7.729   8.100  1.00  0.00           C  
ATOM     51  N1    G A   2       1.972   8.318   8.044  1.00  0.00           N  
ATOM     52  H1    G A   2       1.758   9.038   8.701  1.00  0.00           H  
ATOM     53  C6    G A   2       0.935   7.925   7.206  1.00  0.00           C  
ATOM     54  O6    G A   2      -0.135   8.542   7.219  1.00  0.00           O  
ATOM     55  C5    G A   2       1.304   6.814   6.394  1.00  0.00           C  
ATOM     56  N7    G A   2       0.556   6.058   5.493  1.00  0.00           N  
ATOM     57  C8    G A   2       1.372   5.082   5.145  1.00  0.00           C  
ATOM     58  H8    G A   2       1.149   4.268   4.449  1.00  0.00           H  
ATOM     59  C2'   G A   2       3.496   2.950   6.301  1.00  0.00           C  
ATOM     60  H2'   G A   2       2.544   2.490   5.950  1.00  0.00           H  
ATOM     61  O2'   G A   2       3.500   3.066   7.713  1.00  0.00           O  
ATOM     62 'HO2   G A   2       3.992   2.296   8.075  1.00  0.00           H  
ATOM     63  C3'   G A   2       4.679   2.160   5.748  1.00  0.00           C  
ATOM     64  H3'   G A   2       4.444   1.070   5.750  1.00  0.00           H  
ATOM     65  O3'   G A   2       5.940   2.444   6.404  1.00  0.00           O  
ATOM     66  P     A A   3       6.423   1.578   7.620  1.00  0.00           P  
ATOM     67  OP1   A A   3       5.228   1.168   8.384  1.00  0.00           O  
ATOM     68  OP2   A A   3       7.434   2.381   8.349  1.00  0.00           O1-
ATOM     69  O5'   A A   3       7.087   0.304   6.959  1.00  0.00           O  
ATOM     70  C5'   A A   3       8.275  -0.242   7.578  1.00  0.00           C  
ATOM     71 1H5'   A A   3       8.051  -0.609   8.607  1.00  0.00           H  
ATOM     72 2H5'   A A   3       9.057   0.544   7.671  1.00  0.00           H  
ATOM     73  C4'   A A   3       8.899  -1.388   6.762  1.00  0.00           C  
ATOM     74  H4'   A A   3       9.987  -1.440   6.987  1.00  0.00           H  
ATOM     75  O4'   A A   3       8.314  -2.661   7.174  1.00  0.00           O  
ATOM     76  C1'   A A   3       7.819  -3.322   6.031  1.00  0.00           C  
ATOM     77  H1'   A A   3       8.655  -3.960   5.661  1.00  0.00           H  
ATOM     78  N9    A A   3       6.652  -4.130   6.363  1.00  0.00           N  
ATOM     79  C5    A A   3       5.323  -5.808   6.830  1.00  0.00           C  
ATOM     80  N7    A A   3       4.530  -4.673   6.884  1.00  0.00           N  
ATOM     81  C8    A A   3       5.369  -3.696   6.605  1.00  0.00           C  
ATOM     82  H8    A A   3       5.108  -2.633   6.555  1.00  0.00           H  
ATOM     83  N1    A A   3       6.015  -8.083   6.822  1.00  0.00           N  
ATOM     84  C2    A A   3       7.236  -7.615   6.541  1.00  0.00           C  
ATOM     85  H2    A A   3       8.017  -8.371   6.430  1.00  0.00           H  
ATOM     86  N3    A A   3       7.655  -6.360   6.396  1.00  0.00           N  
ATOM     87  C4    A A   3       6.632  -5.492   6.525  1.00  0.00           C  
ATOM     88  C6    A A   3       5.019  -7.176   6.986  1.00  0.00           C  
ATOM     89  N6    A A   3       3.776  -7.618   7.250  1.00  0.00           N  
ATOM     90  H61   A A   3       3.027  -6.959   7.266  1.00  0.00           H  
ATOM     91  H62   A A   3       3.597  -8.592   7.168  1.00  0.00           H  
ATOM     92  C2'   A A   3       7.517  -2.256   5.008  1.00  0.00           C  
ATOM     93  H2'   A A   3       6.574  -1.706   5.231  1.00  0.00           H  
ATOM     94  O2'   A A   3       7.521  -2.775   3.693  1.00  0.00           O  
ATOM     95 'HO2   A A   3       8.436  -2.605   3.407  1.00  0.00           H  
ATOM     96  C3'   A A   3       8.710  -1.333   5.222  1.00  0.00           C  
ATOM     97  H3'   A A   3       8.413  -0.295   4.929  1.00  0.00           H  
ATOM     98  O3'   A A   3       9.884  -1.790   4.501  1.00  0.00           O  
ATOM     99  P     U A   4      11.019  -0.760   4.127  1.00  0.00           P  
ATOM    100  OP1   U A   4      11.971  -1.447   3.232  1.00  0.00           O  
ATOM    101  OP2   U A   4      11.559  -0.173   5.376  1.00  0.00           O1-
ATOM    102  O5'   U A   4      10.230   0.340   3.314  1.00  0.00           O  
ATOM    103  C5'   U A   4      10.826   1.629   3.014  1.00  0.00           C  
ATOM    104 1H5'   U A   4      11.329   1.586   2.022  1.00  0.00           H  
ATOM    105 2H5'   U A   4      11.614   1.896   3.757  1.00  0.00           H  
ATOM    106  C4'   U A   4       9.808   2.800   2.981  1.00  0.00           C  
ATOM    107  H4'   U A   4       9.229   2.809   2.034  1.00  0.00           H  
ATOM    108  O4'   U A   4       8.835   2.697   4.072  1.00  0.00           O  
ATOM    109  C1'   U A   4       8.860   3.880   4.865  1.00  0.00           C  
ATOM    110  H1'   U A   4       7.799   4.125   5.107  1.00  0.00           H  
ATOM    111  N1    U A   4       9.666   3.683   6.123  1.00  0.00           N  
ATOM    112  C6    U A   4      10.305   2.480   6.347  1.00  0.00           C  
ATOM    113  H6    U A   4      10.129   1.692   5.611  1.00  0.00           H  
ATOM    114  C2    U A   4       9.697   4.671   7.087  1.00  0.00           C  
ATOM    115  O2    U A   4       9.076   5.723   6.994  1.00  0.00           O  
ATOM    116  N3    U A   4      10.507   4.410   8.166  1.00  0.00           N  
ATOM    117  H3    U A   4      10.551   5.142   8.863  1.00  0.00           H  
ATOM    118  C4    U A   4      11.262   3.277   8.382  1.00  0.00           C  
ATOM    119  O4    U A   4      12.042   3.221   9.330  1.00  0.00           O  
ATOM    120  C5    U A   4      11.092   2.255   7.405  1.00  0.00           C  
ATOM    121  H5    U A   4      11.635   1.317   7.504  1.00  0.00           H  
ATOM    122  C2'   U A   4       9.443   4.958   3.966  1.00  0.00           C  
ATOM    123  H2'   U A   4       9.893   5.796   4.537  1.00  0.00           H  
ATOM    124  O2'   U A   4       8.491   5.467   3.053  1.00  0.00           O  
ATOM    125 'HO2   U A   4       8.994   5.549   2.232  1.00  0.00           H  
ATOM    126  C3'   U A   4      10.497   4.164   3.212  1.00  0.00           C  
ATOM    127  H3'   U A   4      11.354   3.970   3.900  1.00  0.00           H  
ATOM    128  O3'   U A   4      10.890   4.749   1.947  1.00  0.00           O  
ATOM    129  P     C A   5      12.354   5.318   1.777  1.00  0.00           P  
ATOM    130  OP1   C A   5      12.576   5.611   0.347  1.00  0.00           O  
ATOM    131  OP2   C A   5      13.298   4.416   2.470  1.00  0.00           O1-
ATOM    132  O5'   C A   5      12.293   6.667   2.591  1.00  0.00           O  
ATOM    133  C5'   C A   5      11.479   7.781   2.160  1.00  0.00           C  
ATOM    134 1H5'   C A   5      10.436   7.453   1.944  1.00  0.00           H  
ATOM    135 2H5'   C A   5      11.907   8.224   1.231  1.00  0.00           H  
ATOM    136  C4'   C A   5      11.407   8.895   3.226  1.00  0.00           C  
ATOM    137  H4'   C A   5      10.711   9.702   2.914  1.00  0.00           H  
ATOM    138  O4'   C A   5      10.901   8.353   4.485  1.00  0.00           O  
ATOM    139  C1'   C A   5      11.686   8.837   5.568  1.00  0.00           C  
ATOM    140  H1'   C A   5      10.959   9.262   6.298  1.00  0.00           H  
ATOM    141  N1    C A   5      12.484   7.761   6.243  1.00  0.00           N  
ATOM    142  C6    C A   5      12.501   6.480   5.733  1.00  0.00           C  
ATOM    143  H6    C A   5      11.937   6.325   4.811  1.00  0.00           H  
ATOM    144  C5    C A   5      13.178   5.492   6.333  1.00  0.00           C  
ATOM    145  H5    C A   5      13.194   4.478   5.935  1.00  0.00           H  
ATOM    146  C2    C A   5      13.168   8.026   7.429  1.00  0.00           C  
ATOM    147  O2    C A   5      13.105   9.156   7.931  1.00  0.00           O  
ATOM    148  N3    C A   5      13.895   7.054   8.023  1.00  0.00           N  
ATOM    149  C4    C A   5      13.886   5.811   7.527  1.00  0.00           C  
ATOM    150  N4    C A   5      14.552   4.870   8.192  1.00  0.00           N  
ATOM    151  H41   C A   5      14.394   3.908   8.000  1.00  0.00           H  
ATOM    152  H42   C A   5      14.948   5.126   9.079  1.00  0.00           H  
ATOM    153  C2'   C A   5      12.552   9.964   5.026  1.00  0.00           C  
ATOM    154  H2'   C A   5      13.530  10.032   5.544  1.00  0.00           H  
ATOM    155  O2'   C A   5      11.880  11.208   5.129  1.00  0.00           O  
ATOM    156 'HO2   C A   5      12.451  11.856   4.677  1.00  0.00           H  
ATOM    157  C3'   C A   5      12.759   9.541   3.570  1.00  0.00           C  
ATOM    158  H3'   C A   5      13.520   8.730   3.511  1.00  0.00           H  
ATOM    159  O3'   C A   5      13.049  10.604   2.630  1.00  0.00           O  
ATOM    160  P     C A   6      14.407  11.400   2.736  1.00  0.00           P  
ATOM    161  OP1   C A   6      14.698  12.033   1.434  1.00  0.00           O  
ATOM    162  OP2   C A   6      15.433  10.532   3.355  1.00  0.00           O1-
ATOM    163  O5'   C A   6      14.011  12.511   3.790  1.00  0.00           O  
ATOM    164  C5'   C A   6      14.532  13.863   3.766  1.00  0.00           C  
ATOM    165 1H5'   C A   6      13.689  14.547   3.532  1.00  0.00           H  
ATOM    166 2H5'   C A   6      15.291  14.016   2.960  1.00  0.00           H  
ATOM    167  C4'   C A   6      15.167  14.356   5.099  1.00  0.00           C  
ATOM    168  H4'   C A   6      14.893  15.417   5.279  1.00  0.00           H  
ATOM    169  O4'   C A   6      14.710  13.595   6.263  1.00  0.00           O  
ATOM    170  C1'   C A   6      15.800  13.415   7.163  1.00  0.00           C  
ATOM    171  H1'   C A   6      15.451  13.821   8.141  1.00  0.00           H  
ATOM    172  N1    C A   6      16.185  11.984   7.333  1.00  0.00           N  
ATOM    173  C6    C A   6      15.894  11.080   6.337  1.00  0.00           C  
ATOM    174  H6    C A   6      15.362  11.479   5.471  1.00  0.00           H  
ATOM    175  C5    C A   6      16.214   9.784   6.451  1.00  0.00           C  
ATOM    176  H5    C A   6      15.960   9.061   5.678  1.00  0.00           H  
ATOM    177  C2    C A   6      16.911  11.565   8.446  1.00  0.00           C  
ATOM    178  O2    C A   6      17.241  12.391   9.310  1.00  0.00           O  
ATOM    179  N3    C A   6      17.240  10.261   8.578  1.00  0.00           N  
ATOM    180  C4    C A   6      16.895   9.378   7.631  1.00  0.00           C  
ATOM    181  N4    C A   6      17.189   8.096   7.831  1.00  0.00           N  
ATOM    182  H41   C A   6      16.795   7.377   7.273  1.00  0.00           H  
ATOM    183  H42   C A   6      17.698   7.856   8.665  1.00  0.00           H  
ATOM    184  C2'   C A   6      16.955  14.262   6.668  1.00  0.00           C  
ATOM    185  H2'   C A   6      17.942  13.802   6.888  1.00  0.00           H  
ATOM    186  O2'   C A   6      16.904  15.557   7.240  1.00  0.00           O  
ATOM    187 'HO2   C A   6      17.654  16.047   6.851  1.00  0.00           H  
ATOM    188  C3'   C A   6      16.702  14.288   5.157  1.00  0.00           C  
ATOM    189  H3'   C A   6      16.993  13.318   4.693  1.00  0.00           H  
ATOM    190  O3'   C A   6      17.263  15.408   4.434  1.00  0.00           O  
ATOM    191  P     C A   7      18.825  15.602   4.344  1.00  0.00           P  
ATOM    192  OP1   C A   7      19.131  16.520   3.229  1.00  0.00           O  
ATOM    193  OP2   C A   7      19.479  14.276   4.368  1.00  0.00           O1-
ATOM    194  O5'   C A   7      19.126  16.325   5.719  1.00  0.00           O  
ATOM    195  C5'   C A   7      20.350  17.059   5.971  1.00  0.00           C  
ATOM    196 1H5'   C A   7      20.140  18.146   5.866  1.00  0.00           H  
ATOM    197 2H5'   C A   7      21.139  16.830   5.212  1.00  0.00           H  
ATOM    198  C4'   C A   7      20.986  16.837   7.379  1.00  0.00           C  
ATOM    199  H4'   C A   7      20.974  17.783   7.959  1.00  0.00           H  
ATOM    200  O4'   C A   7      20.258  15.853   8.183  1.00  0.00           O  
ATOM    201  C1'   C A   7      21.173  14.959   8.809  1.00  0.00           C  
ATOM    202  H1'   C A   7      20.916  14.986   9.893  1.00  0.00           H  
ATOM    203  N1    C A   7      21.031  13.558   8.312  1.00  0.00           N  
ATOM    204  C6    C A   7      20.568  13.345   7.035  1.00  0.00           C  
ATOM    205  H6    C A   7      20.318  14.240   6.461  1.00  0.00           H  
ATOM    206  C5    C A   7      20.392  12.110   6.551  1.00  0.00           C  
ATOM    207  H5    C A   7      19.999  11.937   5.550  1.00  0.00           H  
ATOM    208  C2    C A   7      21.413  12.467   9.093  1.00  0.00           C  
ATOM    209  O2    C A   7      21.907  12.661  10.214  1.00  0.00           O  
ATOM    210  N3    C A   7      21.226  11.210   8.625  1.00  0.00           N  
ATOM    211  C4    C A   7      20.719  11.016   7.398  1.00  0.00           C  
ATOM    212  N4    C A   7      20.563   9.771   6.961  1.00  0.00           N  
ATOM    213  H41   C A   7      20.540   9.601   5.980  1.00  0.00           H  
ATOM    214  H42   C A   7      20.855   9.021   7.564  1.00  0.00           H  
ATOM    215  C2'   C A   7      22.571  15.523   8.632  1.00  0.00           C  
ATOM    216  H2'   C A   7      23.349  14.733   8.535  1.00  0.00           H  
ATOM    217  O2'   C A   7      22.904  16.395   9.697  1.00  0.00           O  
ATOM    218 'HO2   C A   7      23.488  17.039   9.269  1.00  0.00           H  
ATOM    219  C3'   C A   7      22.435  16.315   7.335  1.00  0.00           C  
ATOM    220  H3'   C A   7      22.498  15.627   6.459  1.00  0.00           H  
ATOM    221  O3'   C A   7      23.343  17.436   7.246  1.00  0.00           O  
ATOM    222  P     U A   8      24.608  17.400   6.307  1.00  0.00           P  
ATOM    223  OP1   U A   8      25.474  18.532   6.706  1.00  0.00           O  
ATOM    224  OP2   U A   8      24.145  17.339   4.908  1.00  0.00           O1-
ATOM    225  O5'   U A   8      25.285  16.022   6.713  1.00  0.00           O  
ATOM    226  C5'   U A   8      26.414  16.058   7.627  1.00  0.00           C  
ATOM    227 1H5'   U A   8      26.116  16.535   8.590  1.00  0.00           H  
ATOM    228 2H5'   U A   8      27.250  16.654   7.189  1.00  0.00           H  
ATOM    229  C4'   U A   8      26.979  14.663   7.962  1.00  0.00           C  
ATOM    230  H4'   U A   8      27.713  14.734   8.793  1.00  0.00           H  
ATOM    231  O4'   U A   8      25.924  13.754   8.398  1.00  0.00           O  
ATOM    232  C1'   U A   8      26.273  12.430   8.030  1.00  0.00           C  
ATOM    233  H1'   U A   8      26.399  11.876   8.990  1.00  0.00           H  
ATOM    234  N1    U A   8      25.228  11.803   7.186  1.00  0.00           N  
ATOM    235  C6    U A   8      24.550  12.551   6.250  1.00  0.00           C  
ATOM    236  H6    U A   8      24.761  13.627   6.269  1.00  0.00           H  
ATOM    237  C2    U A   8      25.076  10.437   7.253  1.00  0.00           C  
ATOM    238  O2    U A   8      25.729   9.725   8.008  1.00  0.00           O  
ATOM    239  N3    U A   8      24.135   9.921   6.407  1.00  0.00           N  
ATOM    240  H3    U A   8      24.085   8.911   6.416  1.00  0.00           H  
ATOM    241  C4    U A   8      23.421  10.594   5.441  1.00  0.00           C  
ATOM    242  O4    U A   8      22.620   9.987   4.734  1.00  0.00           O  
ATOM    243  C5    U A   8      23.667  12.008   5.397  1.00  0.00           C  
ATOM    244  H5    U A   8      23.116  12.614   4.681  1.00  0.00           H  
ATOM    245  C2'   U A   8      27.612  12.479   7.304  1.00  0.00           C  
ATOM    246  H2'   U A   8      27.630  11.797   6.427  1.00  0.00           H  
ATOM    247  O2'   U A   8      28.675  12.159   8.184  1.00  0.00           O  
ATOM    248 'HO2   U A   8      29.498  12.219   7.668  1.00  0.00           H  
ATOM    249  C3'   U A   8      27.682  13.927   6.818  1.00  0.00           C  
ATOM    250  H3'   U A   8      27.038  14.077   5.921  1.00  0.00           H  
ATOM    251  O3'   U A   8      29.019  14.451   6.620  1.00  0.00           O  
ATOM    252  P     G A   9      29.816  13.990   5.330  1.00  0.00           P  
ATOM    253  OP1   G A   9      30.924  14.944   5.103  1.00  0.00           O  
ATOM    254  OP2   G A   9      28.861  13.765   4.226  1.00  0.00           O1-
ATOM    255  O5'   G A   9      30.404  12.585   5.789  1.00  0.00           O  
ATOM    256  C5'   G A   9      31.759  12.509   6.303  1.00  0.00           C  
ATOM    257 1H5'   G A   9      31.840  13.112   7.236  1.00  0.00           H  
ATOM    258 2H5'   G A   9      32.485  12.924   5.564  1.00  0.00           H  
ATOM    259  C4'   G A   9      32.224  11.070   6.639  1.00  0.00           C  
ATOM    260  H4'   G A   9      33.087  11.113   7.338  1.00  0.00           H  
ATOM    261  O4'   G A   9      31.175  10.300   7.300  1.00  0.00           O  
ATOM    262  C1'   G A   9      31.232   8.945   6.838  1.00  0.00           C  
ATOM    263  H1'   G A   9      31.241   8.296   7.744  1.00  0.00           H  
ATOM    264  N9    G A   9      30.035   8.601   6.028  1.00  0.00           N  
ATOM    265  C4    G A   9      29.672   7.396   5.464  1.00  0.00           C  
ATOM    266  N2    G A   9      30.262   4.039   4.915  1.00  0.00           N  
ATOM    267  H21   G A   9      31.131   3.996   5.395  1.00  0.00           H  
ATOM    268  H22   G A   9      29.666   3.241   4.937  1.00  0.00           H  
ATOM    269  N3    G A   9      30.375   6.247   5.503  1.00  0.00           N  
ATOM    270  C2    G A   9      29.731   5.243   4.931  1.00  0.00           C  
ATOM    271  N1    G A   9      28.474   5.349   4.402  1.00  0.00           N  
ATOM    272  H1    G A   9      28.100   4.575   3.885  1.00  0.00           H  
ATOM    273  C6    G A   9      27.733   6.518   4.316  1.00  0.00           C  
ATOM    274  O6    G A   9      26.604   6.516   3.810  1.00  0.00           O  
ATOM    275  C5    G A   9      28.417   7.611   4.913  1.00  0.00           C  
ATOM    276  N7    G A   9      28.008   8.925   5.096  1.00  0.00           N  
ATOM    277  C8    G A   9      29.003   9.472   5.753  1.00  0.00           C  
ATOM    278  H8    G A   9      29.070  10.516   6.060  1.00  0.00           H  
ATOM    279  C2'   G A   9      32.551   8.795   6.098  1.00  0.00           C  
ATOM    280  H2'   G A   9      32.532   7.992   5.330  1.00  0.00           H  
ATOM    281  O2'   G A   9      33.568   8.542   7.060  1.00  0.00           O  
ATOM    282 'HO2   G A   9      34.436   8.758   6.652  1.00  0.00           H  
ATOM    283  C3'   G A   9      32.674  10.188   5.457  1.00  0.00           C  
ATOM    284  H3'   G A   9      31.907  10.307   4.661  1.00  0.00           H  
ATOM    285  O3'   G A   9      33.954  10.630   4.969  1.00  0.00           O  
ATOM    286  P     G A  10      35.272   9.846   4.653  1.00  0.00           P  
ATOM    287  OP1   G A  10      35.805   9.347   5.944  1.00  0.00           O  
ATOM    288  OP2   G A  10      36.176  10.708   3.862  1.00  0.00           O1-
ATOM    289  O5'   G A  10      34.806   8.598   3.783  1.00  0.00           O  
ATOM    290  C5'   G A  10      35.717   7.460   3.728  1.00  0.00           C  
ATOM    291 1H5'   G A  10      36.053   7.176   4.755  1.00  0.00           H  
ATOM    292 2H5'   G A  10      36.623   7.724   3.134  1.00  0.00           H  
ATOM    293  C4'   G A  10      35.125   6.163   3.117  1.00  0.00           C  
ATOM    294  H4'   G A  10      35.688   5.291   3.514  1.00  0.00           H  
ATOM    295  O4'   G A  10      33.735   5.955   3.485  1.00  0.00           O  
ATOM    296  C1'   G A  10      33.128   5.118   2.517  1.00  0.00           C  
ATOM    297  H1'   G A  10      32.932   4.151   3.033  1.00  0.00           H  
ATOM    298  N9    G A  10      31.852   5.656   2.032  1.00  0.00           N  
ATOM    299  C4    G A  10      30.908   4.934   1.356  1.00  0.00           C  
ATOM    300  N2    G A  10      29.916   1.965  -0.069  1.00  0.00           N  
ATOM    301  H21   G A  10      30.679   1.382   0.178  1.00  0.00           H  
ATOM    302  H22   G A  10      29.158   1.605  -0.623  1.00  0.00           H  
ATOM    303  N3    G A  10      30.995   3.630   1.041  1.00  0.00           N  
ATOM    304  C2    G A  10      29.970   3.219   0.321  1.00  0.00           C  
ATOM    305  N1    G A  10      28.923   4.021  -0.038  1.00  0.00           N  
ATOM    306  H1    G A  10      28.187   3.632  -0.602  1.00  0.00           H  
ATOM    307  C6    G A  10      28.782   5.363   0.295  1.00  0.00           C  
ATOM    308  O6    G A  10      27.777   5.988  -0.066  1.00  0.00           O  
ATOM    309  C5    G A  10      29.887   5.821   1.074  1.00  0.00           C  
ATOM    310  N7    G A  10      30.174   7.079   1.597  1.00  0.00           N  
ATOM    311  C8    G A  10      31.358   6.936   2.156  1.00  0.00           C  
ATOM    312  H8    G A  10      31.924   7.714   2.678  1.00  0.00           H  
ATOM    313  C2'   G A  10      34.123   4.886   1.384  1.00  0.00           C  
ATOM    314  H2'   G A  10      33.656   4.991   0.380  1.00  0.00           H  
ATOM    315  O2'   G A  10      34.707   3.599   1.491  1.00  0.00           O  
ATOM    316 'HO2   G A  10      35.319   3.535   0.735  1.00  0.00           H  
ATOM    317  C3'   G A  10      35.153   6.005   1.592  1.00  0.00           C  
ATOM    318  H3'   G A  10      34.781   6.969   1.177  1.00  0.00           H  
ATOM    319  O3'   G A  10      36.501   5.708   1.149  1.00  0.00           O  
ATOM    320  P     G A  11      36.843   5.662  -0.391  1.00  0.00           P  
ATOM    321  OP1   G A  11      38.313   5.695  -0.548  1.00  0.00           O  
ATOM    322  OP2   G A  11      36.049   6.685  -1.102  1.00  0.00           O1-
ATOM    323  O5'   G A  11      36.331   4.221  -0.830  1.00  0.00           O  
ATOM    324  C5'   G A  11      36.120   3.977  -2.251  1.00  0.00           C  
ATOM    325 1H5'   G A  11      37.096   3.935  -2.788  1.00  0.00           H  
ATOM    326 2H5'   G A  11      35.518   4.798  -2.711  1.00  0.00           H  
ATOM    327  C4'   G A  11      35.362   2.661  -2.528  1.00  0.00           C  
ATOM    328  H4'   G A  11      35.997   1.786  -2.276  1.00  0.00           H  
ATOM    329  O4'   G A  11      34.174   2.583  -1.682  1.00  0.00           O  
ATOM    330  C1'   G A  11      33.109   1.989  -2.408  1.00  0.00           C  
ATOM    331  H1'   G A  11      32.734   1.135  -1.802  1.00  0.00           H  
ATOM    332  N9    G A  11      32.017   2.951  -2.643  1.00  0.00           N  
ATOM    333  C4    G A  11      30.814   2.677  -3.239  1.00  0.00           C  
ATOM    334  N2    G A  11      28.704   0.460  -4.838  1.00  0.00           N  
ATOM    335  H21   G A  11      29.236  -0.376  -4.754  1.00  0.00           H  
ATOM    336  H22   G A  11      27.865   0.479  -5.370  1.00  0.00           H  
ATOM    337  N3    G A  11      30.416   1.477  -3.706  1.00  0.00           N  
ATOM    338  C2    G A  11      29.243   1.541  -4.310  1.00  0.00           C  
ATOM    339  N1    G A  11      28.508   2.686  -4.411  1.00  0.00           N  
ATOM    340  H1    G A  11      27.673   2.680  -4.969  1.00  0.00           H  
ATOM    341  C6    G A  11      28.870   3.932  -3.926  1.00  0.00           C  
ATOM    342  O6    G A  11      28.099   4.889  -4.075  1.00  0.00           O  
ATOM    343  C5    G A  11      30.129   3.879  -3.266  1.00  0.00           C  
ATOM    344  N7    G A  11      30.873   4.884  -2.661  1.00  0.00           N  
ATOM    345  C8    G A  11      31.990   4.290  -2.309  1.00  0.00           C  
ATOM    346  H8    G A  11      32.834   4.767  -1.801  1.00  0.00           H  
ATOM    347  C2'   G A  11      33.688   1.475  -3.710  1.00  0.00           C  
ATOM    348  H2'   G A  11      32.951   1.482  -4.541  1.00  0.00           H  
ATOM    349  O2'   G A  11      34.211   0.168  -3.561  1.00  0.00           O  
ATOM    350 'HO2   G A  11      34.759   0.044  -4.345  1.00  0.00           H  
ATOM    351  C3'   G A  11      34.803   2.479  -3.962  1.00  0.00           C  
ATOM    352  H3'   G A  11      34.382   3.467  -4.262  1.00  0.00           H  
ATOM    353  O3'   G A  11      35.826   2.006  -4.873  1.00  0.00           O  
ATOM    354  P     G A  12      35.663   2.263  -6.429  1.00  0.00           P  
ATOM    355  OP1   G A  12      36.877   1.779  -7.112  1.00  0.00           O  
ATOM    356  OP2   G A  12      35.247   3.664  -6.666  1.00  0.00           O1-
ATOM    357  O5'   G A  12      34.444   1.343  -6.836  1.00  0.00           O  
ATOM    358  C5'   G A  12      34.648  -0.027  -7.261  1.00  0.00           C  
ATOM    359 1H5'   G A  12      35.137  -0.608  -6.447  1.00  0.00           H  
ATOM    360 2H5'   G A  12      35.314  -0.064  -8.156  1.00  0.00           H  
ATOM    361  C4'   G A  12      33.333  -0.757  -7.629  1.00  0.00           C  
ATOM    362  H4'   G A  12      33.486  -1.857  -7.623  1.00  0.00           H  
ATOM    363  O4'   G A  12      32.272  -0.455  -6.669  1.00  0.00           O  
ATOM    364  C1'   G A  12      31.049  -0.270  -7.373  1.00  0.00           C  
ATOM    365  H1'   G A  12      30.280  -0.893  -6.865  1.00  0.00           H  
ATOM    366  N9    G A  12      30.630   1.143  -7.373  1.00  0.00           N  
ATOM    367  C4    G A  12      29.464   1.651  -7.890  1.00  0.00           C  
ATOM    368  N2    G A  12      26.604   1.228  -9.787  1.00  0.00           N  
ATOM    369  H21   G A  12      26.558   0.237  -9.813  1.00  0.00           H  
ATOM    370  H22   G A  12      25.820   1.777 -10.059  1.00  0.00           H  
ATOM    371  N3    G A  12      28.479   0.948  -8.485  1.00  0.00           N  
ATOM    372  C2    G A  12      27.601   1.739  -9.090  1.00  0.00           C  
ATOM    373  N1    G A  12      27.593   3.098  -8.947  1.00  0.00           N  
ATOM    374  H1    G A  12      26.913   3.641  -9.453  1.00  0.00           H  
ATOM    375  C6    G A  12      28.528   3.840  -8.243  1.00  0.00           C  
ATOM    376  O6    G A  12      28.416   5.066  -8.159  1.00  0.00           O  
ATOM    377  C5    G A  12      29.532   3.014  -7.679  1.00  0.00           C  
ATOM    378  N7    G A  12      30.695   3.355  -7.007  1.00  0.00           N  
ATOM    379  C8    G A  12      31.323   2.216  -6.854  1.00  0.00           C  
ATOM    380  H8    G A  12      32.294   2.090  -6.372  1.00  0.00           H  
ATOM    381  C2'   G A  12      31.264  -0.776  -8.777  1.00  0.00           C  
ATOM    382  H2'   G A  12      30.613  -0.268  -9.523  1.00  0.00           H  
ATOM    383  O2'   G A  12      31.049  -2.177  -8.836  1.00  0.00           O  
ATOM    384 'HO2   G A  12      31.303  -2.440  -9.750  1.00  0.00           H  
ATOM    385  C3'   G A  12      32.732  -0.397  -9.001  1.00  0.00           C  
ATOM    386  H3'   G A  12      32.843   0.702  -9.110  1.00  0.00           H  
ATOM    387  O3'   G A  12      33.431  -1.085 -10.062  1.00  0.00           O  
ATOM    388  P     C A  13      32.792  -1.298 -11.490  1.00  0.00           P  
ATOM    389  OP1   C A  13      31.788  -2.384 -11.360  1.00  0.00           O  
ATOM    390  OP2   C A  13      33.867  -1.500 -12.479  1.00  0.00           O1-
ATOM    391  O5'   C A  13      32.038   0.079 -11.769  1.00  0.00           O  
ATOM    392  C5'   C A  13      30.866   0.045 -12.630  1.00  0.00           C  
ATOM    393 1H5'   C A  13      30.102  -0.655 -12.217  1.00  0.00           H  
ATOM    394 2H5'   C A  13      31.148  -0.311 -13.650  1.00  0.00           H  
ATOM    395  C4'   C A  13      30.169   1.416 -12.803  1.00  0.00           C  
ATOM    396  H4'   C A  13      29.201   1.279 -13.332  1.00  0.00           H  
ATOM    397  O4'   C A  13      29.862   2.032 -11.514  1.00  0.00           O  
ATOM    398  C1'   C A  13      30.023   3.443 -11.629  1.00  0.00           C  
ATOM    399  H1'   C A  13      29.048   3.880 -11.312  1.00  0.00           H  
ATOM    400  N1    C A  13      31.096   3.985 -10.752  1.00  0.00           N  
ATOM    401  C6    C A  13      32.045   3.139 -10.222  1.00  0.00           C  
ATOM    402  H6    C A  13      31.944   2.082 -10.482  1.00  0.00           H  
ATOM    403  C5    C A  13      33.006   3.594  -9.410  1.00  0.00           C  
ATOM    404  H5    C A  13      33.736   2.935  -8.940  1.00  0.00           H  
ATOM    405  C2    C A  13      31.182   5.358 -10.516  1.00  0.00           C  
ATOM    406  O2    C A  13      30.363   6.117 -11.067  1.00  0.00           O  
ATOM    407  N3    C A  13      32.155   5.837  -9.705  1.00  0.00           N  
ATOM    408  C4    C A  13      33.022   4.988  -9.120  1.00  0.00           C  
ATOM    409  N4    C A  13      33.905   5.463  -8.247  1.00  0.00           N  
ATOM    410  H41   C A  13      34.436   4.815  -7.670  1.00  0.00           H  
ATOM    411  H42   C A  13      33.794   6.395  -7.930  1.00  0.00           H  
ATOM    412  C2'   C A  13      30.249   3.762 -13.095  1.00  0.00           C  
ATOM    413  H2'   C A  13      30.913   4.640 -13.240  1.00  0.00           H  
ATOM    414  O2'   C A  13      28.997   3.990 -13.726  1.00  0.00           O  
ATOM    415 'HO2   C A  13      29.132   3.922 -14.694  1.00  0.00           H  
ATOM    416  C3'   C A  13      30.948   2.486 -13.581  1.00  0.00           C  
ATOM    417  H3'   C A  13      31.998   2.450 -13.214  1.00  0.00           H  
ATOM    418  O3'   C A  13      30.893   2.207 -14.995  1.00  0.00           O  
ATOM    419  P     C A  14      31.301   3.269 -16.085  1.00  0.00           P  
ATOM    420  OP1   C A  14      31.853   2.579 -17.266  1.00  0.00           O  
ATOM    421  OP2   C A  14      32.075   4.366 -15.464  1.00  0.00           O1-
ATOM    422  O5'   C A  14      29.869   3.834 -16.420  1.00  0.00           O  
ATOM    423  C5'   C A  14      29.436   4.151 -17.764  1.00  0.00           C  
ATOM    424 1H5'   C A  14      28.950   3.250 -18.199  1.00  0.00           H  
ATOM    425 2H5'   C A  14      30.297   4.403 -18.432  1.00  0.00           H  
ATOM    426  C4'   C A  14      28.424   5.328 -17.855  1.00  0.00           C  
ATOM    427  H4'   C A  14      27.568   5.052 -18.506  1.00  0.00           H  
ATOM    428  O4'   C A  14      27.869   5.695 -16.548  1.00  0.00           O  
ATOM    429  C1'   C A  14      27.840   7.114 -16.432  1.00  0.00           C  
ATOM    430  H1'   C A  14      26.801   7.372 -16.119  1.00  0.00           H  
ATOM    431  N1    C A  14      28.805   7.629 -15.418  1.00  0.00           N  
ATOM    432  C6    C A  14      29.882   6.868 -15.015  1.00  0.00           C  
ATOM    433  H6    C A  14      29.991   5.895 -15.492  1.00  0.00           H  
ATOM    434  C5    C A  14      30.721   7.290 -14.060  1.00  0.00           C  
ATOM    435  H5    C A  14      31.540   6.673 -13.694  1.00  0.00           H  
ATOM    436  C2    C A  14      28.649   8.911 -14.902  1.00  0.00           C  
ATOM    437  O2    C A  14      27.723   9.623 -15.312  1.00  0.00           O  
ATOM    438  N3    C A  14      29.491   9.354 -13.945  1.00  0.00           N  
ATOM    439  C4    C A  14      30.463   8.560 -13.477  1.00  0.00           C  
ATOM    440  N4    C A  14      31.140   8.964 -12.408  1.00  0.00           N  
ATOM    441  H41   C A  14      31.555   8.288 -11.803  1.00  0.00           H  
ATOM    442  H42   C A  14      30.883   9.857 -12.031  1.00  0.00           H  
ATOM    443  C2'   C A  14      28.085   7.686 -17.808  1.00  0.00           C  
ATOM    444  H2'   C A  14      28.563   8.690 -17.783  1.00  0.00           H  
ATOM    445  O2'   C A  14      26.883   7.747 -18.554  1.00  0.00           O  
ATOM    446 'HO2   C A  14      27.189   7.701 -19.469  1.00  0.00           H  
ATOM    447  C3'   C A  14      29.015   6.643 -18.405  1.00  0.00           C  
ATOM    448  H3'   C A  14      30.040   6.729 -17.973  1.00  0.00           H  
ATOM    449  O3'   C A  14      29.007   6.624 -19.851  1.00  0.00           O  
ATOM    450  P     U A  15      30.113   7.428 -20.641  1.00  0.00           P  
ATOM    451  OP1   U A  15      29.741   7.398 -22.072  1.00  0.00           O  
ATOM    452  OP2   U A  15      31.434   6.904 -20.249  1.00  0.00           O1-
ATOM    453  O5'   U A  15      29.955   8.900 -20.065  1.00  0.00           O  
ATOM    454  C5'   U A  15      29.108   9.840 -20.773  1.00  0.00           C  
ATOM    455 1H5'   U A  15      28.057   9.474 -20.794  1.00  0.00           H  
ATOM    456 2H5'   U A  15      29.456   9.958 -21.828  1.00  0.00           H  
ATOM    457  C4'   U A  15      29.099  11.250 -20.146  1.00  0.00           C  
ATOM    458  H4'   U A  15      28.348  11.886 -20.662  1.00  0.00           H  
ATOM    459  O4'   U A  15      28.736  11.216 -18.732  1.00  0.00           O  
ATOM    460  C1'   U A  15      29.368  12.304 -18.069  1.00  0.00           C  
ATOM    461  H1'   U A  15      28.547  12.935 -17.655  1.00  0.00           H  
ATOM    462  N1    U A  15      30.285  11.841 -16.994  1.00  0.00           N  
ATOM    463  C6    U A  15      30.940  10.634 -17.103  1.00  0.00           C  
ATOM    464  H6    U A  15      30.652  10.020 -17.964  1.00  0.00           H  
ATOM    465  C2    U A  15      30.580  12.720 -15.979  1.00  0.00           C  
ATOM    466  O2    U A  15      30.084  13.837 -15.900  1.00  0.00           O  
ATOM    467  N3    U A  15      31.506  12.276 -15.077  1.00  0.00           N  
ATOM    468  H3    U A  15      31.726  12.936 -14.339  1.00  0.00           H  
ATOM    469  C4    U A  15      32.279  11.143 -15.180  1.00  0.00           C  
ATOM    470  O4    U A  15      33.234  10.983 -14.426  1.00  0.00           O  
ATOM    471  C5    U A  15      31.903  10.259 -16.246  1.00  0.00           C  
ATOM    472  H5    U A  15      32.471   9.344 -16.394  1.00  0.00           H  
ATOM    473  C2'   U A  15      30.129  13.096 -19.125  1.00  0.00           C  
ATOM    474  H2'   U A  15      31.079  13.515 -18.730  1.00  0.00           H  
ATOM    475  O2'   U A  15      29.339  14.148 -19.652  1.00  0.00           O  
ATOM    476 'HO2   U A  15      29.869  14.541 -20.369  1.00  0.00           H  
ATOM    477  C3'   U A  15      30.420  12.020 -20.172  1.00  0.00           C  
ATOM    478  H3'   U A  15      31.202  11.312 -19.818  1.00  0.00           H  
ATOM    479  O3'   U A  15      30.705  12.499 -21.506  1.00  0.00           O  
ATOM    480  P     C A  16      32.041  13.320 -21.708  1.00  0.00           P  
ATOM    481  OP1   C A  16      32.510  13.145 -23.096  1.00  0.00           O  
ATOM    482  OP2   C A  16      32.968  13.037 -20.587  1.00  0.00           O1-
ATOM    483  O5'   C A  16      31.485  14.784 -21.512  1.00  0.00           O  
ATOM    484  C5'   C A  16      32.009  15.923 -22.238  1.00  0.00           C  
ATOM    485 1H5'   C A  16      31.300  16.171 -23.057  1.00  0.00           H  
ATOM    486 2H5'   C A  16      32.989  15.700 -22.731  1.00  0.00           H  
ATOM    487  C4'   C A  16      32.210  17.207 -21.384  1.00  0.00           C  
ATOM    488  H4'   C A  16      31.734  18.077 -21.883  1.00  0.00           H  
ATOM    489  O4'   C A  16      31.606  17.099 -20.054  1.00  0.00           O  
ATOM    490  C1'   C A  16      32.465  17.694 -19.091  1.00  0.00           C  
ATOM    491  H1'   C A  16      31.840  18.458 -18.574  1.00  0.00           H  
ATOM    492  N1    C A  16      32.981  16.714 -18.091  1.00  0.00           N  
ATOM    493  C6    C A  16      33.160  15.395 -18.447  1.00  0.00           C  
ATOM    494  H6    C A  16      32.862  15.125 -19.466  1.00  0.00           H  
ATOM    495  C5    C A  16      33.629  14.494 -17.570  1.00  0.00           C  
ATOM    496  H5    C A  16      33.753  13.446 -17.836  1.00  0.00           H  
ATOM    497  C2    C A  16      33.370  17.142 -16.824  1.00  0.00           C  
ATOM    498  O2    C A  16      33.291  18.346 -16.534  1.00  0.00           O  
ATOM    499  N3    C A  16      33.824  16.245 -15.920  1.00  0.00           N  
ATOM    500  C4    C A  16      33.963  14.956 -16.262  1.00  0.00           C  
ATOM    501  N4    C A  16      34.403  14.106 -15.333  1.00  0.00           N  
ATOM    502  H41   C A  16      34.373  13.120 -15.447  1.00  0.00           H  
ATOM    503  H42   C A  16      34.593  14.474 -14.417  1.00  0.00           H  
ATOM    504  C2'   C A  16      33.578  18.404 -19.839  1.00  0.00           C  
ATOM    505  H2'   C A  16      34.539  18.389 -19.286  1.00  0.00           H  
ATOM    506  O2'   C A  16      33.225  19.744 -20.126  1.00  0.00           O  
ATOM    507 'HO2   C A  16      33.835  19.996 -20.833  1.00  0.00           H  
ATOM    508  C3'   C A  16      33.680  17.581 -21.119  1.00  0.00           C  
ATOM    509  H3'   C A  16      34.219  16.623 -20.933  1.00  0.00           H  
ATOM    510  O3'   C A  16      34.206  18.316 -22.247  1.00  0.00           O  
ATOM    511  P     A A  17      35.708  18.166 -22.703  1.00  0.00           P  
ATOM    512  OP1   A A  17      35.933  19.130 -23.804  1.00  0.00           O  
ATOM    513  OP2   A A  17      36.000  16.746 -22.963  1.00  0.00           O1-
ATOM    514  O5'   A A  17      36.506  18.637 -21.412  1.00  0.00           O  
ATOM    515  C5'   A A  17      37.202  19.912 -21.448  1.00  0.00           C  
ATOM    516 1H5'   A A  17      36.592  20.687 -21.971  1.00  0.00           H  
ATOM    517 2H5'   A A  17      38.160  19.806 -22.007  1.00  0.00           H  
ATOM    518  C4'   A A  17      37.521  20.493 -20.054  1.00  0.00           C  
ATOM    519  H4'   A A  17      37.586  21.601 -20.132  1.00  0.00           H  
ATOM    520  O4'   A A  17      36.465  20.186 -19.086  1.00  0.00           O  
ATOM    521  C1'   A A  17      37.063  20.011 -17.812  1.00  0.00           C  
ATOM    522  H1'   A A  17      36.502  20.642 -17.087  1.00  0.00           H  
ATOM    523  N9    A A  17      37.042  18.606 -17.400  1.00  0.00           N  
ATOM    524  C5    A A  17      37.338  16.788 -16.210  1.00  0.00           C  
ATOM    525  N7    A A  17      36.938  16.357 -17.468  1.00  0.00           N  
ATOM    526  C8    A A  17      36.794  17.474 -18.148  1.00  0.00           C  
ATOM    527  H8    A A  17      36.507  17.542 -19.202  1.00  0.00           H  
ATOM    528  N1    A A  17      38.167  16.836 -13.996  1.00  0.00           N  
ATOM    529  C2    A A  17      38.132  18.167 -14.080  1.00  0.00           C  
ATOM    530  H2    A A  17      38.448  18.708 -13.180  1.00  0.00           H  
ATOM    531  N3    A A  17      37.757  18.926 -15.109  1.00  0.00           N  
ATOM    532  C4    A A  17      37.397  18.168 -16.158  1.00  0.00           C  
ATOM    533  C6    A A  17      37.768  16.099 -15.057  1.00  0.00           C  
ATOM    534  N6    A A  17      37.849  14.762 -14.951  1.00  0.00           N  
ATOM    535  H61   A A  17      37.623  14.175 -15.721  1.00  0.00           H  
ATOM    536  H62   A A  17      38.297  14.368 -14.142  1.00  0.00           H  
ATOM    537  C2'   A A  17      38.490  20.500 -17.934  1.00  0.00           C  
ATOM    538  H2'   A A  17      39.166  20.039 -17.182  1.00  0.00           H  
ATOM    539  O2'   A A  17      38.527  21.912 -17.814  1.00  0.00           O  
ATOM    540 'HO2   A A  17      39.406  22.235 -18.080  1.00  0.00           H  
ATOM    541  C3'   A A  17      38.814  20.029 -19.350  1.00  0.00           C  
ATOM    542  H3'   A A  17      38.843  18.920 -19.417  1.00  0.00           H  
ATOM    543  O3'   A A  17      39.988  20.603 -19.961  1.00  0.00           O  
ATOM    544  P     C A  18      41.391  20.506 -19.233  1.00  0.00           P  
ATOM    545  OP1   C A  18      42.473  20.405 -20.229  1.00  0.00           O  
ATOM    546  OP2   C A  18      41.372  19.498 -18.148  1.00  0.00           O1-
ATOM    547  O5'   C A  18      41.461  21.920 -18.540  1.00  0.00           O  
ATOM    548  C5'   C A  18      41.411  23.139 -19.317  1.00  0.00           C  
ATOM    549 1H5'   C A  18      40.509  23.156 -19.973  1.00  0.00           H  
ATOM    550 2H5'   C A  18      42.315  23.215 -19.968  1.00  0.00           H  
ATOM    551  C4'   C A  18      41.361  24.393 -18.421  1.00  0.00           C  
ATOM    552  H4'   C A  18      41.105  25.297 -19.013  1.00  0.00           H  
ATOM    553  O4'   C A  18      40.344  24.241 -17.385  1.00  0.00           O  
ATOM    554  C1'   C A  18      40.826  24.766 -16.149  1.00  0.00           C  
ATOM    555  H1'   C A  18      40.097  25.558 -15.860  1.00  0.00           H  
ATOM    556  N1    C A  18      40.888  23.746 -15.046  1.00  0.00           N  
ATOM    557  C6    C A  18      40.781  22.402 -15.331  1.00  0.00           C  
ATOM    558  H6    C A  18      40.686  22.140 -16.385  1.00  0.00           H  
ATOM    559  C5    C A  18      40.801  21.473 -14.365  1.00  0.00           C  
ATOM    560  H5    C A  18      40.726  20.409 -14.581  1.00  0.00           H  
ATOM    561  C2    C A  18      40.970  24.154 -13.712  1.00  0.00           C  
ATOM    562  O2    C A  18      40.966  25.369 -13.455  1.00  0.00           O  
ATOM    563  N3    C A  18      41.025  23.224 -12.725  1.00  0.00           N  
ATOM    564  C4    C A  18      40.939  21.917 -13.019  1.00  0.00           C  
ATOM    565  N4    C A  18      40.969  21.026 -12.026  1.00  0.00           N  
ATOM    566  H41   C A  18      40.940  20.036 -12.171  1.00  0.00           H  
ATOM    567  H42   C A  18      41.039  21.351 -11.087  1.00  0.00           H  
ATOM    568  C2'   C A  18      42.168  25.431 -16.431  1.00  0.00           C  
ATOM    569  H2'   C A  18      42.878  25.332 -15.584  1.00  0.00           H  
ATOM    570  O2'   C A  18      42.001  26.798 -16.762  1.00  0.00           O  
ATOM    571 'HO2   C A  18      42.720  26.955 -17.389  1.00  0.00           H  
ATOM    572  C3'   C A  18      42.662  24.675 -17.661  1.00  0.00           C  
ATOM    573  H3'   C A  18      43.049  23.674 -17.382  1.00  0.00           H  
ATOM    574  O3'   C A  18      43.575  25.440 -18.484  1.00  0.00           O  
ATOM    575  P     C A  19      45.053  24.956 -18.757  1.00  0.00           P  
ATOM    576  OP1   C A  19      45.783  26.059 -19.416  1.00  0.00           O  
ATOM    577  OP2   C A  19      45.006  23.652 -19.448  1.00  0.00           O1-
ATOM    578  O5'   C A  19      45.639  24.710 -17.318  1.00  0.00           O  
ATOM    579  C5'   C A  19      46.090  25.782 -16.462  1.00  0.00           C  
ATOM    580 1H5'   C A  19      45.368  26.630 -16.462  1.00  0.00           H  
ATOM    581 2H5'   C A  19      47.073  26.161 -16.829  1.00  0.00           H  
ATOM    582  C4'   C A  19      46.287  25.322 -15.000  1.00  0.00           C  
ATOM    583  H4'   C A  19      46.586  26.176 -14.356  1.00  0.00           H  
ATOM    584  O4'   C A  19      45.044  24.789 -14.452  1.00  0.00           O  
ATOM    585  C1'   C A  19      45.328  23.628 -13.670  1.00  0.00           C  
ATOM    586  H1'   C A  19      44.862  23.815 -12.674  1.00  0.00           H  
ATOM    587  N1    C A  19      44.732  22.377 -14.252  1.00  0.00           N  
ATOM    588  C6    C A  19      44.319  22.377 -15.560  1.00  0.00           C  
ATOM    589  H6    C A  19      44.463  23.311 -16.090  1.00  0.00           H  
ATOM    590  C5    C A  19      43.746  21.312 -16.129  1.00  0.00           C  
ATOM    591  H5    C A  19      43.401  21.319 -17.160  1.00  0.00           H  
ATOM    592  C2    C A  19      44.615  21.203 -13.512  1.00  0.00           C  
ATOM    593  O2    C A  19      45.045  21.166 -12.350  1.00  0.00           O  
ATOM    594  N3    C A  19      44.024  20.117 -14.068  1.00  0.00           N  
ATOM    595  C4    C A  19      43.572  20.154 -15.333  1.00  0.00           C  
ATOM    596  N4    C A  19      42.914  19.107 -15.822  1.00  0.00           N  
ATOM    597  H41   C A  19      42.462  19.145 -16.727  1.00  0.00           H  
ATOM    598  H42   C A  19      42.891  18.250 -15.303  1.00  0.00           H  
ATOM    599  C2'   C A  19      46.839  23.563 -13.498  1.00  0.00           C  
ATOM    600  H2'   C A  19      47.210  22.520 -13.407  1.00  0.00           H  
ATOM    601  O2'   C A  19      47.229  24.318 -12.359  1.00  0.00           O  
ATOM    602 'HO2   C A  19      48.211  24.382 -12.388  1.00  0.00           H  
ATOM    603  C3'   C A  19      47.324  24.206 -14.808  1.00  0.00           C  
ATOM    604  H3'   C A  19      47.188  23.499 -15.652  1.00  0.00           H  
ATOM    605  O3'   C A  19      48.647  24.779 -14.837  1.00  0.00           O  
ATOM    606  P     C A  20      49.925  24.126 -14.204  1.00  0.00           P  
ATOM    607  OP1   C A  20      49.839  24.334 -12.738  1.00  0.00           O  
ATOM    608  OP2   C A  20      51.127  24.645 -14.885  1.00  0.00           O1-
ATOM    609  O5'   C A  20      49.736  22.581 -14.522  1.00  0.00           O  
ATOM    610  C5'   C A  20      50.210  21.619 -13.542  1.00  0.00           C  
ATOM    611 1H5'   C A  20      49.858  21.884 -12.516  1.00  0.00           H  
ATOM    612 2H5'   C A  20      51.325  21.602 -13.534  1.00  0.00           H  
ATOM    613  C4'   C A  20      49.719  20.184 -13.808  1.00  0.00           C  
ATOM    614  H4'   C A  20      49.950  19.537 -12.934  1.00  0.00           H  
ATOM    615  O4'   C A  20      48.275  20.142 -14.000  1.00  0.00           O  
ATOM    616  C1'   C A  20      47.968  19.104 -14.922  1.00  0.00           C  
ATOM    617  H1'   C A  20      47.317  18.401 -14.354  1.00  0.00           H  
ATOM    618  N1    C A  20      47.238  19.590 -16.118  1.00  0.00           N  
ATOM    619  C6    C A  20      47.450  20.872 -16.571  1.00  0.00           C  
ATOM    620  H6    C A  20      48.135  21.486 -15.975  1.00  0.00           H  
ATOM    621  C5    C A  20      46.804  21.340 -17.647  1.00  0.00           C  
ATOM    622  H5    C A  20      46.911  22.369 -17.987  1.00  0.00           H  
ATOM    623  C2    C A  20      46.428  18.717 -16.843  1.00  0.00           C  
ATOM    624  O2    C A  20      46.336  17.533 -16.471  1.00  0.00           O  
ATOM    625  N3    C A  20      45.755  19.182 -17.923  1.00  0.00           N  
ATOM    626  C4    C A  20      45.902  20.461 -18.319  1.00  0.00           C  
ATOM    627  N4    C A  20      45.164  20.935 -19.319  1.00  0.00           N  
ATOM    628  H41   C A  20      45.116  21.939 -19.463  1.00  0.00           H  
ATOM    629  H42   C A  20      44.375  20.414 -19.658  1.00  0.00           H  
ATOM    630  C2'   C A  20      49.263  18.391 -15.279  1.00  0.00           C  
ATOM    631  H2'   C A  20      49.289  18.046 -16.337  1.00  0.00           H  
ATOM    632  O2'   C A  20      49.457  17.293 -14.406  1.00  0.00           O  
ATOM    633 'HO2   C A  20      50.415  17.155 -14.303  1.00  0.00           H  
ATOM    634  C3'   C A  20      50.296  19.489 -15.044  1.00  0.00           C  
ATOM    635  H3'   C A  20      50.271  20.242 -15.866  1.00  0.00           H  
ATOM    636  O3'   C A  20      51.634  19.020 -14.771  1.00  0.00           O  
ATOM    637  P     U A  21      52.517  18.517 -15.984  1.00  0.00           P  
ATOM    638  OP1   U A  21      53.778  19.284 -16.017  1.00  0.00           O  
ATOM    639  OP2   U A  21      51.691  18.475 -17.210  1.00  0.00           O1-
ATOM    640  O5'   U A  21      52.815  17.031 -15.544  1.00  0.00           O  
ATOM    641  C5'   U A  21      53.514  16.734 -14.312  1.00  0.00           C  
ATOM    642 1H5'   U A  21      53.270  17.468 -13.507  1.00  0.00           H  
ATOM    643 2H5'   U A  21      54.612  16.779 -14.493  1.00  0.00           H  
ATOM    644  C4'   U A  21      53.179  15.332 -13.757  1.00  0.00           C  
ATOM    645  H4'   U A  21      53.606  15.217 -12.738  1.00  0.00           H  
ATOM    646  O4'   U A  21      51.733  15.146 -13.639  1.00  0.00           O  
ATOM    647  C1'   U A  21      51.414  13.797 -13.980  1.00  0.00           C  
ATOM    648  H1'   U A  21      50.797  13.396 -13.141  1.00  0.00           H  
ATOM    649  N1    U A  21      50.642  13.722 -15.266  1.00  0.00           N  
ATOM    650  C6    U A  21      50.517  14.828 -16.084  1.00  0.00           C  
ATOM    651  H6    U A  21      50.993  15.737 -15.728  1.00  0.00           H  
ATOM    652  C2    U A  21      50.035  12.533 -15.608  1.00  0.00           C  
ATOM    653  O2    U A  21      50.122  11.520 -14.926  1.00  0.00           O  
ATOM    654  N3    U A  21      49.306  12.571 -16.766  1.00  0.00           N  
ATOM    655  H3    U A  21      48.877  11.698 -17.034  1.00  0.00           H  
ATOM    656  C4    U A  21      49.039  13.668 -17.552  1.00  0.00           C  
ATOM    657  O4    U A  21      48.199  13.603 -18.447  1.00  0.00           O  
ATOM    658  C5    U A  21      49.760  14.843 -17.188  1.00  0.00           C  
ATOM    659  H5    U A  21      49.597  15.757 -17.753  1.00  0.00           H  
ATOM    660  C2'   U A  21      52.739  13.042 -14.026  1.00  0.00           C  
ATOM    661  H2'   U A  21      52.697  12.158 -14.698  1.00  0.00           H  
ATOM    662  O2'   U A  21      53.107  12.646 -12.709  1.00  0.00           O  
ATOM    663 'HO2   U A  21      54.058  12.396 -12.726  1.00  0.00           H  
ATOM    664  C3'   U A  21      53.665  14.128 -14.586  1.00  0.00           C  
ATOM    665  H3'   U A  21      53.415  14.339 -15.647  1.00  0.00           H  
ATOM    666  O3'   U A  21      55.088  13.968 -14.435  1.00  0.00           O  
ATOM    667  P     G A  22      55.922  12.645 -14.322  1.00  0.00           P  
ATOM    668  OP1   G A  22      55.677  12.099 -12.965  1.00  0.00           O  
ATOM    669  OP2   G A  22      57.329  12.927 -14.670  1.00  0.00           O1-
ATOM    670  O5'   G A  22      55.276  11.659 -15.401  1.00  0.00           O  
ATOM    671  C5'   G A  22      55.012  10.299 -14.953  1.00  0.00           C  
ATOM    672 1H5'   G A  22      54.327  10.311 -14.069  1.00  0.00           H  
ATOM    673 2H5'   G A  22      55.960   9.800 -14.641  1.00  0.00           H  
ATOM    674  C4'   G A  22      54.330   9.383 -15.995  1.00  0.00           C  
ATOM    675  H4'   G A  22      54.002   8.463 -15.459  1.00  0.00           H  
ATOM    676  O4'   G A  22      53.126   9.982 -16.571  1.00  0.00           O  
ATOM    677  C1'   G A  22      53.175   9.744 -17.964  1.00  0.00           C  
ATOM    678  H1'   G A  22      52.813   8.701 -18.121  1.00  0.00           H  
ATOM    679  N9    G A  22      52.351  10.683 -18.721  1.00  0.00           N  
ATOM    680  C4    G A  22      51.501  10.341 -19.735  1.00  0.00           C  
ATOM    681  N2    G A  22      50.041   7.907 -21.695  1.00  0.00           N  
ATOM    682  H21   G A  22      50.595   7.119 -21.439  1.00  0.00           H  
ATOM    683  H22   G A  22      49.425   7.856 -22.487  1.00  0.00           H  
ATOM    684  N3    G A  22      51.290   9.096 -20.202  1.00  0.00           N  
ATOM    685  C2    G A  22      50.349   9.051 -21.123  1.00  0.00           C  
ATOM    686  N1    G A  22      49.686  10.158 -21.575  1.00  0.00           N  
ATOM    687  H1    G A  22      48.923  10.028 -22.221  1.00  0.00           H  
ATOM    688  C6    G A  22      49.874  11.458 -21.115  1.00  0.00           C  
ATOM    689  O6    G A  22      49.205  12.383 -21.591  1.00  0.00           O  
ATOM    690  C5    G A  22      50.908  11.520 -20.138  1.00  0.00           C  
ATOM    691  N7    G A  22      51.415  12.598 -19.414  1.00  0.00           N  
ATOM    692  C8    G A  22      52.270  12.047 -18.577  1.00  0.00           C  
ATOM    693  H8    G A  22      52.855  12.572 -17.816  1.00  0.00           H  
ATOM    694  C2'   G A  22      54.638   9.823 -18.300  1.00  0.00           C  
ATOM    695  H2'   G A  22      55.030  10.857 -18.155  1.00  0.00           H  
ATOM    696  O2'   G A  22      54.945   9.342 -19.592  1.00  0.00           O  
ATOM    697 'HO2   G A  22      55.014   8.370 -19.522  1.00  0.00           H  
ATOM    698  C3'   G A  22      55.172   8.905 -17.209  1.00  0.00           C  
ATOM    699  H3'   G A  22      56.245   9.129 -17.005  1.00  0.00           H  
ATOM    700  O3'   G A  22      54.930   7.503 -17.471  1.00  0.00           O  
ATOM    701  P     U A  23      56.022   6.511 -18.009  1.00  0.00           P  
ATOM    702  OP1   U A  23      55.748   5.171 -17.440  1.00  0.00           O  
ATOM    703  OP2   U A  23      57.362   7.078 -17.768  1.00  0.00           O1-
ATOM    704  O5'   U A  23      55.684   6.524 -19.571  1.00  0.00           O  
ATOM    705  C5'   U A  23      55.771   5.248 -20.273  1.00  0.00           C  
ATOM    706 1H5'   U A  23      55.168   4.472 -19.742  1.00  0.00           H  
ATOM    707 2H5'   U A  23      56.830   4.896 -20.299  1.00  0.00           H  
ATOM    708  C4'   U A  23      55.251   5.251 -21.734  1.00  0.00           C  
ATOM    709  H4'   U A  23      55.090   4.196 -22.049  1.00  0.00           H  
ATOM    710  O4'   U A  23      53.965   5.917 -21.873  1.00  0.00           O  
ATOM    711  C1'   U A  23      53.813   6.337 -23.218  1.00  0.00           C  
ATOM    712  H1'   U A  23      52.993   5.701 -23.627  1.00  0.00           H  
ATOM    713  N1    U A  23      53.451   7.773 -23.295  1.00  0.00           N  
ATOM    714  C6    U A  23      54.064   8.671 -22.453  1.00  0.00           C  
ATOM    715  H6    U A  23      54.731   8.225 -21.709  1.00  0.00           H  
ATOM    716  C2    U A  23      52.546   8.191 -24.243  1.00  0.00           C  
ATOM    717  O2    U A  23      52.019   7.436 -25.050  1.00  0.00           O  
ATOM    718  N3    U A  23      52.260   9.529 -24.215  1.00  0.00           N  
ATOM    719  H3    U A  23      51.580   9.840 -24.895  1.00  0.00           H  
ATOM    720  C4    U A  23      52.801  10.480 -23.380  1.00  0.00           C  
ATOM    721  O4    U A  23      52.402  11.641 -23.443  1.00  0.00           O  
ATOM    722  C5    U A  23      53.782   9.983 -22.467  1.00  0.00           C  
ATOM    723  H5    U A  23      54.220  10.663 -21.739  1.00  0.00           H  
ATOM    724  C2'   U A  23      55.109   6.011 -23.964  1.00  0.00           C  
ATOM    725  H2'   U A  23      55.412   6.831 -24.650  1.00  0.00           H  
ATOM    726  O2'   U A  23      54.950   4.811 -24.703  1.00  0.00           O  
ATOM    727 'HO2   U A  23      55.837   4.617 -25.083  1.00  0.00           H  
ATOM    728  C3'   U A  23      56.138   5.868 -22.821  1.00  0.00           C  
ATOM    729  H3'   U A  23      56.457   6.866 -22.449  1.00  0.00           H  
ATOM    730  O3'   U A  23      57.281   5.017 -23.049  1.00  0.00           O  
ATOM    731  P     A A  24      58.231   5.048 -24.299  1.00  0.00           P  
ATOM    732  OP1   A A  24      57.430   4.680 -25.490  1.00  0.00           O  
ATOM    733  OP2   A A  24      59.410   4.200 -24.016  1.00  0.00           O1-
ATOM    734  O5'   A A  24      58.670   6.568 -24.429  1.00  0.00           O  
ATOM    735  C5'   A A  24      60.095   6.868 -24.470  1.00  0.00           C  
ATOM    736 1H5'   A A  24      60.672   6.083 -25.018  1.00  0.00           H  
ATOM    737 2H5'   A A  24      60.495   6.916 -23.430  1.00  0.00           H  
ATOM    738  C4'   A A  24      60.425   8.201 -25.170  1.00  0.00           C  
ATOM    739  H4'   A A  24      61.517   8.283 -25.350  1.00  0.00           H  
ATOM    740  O4'   A A  24      59.763   8.289 -26.471  1.00  0.00           O  
ATOM    741  C1'   A A  24      59.254   9.608 -26.654  1.00  0.00           C  
ATOM    742  H1'   A A  24      59.606   9.953 -27.654  1.00  0.00           H  
ATOM    743  N9    A A  24      57.785   9.622 -26.636  1.00  0.00           N  
ATOM    744  C5    A A  24      55.686  10.251 -26.795  1.00  0.00           C  
ATOM    745  N7    A A  24      55.656   8.898 -26.475  1.00  0.00           N  
ATOM    746  C8    A A  24      56.928   8.569 -26.400  1.00  0.00           C  
ATOM    747  H8    A A  24      57.311   7.569 -26.174  1.00  0.00           H  
ATOM    748  N1    A A  24      55.020  12.476 -27.272  1.00  0.00           N  
ATOM    749  C2    A A  24      56.326  12.762 -27.346  1.00  0.00           C  
ATOM    750  H2    A A  24      56.570  13.805 -27.571  1.00  0.00           H  
ATOM    751  N3    A A  24      57.377  11.963 -27.133  1.00  0.00           N  
ATOM    752  C4    A A  24      56.986  10.708 -26.888  1.00  0.00           C  
ATOM    753  C6    A A  24      54.665  11.199 -27.013  1.00  0.00           C  
ATOM    754  N6    A A  24      53.357  10.898 -27.000  1.00  0.00           N  
ATOM    755  H61   A A  24      53.077   9.945 -27.065  1.00  0.00           H  
ATOM    756  H62   A A  24      52.732  11.625 -27.269  1.00  0.00           H  
ATOM    757  C2'   A A  24      59.865  10.481 -25.571  1.00  0.00           C  
ATOM    758  H2'   A A  24      59.220  11.337 -25.282  1.00  0.00           H  
ATOM    759  O2'   A A  24      61.108  10.963 -26.052  1.00  0.00           O  
ATOM    760 'HO2   A A  24      61.834  10.621 -25.486  1.00  0.00           H  
ATOM    761  C3'   A A  24      59.965   9.460 -24.424  1.00  0.00           C  
ATOM    762  H3'   A A  24      58.937   9.229 -24.066  1.00  0.00           H  
ATOM    763  O3'   A A  24      60.783   9.758 -23.278  1.00  0.00           O  
ATOM    764  P     U A  25      62.223  10.341 -23.146  1.00  0.00           P  
ATOM    765  OP1   U A  25      62.956  10.094 -24.406  1.00  0.00           O  
ATOM    766  OP2   U A  25      62.867   9.870 -21.902  1.00  0.00           O1-
ATOM    767  O5'   U A  25      61.973  11.896 -23.008  1.00  0.00           O  
ATOM    768  C5'   U A  25      60.813  12.404 -22.301  1.00  0.00           C  
ATOM    769 1H5'   U A  25      60.564  11.782 -21.407  1.00  0.00           H  
ATOM    770 2H5'   U A  25      59.934  12.369 -22.985  1.00  0.00           H  
ATOM    771  C4'   U A  25      60.957  13.871 -21.826  1.00  0.00           C  
ATOM    772  H4'   U A  25      59.951  14.271 -21.573  1.00  0.00           H  
ATOM    773  O4'   U A  25      61.781  13.948 -20.621  1.00  0.00           O  
ATOM    774  C1'   U A  25      63.019  14.579 -20.911  1.00  0.00           C  
ATOM    775  H1'   U A  25      62.954  15.592 -20.449  1.00  0.00           H  
ATOM    776  N1    U A  25      64.139  13.769 -20.365  1.00  0.00           N  
ATOM    777  C6    U A  25      64.141  12.413 -20.595  1.00  0.00           C  
ATOM    778  H6    U A  25      63.236  12.026 -21.064  1.00  0.00           H  
ATOM    779  C2    U A  25      65.138  14.366 -19.638  1.00  0.00           C  
ATOM    780  O2    U A  25      65.167  15.562 -19.369  1.00  0.00           O  
ATOM    781  N3    U A  25      66.120  13.513 -19.205  1.00  0.00           N  
ATOM    782  H3    U A  25      66.871  13.943 -18.712  1.00  0.00           H  
ATOM    783  C4    U A  25      66.185  12.149 -19.384  1.00  0.00           C  
ATOM    784  O4    U A  25      67.106  11.516 -18.872  1.00  0.00           O  
ATOM    785  C5    U A  25      65.107  11.599 -20.147  1.00  0.00           C  
ATOM    786  H5    U A  25      65.050  10.524 -20.304  1.00  0.00           H  
ATOM    787  C2'   U A  25      63.111  14.747 -22.423  1.00  0.00           C  
ATOM    788  H2'   U A  25      63.567  13.843 -22.884  1.00  0.00           H  
ATOM    789  O2'   U A  25      63.848  15.899 -22.797  1.00  0.00           O  
ATOM    790 'HO2   U A  25      63.383  16.296 -23.568  1.00  0.00           H  
ATOM    791  C3'   U A  25      61.634  14.817 -22.830  1.00  0.00           C  
ATOM    792  H3'   U A  25      61.521  14.325 -23.826  1.00  0.00           H  
ATOM    793  O3'   U A  25      61.034  16.143 -22.798  1.00  0.00           O  
ATOM    794  P     U A  26      60.941  16.941 -24.153  1.00  0.00           P  
ATOM    795  OP1   U A  26      62.297  16.944 -24.741  1.00  0.00           O  
ATOM    796  OP2   U A  26      60.280  18.247 -23.932  1.00  0.00           O1-
ATOM    797  O5'   U A  26      59.976  16.046 -25.018  1.00  0.00           O  
ATOM    798  C5'   U A  26      60.335  15.479 -26.300  1.00  0.00           C  
ATOM    799 1H5'   U A  26      60.902  14.534 -26.135  1.00  0.00           H  
ATOM    800 2H5'   U A  26      61.014  16.163 -26.862  1.00  0.00           H  
ATOM    801  C4'   U A  26      59.120  15.136 -27.221  1.00  0.00           C  
ATOM    802  H4'   U A  26      59.033  14.033 -27.317  1.00  0.00           H  
ATOM    803  O4'   U A  26      57.842  15.672 -26.716  1.00  0.00           O  
ATOM    804  C1'   U A  26      57.440  16.752 -27.537  1.00  0.00           C  
ATOM    805  H1'   U A  26      56.692  16.320 -28.244  1.00  0.00           H  
ATOM    806  N1    U A  26      56.895  17.860 -26.733  1.00  0.00           N  
ATOM    807  C6    U A  26      57.666  18.408 -25.738  1.00  0.00           C  
ATOM    808  H6    U A  26      58.625  17.916 -25.570  1.00  0.00           H  
ATOM    809  C2    U A  26      55.625  18.310 -26.985  1.00  0.00           C  
ATOM    810  O2    U A  26      54.895  17.815 -27.836  1.00  0.00           O  
ATOM    811  N3    U A  26      55.224  19.363 -26.208  1.00  0.00           N  
ATOM    812  H3    U A  26      54.340  19.751 -26.461  1.00  0.00           H  
ATOM    813  C4    U A  26      55.951  20.000 -25.226  1.00  0.00           C  
ATOM    814  O4    U A  26      55.457  20.950 -24.622  1.00  0.00           O  
ATOM    815  C5    U A  26      57.249  19.439 -24.989  1.00  0.00           C  
ATOM    816  H5    U A  26      57.877  19.849 -24.200  1.00  0.00           H  
ATOM    817  C2'   U A  26      58.666  17.151 -28.328  1.00  0.00           C  
ATOM    818  H2'   U A  26      59.390  17.706 -27.688  1.00  0.00           H  
ATOM    819  O2'   U A  26      58.369  17.903 -29.490  1.00  0.00           O  
ATOM    820 'HO2   U A  26      57.920  18.730 -29.241  1.00  0.00           H  
ATOM    821  C3'   U A  26      59.226  15.771 -28.632  1.00  0.00           C  
ATOM    822  H3'   U A  26      60.305  15.835 -28.906  1.00  0.00           H  
ATOM    823  O3'   U A  26      58.468  15.008 -29.600  1.00  0.00           O  
ATOM    824  P     U A  27      58.803  15.043 -31.136  1.00  0.00           P  
ATOM    825  OP1   U A  27      60.118  15.681 -31.370  1.00  0.00           O  
ATOM    826  OP2   U A  27      57.640  15.643 -31.836  1.00  0.00           O1-
ATOM    827  O5'   U A  27      58.887  13.524 -31.551  1.00  0.00           O  
ATOM    828  C5'   U A  27      58.830  12.362 -30.696  1.00  0.00           C  
ATOM    829 1H5'   U A  27      58.671  12.607 -29.621  1.00  0.00           H  
ATOM    830 2H5'   U A  27      59.820  11.859 -30.753  1.00  0.00           H  
ATOM    831  C4'   U A  27      57.768  11.306 -31.115  1.00  0.00           C  
ATOM    832  H4'   U A  27      58.139  10.297 -30.832  1.00  0.00           H  
ATOM    833  O4'   U A  27      56.518  11.525 -30.379  1.00  0.00           O  
ATOM    834  C1'   U A  27      55.482  11.814 -31.305  1.00  0.00           C  
ATOM    835  H1'   U A  27      54.984  10.842 -31.534  1.00  0.00           H  
ATOM    836  N1    U A  27      54.544  12.809 -30.729  1.00  0.00           N  
ATOM    837  C6    U A  27      55.030  14.041 -30.367  1.00  0.00           C  
ATOM    838  H6    U A  27      56.097  14.189 -30.548  1.00  0.00           H  
ATOM    839  C2    U A  27      53.253  12.436 -30.420  1.00  0.00           C  
ATOM    840  O2    U A  27      52.812  11.307 -30.607  1.00  0.00           O  
ATOM    841  N3    U A  27      52.488  13.421 -29.853  1.00  0.00           N  
ATOM    842  H3    U A  27      51.528  13.188 -29.668  1.00  0.00           H  
ATOM    843  C4    U A  27      52.914  14.657 -29.422  1.00  0.00           C  
ATOM    844  O4    U A  27      52.143  15.381 -28.796  1.00  0.00           O  
ATOM    845  C5    U A  27      54.280  14.958 -29.736  1.00  0.00           C  
ATOM    846  H5    U A  27      54.692  15.906 -29.400  1.00  0.00           H  
ATOM    847  C2'   U A  27      56.201  12.287 -32.555  1.00  0.00           C  
ATOM    848  H2'   U A  27      56.615  13.305 -32.410  1.00  0.00           H  
ATOM    849  O2'   U A  27      55.429  12.281 -33.729  1.00  0.00           O  
ATOM    850 'HO2   U A  27      55.337  11.366 -34.057  1.00  0.00           H  
ATOM    851  C3'   U A  27      57.326  11.266 -32.600  1.00  0.00           C  
ATOM    852  H3'   U A  27      58.164  11.636 -33.235  1.00  0.00           H  
ATOM    853  O3'   U A  27      56.906   9.926 -32.966  1.00  0.00           O  
ATOM    854  P     G A  28      57.044   9.330 -34.413  1.00  0.00           P  
ATOM    855  OP1   G A  28      57.011   7.853 -34.309  1.00  0.00           O  
ATOM    856  OP2   G A  28      58.220   9.922 -35.082  1.00  0.00           O1-
ATOM    857  O5'   G A  28      55.696   9.834 -35.094  1.00  0.00           O  
ATOM    858  C5'   G A  28      54.484   9.056 -34.895  1.00  0.00           C  
ATOM    859 1H5'   G A  28      54.357   8.790 -33.818  1.00  0.00           H  
ATOM    860 2H5'   G A  28      54.552   8.108 -35.477  1.00  0.00           H  
ATOM    861  C4'   G A  28      53.192   9.782 -35.337  1.00  0.00           C  
ATOM    862  H4'   G A  28      52.306   9.165 -35.080  1.00  0.00           H  
ATOM    863  O4'   G A  28      53.048  11.036 -34.632  1.00  0.00           O  
ATOM    864  C1'   G A  28      52.169  11.880 -35.344  1.00  0.00           C  
ATOM    865  H1'   G A  28      51.188  11.652 -34.879  1.00  0.00           H  
ATOM    866  N9    G A  28      52.470  13.335 -35.151  1.00  0.00           N  
ATOM    867  C4    G A  28      52.199  14.438 -35.950  1.00  0.00           C  
ATOM    868  N2    G A  28      51.427  15.674 -39.058  1.00  0.00           N  
ATOM    869  H21   G A  28      51.111  14.794 -39.393  1.00  0.00           H  
ATOM    870  H22   G A  28      52.173  16.037 -39.625  1.00  0.00           H  
ATOM    871  N3    G A  28      51.588  14.438 -37.154  1.00  0.00           N  
ATOM    872  C2    G A  28      51.712  15.596 -37.777  1.00  0.00           C  
ATOM    873  N1    G A  28      52.172  16.732 -37.182  1.00  0.00           N  
ATOM    874  H1    G A  28      52.268  17.564 -37.726  1.00  0.00           H  
ATOM    875  C6    G A  28      52.690  16.805 -35.899  1.00  0.00           C  
ATOM    876  O6    G A  28      53.088  17.887 -35.469  1.00  0.00           O  
ATOM    877  C5    G A  28      52.695  15.532 -35.261  1.00  0.00           C  
ATOM    878  N7    G A  28      53.215  15.150 -34.038  1.00  0.00           N  
ATOM    879  C8    G A  28      53.048  13.848 -34.008  1.00  0.00           C  
ATOM    880  H8    G A  28      53.358  13.190 -33.193  1.00  0.00           H  
ATOM    881  C2'   G A  28      52.156  11.421 -36.798  1.00  0.00           C  
ATOM    882  H2'   G A  28      52.623  12.167 -37.473  1.00  0.00           H  
ATOM    883  O2'   G A  28      50.823  11.159 -37.219  1.00  0.00           O  
ATOM    884 'HO2   G A  28      50.944  10.686 -38.079  1.00  0.00           H  
ATOM    885  C3'   G A  28      53.063  10.163 -36.808  1.00  0.00           C  
ATOM    886  H3'   G A  28      54.095  10.470 -37.103  1.00  0.00           H  
ATOM    887  O3'   G A  28      52.609   9.034 -37.594  1.00  0.00           O  
ATOM    888  P     A A  29      52.578   9.110 -39.170  1.00  0.00           P  
ATOM    889  OP1   A A  29      52.469   7.740 -39.716  1.00  0.00           O  
ATOM    890  OP2   A A  29      51.480  10.046 -39.520  1.00  0.00           O1-
ATOM    891  O5'   A A  29      53.977   9.726 -39.549  1.00  0.00           O  
ATOM    892  C5'   A A  29      54.174  10.645 -40.647  1.00  0.00           C  
ATOM    893 1H5'   A A  29      53.502  10.418 -41.507  1.00  0.00           H  
ATOM    894 2H5'   A A  29      55.216  10.519 -41.014  1.00  0.00           H  
ATOM    895  C4'   A A  29      54.000  12.127 -40.259  1.00  0.00           C  
ATOM    896  H4'   A A  29      52.919  12.357 -40.131  1.00  0.00           H  
ATOM    897  O4'   A A  29      54.655  12.448 -39.007  1.00  0.00           O  
ATOM    898  C1'   A A  29      54.647  13.845 -38.899  1.00  0.00           C  
ATOM    899  H1'   A A  29      53.617  14.071 -38.574  1.00  0.00           H  
ATOM    900  N9    A A  29      55.577  14.351 -37.870  1.00  0.00           N  
ATOM    901  C5    A A  29      56.638  15.628 -36.418  1.00  0.00           C  
ATOM    902  N7    A A  29      57.024  14.330 -36.146  1.00  0.00           N  
ATOM    903  C8    A A  29      56.352  13.603 -37.006  1.00  0.00           C  
ATOM    904  H8    A A  29      56.387  12.510 -37.066  1.00  0.00           H  
ATOM    905  N1    A A  29      56.418  17.992 -36.334  1.00  0.00           N  
ATOM    906  C2    A A  29      55.614  17.869 -37.391  1.00  0.00           C  
ATOM    907  H2    A A  29      55.213  18.810 -37.784  1.00  0.00           H  
ATOM    908  N3    A A  29      55.187  16.765 -38.008  1.00  0.00           N  
ATOM    909  C4    A A  29      55.758  15.664 -37.483  1.00  0.00           C  
ATOM    910  C6    A A  29      56.937  16.858 -35.791  1.00  0.00           C  
ATOM    911  N6    A A  29      57.649  16.958 -34.656  1.00  0.00           N  
ATOM    912  H61   A A  29      57.745  16.161 -34.052  1.00  0.00           H  
ATOM    913  H62   A A  29      57.686  17.854 -34.206  1.00  0.00           H  
ATOM    914  C2'   A A  29      54.849  14.405 -40.304  1.00  0.00           C  
ATOM    915  H2'   A A  29      55.883  14.782 -40.449  1.00  0.00           H  
ATOM    916  O2'   A A  29      53.899  15.429 -40.559  1.00  0.00           O  
ATOM    917 'HO2   A A  29      54.085  15.778 -41.453  1.00  0.00           H  
ATOM    918  C3'   A A  29      54.615  13.162 -41.204  1.00  0.00           C  
ATOM    919  H3'   A A  29      55.613  12.732 -41.458  1.00  0.00           H  
ATOM    920  O3'   A A  29      53.790  13.348 -42.381  1.00  0.00           O  
ATOM    921  P     G A  30      54.469  13.777 -43.740  1.00  0.00           P  
ATOM    922  OP1   G A  30      53.454  13.703 -44.815  1.00  0.00           O  
ATOM    923  OP2   G A  30      55.717  13.009 -43.923  1.00  0.00           O1-
ATOM    924  O5'   G A  30      54.819  15.300 -43.442  1.00  0.00           O  
ATOM    925  C5'   G A  30      54.040  16.314 -44.129  1.00  0.00           C  
ATOM    926 1H5'   G A  30      52.948  16.136 -43.981  1.00  0.00           H  
ATOM    927 2H5'   G A  30      54.247  16.283 -45.225  1.00  0.00           H  
ATOM    928  C4'   G A  30      54.327  17.748 -43.646  1.00  0.00           C  
ATOM    929  H4'   G A  30      53.503  18.421 -43.968  1.00  0.00           H  
ATOM    930  O4'   G A  30      54.397  17.820 -42.190  1.00  0.00           O  
ATOM    931  C1'   G A  30      55.377  18.791 -41.832  1.00  0.00           C  
ATOM    932  H1'   G A  30      54.894  19.502 -41.125  1.00  0.00           H  
ATOM    933  N9    G A  30      56.545  18.156 -41.188  1.00  0.00           N  
ATOM    934  C4    G A  30      57.295  18.646 -40.146  1.00  0.00           C  
ATOM    935  N2    G A  30      58.034  21.152 -37.890  1.00  0.00           N  
ATOM    936  H21   G A  30      57.216  21.721 -37.918  1.00  0.00           H  
ATOM    937  H22   G A  30      58.772  21.330 -37.236  1.00  0.00           H  
ATOM    938  N3    G A  30      57.101  19.816 -39.505  1.00  0.00           N  
ATOM    939  C2    G A  30      58.036  20.038 -38.589  1.00  0.00           C  
ATOM    940  N1    G A  30      59.029  19.150 -38.278  1.00  0.00           N  
ATOM    941  H1    G A  30      59.661  19.383 -37.532  1.00  0.00           H  
ATOM    942  C6    G A  30      59.221  17.918 -38.884  1.00  0.00           C  
ATOM    943  O6    G A  30      60.145  17.178 -38.534  1.00  0.00           O  
ATOM    944  C5    G A  30      58.263  17.685 -39.907  1.00  0.00           C  
ATOM    945  N7    G A  30      58.122  16.611 -40.775  1.00  0.00           N  
ATOM    946  C8    G A  30      57.096  16.937 -41.520  1.00  0.00           C  
ATOM    947  H8    G A  30      56.676  16.320 -42.318  1.00  0.00           H  
ATOM    948  C2'   G A  30      55.754  19.524 -43.108  1.00  0.00           C  
ATOM    949  H2'   G A  30      56.788  19.930 -43.066  1.00  0.00           H  
ATOM    950  O2'   G A  30      54.823  20.569 -43.359  1.00  0.00           O  
ATOM    951 'HO2   G A  30      54.969  20.867 -44.285  1.00  0.00           H  
ATOM    952  C3'   G A  30      55.637  18.388 -44.136  1.00  0.00           C  
ATOM    953  H3'   G A  30      56.449  17.643 -43.995  1.00  0.00           H  
ATOM    954  O3'   G A  30      55.530  18.727 -45.532  1.00  0.00           O  
ATOM    955  P     G A  31      56.203  19.956 -46.243  1.00  0.00           P  
ATOM    956  OP1   G A  31      55.356  21.127 -45.902  1.00  0.00           O  
ATOM    957  OP2   G A  31      56.379  19.660 -47.681  1.00  0.00           O1-
ATOM    958  O5'   G A  31      57.621  20.110 -45.522  1.00  0.00           O  
ATOM    959  C5'   G A  31      58.003  21.463 -45.141  1.00  0.00           C  
ATOM    960 1H5'   G A  31      57.179  21.962 -44.574  1.00  0.00           H  
ATOM    961 2H5'   G A  31      58.200  22.075 -46.053  1.00  0.00           H  
ATOM    962  C4'   G A  31      59.244  21.593 -44.225  1.00  0.00           C  
ATOM    963  H4'   G A  31      59.214  22.605 -43.762  1.00  0.00           H  
ATOM    964  O4'   G A  31      59.303  20.633 -43.125  1.00  0.00           O  
ATOM    965  C1'   G A  31      60.618  20.705 -42.580  1.00  0.00           C  
ATOM    966  H1'   G A  31      60.520  21.299 -41.642  1.00  0.00           H  
ATOM    967  N9    G A  31      61.212  19.399 -42.267  1.00  0.00           N  
ATOM    968  C4    G A  31      61.812  19.015 -41.086  1.00  0.00           C  
ATOM    969  N2    G A  31      62.706  19.660 -37.799  1.00  0.00           N  
ATOM    970  H21   G A  31      62.205  20.495 -37.584  1.00  0.00           H  
ATOM    971  H22   G A  31      63.162  19.171 -37.055  1.00  0.00           H  
ATOM    972  N3    G A  31      61.935  19.764 -39.969  1.00  0.00           N  
ATOM    973  C2    G A  31      62.539  19.105 -38.984  1.00  0.00           C  
ATOM    974  N1    G A  31      63.087  17.859 -39.132  1.00  0.00           N  
ATOM    975  H1    G A  31      63.437  17.405 -38.310  1.00  0.00           H  
ATOM    976  C6    G A  31      62.996  17.074 -40.276  1.00  0.00           C  
ATOM    977  O6    G A  31      63.527  15.958 -40.316  1.00  0.00           O  
ATOM    978  C5    G A  31      62.302  17.745 -41.323  1.00  0.00           C  
ATOM    979  N7    G A  31      62.011  17.334 -42.622  1.00  0.00           N  
ATOM    980  C8    G A  31      61.352  18.346 -43.139  1.00  0.00           C  
ATOM    981  H8    G A  31      60.926  18.384 -44.146  1.00  0.00           H  
ATOM    982  C2'   G A  31      61.485  21.470 -43.577  1.00  0.00           C  
ATOM    983  H2'   G A  31      62.447  20.961 -43.792  1.00  0.00           H  
ATOM    984  O2'   G A  31      61.731  22.777 -43.096  1.00  0.00           O  
ATOM    985 'HO2   G A  31      62.213  23.276 -43.780  1.00  0.00           H  
ATOM    986  C3'   G A  31      60.627  21.475 -44.847  1.00  0.00           C  
ATOM    987  H3'   G A  31      60.634  20.480 -45.350  1.00  0.00           H  
ATOM    988  O3'   G A  31      60.894  22.558 -45.776  1.00  0.00           O  
ATOM    989  P     U A  32      62.237  22.438 -46.612  1.00  0.00           P  
ATOM    990  OP1   U A  32      62.101  23.185 -47.880  1.00  0.00           O  
ATOM    991  OP2   U A  32      62.653  21.020 -46.673  1.00  0.00           O1-
ATOM    992  O5'   U A  32      63.259  23.182 -45.662  1.00  0.00           O  
ATOM    993  C5'   U A  32      63.433  24.615 -45.712  1.00  0.00           C  
ATOM    994 1H5'   U A  32      62.458  25.129 -45.548  1.00  0.00           H  
ATOM    995 2H5'   U A  32      63.822  24.921 -46.713  1.00  0.00           H  
ATOM    996  C4'   U A  32      64.428  25.130 -44.646  1.00  0.00           C  
ATOM    997  H4'   U A  32      64.390  26.239 -44.595  1.00  0.00           H  
ATOM    998  O4'   U A  32      64.088  24.626 -43.321  1.00  0.00           O  
ATOM    999  C1'   U A  32      65.284  24.394 -42.584  1.00  0.00           C  
ATOM   1000  H1'   U A  32      65.186  25.002 -41.654  1.00  0.00           H  
ATOM   1001  N1    U A  32      65.443  22.947 -42.244  1.00  0.00           N  
ATOM   1002  C6    U A  32      64.889  21.974 -43.045  1.00  0.00           C  
ATOM   1003  H6    U A  32      64.374  22.341 -43.929  1.00  0.00           H  
ATOM   1004  C2    U A  32      66.141  22.605 -41.109  1.00  0.00           C  
ATOM   1005  O2    U A  32      66.676  23.432 -40.380  1.00  0.00           O  
ATOM   1006  N3    U A  32      66.177  21.260 -40.838  1.00  0.00           N  
ATOM   1007  H3    U A  32      66.698  20.996 -40.010  1.00  0.00           H  
ATOM   1008  C4    U A  32      65.546  20.251 -41.529  1.00  0.00           C  
ATOM   1009  O4    U A  32      65.568  19.099 -41.101  1.00  0.00           O  
ATOM   1010  C5    U A  32      64.906  20.671 -42.732  1.00  0.00           C  
ATOM   1011  H5    U A  32      64.396  19.924 -43.337  1.00  0.00           H  
ATOM   1012  C2'   U A  32      66.436  24.945 -43.415  1.00  0.00           C  
ATOM   1013  H2'   U A  32      67.380  24.379 -43.262  1.00  0.00           H  
ATOM   1014  O2'   U A  32      66.632  26.317 -43.098  1.00  0.00           O  
ATOM   1015 'HO2   U A  32      67.262  26.669 -43.769  1.00  0.00           H  
ATOM   1016  C3'   U A  32      65.903  24.745 -44.844  1.00  0.00           C  
ATOM   1017  H3'   U A  32      65.929  23.670 -45.121  1.00  0.00           H  
ATOM   1018  O3'   U A  32      66.468  25.546 -45.898  1.00  0.00           O  
ATOM   1019  P     U A  33      67.982  25.930 -46.052  1.00  0.00           P  
ATOM   1020  OP1   U A  33      68.271  26.971 -45.035  1.00  0.00           O  
ATOM   1021  OP2   U A  33      68.245  26.291 -47.459  1.00  0.00           O1-
ATOM   1022  O5'   U A  33      68.775  24.602 -45.668  1.00  0.00           O  
ATOM   1023  C5'   U A  33      70.211  24.774 -45.484  1.00  0.00           C  
ATOM   1024 1H5'   U A  33      70.412  25.556 -44.712  1.00  0.00           H  
ATOM   1025 2H5'   U A  33      70.689  25.102 -46.439  1.00  0.00           H  
ATOM   1026  C4'   U A  33      70.966  23.510 -45.014  1.00  0.00           C  
ATOM   1027  H4'   U A  33      71.953  23.811 -44.601  1.00  0.00           H  
ATOM   1028  O4'   U A  33      70.267  22.795 -43.954  1.00  0.00           O  
ATOM   1029  C1'   U A  33      70.742  21.467 -43.924  1.00  0.00           C  
ATOM   1030  H1'   U A  33      71.394  21.422 -43.021  1.00  0.00           H  
ATOM   1031  N1    U A  33      69.615  20.509 -43.830  1.00  0.00           N  
ATOM   1032  C6    U A  33      68.627  20.552 -44.785  1.00  0.00           C  
ATOM   1033  H6    U A  33      68.706  21.381 -45.496  1.00  0.00           H  
ATOM   1034  C2    U A  33      69.566  19.610 -42.789  1.00  0.00           C  
ATOM   1035  O2    U A  33      70.420  19.540 -41.912  1.00  0.00           O  
ATOM   1036  N3    U A  33      68.492  18.764 -42.811  1.00  0.00           N  
ATOM   1037  H3    U A  33      68.402  18.149 -42.016  1.00  0.00           H  
ATOM   1038  C4    U A  33      67.507  18.689 -43.767  1.00  0.00           C  
ATOM   1039  O4    U A  33      66.647  17.817 -43.679  1.00  0.00           O  
ATOM   1040  C5    U A  33      67.601  19.684 -44.797  1.00  0.00           C  
ATOM   1041  H5    U A  33      66.829  19.719 -45.562  1.00  0.00           H  
ATOM   1042  C2'   U A  33      71.619  21.242 -45.163  1.00  0.00           C  
ATOM   1043  H2'   U A  33      71.380  20.293 -45.690  1.00  0.00           H  
ATOM   1044  O2'   U A  33      72.987  21.246 -44.800  1.00  0.00           O  
ATOM   1045 'HO2   U A  33      73.474  21.173 -45.642  1.00  0.00           H  
ATOM   1046  C3'   U A  33      71.268  22.441 -46.063  1.00  0.00           C  
ATOM   1047  H3'   U A  33      70.312  22.267 -46.605  1.00  0.00           H  
ATOM   1048  O3'   U A  33      72.309  22.898 -46.964  1.00  0.00           O  
ATOM   1049  P     C A  34      72.709  22.004 -48.204  1.00  0.00           P  
ATOM   1050  OP1   C A  34      73.349  22.846 -49.238  1.00  0.00           O  
ATOM   1051  OP2   C A  34      71.556  21.174 -48.609  1.00  0.00           O1-
ATOM   1052  O5'   C A  34      73.827  21.086 -47.555  1.00  0.00           O  
ATOM   1053  C5'   C A  34      74.138  19.789 -48.118  1.00  0.00           C  
ATOM   1054 1H5'   C A  34      74.986  19.888 -48.831  1.00  0.00           H  
ATOM   1055 2H5'   C A  34      73.276  19.333 -48.667  1.00  0.00           H  
ATOM   1056  C4'   C A  34      74.547  18.829 -46.999  1.00  0.00           C  
ATOM   1057  H4'   C A  34      75.282  19.318 -46.323  1.00  0.00           H  
ATOM   1058  O4'   C A  34      73.397  18.486 -46.203  1.00  0.00           O  
ATOM   1059  C1'   C A  34      73.767  17.401 -45.413  1.00  0.00           C  
ATOM   1060  H1'   C A  34      74.415  17.857 -44.626  1.00  0.00           H  
ATOM   1061  N1    C A  34      72.583  16.743 -44.812  1.00  0.00           N  
ATOM   1062  C6    C A  34      72.423  16.999 -43.474  1.00  0.00           C  
ATOM   1063  H6    C A  34      73.203  17.606 -43.005  1.00  0.00           H  
ATOM   1064  C5    C A  34      71.372  16.523 -42.795  1.00  0.00           C  
ATOM   1065  H5    C A  34      71.231  16.723 -41.735  1.00  0.00           H  
ATOM   1066  C2    C A  34      71.609  16.010 -45.508  1.00  0.00           C  
ATOM   1067  O2    C A  34      71.717  15.831 -46.731  1.00  0.00           O  
ATOM   1068  N3    C A  34      70.548  15.508 -44.823  1.00  0.00           N  
ATOM   1069  C4    C A  34      70.408  15.767 -43.521  1.00  0.00           C  
ATOM   1070  N4    C A  34      69.302  15.333 -42.926  1.00  0.00           N  
ATOM   1071  H41   C A  34      68.993  15.747 -42.067  1.00  0.00           H  
ATOM   1072  H42   C A  34      68.630  14.896 -43.515  1.00  0.00           H  
ATOM   1073  C2'   C A  34      74.660  16.505 -46.262  1.00  0.00           C  
ATOM   1074  H2'   C A  34      74.108  15.651 -46.706  1.00  0.00           H  
ATOM   1075  O2'   C A  34      75.729  16.032 -45.466  1.00  0.00           O  
ATOM   1076 'HO2   C A  34      76.409  15.663 -46.061  1.00  0.00           H  
ATOM   1077  C3'   C A  34      75.116  17.462 -47.400  1.00  0.00           C  
ATOM   1078  H3'   C A  34      74.545  17.192 -48.320  1.00  0.00           H  
ATOM   1079  O3'   C A  34      76.532  17.557 -47.670  1.00  0.00           O  
ATOM   1080  P     U A  35      77.265  16.485 -48.562  1.00  0.00           P  
ATOM   1081  OP1   U A  35      78.532  17.084 -49.031  1.00  0.00           O  
ATOM   1082  OP2   U A  35      76.329  15.933 -49.563  1.00  0.00           O1-
ATOM   1083  O5'   U A  35      77.600  15.403 -47.462  1.00  0.00           O  
ATOM   1084  C5'   U A  35      77.504  13.981 -47.710  1.00  0.00           C  
ATOM   1085 1H5'   U A  35      77.359  13.738 -48.791  1.00  0.00           H  
ATOM   1086 2H5'   U A  35      76.623  13.583 -47.158  1.00  0.00           H  
ATOM   1087  C4'   U A  35      78.747  13.218 -47.215  1.00  0.00           C  
ATOM   1088  H4'   U A  35      78.586  12.122 -47.299  1.00  0.00           H  
ATOM   1089  O4'   U A  35      79.901  13.538 -48.047  1.00  0.00           O  
ATOM   1090  C1'   U A  35      81.072  13.523 -47.245  1.00  0.00           C  
ATOM   1091  H1'   U A  35      81.743  12.763 -47.708  1.00  0.00           H  
ATOM   1092  N1    U A  35      81.733  14.859 -47.216  1.00  0.00           N  
ATOM   1093  C6    U A  35      81.005  16.014 -47.415  1.00  0.00           C  
ATOM   1094  H6    U A  35      79.939  15.868 -47.598  1.00  0.00           H  
ATOM   1095  C2    U A  35      83.092  14.911 -47.021  1.00  0.00           C  
ATOM   1096  O2    U A  35      83.795  13.916 -46.886  1.00  0.00           O  
ATOM   1097  N3    U A  35      83.631  16.169 -47.038  1.00  0.00           N  
ATOM   1098  H3    U A  35      84.609  16.218 -46.866  1.00  0.00           H  
ATOM   1099  C4    U A  35      82.993  17.348 -47.346  1.00  0.00           C  
ATOM   1100  O4    U A  35      83.661  18.364 -47.522  1.00  0.00           O  
ATOM   1101  C5    U A  35      81.574  17.227 -47.493  1.00  0.00           C  
ATOM   1102  H5    U A  35      80.990  18.109 -47.750  1.00  0.00           H  
ATOM   1103  C2'   U A  35      80.669  13.038 -45.857  1.00  0.00           C  
ATOM   1104  H2'   U A  35      81.274  13.512 -45.053  1.00  0.00           H  
ATOM   1105  O2'   U A  35      80.785  11.625 -45.785  1.00  0.00           O  
ATOM   1106 'HO2   U A  35      80.390  11.371 -44.919  1.00  0.00           H  
ATOM   1107  C3'   U A  35      79.208  13.506 -45.778  1.00  0.00           C  
ATOM   1108  H3'   U A  35      79.168  14.606 -45.629  1.00  0.00           H  
ATOM   1109  O3'   U A  35      78.333  12.837 -44.848  1.00  0.00           O  
ATOM   1110  P     C A  36      78.717  12.490 -43.363  1.00  0.00           P  
ATOM   1111  OP1   C A  36      79.661  11.347 -43.424  1.00  0.00           O  
ATOM   1112  OP2   C A  36      77.485  12.299 -42.575  1.00  0.00           O1-
ATOM   1113  O5'   C A  36      79.489  13.783 -42.865  1.00  0.00           O  
ATOM   1114  C5'   C A  36      80.552  13.644 -41.884  1.00  0.00           C  
ATOM   1115 1H5'   C A  36      81.219  12.784 -42.137  1.00  0.00           H  
ATOM   1116 2H5'   C A  36      80.116  13.454 -40.876  1.00  0.00           H  
ATOM   1117  C4'   C A  36      81.472  14.884 -41.783  1.00  0.00           C  
ATOM   1118  H4'   C A  36      82.418  14.601 -41.274  1.00  0.00           H  
ATOM   1119  O4'   C A  36      81.837  15.387 -43.106  1.00  0.00           O  
ATOM   1120  C1'   C A  36      81.951  16.801 -43.043  1.00  0.00           C  
ATOM   1121  H1'   C A  36      82.983  17.030 -43.396  1.00  0.00           H  
ATOM   1122  N1    C A  36      80.965  17.499 -43.917  1.00  0.00           N  
ATOM   1123  C6    C A  36      79.744  16.913 -44.159  1.00  0.00           C  
ATOM   1124  H6    C A  36      79.581  15.928 -43.712  1.00  0.00           H  
ATOM   1125  C5    C A  36      78.833  17.505 -44.940  1.00  0.00           C  
ATOM   1126  H5    C A  36      77.877  17.042 -45.171  1.00  0.00           H  
ATOM   1127  C2    C A  36      81.242  18.764 -44.438  1.00  0.00           C  
ATOM   1128  O2    C A  36      82.332  19.297 -44.177  1.00  0.00           O  
ATOM   1129  N3    C A  36      80.329  19.375 -45.234  1.00  0.00           N  
ATOM   1130  C4    C A  36      79.157  18.774 -45.492  1.00  0.00           C  
ATOM   1131  N4    C A  36      78.298  19.375 -46.306  1.00  0.00           N  
ATOM   1132  H41   C A  36      77.570  18.827 -46.735  1.00  0.00           H  
ATOM   1133  H42   C A  36      78.567  20.231 -46.726  1.00  0.00           H  
ATOM   1134  C2'   C A  36      81.832  17.210 -41.581  1.00  0.00           C  
ATOM   1135  H2'   C A  36      81.358  18.207 -41.471  1.00  0.00           H  
ATOM   1136  O2'   C A  36      83.120  17.207 -40.983  1.00  0.00           O  
ATOM   1137 'HO2   C A  36      82.985  17.309 -40.012  1.00  0.00           H  
ATOM   1138  C3'   C A  36      80.920  16.104 -41.019  1.00  0.00           C  
ATOM   1139  H3'   C A  36      79.872  16.254 -41.362  1.00  0.00           H  
ATOM   1140  O3'   C A  36      80.950  15.846 -39.600  1.00  0.00           O  
ATOM   1141  P     A A  37      81.086  16.865 -38.416  1.00  0.00           P  
ATOM   1142  OP1   A A  37      82.442  17.454 -38.479  1.00  0.00           O  
ATOM   1143  OP2   A A  37      80.724  16.183 -37.153  1.00  0.00           O1-
ATOM   1144  O5'   A A  37      80.011  17.989 -38.712  1.00  0.00           O  
ATOM   1145  C5'   A A  37      80.463  19.360 -38.897  1.00  0.00           C  
ATOM   1146 1H5'   A A  37      81.126  19.431 -39.788  1.00  0.00           H  
ATOM   1147 2H5'   A A  37      81.057  19.705 -38.017  1.00  0.00           H  
ATOM   1148  C4'   A A  37      79.323  20.382 -39.105  1.00  0.00           C  
ATOM   1149  H4'   A A  37      79.697  21.267 -39.664  1.00  0.00           H  
ATOM   1150  O4'   A A  37      78.213  19.824 -39.866  1.00  0.00           O  
ATOM   1151  C1'   A A  37      76.999  20.353 -39.367  1.00  0.00           C  
ATOM   1152  H1'   A A  37      76.485  20.836 -40.231  1.00  0.00           H  
ATOM   1153  N9    A A  37      76.164  19.287 -38.816  1.00  0.00           N  
ATOM   1154  C5    A A  37      74.461  18.000 -38.307  1.00  0.00           C  
ATOM   1155  N7    A A  37      75.575  17.417 -37.713  1.00  0.00           N  
ATOM   1156  C8    A A  37      76.562  18.212 -38.055  1.00  0.00           C  
ATOM   1157  H8    A A  37      77.616  18.060 -37.800  1.00  0.00           H  
ATOM   1158  N1    A A  37      72.270  18.372 -39.144  1.00  0.00           N  
ATOM   1159  C2    A A  37      72.753  19.483 -39.703  1.00  0.00           C  
ATOM   1160  H2    A A  37      72.032  20.079 -40.271  1.00  0.00           H  
ATOM   1161  N3    A A  37      74.003  19.946 -39.708  1.00  0.00           N  
ATOM   1162  C4    A A  37      74.814  19.150 -38.989  1.00  0.00           C  
ATOM   1163  C6    A A  37      73.108  17.602 -38.408  1.00  0.00           C  
ATOM   1164  N6    A A  37      72.588  16.506 -37.842  1.00  0.00           N  
ATOM   1165  H61   A A  37      72.945  16.135 -36.984  1.00  0.00           H  
ATOM   1166  H62   A A  37      71.633  16.282 -38.053  1.00  0.00           H  
ATOM   1167  C2'   A A  37      77.336  21.408 -38.329  1.00  0.00           C  
ATOM   1168  H2'   A A  37      76.595  21.449 -37.500  1.00  0.00           H  
ATOM   1169  O2'   A A  37      77.437  22.680 -38.944  1.00  0.00           O  
ATOM   1170 'HO2   A A  37      77.760  23.286 -38.238  1.00  0.00           H  
ATOM   1171  C3'   A A  37      78.693  20.908 -37.812  1.00  0.00           C  
ATOM   1172  H3'   A A  37      78.560  20.029 -37.148  1.00  0.00           H  
ATOM   1173  O3'   A A  37      79.576  21.874 -37.205  1.00  0.00           O  
ATOM   1174  P     C A  38      79.114  22.895 -36.102  1.00  0.00           P  
ATOM   1175  OP1   C A  38      78.282  23.919 -36.780  1.00  0.00           O  
ATOM   1176  OP2   C A  38      80.302  23.374 -35.369  1.00  0.00           O1-
ATOM   1177  O5'   C A  38      78.201  21.996 -35.166  1.00  0.00           O  
ATOM   1178  C5'   C A  38      77.116  22.625 -34.430  1.00  0.00           C  
ATOM   1179 1H5'   C A  38      76.502  23.268 -35.105  1.00  0.00           H  
ATOM   1180 2H5'   C A  38      77.527  23.271 -33.620  1.00  0.00           H  
ATOM   1181  C4'   C A  38      76.131  21.627 -33.775  1.00  0.00           C  
ATOM   1182  H4'   C A  38      75.178  22.149 -33.532  1.00  0.00           H  
ATOM   1183  O4'   C A  38      75.795  20.521 -34.676  1.00  0.00           O  
ATOM   1184  C1'   C A  38      75.603  19.338 -33.893  1.00  0.00           C  
ATOM   1185  H1'   C A  38      74.588  18.952 -34.149  1.00  0.00           H  
ATOM   1186  N1    C A  38      76.627  18.287 -34.166  1.00  0.00           N  
ATOM   1187  C6    C A  38      77.770  18.616 -34.863  1.00  0.00           C  
ATOM   1188  H6    C A  38      77.853  19.659 -35.184  1.00  0.00           H  
ATOM   1189  C5    C A  38      78.707  17.702 -35.140  1.00  0.00           C  
ATOM   1190  H5    C A  38      79.599  17.936 -35.720  1.00  0.00           H  
ATOM   1191  C2    C A  38      76.469  16.987 -33.680  1.00  0.00           C  
ATOM   1192  O2    C A  38      75.461  16.688 -33.021  1.00  0.00           O  
ATOM   1193  N3    C A  38      77.425  16.064 -33.919  1.00  0.00           N  
ATOM   1194  C4    C A  38      78.502  16.381 -34.652  1.00  0.00           C  
ATOM   1195  N4    C A  38      79.394  15.435 -34.911  1.00  0.00           N  
ATOM   1196  H41   C A  38      79.977  15.579 -35.732  1.00  0.00           H  
ATOM   1197  H42   C A  38      79.152  14.502 -34.637  1.00  0.00           H  
ATOM   1198  C2'   C A  38      75.621  19.765 -32.436  1.00  0.00           C  
ATOM   1199  H2'   C A  38      75.986  18.966 -31.759  1.00  0.00           H  
ATOM   1200  O2'   C A  38      74.332  20.182 -32.027  1.00  0.00           O  
ATOM   1201 'HO2   C A  38      74.447  20.623 -31.176  1.00  0.00           H  
ATOM   1202  C3'   C A  38      76.595  20.933 -32.481  1.00  0.00           C  
ATOM   1203  H3'   C A  38      77.634  20.582 -32.685  1.00  0.00           H  
ATOM   1204  O3'   C A  38      76.504  21.827 -31.343  1.00  0.00           O  
ATOM   1205  P     C A  39      77.543  21.679 -30.156  1.00  0.00           P  
ATOM   1206  OP1   C A  39      77.463  22.880 -29.298  1.00  0.00           O  
ATOM   1207  OP2   C A  39      78.865  21.307 -30.702  1.00  0.00           O1-
ATOM   1208  O5'   C A  39      77.019  20.427 -29.347  1.00  0.00           O  
ATOM   1209  C5'   C A  39      75.784  20.441 -28.591  1.00  0.00           C  
ATOM   1210 1H5'   C A  39      74.977  20.961 -29.158  1.00  0.00           H  
ATOM   1211 2H5'   C A  39      75.932  20.987 -27.633  1.00  0.00           H  
ATOM   1212  C4'   C A  39      75.269  19.017 -28.262  1.00  0.00           C  
ATOM   1213  H4'   C A  39      74.200  19.051 -27.957  1.00  0.00           H  
ATOM   1214  O4'   C A  39      75.349  18.177 -29.450  1.00  0.00           O  
ATOM   1215  C1'   C A  39      75.705  16.855 -29.089  1.00  0.00           C  
ATOM   1216  H1'   C A  39      74.860  16.222 -29.450  1.00  0.00           H  
ATOM   1217  N1    C A  39      76.967  16.383 -29.733  1.00  0.00           N  
ATOM   1218  C6    C A  39      77.807  17.278 -30.362  1.00  0.00           C  
ATOM   1219  H6    C A  39      77.499  18.328 -30.333  1.00  0.00           H  
ATOM   1220  C5    C A  39      78.928  16.867 -30.975  1.00  0.00           C  
ATOM   1221  H5    C A  39      79.593  17.558 -31.489  1.00  0.00           H  
ATOM   1222  C2    C A  39      77.301  15.029 -29.708  1.00  0.00           C  
ATOM   1223  O2    C A  39      76.546  14.218 -29.153  1.00  0.00           O  
ATOM   1224  N3    C A  39      78.436  14.603 -30.297  1.00  0.00           N  
ATOM   1225  C4    C A  39      79.230  15.472 -30.935  1.00  0.00           C  
ATOM   1226  N4    C A  39      80.315  14.996 -31.541  1.00  0.00           N  
ATOM   1227  H41   C A  39      80.731  15.485 -32.298  1.00  0.00           H  
ATOM   1228  H42   C A  39      80.503  14.014 -31.442  1.00  0.00           H  
ATOM   1229  C2'   C A  39      75.760  16.786 -27.573  1.00  0.00           C  
ATOM   1230  H2'   C A  39      76.580  16.130 -27.218  1.00  0.00           H  
ATOM   1231  O2'   C A  39      74.521  16.317 -27.080  1.00  0.00           O  
ATOM   1232 'HO2   C A  39      74.605  16.196 -26.121  1.00  0.00           H  
ATOM   1233  C3'   C A  39      76.034  18.240 -27.171  1.00  0.00           C  
ATOM   1234  H3'   C A  39      77.110  18.489 -27.316  1.00  0.00           H  
ATOM   1235  O3'   C A  39      75.569  18.629 -25.853  1.00  0.00           O  
ATOM   1236  P     A A  40      76.253  18.113 -24.530  1.00  0.00           P  
ATOM   1237  OP1   A A  40      75.766  18.901 -23.380  1.00  0.00           O  
ATOM   1238  OP2   A A  40      77.719  18.035 -24.720  1.00  0.00           O1-
ATOM   1239  O5'   A A  40      75.746  16.628 -24.381  1.00  0.00           O  
ATOM   1240  C5'   A A  40      74.467  16.237 -23.847  1.00  0.00           C  
ATOM   1241 1H5'   A A  40      73.643  16.676 -24.457  1.00  0.00           H  
ATOM   1242 2H5'   A A  40      74.353  16.609 -22.802  1.00  0.00           H  
ATOM   1243  C4'   A A  40      74.290  14.696 -23.828  1.00  0.00           C  
ATOM   1244  H4'   A A  40      73.231  14.426 -23.627  1.00  0.00           H  
ATOM   1245  O4'   A A  40      74.656  14.107 -25.114  1.00  0.00           O  
ATOM   1246  C1'   A A  40      75.360  12.886 -24.906  1.00  0.00           C  
ATOM   1247  H1'   A A  40      74.846  12.107 -25.515  1.00  0.00           H  
ATOM   1248  N9    A A  40      76.765  13.014 -25.340  1.00  0.00           N  
ATOM   1249  C5    A A  40      78.843  12.685 -25.983  1.00  0.00           C  
ATOM   1250  N7    A A  40      78.666  14.054 -25.958  1.00  0.00           N  
ATOM   1251  C8    A A  40      77.425  14.195 -25.583  1.00  0.00           C  
ATOM   1252  H8    A A  40      76.926  15.151 -25.477  1.00  0.00           H  
ATOM   1253  N1    A A  40      79.811  10.552 -26.315  1.00  0.00           N  
ATOM   1254  C2    A A  40      78.617  10.052 -25.967  1.00  0.00           C  
ATOM   1255  H2    A A  40      78.546   8.959 -25.984  1.00  0.00           H  
ATOM   1256  N3    A A  40      77.502  10.692 -25.591  1.00  0.00           N  
ATOM   1257  C4    A A  40      77.683  12.023 -25.617  1.00  0.00           C  
ATOM   1258  C6    A A  40      79.955  11.900 -26.334  1.00  0.00           C  
ATOM   1259  N6    A A  40      81.119  12.459 -26.704  1.00  0.00           N  
ATOM   1260  H61   A A  40      81.223  13.453 -26.701  1.00  0.00           H  
ATOM   1261  H62   A A  40      81.759  11.934 -27.281  1.00  0.00           H  
ATOM   1262  C2'   A A  40      75.228  12.549 -23.431  1.00  0.00           C  
ATOM   1263  H2'   A A  40      76.103  11.981 -23.047  1.00  0.00           H  
ATOM   1264  O2'   A A  40      74.040  11.805 -23.215  1.00  0.00           O  
ATOM   1265 'HO2   A A  40      73.897  11.765 -22.241  1.00  0.00           H  
ATOM   1266  C3'   A A  40      75.159  13.953 -22.804  1.00  0.00           C  
ATOM   1267  H3'   A A  40      76.155  14.440 -22.831  1.00  0.00           H  
ATOM   1268  O3'   A A  40      74.576  14.086 -21.495  1.00  0.00           O  
ATOM   1269  P     C A  41      74.780  13.092 -20.297  1.00  0.00           P  
ATOM   1270  OP1   C A  41      73.945  11.898 -20.575  1.00  0.00           O  
ATOM   1271  OP2   C A  41      74.539  13.806 -19.029  1.00  0.00           O1-
ATOM   1272  O5'   C A  41      76.311  12.695 -20.425  1.00  0.00           O  
ATOM   1273  C5'   C A  41      76.692  11.320 -20.147  1.00  0.00           C  
ATOM   1274 1H5'   C A  41      76.043  10.601 -20.703  1.00  0.00           H  
ATOM   1275 2H5'   C A  41      76.589  11.108 -19.057  1.00  0.00           H  
ATOM   1276  C4'   C A  41      78.142  11.006 -20.556  1.00  0.00           C  
ATOM   1277  H4'   C A  41      78.343   9.916 -20.478  1.00  0.00           H  
ATOM   1278  O4'   C A  41      78.386  11.396 -21.941  1.00  0.00           O  
ATOM   1279  C1'   C A  41      79.725  11.841 -22.068  1.00  0.00           C  
ATOM   1280  H1'   C A  41      80.190  11.132 -22.793  1.00  0.00           H  
ATOM   1281  N1    C A  41      79.833  13.225 -22.588  1.00  0.00           N  
ATOM   1282  C6    C A  41      78.818  14.125 -22.367  1.00  0.00           C  
ATOM   1283  H6    C A  41      77.947  13.740 -21.825  1.00  0.00           H  
ATOM   1284  C5    C A  41      78.889  15.375 -22.845  1.00  0.00           C  
ATOM   1285  H5    C A  41      78.069  16.085 -22.745  1.00  0.00           H  
ATOM   1286  C2    C A  41      81.004  13.636 -23.219  1.00  0.00           C  
ATOM   1287  O2    C A  41      81.932  12.822 -23.353  1.00  0.00           O  
ATOM   1288  N3    C A  41      81.118  14.907 -23.666  1.00  0.00           N  
ATOM   1289  C4    C A  41      80.071  15.749 -23.552  1.00  0.00           C  
ATOM   1290  N4    C A  41      80.142  16.943 -24.128  1.00  0.00           N  
ATOM   1291  H41   C A  41      79.267  17.429 -24.320  1.00  0.00           H  
ATOM   1292  H42   C A  41      80.903  17.120 -24.739  1.00  0.00           H  
ATOM   1293  C2'   C A  41      80.406  11.691 -20.720  1.00  0.00           C  
ATOM   1294  H2'   C A  41      81.093  12.532 -20.492  1.00  0.00           H  
ATOM   1295  O2'   C A  41      81.112  10.465 -20.670  1.00  0.00           O  
ATOM   1296 'HO2   C A  41      81.439  10.341 -19.760  1.00  0.00           H  
ATOM   1297  C3'   C A  41      79.225  11.728 -19.751  1.00  0.00           C  
ATOM   1298  H3'   C A  41      78.857  12.772 -19.618  1.00  0.00           H  
ATOM   1299  O3'   C A  41      79.443  11.067 -18.481  1.00  0.00           O  
ATOM   1300  P     C A  42      80.403  11.775 -17.441  1.00  0.00           P  
ATOM   1301  OP1   C A  42      80.023  11.368 -16.072  1.00  0.00           O  
ATOM   1302  OP2   C A  42      80.494  13.217 -17.763  1.00  0.00           O1-
ATOM   1303  O5'   C A  42      81.784  11.127 -17.834  1.00  0.00           O  
ATOM   1304  C5'   C A  42      82.277   9.900 -17.266  1.00  0.00           C  
ATOM   1305 1H5'   C A  42      81.561   9.071 -17.466  1.00  0.00           H  
ATOM   1306 2H5'   C A  42      82.389  10.005 -16.161  1.00  0.00           H  
ATOM   1307  C4'   C A  42      83.653   9.501 -17.848  1.00  0.00           C  
ATOM   1308  H4'   C A  42      83.897   8.451 -17.580  1.00  0.00           H  
ATOM   1309  O4'   C A  42      83.652   9.589 -19.309  1.00  0.00           O  
ATOM   1310  C1'   C A  42      84.912  10.085 -19.757  1.00  0.00           C  
ATOM   1311  H1'   C A  42      85.306   9.308 -20.454  1.00  0.00           H  
ATOM   1312  N1    C A  42      84.793  11.386 -20.485  1.00  0.00           N  
ATOM   1313  C6    C A  42      83.802  12.267 -20.126  1.00  0.00           C  
ATOM   1314  H6    C A  42      83.156  11.946 -19.315  1.00  0.00           H  
ATOM   1315  C5    C A  42      83.610  13.420 -20.779  1.00  0.00           C  
ATOM   1316  H5    C A  42      82.786  14.091 -20.542  1.00  0.00           H  
ATOM   1317  C2    C A  42      85.702  11.755 -21.476  1.00  0.00           C  
ATOM   1318  O2    C A  42      86.645  11.000 -21.755  1.00  0.00           O  
ATOM   1319  N3    C A  42      85.526  12.920 -22.141  1.00  0.00           N  
ATOM   1320  C4    C A  42      84.486  13.716 -21.857  1.00  0.00           C  
ATOM   1321  N4    C A  42      84.261  14.782 -22.619  1.00  0.00           N  
ATOM   1322  H41   C A  42      83.323  14.991 -22.898  1.00  0.00           H  
ATOM   1323  H42   C A  42      84.996  15.059 -23.251  1.00  0.00           H  
ATOM   1324  C2'   C A  42      85.830  10.160 -18.554  1.00  0.00           C  
ATOM   1325  H2'   C A  42      86.555  10.998 -18.620  1.00  0.00           H  
ATOM   1326  O2'   C A  42      86.523   8.940 -18.376  1.00  0.00           O  
ATOM   1327 'HO2   C A  42      86.767   8.957 -17.440  1.00  0.00           H  
ATOM   1328  C3'   C A  42      84.843  10.372 -17.409  1.00  0.00           C  
ATOM   1329  H3'   C A  42      84.467  11.422 -17.393  1.00  0.00           H  
ATOM   1330  O3'   C A  42      85.330   9.928 -16.120  1.00  0.00           O  
ATOM   1331  P     C A  43      86.033  10.967 -15.156  1.00  0.00           P  
ATOM   1332  OP1   C A  43      86.498  10.239 -13.956  1.00  0.00           O  
ATOM   1333  OP2   C A  43      85.156  12.139 -14.979  1.00  0.00           O1-
ATOM   1334  O5'   C A  43      87.276  11.420 -16.017  1.00  0.00           O  
ATOM   1335  C5'   C A  43      88.533  10.710 -15.955  1.00  0.00           C  
ATOM   1336 1H5'   C A  43      88.395   9.646 -16.251  1.00  0.00           H  
ATOM   1337 2H5'   C A  43      88.936  10.731 -14.914  1.00  0.00           H  
ATOM   1338  C4'   C A  43      89.599  11.330 -16.881  1.00  0.00           C  
ATOM   1339  H4'   C A  43      90.498  10.680 -16.938  1.00  0.00           H  
ATOM   1340  O4'   C A  43      89.088  11.487 -18.239  1.00  0.00           O  
ATOM   1341  C1'   C A  43      89.612  12.678 -18.808  1.00  0.00           C  
ATOM   1342  H1'   C A  43      90.194  12.345 -19.699  1.00  0.00           H  
ATOM   1343  N1    C A  43      88.549  13.633 -19.218  1.00  0.00           N  
ATOM   1344  C6    C A  43      87.423  13.763 -18.437  1.00  0.00           C  
ATOM   1345  H6    C A  43      87.349  13.079 -17.587  1.00  0.00           H  
ATOM   1346  C5    C A  43      86.468  14.653 -18.739  1.00  0.00           C  
ATOM   1347  H5    C A  43      85.570  14.764 -18.134  1.00  0.00           H  
ATOM   1348  C2    C A  43      88.726  14.465 -20.322  1.00  0.00           C  
ATOM   1349  O2    C A  43      89.761  14.375 -20.997  1.00  0.00           O  
ATOM   1350  N3    C A  43      87.777  15.373 -20.637  1.00  0.00           N  
ATOM   1351  C4    C A  43      86.685  15.495 -19.870  1.00  0.00           C  
ATOM   1352  N4    C A  43      85.816  16.460 -20.163  1.00  0.00           N  
ATOM   1353  H41   C A  43      85.016  16.644 -19.607  1.00  0.00           H  
ATOM   1354  H42   C A  43      86.033  17.062 -20.938  1.00  0.00           H  
ATOM   1355  C2'   C A  43      90.570  13.304 -17.803  1.00  0.00           C  
ATOM   1356  H2'   C A  43      90.501  14.415 -17.786  1.00  0.00           H  
ATOM   1357  O2'   C A  43      91.908  12.926 -18.061  1.00  0.00           O  
ATOM   1358 'HO2   C A  43      92.414  13.261 -17.302  1.00  0.00           H  
ATOM   1359  C3'   C A  43      90.069  12.731 -16.475  1.00  0.00           C  
ATOM   1360  H3'   C A  43      89.153  13.268 -16.135  1.00  0.00           H  
ATOM   1361  O3'   C A  43      91.060  12.631 -15.424  1.00  0.00           O  
ATOM   1362  P     U A  44      91.456  13.938 -14.639  1.00  0.00           P  
ATOM   1363  OP1   U A  44      92.179  13.570 -13.405  1.00  0.00           O  
ATOM   1364  OP2   U A  44      90.281  14.824 -14.514  1.00  0.00           O1-
ATOM   1365  O5'   U A  44      92.473  14.619 -15.648  1.00  0.00           O  
ATOM   1366  C5'   U A  44      93.722  15.180 -15.173  1.00  0.00           C  
ATOM   1367 1H5'   U A  44      94.506  14.389 -15.179  1.00  0.00           H  
ATOM   1368 2H5'   U A  44      93.634  15.519 -14.113  1.00  0.00           H  
ATOM   1369  C4'   U A  44      94.256  16.376 -16.012  1.00  0.00           C  
ATOM   1370  H4'   U A  44      94.915  16.005 -16.827  1.00  0.00           H  
ATOM   1371  O4'   U A  44      93.190  17.188 -16.607  1.00  0.00           O  
ATOM   1372  C1'   U A  44      93.027  18.380 -15.863  1.00  0.00           C  
ATOM   1373  H1'   U A  44      93.501  19.180 -16.477  1.00  0.00           H  
ATOM   1374  N1    U A  44      91.587  18.633 -15.627  1.00  0.00           N  
ATOM   1375  C6    U A  44      90.839  17.690 -14.966  1.00  0.00           C  
ATOM   1376  H6    U A  44      91.395  16.809 -14.640  1.00  0.00           H  
ATOM   1377  C2    U A  44      90.994  19.722 -16.208  1.00  0.00           C  
ATOM   1378  O2    U A  44      91.609  20.533 -16.890  1.00  0.00           O  
ATOM   1379  N3    U A  44      89.646  19.833 -16.003  1.00  0.00           N  
ATOM   1380  H3    U A  44      89.197  20.601 -16.459  1.00  0.00           H  
ATOM   1381  C4    U A  44      88.819  18.888 -15.437  1.00  0.00           C  
ATOM   1382  O4    U A  44      87.603  19.043 -15.498  1.00  0.00           O  
ATOM   1383  C5    U A  44      89.504  17.776 -14.850  1.00  0.00           C  
ATOM   1384  H5    U A  44      88.925  16.964 -14.412  1.00  0.00           H  
ATOM   1385  C2'   U A  44      93.850  18.247 -14.596  1.00  0.00           C  
ATOM   1386  H2'   U A  44      93.286  17.725 -13.793  1.00  0.00           H  
ATOM   1387  O2'   U A  44      94.343  19.488 -14.140  1.00  0.00           O  
ATOM   1388 'HO2   U A  44      95.163  19.622 -14.643  1.00  0.00           H  
ATOM   1389  C3'   U A  44      95.000  17.377 -15.098  1.00  0.00           C  
ATOM   1390  H3'   U A  44      95.426  16.826 -14.225  1.00  0.00           H  
ATOM   1391  O3'   U A  44      96.027  18.129 -15.799  1.00  0.00           O  
ATOM   1392  P     C A  45      97.484  17.514 -15.879  1.00  0.00           P  
ATOM   1393  OP1   C A  45      97.401  16.176 -16.499  1.00  0.00           O  
ATOM   1394  OP2   C A  45      98.111  17.603 -14.546  1.00  0.00           O1-
ATOM   1395  O5'   C A  45      98.180  18.515 -16.883  1.00  0.00           O  
ATOM   1396  C5'   C A  45      99.456  18.194 -17.491  1.00  0.00           C  
ATOM   1397 1H5'   C A  45      99.529  17.110 -17.746  1.00  0.00           H  
ATOM   1398 2H5'   C A  45     100.271  18.438 -16.772  1.00  0.00           H  
ATOM   1399  C4'   C A  45      99.726  18.993 -18.788  1.00  0.00           C  
ATOM   1400  H4'   C A  45     100.735  18.756 -19.187  1.00  0.00           H  
ATOM   1401  O4'   C A  45      98.768  18.621 -19.828  1.00  0.00           O  
ATOM   1402  C1'   C A  45      98.287  19.803 -20.471  1.00  0.00           C  
ATOM   1403  H1'   C A  45      98.383  19.612 -21.564  1.00  0.00           H  
ATOM   1404  N1    C A  45      96.845  20.089 -20.161  1.00  0.00           N  
ATOM   1405  C6    C A  45      96.207  19.329 -19.203  1.00  0.00           C  
ATOM   1406  H6    C A  45      96.807  18.572 -18.697  1.00  0.00           H  
ATOM   1407  C5    C A  45      94.916  19.499 -18.914  1.00  0.00           C  
ATOM   1408  H5    C A  45      94.412  18.877 -18.181  1.00  0.00           H  
ATOM   1409  C2    C A  45      96.107  21.044 -20.869  1.00  0.00           C  
ATOM   1410  O2    C A  45      96.650  21.697 -21.773  1.00  0.00           O  
ATOM   1411  N3    C A  45      94.796  21.234 -20.582  1.00  0.00           N  
ATOM   1412  C4    C A  45      94.201  20.484 -19.640  1.00  0.00           C  
ATOM   1413  N4    C A  45      92.903  20.649 -19.403  1.00  0.00           N  
ATOM   1414  H41   C A  45      92.491  20.291 -18.565  1.00  0.00           H  
ATOM   1415  H42   C A  45      92.355  21.286 -19.951  1.00  0.00           H  
ATOM   1416  C2'   C A  45      99.242  20.927 -20.091  1.00  0.00           C  
ATOM   1417  H2'   C A  45      98.761  21.929 -20.106  1.00  0.00           H  
ATOM   1418  O2'   C A  45     100.351  20.902 -20.979  1.00  0.00           O  
ATOM   1419 'HO2   C A  45     101.038  21.494 -20.591  1.00  0.00           H  
ATOM   1420  C3'   C A  45      99.626  20.524 -18.656  1.00  0.00           C  
ATOM   1421  H3'   C A  45      98.781  20.742 -17.968  1.00  0.00           H  
ATOM   1422  O3'   C A  45     100.859  21.025 -18.104  1.00  0.00           O  
ATOM   1423  P     A A  46     101.517  22.428 -18.336  1.00  0.00           P  
ATOM   1424  OP1   A A  46     102.054  22.440 -19.719  1.00  0.00           O  
ATOM   1425  OP2   A A  46     102.486  22.699 -17.253  1.00  0.00           O1-
ATOM   1426  O5'   A A  46     100.306  23.451 -18.252  1.00  0.00           O  
ATOM   1427  C5'   A A  46     100.591  24.847 -18.563  1.00  0.00           C  
ATOM   1428 1H5'   A A  46     101.388  24.942 -19.341  1.00  0.00           H  
ATOM   1429 2H5'   A A  46     100.966  25.362 -17.649  1.00  0.00           H  
ATOM   1430  C4'   A A  46      99.390  25.665 -19.105  1.00  0.00           C  
ATOM   1431  H4'   A A  46      99.763  26.370 -19.880  1.00  0.00           H  
ATOM   1432  O4'   A A  46      98.368  24.837 -19.743  1.00  0.00           O  
ATOM   1433  C1'   A A  46      97.134  25.529 -19.686  1.00  0.00           C  
ATOM   1434  H1'   A A  46      96.840  25.732 -20.741  1.00  0.00           H  
ATOM   1435  N9    A A  46      96.087  24.745 -19.036  1.00  0.00           N  
ATOM   1436  C5    A A  46      94.118  24.094 -18.320  1.00  0.00           C  
ATOM   1437  N7    A A  46      95.035  23.180 -17.810  1.00  0.00           N  
ATOM   1438  C8    A A  46      96.196  23.618 -18.255  1.00  0.00           C  
ATOM   1439  H8    A A  46      97.173  23.162 -18.060  1.00  0.00           H  
ATOM   1440  N1    A A  46      92.108  25.246 -18.840  1.00  0.00           N  
ATOM   1441  C2    A A  46      92.866  26.105 -19.530  1.00  0.00           C  
ATOM   1442  H2    A A  46      92.332  26.918 -20.035  1.00  0.00           H  
ATOM   1443  N3    A A  46      94.182  26.073 -19.737  1.00  0.00           N  
ATOM   1444  C4    A A  46      94.755  25.055 -19.077  1.00  0.00           C  
ATOM   1445  C6    A A  46      92.713  24.212 -18.209  1.00  0.00           C  
ATOM   1446  N6    A A  46      91.909  23.358 -17.554  1.00  0.00           N  
ATOM   1447  H61   A A  46      92.259  22.483 -17.215  1.00  0.00           H  
ATOM   1448  H62   A A  46      90.926  23.458 -17.693  1.00  0.00           H  
ATOM   1449  C2'   A A  46      97.365  26.845 -18.965  1.00  0.00           C  
ATOM   1450  H2'   A A  46      96.513  27.138 -18.316  1.00  0.00           H  
ATOM   1451  O2'   A A  46      97.617  27.867 -19.913  1.00  0.00           O  
ATOM   1452 'HO2   A A  46      97.482  28.718 -19.460  1.00  0.00           H  
ATOM   1453  C3'   A A  46      98.594  26.526 -18.115  1.00  0.00           C  
ATOM   1454  H3'   A A  46      98.336  25.853 -17.265  1.00  0.00           H  
ATOM   1455  O3'   A A  46      99.366  27.678 -17.693  1.00  0.00           O  
ATOM   1456  P     G A  47      98.862  28.508 -16.440  1.00  0.00           P  
ATOM   1457  OP1   G A  47     100.011  29.223 -15.846  1.00  0.00           O  
ATOM   1458  OP2   G A  47      98.068  27.630 -15.554  1.00  0.00           O1-
ATOM   1459  O5'   G A  47      97.866  29.556 -17.079  1.00  0.00           O  
ATOM   1460  C5'   G A  47      98.301  30.593 -17.984  1.00  0.00           C  
ATOM   1461 1H5'   G A  47      99.021  30.186 -18.733  1.00  0.00           H  
ATOM   1462 2H5'   G A  47      98.819  31.399 -17.414  1.00  0.00           H  
ATOM   1463  C4'   G A  47      97.126  31.232 -18.763  1.00  0.00           C  
ATOM   1464  H4'   G A  47      97.501  31.748 -19.672  1.00  0.00           H  
ATOM   1465  O4'   G A  47      96.185  30.209 -19.207  1.00  0.00           O  
ATOM   1466  C1'   G A  47      94.849  30.662 -19.024  1.00  0.00           C  
ATOM   1467  H1'   G A  47      94.344  30.562 -20.012  1.00  0.00           H  
ATOM   1468  N9    G A  47      94.119  29.827 -18.041  1.00  0.00           N  
ATOM   1469  C4    G A  47      92.762  29.798 -17.802  1.00  0.00           C  
ATOM   1470  N2    G A  47      89.570  31.038 -18.306  1.00  0.00           N  
ATOM   1471  H21   G A  47      89.738  31.777 -18.946  1.00  0.00           H  
ATOM   1472  H22   G A  47      88.676  30.929 -17.864  1.00  0.00           H  
ATOM   1473  N3    G A  47      91.826  30.570 -18.387  1.00  0.00           N  
ATOM   1474  C2    G A  47      90.603  30.310 -17.934  1.00  0.00           C  
ATOM   1475  N1    G A  47      90.327  29.314 -17.041  1.00  0.00           N  
ATOM   1476  H1    G A  47      89.371  29.168 -16.761  1.00  0.00           H  
ATOM   1477  C6    G A  47      91.255  28.461 -16.471  1.00  0.00           C  
ATOM   1478  O6    G A  47      90.925  27.570 -15.682  1.00  0.00           O  
ATOM   1479  C5    G A  47      92.576  28.801 -16.859  1.00  0.00           C  
ATOM   1480  N7    G A  47      93.788  28.264 -16.452  1.00  0.00           N  
ATOM   1481  C8    G A  47      94.676  28.894 -17.186  1.00  0.00           C  
ATOM   1482  H8    G A  47      95.752  28.719 -17.152  1.00  0.00           H  
ATOM   1483  C2'   G A  47      94.911  32.131 -18.649  1.00  0.00           C  
ATOM   1484  H2'   G A  47      94.096  32.429 -17.956  1.00  0.00           H  
ATOM   1485  O2'   G A  47      94.868  32.942 -19.808  1.00  0.00           O  
ATOM   1486 'HO2   G A  47      95.330  33.745 -19.532  1.00  0.00           H  
ATOM   1487  C3'   G A  47      96.280  32.248 -17.978  1.00  0.00           C  
ATOM   1488  H3'   G A  47      96.241  31.878 -16.927  1.00  0.00           H  
ATOM   1489  O3'   G A  47      96.877  33.561 -18.096  1.00  0.00           O  
ATOM   1490  P     C A  48      96.841  34.608 -16.921  1.00  0.00           P  
ATOM   1491  OP1   C A  48      97.365  35.882 -17.461  1.00  0.00           O  
ATOM   1492  OP2   C A  48      97.507  34.020 -15.745  1.00  0.00           O1-
ATOM   1493  O5'   C A  48      95.288  34.739 -16.639  1.00  0.00           O  
ATOM   1494  C5'   C A  48      94.529  35.793 -17.283  1.00  0.00           C  
ATOM   1495 1H5'   C A  48      94.677  35.760 -18.387  1.00  0.00           H  
ATOM   1496 2H5'   C A  48      94.874  36.790 -16.918  1.00  0.00           H  
ATOM   1497  C4'   C A  48      93.009  35.703 -17.021  1.00  0.00           C  
ATOM   1498  H4'   C A  48      92.462  36.374 -17.717  1.00  0.00           H  
ATOM   1499  O4'   C A  48      92.511  34.357 -17.260  1.00  0.00           O  
ATOM   1500  C1'   C A  48      91.513  34.040 -16.299  1.00  0.00           C  
ATOM   1501  H1'   C A  48      90.600  33.812 -16.899  1.00  0.00           H  
ATOM   1502  N1    C A  48      91.857  32.838 -15.486  1.00  0.00           N  
ATOM   1503  C6    C A  48      93.176  32.473 -15.324  1.00  0.00           C  
ATOM   1504  H6    C A  48      93.913  33.120 -15.806  1.00  0.00           H  
ATOM   1505  C5    C A  48      93.514  31.362 -14.656  1.00  0.00           C  
ATOM   1506  H5    C A  48      94.546  31.024 -14.579  1.00  0.00           H  
ATOM   1507  C2    C A  48      90.860  32.101 -14.851  1.00  0.00           C  
ATOM   1508  O2    C A  48      89.680  32.468 -14.936  1.00  0.00           O  
ATOM   1509  N3    C A  48      91.182  30.976 -14.175  1.00  0.00           N  
ATOM   1510  C4    C A  48      92.459  30.576 -14.112  1.00  0.00           C  
ATOM   1511  N4    C A  48      92.704  29.365 -13.614  1.00  0.00           N  
ATOM   1512  H41   C A  48      93.424  28.860 -14.093  1.00  0.00           H  
ATOM   1513  H42   C A  48      91.878  28.837 -13.404  1.00  0.00           H  
ATOM   1514  C2'   C A  48      91.243  35.282 -15.469  1.00  0.00           C  
ATOM   1515  H2'   C A  48      91.027  35.050 -14.403  1.00  0.00           H  
ATOM   1516  O2'   C A  48      90.173  36.028 -16.020  1.00  0.00           O  
ATOM   1517 'HO2   C A  48      90.340  36.924 -15.696  1.00  0.00           H  
ATOM   1518  C3'   C A  48      92.552  36.060 -15.599  1.00  0.00           C  
ATOM   1519  H3'   C A  48      93.328  35.655 -14.908  1.00  0.00           H  
ATOM   1520  O3'   C A  48      92.400  37.492 -15.494  1.00  0.00           O  
ATOM   1521  P     A A  49      92.578  38.257 -14.129  1.00  0.00           P  
ATOM   1522  OP1   A A  49      91.996  39.606 -14.320  1.00  0.00           O  
ATOM   1523  OP2   A A  49      93.987  38.168 -13.703  1.00  0.00           O1-
ATOM   1524  O5'   A A  49      91.662  37.420 -13.135  1.00  0.00           O  
ATOM   1525  C5'   A A  49      90.399  38.000 -12.715  1.00  0.00           C  
ATOM   1526 1H5'   A A  49      89.765  38.221 -13.604  1.00  0.00           H  
ATOM   1527 2H5'   A A  49      90.572  38.961 -12.173  1.00  0.00           H  
ATOM   1528  C4'   A A  49      89.568  37.094 -11.780  1.00  0.00           C  
ATOM   1529  H4'   A A  49      88.515  37.447 -11.761  1.00  0.00           H  
ATOM   1530  O4'   A A  49      89.546  35.710 -12.234  1.00  0.00           O  
ATOM   1531  C1'   A A  49      89.300  34.874 -11.121  1.00  0.00           C  
ATOM   1532  H1'   A A  49      88.273  34.468 -11.273  1.00  0.00           H  
ATOM   1533  N9    A A  49      90.244  33.758 -11.056  1.00  0.00           N  
ATOM   1534  C5    A A  49      91.128  31.781 -10.687  1.00  0.00           C  
ATOM   1535  N7    A A  49      92.104  32.519 -11.348  1.00  0.00           N  
ATOM   1536  C8    A A  49      91.532  33.694 -11.537  1.00  0.00           C  
ATOM   1537  H8    A A  49      91.986  34.556 -12.037  1.00  0.00           H  
ATOM   1538  N1    A A  49      89.948  30.004  -9.640  1.00  0.00           N  
ATOM   1539  C2    A A  49      88.948  30.877  -9.464  1.00  0.00           C  
ATOM   1540  H2    A A  49      88.053  30.487  -8.964  1.00  0.00           H  
ATOM   1541  N3    A A  49      88.849  32.128  -9.909  1.00  0.00           N  
ATOM   1542  C4    A A  49      89.988  32.535 -10.491  1.00  0.00           C  
ATOM   1543  C6    A A  49      91.072  30.433 -10.261  1.00  0.00           C  
ATOM   1544  N6    A A  49      92.012  29.506 -10.520  1.00  0.00           N  
ATOM   1545  H61   A A  49      92.673  29.735 -11.234  1.00  0.00           H  
ATOM   1546  H62   A A  49      91.706  28.556 -10.472  1.00  0.00           H  
ATOM   1547  C2'   A A  49      89.314  35.724  -9.861  1.00  0.00           C  
ATOM   1548  H2'   A A  49      89.901  35.257  -9.045  1.00  0.00           H  
ATOM   1549  O2'   A A  49      87.989  35.955  -9.422  1.00  0.00           O  
ATOM   1550 'HO2   A A  49      88.058  36.360  -8.539  1.00  0.00           H  
ATOM   1551  C3'   A A  49      90.010  37.013 -10.317  1.00  0.00           C  
ATOM   1552  H3'   A A  49      91.116  36.881 -10.342  1.00  0.00           H  
ATOM   1553  O3'   A A  49      89.619  38.216  -9.609  1.00  0.00           O  
ATOM   1554  P     G A  50      90.249  38.536  -8.194  1.00  0.00           P  
ATOM   1555  OP1   G A  50      89.822  39.896  -7.792  1.00  0.00           O  
ATOM   1556  OP2   G A  50      91.696  38.249  -8.225  1.00  0.00           O1-
ATOM   1557  O5'   G A  50      89.542  37.469  -7.254  1.00  0.00           O  
ATOM   1558  C5'   G A  50      88.405  37.857  -6.443  1.00  0.00           C  
ATOM   1559 1H5'   G A  50      87.612  38.302  -7.087  1.00  0.00           H  
ATOM   1560 2H5'   G A  50      88.708  38.627  -5.694  1.00  0.00           H  
ATOM   1561  C4'   G A  50      87.771  36.676  -5.674  1.00  0.00           C  
ATOM   1562  H4'   G A  50      86.731  36.926  -5.375  1.00  0.00           H  
ATOM   1563  O4'   G A  50      87.701  35.488  -6.515  1.00  0.00           O  
ATOM   1564  C1'   G A  50      87.937  34.334  -5.722  1.00  0.00           C  
ATOM   1565  H1'   G A  50      87.052  33.671  -5.857  1.00  0.00           H  
ATOM   1566  N9    G A  50      89.150  33.608  -6.149  1.00  0.00           N  
ATOM   1567  C4    G A  50      89.407  32.275  -5.950  1.00  0.00           C  
ATOM   1568  N2    G A  50      88.557  29.251  -4.519  1.00  0.00           N  
ATOM   1569  H21   G A  50      87.692  29.486  -4.094  1.00  0.00           H  
ATOM   1570  H22   G A  50      89.026  28.393  -4.299  1.00  0.00           H  
ATOM   1571  N3    G A  50      88.607  31.399  -5.309  1.00  0.00           N  
ATOM   1572  C2    G A  50      89.163  30.207  -5.192  1.00  0.00           C  
ATOM   1573  N1    G A  50      90.378  29.883  -5.727  1.00  0.00           N  
ATOM   1574  H1    G A  50      90.716  28.942  -5.611  1.00  0.00           H  
ATOM   1575  C6    G A  50      91.206  30.739  -6.437  1.00  0.00           C  
ATOM   1576  O6    G A  50      92.282  30.328  -6.894  1.00  0.00           O  
ATOM   1577  C5    G A  50      90.645  32.043  -6.525  1.00  0.00           C  
ATOM   1578  N7    G A  50      91.165  33.209  -7.071  1.00  0.00           N  
ATOM   1579  C8    G A  50      90.253  34.121  -6.798  1.00  0.00           C  
ATOM   1580  H8    G A  50      90.320  35.184  -7.045  1.00  0.00           H  
ATOM   1581  C2'   G A  50      88.015  34.771  -4.275  1.00  0.00           C  
ATOM   1582  H2'   G A  50      88.747  34.169  -3.698  1.00  0.00           H  
ATOM   1583  O2'   G A  50      86.745  34.686  -3.652  1.00  0.00           O  
ATOM   1584 'HO2   G A  50      86.909  34.945  -2.727  1.00  0.00           H  
ATOM   1585  C3'   G A  50      88.496  36.221  -4.395  1.00  0.00           C  
ATOM   1586  H3'   G A  50      89.586  36.258  -4.622  1.00  0.00           H  
ATOM   1587  O3'   G A  50      88.148  37.095  -3.291  1.00  0.00           O  
ATOM   1588  P     G A  51      88.817  36.879  -1.876  1.00  0.00           P  
ATOM   1589  OP1   G A  51      88.650  38.109  -1.070  1.00  0.00           O  
ATOM   1590  OP2   G A  51      90.184  36.347  -2.043  1.00  0.00           O1-
ATOM   1591  O5'   G A  51      87.913  35.743  -1.228  1.00  0.00           O  
ATOM   1592  C5'   G A  51      88.371  35.066  -0.021  1.00  0.00           C  
ATOM   1593 1H5'   G A  51      87.760  35.408   0.842  1.00  0.00           H  
ATOM   1594 2H5'   G A  51      89.430  35.319   0.234  1.00  0.00           H  
ATOM   1595  C4'   G A  51      88.297  33.517  -0.072  1.00  0.00           C  
ATOM   1596  H4'   G A  51      87.339  33.164   0.363  1.00  0.00           H  
ATOM   1597  O4'   G A  51      88.347  33.005  -1.442  1.00  0.00           O  
ATOM   1598  C1'   G A  51      89.088  31.792  -1.466  1.00  0.00           C  
ATOM   1599  H1'   G A  51      88.468  31.033  -1.992  1.00  0.00           H  
ATOM   1600  N9    G A  51      90.387  31.959  -2.153  1.00  0.00           N  
ATOM   1601  C4    G A  51      91.304  30.967  -2.411  1.00  0.00           C  
ATOM   1602  N2    G A  51      92.359  27.682  -2.103  1.00  0.00           N  
ATOM   1603  H21   G A  51      91.498  27.248  -1.869  1.00  0.00           H  
ATOM   1604  H22   G A  51      93.102  27.124  -2.487  1.00  0.00           H  
ATOM   1605  N3    G A  51      91.183  29.660  -2.092  1.00  0.00           N  
ATOM   1606  C2    G A  51      92.279  28.969  -2.378  1.00  0.00           C  
ATOM   1607  N1    G A  51      93.380  29.518  -2.966  1.00  0.00           N  
ATOM   1608  H1    G A  51      94.122  28.904  -3.260  1.00  0.00           H  
ATOM   1609  C6    G A  51      93.518  30.839  -3.359  1.00  0.00           C  
ATOM   1610  O6    G A  51      94.555  31.225  -3.910  1.00  0.00           O  
ATOM   1611  C5    G A  51      92.371  31.601  -3.019  1.00  0.00           C  
ATOM   1612  N7    G A  51      92.138  32.958  -3.143  1.00  0.00           N  
ATOM   1613  C8    G A  51      90.953  33.137  -2.609  1.00  0.00           C  
ATOM   1614  H8    G A  51      90.446  34.103  -2.508  1.00  0.00           H  
ATOM   1615  C2'   G A  51      89.299  31.394  -0.025  1.00  0.00           C  
ATOM   1616  H2'   G A  51      90.215  30.780   0.102  1.00  0.00           H  
ATOM   1617  O2'   G A  51      88.183  30.688   0.497  1.00  0.00           O  
ATOM   1618 'HO2   G A  51      88.346  30.590   1.460  1.00  0.00           H  
ATOM   1619  C3'   G A  51      89.465  32.778   0.610  1.00  0.00           C  
ATOM   1620  H3'   G A  51      90.396  33.260   0.241  1.00  0.00           H  
ATOM   1621  O3'   G A  51      89.394  32.871   2.051  1.00  0.00           O  
ATOM   1622  P     G A  52      90.025  31.784   3.001  1.00  0.00           P  
ATOM   1623  OP1   G A  52      89.104  30.627   3.026  1.00  0.00           O  
ATOM   1624  OP2   G A  52      90.380  32.385   4.307  1.00  0.00           O1-
ATOM   1625  O5'   G A  52      91.354  31.325   2.271  1.00  0.00           O  
ATOM   1626  C5'   G A  52      92.478  32.217   2.103  1.00  0.00           C  
ATOM   1627 1H5'   G A  52      92.706  32.732   3.068  1.00  0.00           H  
ATOM   1628 2H5'   G A  52      92.263  33.003   1.345  1.00  0.00           H  
ATOM   1629  C4'   G A  52      93.724  31.431   1.658  1.00  0.00           C  
ATOM   1630  H4'   G A  52      93.898  31.549   0.567  1.00  0.00           H  
ATOM   1631  O4'   G A  52      94.901  31.932   2.361  1.00  0.00           O  
ATOM   1632  C1'   G A  52      95.760  30.844   2.672  1.00  0.00           C  
ATOM   1633  H1'   G A  52      96.725  31.094   2.175  1.00  0.00           H  
ATOM   1634  N9    G A  52      95.986  30.691   4.127  1.00  0.00           N  
ATOM   1635  C4    G A  52      95.112  30.849   5.187  1.00  0.00           C  
ATOM   1636  N2    G A  52      91.969  31.661   6.383  1.00  0.00           N  
ATOM   1637  H21   G A  52      91.469  31.759   7.229  1.00  0.00           H  
ATOM   1638  H22   G A  52      91.487  31.891   5.517  1.00  0.00           H  
ATOM   1639  N3    G A  52      93.813  31.182   5.113  1.00  0.00           N  
ATOM   1640  C2    G A  52      93.233  31.297   6.287  1.00  0.00           C  
ATOM   1641  N1    G A  52      93.886  31.069   7.469  1.00  0.00           N  
ATOM   1642  H1    G A  52      93.384  31.155   8.325  1.00  0.00           H  
ATOM   1643  C6    G A  52      95.222  30.703   7.591  1.00  0.00           C  
ATOM   1644  O6    G A  52      95.707  30.524   8.711  1.00  0.00           O  
ATOM   1645  C5    G A  52      95.857  30.591   6.321  1.00  0.00           C  
ATOM   1646  N7    G A  52      97.168  30.261   5.989  1.00  0.00           N  
ATOM   1647  C8    G A  52      97.189  30.321   4.679  1.00  0.00           C  
ATOM   1648  H8    G A  52      98.063  30.109   4.060  1.00  0.00           H  
ATOM   1649  C2'   G A  52      95.189  29.587   2.045  1.00  0.00           C  
ATOM   1650  H2'   G A  52      95.344  28.687   2.681  1.00  0.00           H  
ATOM   1651  O2'   G A  52      95.763  29.377   0.767  1.00  0.00           O  
ATOM   1652 'HO2   G A  52      95.205  28.727   0.318  1.00  0.00           H  
ATOM   1653  C3'   G A  52      93.704  29.922   1.966  1.00  0.00           C  
ATOM   1654  H3'   G A  52      93.234  29.790   2.966  1.00  0.00           H  
ATOM   1655  O3'   G A  52      92.981  29.182   0.962  1.00  0.00           O  
ATOM   1656 'HO3   G A  52      92.077  29.538   0.976  1.00  0.00           H  
TER    1657        G A  52 
ATOM   1658 'HO5   G B  53      93.525  27.134   1.243  1.00  0.00           H  
ATOM   1659  O5'   G B  53      94.108  26.509   1.702  1.00  0.00           O  
ATOM   1660  C5'   G B  53      94.342  25.385   0.839  1.00  0.00           C  
ATOM   1661 1H5'   G B  53      94.920  25.734  -0.047  1.00  0.00           H  
ATOM   1662 2H5'   G B  53      93.377  24.966   0.476  1.00  0.00           H  
ATOM   1663  C4'   G B  53      95.145  24.277   1.542  1.00  0.00           C  
ATOM   1664  H4'   G B  53      95.929  24.737   2.184  1.00  0.00           H  
ATOM   1665  O4'   G B  53      94.270  23.440   2.372  1.00  0.00           O  
ATOM   1666  C1'   G B  53      94.321  22.108   1.884  1.00  0.00           C  
ATOM   1667  H1'   G B  53      95.099  21.603   2.503  1.00  0.00           H  
ATOM   1668  N9    G B  53      93.035  21.399   1.980  1.00  0.00           N  
ATOM   1669  C4    G B  53      91.800  21.746   1.483  1.00  0.00           C  
ATOM   1670  N2    G B  53      89.882  23.817  -0.480  1.00  0.00           N  
ATOM   1671  H21   G B  53      90.628  24.460  -0.622  1.00  0.00           H  
ATOM   1672  H22   G B  53      89.332  23.638  -1.303  1.00  0.00           H  
ATOM   1673  N3    G B  53      91.499  22.859   0.788  1.00  0.00           N  
ATOM   1674  C2    G B  53      90.296  22.815   0.258  1.00  0.00           C  
ATOM   1675  N1    G B  53      89.399  21.805   0.485  1.00  0.00           N  
ATOM   1676  H1    G B  53      88.526  21.820   0.002  1.00  0.00           H  
ATOM   1677  C6    G B  53      89.646  20.682   1.269  1.00  0.00           C  
ATOM   1678  O6    G B  53      88.766  19.835   1.449  1.00  0.00           O  
ATOM   1679  C5    G B  53      90.966  20.690   1.805  1.00  0.00           C  
ATOM   1680  N7    G B  53      91.656  19.710   2.518  1.00  0.00           N  
ATOM   1681  C8    G B  53      92.883  20.170   2.570  1.00  0.00           C  
ATOM   1682  H8    G B  53      93.729  19.656   3.027  1.00  0.00           H  
ATOM   1683  C2'   G B  53      94.816  22.168   0.465  1.00  0.00           C  
ATOM   1684  H2'   G B  53      93.997  22.463  -0.231  1.00  0.00           H  
ATOM   1685  O2'   G B  53      95.384  20.933   0.072  1.00  0.00           O  
ATOM   1686 'HO2   G B  53      96.108  21.148  -0.546  1.00  0.00           H  
ATOM   1687  C3'   G B  53      95.836  23.303   0.561  1.00  0.00           C  
ATOM   1688  H3'   G B  53      95.895  23.822  -0.426  1.00  0.00           H  
ATOM   1689  O3'   G B  53      97.145  22.902   1.037  1.00  0.00           O  
ATOM   1690  P     C B  54      98.336  22.700   0.015  1.00  0.00           P  
ATOM   1691  OP1   C B  54      99.267  21.683   0.550  1.00  0.00           O  
ATOM   1692  OP2   C B  54      98.905  24.019  -0.330  1.00  0.00           O1-
ATOM   1693  O5'   C B  54      97.583  22.086  -1.241  1.00  0.00           O  
ATOM   1694  C5'   C B  54      97.922  22.424  -2.599  1.00  0.00           C  
ATOM   1695 1H5'   C B  54      98.460  21.554  -3.034  1.00  0.00           H  
ATOM   1696 2H5'   C B  54      98.602  23.306  -2.678  1.00  0.00           H  
ATOM   1697  C4'   C B  54      96.655  22.682  -3.437  1.00  0.00           C  
ATOM   1698  H4'   C B  54      95.766  22.212  -2.960  1.00  0.00           H  
ATOM   1699  O4'   C B  54      96.420  24.123  -3.538  1.00  0.00           O  
ATOM   1700  C1'   C B  54      95.876  24.386  -4.810  1.00  0.00           C  
ATOM   1701  H1'   C B  54      94.832  24.001  -4.787  1.00  0.00           H  
ATOM   1702  N1    C B  54      95.884  25.843  -5.148  1.00  0.00           N  
ATOM   1703  C6    C B  54      96.422  26.289  -6.343  1.00  0.00           C  
ATOM   1704  H6    C B  54      96.922  25.564  -6.985  1.00  0.00           H  
ATOM   1705  C5    C B  54      96.372  27.582  -6.696  1.00  0.00           C  
ATOM   1706  H5    C B  54      96.802  27.951  -7.625  1.00  0.00           H  
ATOM   1707  C2    C B  54      95.163  26.747  -4.357  1.00  0.00           C  
ATOM   1708  O2    C B  54      94.483  26.344  -3.402  1.00  0.00           O  
ATOM   1709  N3    C B  54      95.180  28.058  -4.668  1.00  0.00           N  
ATOM   1710  C4    C B  54      95.726  28.485  -5.806  1.00  0.00           C  
ATOM   1711  N4    C B  54      95.631  29.778  -6.101  1.00  0.00           N  
ATOM   1712  H41   C B  54      95.571  30.097  -7.039  1.00  0.00           H  
ATOM   1713  H42   C B  54      95.201  30.360  -5.399  1.00  0.00           H  
ATOM   1714  C2'   C B  54      96.732  23.515  -5.704  1.00  0.00           C  
ATOM   1715  H2'   C B  54      97.771  23.919  -5.712  1.00  0.00           H  
ATOM   1716  O2'   C B  54      96.261  23.384  -7.032  1.00  0.00           O  
ATOM   1717 'HO2   C B  54      95.419  22.863  -6.991  1.00  0.00           H  
ATOM   1718  C3'   C B  54      96.746  22.198  -4.910  1.00  0.00           C  
ATOM   1719  H3'   C B  54      97.758  21.759  -5.038  1.00  0.00           H  
ATOM   1720  O3'   C B  54      95.805  21.167  -5.243  1.00  0.00           O  
ATOM   1721  P     C B  55      94.271  21.153  -5.561  1.00  0.00           P  
ATOM   1722  OP1   C B  55      93.877  19.757  -5.815  1.00  0.00           O  
ATOM   1723  OP2   C B  55      94.034  22.148  -6.634  1.00  0.00           O1-
ATOM   1724  O5'   C B  55      93.585  21.703  -4.261  1.00  0.00           O  
ATOM   1725  C5'   C B  55      92.415  21.092  -3.661  1.00  0.00           C  
ATOM   1726 1H5'   C B  55      92.736  20.616  -2.707  1.00  0.00           H  
ATOM   1727 2H5'   C B  55      91.974  20.280  -4.290  1.00  0.00           H  
ATOM   1728  C4'   C B  55      91.269  22.082  -3.318  1.00  0.00           C  
ATOM   1729  H4'   C B  55      90.759  21.742  -2.392  1.00  0.00           H  
ATOM   1730  O4'   C B  55      91.765  23.435  -3.066  1.00  0.00           O  
ATOM   1731  C1'   C B  55      90.867  24.382  -3.612  1.00  0.00           C  
ATOM   1732  H1'   C B  55      90.593  25.043  -2.760  1.00  0.00           H  
ATOM   1733  N1    C B  55      91.478  25.202  -4.681  1.00  0.00           N  
ATOM   1734  C6    C B  55      92.327  24.621  -5.594  1.00  0.00           C  
ATOM   1735  H6    C B  55      92.570  23.569  -5.418  1.00  0.00           H  
ATOM   1736  C5    C B  55      92.873  25.342  -6.586  1.00  0.00           C  
ATOM   1737  H5    C B  55      93.577  24.907  -7.293  1.00  0.00           H  
ATOM   1738  C2    C B  55      91.078  26.521  -4.854  1.00  0.00           C  
ATOM   1739  O2    C B  55      90.197  26.994  -4.120  1.00  0.00           O  
ATOM   1740  N3    C B  55      91.662  27.274  -5.805  1.00  0.00           N  
ATOM   1741  C4    C B  55      92.537  26.727  -6.653  1.00  0.00           C  
ATOM   1742  N4    C B  55      93.056  27.517  -7.590  1.00  0.00           N  
ATOM   1743  H41   C B  55      93.073  27.152  -8.517  1.00  0.00           H  
ATOM   1744  H42   C B  55      92.814  28.488  -7.491  1.00  0.00           H  
ATOM   1745  C2'   C B  55      89.630  23.653  -4.078  1.00  0.00           C  
ATOM   1746  H2'   C B  55      89.192  24.109  -4.994  1.00  0.00           H  
ATOM   1747  O2'   C B  55      88.643  23.606  -3.059  1.00  0.00           O  
ATOM   1748 'HO2   C B  55      87.929  23.092  -3.471  1.00  0.00           H  
ATOM   1749  C3'   C B  55      90.171  22.256  -4.387  1.00  0.00           C  
ATOM   1750  H3'   C B  55      90.692  22.235  -5.372  1.00  0.00           H  
ATOM   1751  O3'   C B  55      89.192  21.203  -4.264  1.00  0.00           O  
ATOM   1752  P     U B  56      88.247  20.824  -5.473  1.00  0.00           P  
ATOM   1753  OP1   U B  56      87.160  19.977  -4.935  1.00  0.00           O  
ATOM   1754  OP2   U B  56      89.069  20.305  -6.580  1.00  0.00           O1-
ATOM   1755  O5'   U B  56      87.647  22.230  -5.898  1.00  0.00           O  
ATOM   1756  C5'   U B  56      86.232  22.490  -5.715  1.00  0.00           C  
ATOM   1757 1H5'   U B  56      85.943  22.319  -4.653  1.00  0.00           H  
ATOM   1758 2H5'   U B  56      85.626  21.796  -6.345  1.00  0.00           H  
ATOM   1759  C4'   U B  56      85.810  23.934  -6.078  1.00  0.00           C  
ATOM   1760  H4'   U B  56      84.879  24.206  -5.537  1.00  0.00           H  
ATOM   1761  O4'   U B  56      86.837  24.910  -5.708  1.00  0.00           O  
ATOM   1762  C1'   U B  56      86.820  25.975  -6.644  1.00  0.00           C  
ATOM   1763  H1'   U B  56      86.620  26.898  -6.051  1.00  0.00           H  
ATOM   1764  N1    U B  56      88.100  26.076  -7.392  1.00  0.00           N  
ATOM   1765  C6    U B  56      88.783  24.946  -7.789  1.00  0.00           C  
ATOM   1766  H6    U B  56      88.402  24.001  -7.386  1.00  0.00           H  
ATOM   1767  C2    U B  56      88.462  27.318  -7.854  1.00  0.00           C  
ATOM   1768  O2    U B  56      87.814  28.333  -7.631  1.00  0.00           O  
ATOM   1769  N3    U B  56      89.603  27.345  -8.600  1.00  0.00           N  
ATOM   1770  H3    U B  56      89.809  28.257  -8.990  1.00  0.00           H  
ATOM   1771  C4    U B  56      90.341  26.273  -9.043  1.00  0.00           C  
ATOM   1772  O4    U B  56      91.354  26.468  -9.717  1.00  0.00           O  
ATOM   1773  C5    U B  56      89.866  24.999  -8.583  1.00  0.00           C  
ATOM   1774  H5    U B  56      90.414  24.101  -8.860  1.00  0.00           H  
ATOM   1775  C2'   U B  56      85.662  25.732  -7.596  1.00  0.00           C  
ATOM   1776  H2'   U B  56      85.888  26.076  -8.626  1.00  0.00           H  
ATOM   1777  O2'   U B  56      84.485  26.372  -7.140  1.00  0.00           O  
ATOM   1778 'HO2   U B  56      83.857  26.285  -7.873  1.00  0.00           H  
ATOM   1779  C3'   U B  56      85.542  24.211  -7.561  1.00  0.00           C  
ATOM   1780  H3'   U B  56      86.385  23.728  -8.107  1.00  0.00           H  
ATOM   1781  O3'   U B  56      84.252  23.690  -7.959  1.00  0.00           O  
ATOM   1782  P     G B  57      84.019  23.384  -9.498  1.00  0.00           P  
ATOM   1783  OP1   G B  57      82.777  22.594  -9.636  1.00  0.00           O  
ATOM   1784  OP2   G B  57      85.264  22.842 -10.080  1.00  0.00           O1-
ATOM   1785  O5'   G B  57      83.801  24.830 -10.098  1.00  0.00           O  
ATOM   1786  C5'   G B  57      82.522  25.495  -9.997  1.00  0.00           C  
ATOM   1787 1H5'   G B  57      82.128  25.433  -8.956  1.00  0.00           H  
ATOM   1788 2H5'   G B  57      81.783  25.000 -10.671  1.00  0.00           H  
ATOM   1789  C4'   G B  57      82.600  26.987 -10.387  1.00  0.00           C  
ATOM   1790  H4'   G B  57      81.729  27.540  -9.976  1.00  0.00           H  
ATOM   1791  O4'   G B  57      83.803  27.608  -9.840  1.00  0.00           O  
ATOM   1792  C1'   G B  57      84.344  28.517 -10.789  1.00  0.00           C  
ATOM   1793  H1'   G B  57      84.418  29.502 -10.274  1.00  0.00           H  
ATOM   1794  N9    G B  57      85.696  28.106 -11.229  1.00  0.00           N  
ATOM   1795  C4    G B  57      86.643  28.911 -11.815  1.00  0.00           C  
ATOM   1796  N2    G B  57      87.547  31.936 -13.211  1.00  0.00           N  
ATOM   1797  H21   G B  57      86.702  32.447 -13.105  1.00  0.00           H  
ATOM   1798  H22   G B  57      88.256  32.258 -13.847  1.00  0.00           H  
ATOM   1799  N3    G B  57      86.497  30.209 -12.128  1.00  0.00           N  
ATOM   1800  C2    G B  57      87.561  30.707 -12.742  1.00  0.00           C  
ATOM   1801  N1    G B  57      88.722  30.008 -12.919  1.00  0.00           N  
ATOM   1802  H1    G B  57      89.482  30.453 -13.409  1.00  0.00           H  
ATOM   1803  C6    G B  57      88.935  28.689 -12.543  1.00  0.00           C  
ATOM   1804  O6    G B  57      90.026  28.136 -12.717  1.00  0.00           O  
ATOM   1805  C5    G B  57      87.758  28.111 -11.989  1.00  0.00           C  
ATOM   1806  N7    G B  57      87.503  26.808 -11.578  1.00  0.00           N  
ATOM   1807  C8    G B  57      86.263  26.850 -11.136  1.00  0.00           C  
ATOM   1808  H8    G B  57      85.708  26.001 -10.727  1.00  0.00           H  
ATOM   1809  C2'   G B  57      83.354  28.631 -11.933  1.00  0.00           C  
ATOM   1810  H2'   G B  57      83.851  28.799 -12.910  1.00  0.00           H  
ATOM   1811  O2'   G B  57      82.428  29.674 -11.691  1.00  0.00           O  
ATOM   1812 'HO2   G B  57      81.681  29.451 -12.262  1.00  0.00           H  
ATOM   1813  C3'   G B  57      82.648  27.277 -11.896  1.00  0.00           C  
ATOM   1814  H3'   G B  57      83.281  26.479 -12.349  1.00  0.00           H  
ATOM   1815  O3'   G B  57      81.303  27.299 -12.428  1.00  0.00           O  
ATOM   1816  P     C B  58      80.990  26.888 -13.917  1.00  0.00           P  
ATOM   1817  OP1   C B  58      79.560  27.176 -14.164  1.00  0.00           O  
ATOM   1818  OP2   C B  58      81.477  25.515 -14.151  1.00  0.00           O1-
ATOM   1819  O5'   C B  58      81.889  27.899 -14.741  1.00  0.00           O  
ATOM   1820  C5'   C B  58      81.299  29.089 -15.321  1.00  0.00           C  
ATOM   1821 1H5'   C B  58      80.731  29.655 -14.546  1.00  0.00           H  
ATOM   1822 2H5'   C B  58      80.584  28.806 -16.129  1.00  0.00           H  
ATOM   1823  C4'   C B  58      82.334  30.065 -15.932  1.00  0.00           C  
ATOM   1824  H4'   C B  58      81.872  31.068 -16.055  1.00  0.00           H  
ATOM   1825  O4'   C B  58      83.493  30.239 -15.062  1.00  0.00           O  
ATOM   1826  C1'   C B  58      84.665  30.366 -15.863  1.00  0.00           C  
ATOM   1827  H1'   C B  58      85.134  31.331 -15.560  1.00  0.00           H  
ATOM   1828  N1    C B  58      85.636  29.258 -15.648  1.00  0.00           N  
ATOM   1829  C6    C B  58      85.203  28.048 -15.149  1.00  0.00           C  
ATOM   1830  H6    C B  58      84.138  27.977 -14.924  1.00  0.00           H  
ATOM   1831  C5    C B  58      86.058  27.042 -14.917  1.00  0.00           C  
ATOM   1832  H5    C B  58      85.739  26.099 -14.476  1.00  0.00           H  
ATOM   1833  C2    C B  58      86.973  29.412 -16.011  1.00  0.00           C  
ATOM   1834  O2    C B  58      87.357  30.480 -16.510  1.00  0.00           O  
ATOM   1835  N3    C B  58      87.842  28.405 -15.789  1.00  0.00           N  
ATOM   1836  C4    C B  58      87.428  27.262 -15.231  1.00  0.00           C  
ATOM   1837  N4    C B  58      88.345  26.352 -14.925  1.00  0.00           N  
ATOM   1838  H41   C B  58      88.166  25.731 -14.167  1.00  0.00           H  
ATOM   1839  H42   C B  58      89.296  26.633 -15.086  1.00  0.00           H  
ATOM   1840  C2'   C B  58      84.224  30.471 -17.308  1.00  0.00           C  
ATOM   1841  H2'   C B  58      84.957  30.026 -18.016  1.00  0.00           H  
ATOM   1842  O2'   C B  58      83.968  31.818 -17.664  1.00  0.00           O  
ATOM   1843 'HO2   C B  58      83.290  31.736 -18.350  1.00  0.00           H  
ATOM   1844  C3'   C B  58      82.923  29.678 -17.299  1.00  0.00           C  
ATOM   1845  H3'   C B  58      83.116  28.580 -17.264  1.00  0.00           H  
ATOM   1846  O3'   C B  58      82.012  30.058 -18.349  1.00  0.00           O  
ATOM   1847  P     U B  59      81.980  29.284 -19.726  1.00  0.00           P  
ATOM   1848  OP1   U B  59      81.405  30.220 -20.717  1.00  0.00           O  
ATOM   1849  OP2   U B  59      81.293  27.995 -19.521  1.00  0.00           O1-
ATOM   1850  O5'   U B  59      83.517  29.028 -20.058  1.00  0.00           O  
ATOM   1851  C5'   U B  59      84.175  29.941 -20.979  1.00  0.00           C  
ATOM   1852 1H5'   U B  59      84.104  30.984 -20.594  1.00  0.00           H  
ATOM   1853 2H5'   U B  59      83.677  29.913 -21.978  1.00  0.00           H  
ATOM   1854  C4'   U B  59      85.680  29.661 -21.221  1.00  0.00           C  
ATOM   1855  H4'   U B  59      86.159  30.582 -21.618  1.00  0.00           H  
ATOM   1856  O4'   U B  59      86.396  29.304 -20.004  1.00  0.00           O  
ATOM   1857  C1'   U B  59      87.591  28.640 -20.370  1.00  0.00           C  
ATOM   1858  H1'   U B  59      88.398  29.390 -20.194  1.00  0.00           H  
ATOM   1859  N1    U B  59      87.824  27.415 -19.569  1.00  0.00           N  
ATOM   1860  C6    U B  59      86.779  26.610 -19.186  1.00  0.00           C  
ATOM   1861  H6    U B  59      85.785  27.003 -19.430  1.00  0.00           H  
ATOM   1862  C2    U B  59      89.126  27.042 -19.351  1.00  0.00           C  
ATOM   1863  O2    U B  59      90.083  27.698 -19.742  1.00  0.00           O  
ATOM   1864  N3    U B  59      89.288  25.880 -18.655  1.00  0.00           N  
ATOM   1865  H3    U B  59      90.254  25.582 -18.600  1.00  0.00           H  
ATOM   1866  C4    U B  59      88.311  24.999 -18.259  1.00  0.00           C  
ATOM   1867  O4    U B  59      88.623  23.950 -17.692  1.00  0.00           O  
ATOM   1868  C5    U B  59      86.971  25.442 -18.545  1.00  0.00           C  
ATOM   1869  H5    U B  59      86.138  24.811 -18.245  1.00  0.00           H  
ATOM   1870  C2'   U B  59      87.529  28.333 -21.865  1.00  0.00           C  
ATOM   1871  H2'   U B  59      87.805  27.281 -22.086  1.00  0.00           H  
ATOM   1872  O2'   U B  59      88.381  29.206 -22.585  1.00  0.00           O  
ATOM   1873 'HO2   U B  59      88.369  28.908 -23.511  1.00  0.00           H  
ATOM   1874  C3'   U B  59      86.049  28.551 -22.204  1.00  0.00           C  
ATOM   1875  H3'   U B  59      85.436  27.671 -21.900  1.00  0.00           H  
ATOM   1876  O3'   U B  59      85.781  28.964 -23.567  1.00  0.00           O  
ATOM   1877  P     G B  60      85.752  27.863 -24.701  1.00  0.00           P  
ATOM   1878  OP1   G B  60      85.214  28.486 -25.933  1.00  0.00           O  
ATOM   1879  OP2   G B  60      85.082  26.656 -24.182  1.00  0.00           O1-
ATOM   1880  O5'   G B  60      87.297  27.540 -24.907  1.00  0.00           O  
ATOM   1881  C5'   G B  60      87.979  28.085 -26.066  1.00  0.00           C  
ATOM   1882 1H5'   G B  60      87.861  29.193 -26.091  1.00  0.00           H  
ATOM   1883 2H5'   G B  60      87.538  27.674 -27.005  1.00  0.00           H  
ATOM   1884  C4'   G B  60      89.497  27.789 -26.097  1.00  0.00           C  
ATOM   1885  H4'   G B  60      90.003  28.526 -26.757  1.00  0.00           H  
ATOM   1886  O4'   G B  60      90.097  27.917 -24.773  1.00  0.00           O  
ATOM   1887  C1'   G B  60      91.157  26.972 -24.656  1.00  0.00           C  
ATOM   1888  H1'   G B  60      92.068  27.537 -24.355  1.00  0.00           H  
ATOM   1889  N9    G B  60      90.860  25.941 -23.650  1.00  0.00           N  
ATOM   1890  C4    G B  60      91.767  25.117 -23.033  1.00  0.00           C  
ATOM   1891  N2    G B  60      95.001  23.932 -22.682  1.00  0.00           N  
ATOM   1892  H21   G B  60      95.503  24.586 -23.234  1.00  0.00           H  
ATOM   1893  H22   G B  60      95.476  23.151 -22.269  1.00  0.00           H  
ATOM   1894  N3    G B  60      93.103  25.104 -23.235  1.00  0.00           N  
ATOM   1895  C2    G B  60      93.698  24.116 -22.583  1.00  0.00           C  
ATOM   1896  N1    G B  60      93.037  23.245 -21.764  1.00  0.00           N  
ATOM   1897  H1    G B  60      93.574  22.509 -21.337  1.00  0.00           H  
ATOM   1898  C6    G B  60      91.673  23.254 -21.508  1.00  0.00           C  
ATOM   1899  O6    G B  60      91.178  22.424 -20.738  1.00  0.00           O  
ATOM   1900  C5    G B  60      91.016  24.301 -22.206  1.00  0.00           C  
ATOM   1901  N7    G B  60      89.665  24.620 -22.283  1.00  0.00           N  
ATOM   1902  C8    G B  60      89.617  25.587 -23.170  1.00  0.00           C  
ATOM   1903  H8    G B  60      88.711  26.087 -23.526  1.00  0.00           H  
ATOM   1904  C2'   G B  60      91.367  26.358 -26.025  1.00  0.00           C  
ATOM   1905  H2'   G B  60      91.735  25.309 -25.966  1.00  0.00           H  
ATOM   1906  O2'   G B  60      92.274  27.148 -26.781  1.00  0.00           O  
ATOM   1907 'HO2   G B  60      92.249  26.778 -27.694  1.00  0.00           H  
ATOM   1908  C3'   G B  60      89.940  26.399 -26.594  1.00  0.00           C  
ATOM   1909  H3'   G B  60      89.294  25.646 -26.091  1.00  0.00           H  
ATOM   1910  O3'   G B  60      89.794  26.315 -28.027  1.00  0.00           O  
ATOM   1911  P     G B  61      90.608  25.320 -28.939  1.00  0.00           P  
ATOM   1912  OP1   G B  61      91.969  25.899 -29.075  1.00  0.00           O  
ATOM   1913  OP2   G B  61      89.863  25.101 -30.196  1.00  0.00           O1-
ATOM   1914  O5'   G B  61      90.691  23.973 -28.087  1.00  0.00           O  
ATOM   1915  C5'   G B  61      91.943  23.232 -28.140  1.00  0.00           C  
ATOM   1916 1H5'   G B  61      92.781  23.883 -27.794  1.00  0.00           H  
ATOM   1917 2H5'   G B  61      92.167  22.923 -29.189  1.00  0.00           H  
ATOM   1918  C4'   G B  61      92.019  21.949 -27.269  1.00  0.00           C  
ATOM   1919  H4'   G B  61      93.091  21.724 -27.078  1.00  0.00           H  
ATOM   1920  O4'   G B  61      91.386  22.073 -25.962  1.00  0.00           O  
ATOM   1921  C1'   G B  61      91.256  20.760 -25.430  1.00  0.00           C  
ATOM   1922  H1'   G B  61      92.125  20.633 -24.746  1.00  0.00           H  
ATOM   1923  N9    G B  61      90.023  20.547 -24.654  1.00  0.00           N  
ATOM   1924  C4    G B  61      89.799  19.477 -23.822  1.00  0.00           C  
ATOM   1925  N2    G B  61      90.807  16.410 -22.612  1.00  0.00           N  
ATOM   1926  H21   G B  61      91.676  16.319 -23.085  1.00  0.00           H  
ATOM   1927  H22   G B  61      90.426  15.636 -22.098  1.00  0.00           H  
ATOM   1928  N3    G B  61      90.664  18.476 -23.568  1.00  0.00           N  
ATOM   1929  C2    G B  61      90.111  17.495 -22.882  1.00  0.00           C  
ATOM   1930  N1    G B  61      88.852  17.559 -22.350  1.00  0.00           N  
ATOM   1931  H1    G B  61      88.496  16.757 -21.859  1.00  0.00           H  
ATOM   1932  C6    G B  61      87.956  18.605 -22.531  1.00  0.00           C  
ATOM   1933  O6    G B  61      86.842  18.561 -21.991  1.00  0.00           O  
ATOM   1934  C5    G B  61      88.518  19.644 -23.333  1.00  0.00           C  
ATOM   1935  N7    G B  61      87.956  20.821 -23.818  1.00  0.00           N  
ATOM   1936  C8    G B  61      88.886  21.324 -24.606  1.00  0.00           C  
ATOM   1937  H8    G B  61      88.810  22.254 -25.177  1.00  0.00           H  
ATOM   1938  C2'   G B  61      91.385  19.760 -26.582  1.00  0.00           C  
ATOM   1939  H2'   G B  61      90.502  19.088 -26.655  1.00  0.00           H  
ATOM   1940  O2'   G B  61      92.562  18.987 -26.425  1.00  0.00           O  
ATOM   1941 'HO2   G B  61      92.620  18.413 -27.212  1.00  0.00           H  
ATOM   1942  C3'   G B  61      91.442  20.650 -27.835  1.00  0.00           C  
ATOM   1943  H3'   G B  61      90.414  20.907 -28.181  1.00  0.00           H  
ATOM   1944  O3'   G B  61      92.266  20.152 -28.919  1.00  0.00           O  
ATOM   1945  P     G B  62      91.748  18.970 -29.833  1.00  0.00           P  
ATOM   1946  OP1   G B  62      92.634  18.890 -31.018  1.00  0.00           O  
ATOM   1947  OP2   G B  62      90.300  19.122 -30.067  1.00  0.00           O1-
ATOM   1948  O5'   G B  62      91.994  17.686 -28.918  1.00  0.00           O  
ATOM   1949  C5'   G B  62      92.801  16.593 -29.438  1.00  0.00           C  
ATOM   1950 1H5'   G B  62      93.833  16.963 -29.643  1.00  0.00           H  
ATOM   1951 2H5'   G B  62      92.385  16.224 -30.407  1.00  0.00           H  
ATOM   1952  C4'   G B  62      92.941  15.357 -28.503  1.00  0.00           C  
ATOM   1953  H4'   G B  62      93.974  14.956 -28.580  1.00  0.00           H  
ATOM   1954  O4'   G B  62      92.740  15.701 -27.098  1.00  0.00           O  
ATOM   1955  C1'   G B  62      92.013  14.659 -26.456  1.00  0.00           C  
ATOM   1956  H1'   G B  62      92.590  14.377 -25.547  1.00  0.00           H  
ATOM   1957  N9    G B  62      90.669  15.106 -26.053  1.00  0.00           N  
ATOM   1958  C4    G B  62      89.789  14.438 -25.237  1.00  0.00           C  
ATOM   1959  N2    G B  62      88.911  11.640 -23.401  1.00  0.00           N  
ATOM   1960  H21   G B  62      89.664  11.032 -23.614  1.00  0.00           H  
ATOM   1961  H22   G B  62      88.109  11.312 -22.895  1.00  0.00           H  
ATOM   1962  N3    G B  62      89.991  13.239 -24.652  1.00  0.00           N  
ATOM   1963  C2    G B  62      88.926  12.825 -23.978  1.00  0.00           C  
ATOM   1964  N1    G B  62      87.796  13.575 -23.821  1.00  0.00           N  
ATOM   1965  H1    G B  62      87.048  13.208 -23.257  1.00  0.00           H  
ATOM   1966  C6    G B  62      87.577  14.829 -24.364  1.00  0.00           C  
ATOM   1967  O6    G B  62      86.522  15.433 -24.145  1.00  0.00           O  
ATOM   1968  C5    G B  62      88.684  15.263 -25.136  1.00  0.00           C  
ATOM   1969  N7    G B  62      88.864  16.428 -25.866  1.00  0.00           N  
ATOM   1970  C8    G B  62      90.051  16.288 -26.407  1.00  0.00           C  
ATOM   1971  H8    G B  62      90.535  17.005 -27.075  1.00  0.00           H  
ATOM   1972  C2'   G B  62      91.967  13.479 -27.403  1.00  0.00           C  
ATOM   1973  H2'   G B  62      91.045  12.867 -27.283  1.00  0.00           H  
ATOM   1974  O2'   G B  62      93.112  12.658 -27.239  1.00  0.00           O  
ATOM   1975 'HO2   G B  62      93.186  12.211 -28.094  1.00  0.00           H  
ATOM   1976  C3'   G B  62      91.993  14.162 -28.768  1.00  0.00           C  
ATOM   1977  H3'   G B  62      90.996  14.584 -29.029  1.00  0.00           H  
ATOM   1978  O3'   G B  62      92.535  13.339 -29.821  1.00  0.00           O  
ATOM   1979  P     G B  63      91.706  12.284 -30.653  1.00  0.00           P  
ATOM   1980  OP1   G B  63      92.687  11.291 -31.148  1.00  0.00           O  
ATOM   1981  OP2   G B  63      90.898  12.997 -31.661  1.00  0.00           O1-
ATOM   1982  O5'   G B  63      90.747  11.582 -29.588  1.00  0.00           O  
ATOM   1983  C5'   G B  63      91.039  10.206 -29.211  1.00  0.00           C  
ATOM   1984 1H5'   G B  63      92.027  10.164 -28.697  1.00  0.00           H  
ATOM   1985 2H5'   G B  63      91.097   9.552 -30.114  1.00  0.00           H  
ATOM   1986  C4'   G B  63      90.009   9.553 -28.255  1.00  0.00           C  
ATOM   1987  H4'   G B  63      90.470   8.664 -27.775  1.00  0.00           H  
ATOM   1988  O4'   G B  63      89.615  10.449 -27.177  1.00  0.00           O  
ATOM   1989  C1'   G B  63      88.278  10.154 -26.796  1.00  0.00           C  
ATOM   1990  H1'   G B  63      88.312   9.864 -25.722  1.00  0.00           H  
ATOM   1991  N9    G B  63      87.400  11.321 -26.949  1.00  0.00           N  
ATOM   1992  C4    G B  63      86.227  11.556 -26.272  1.00  0.00           C  
ATOM   1993  N2    G B  63      83.816  10.579 -23.986  1.00  0.00           N  
ATOM   1994  H21   G B  63      84.199   9.731 -23.638  1.00  0.00           H  
ATOM   1995  H22   G B  63      83.015  10.992 -23.556  1.00  0.00           H  
ATOM   1996  N3    G B  63      85.671  10.755 -25.339  1.00  0.00           N  
ATOM   1997  C2    G B  63      84.526  11.242 -24.879  1.00  0.00           C  
ATOM   1998  N1    G B  63      83.995  12.433 -25.282  1.00  0.00           N  
ATOM   1999  H1    G B  63      83.130  12.734 -24.866  1.00  0.00           H  
ATOM   2000  C6    G B  63      84.538  13.282 -26.232  1.00  0.00           C  
ATOM   2001  O6    G B  63      83.951  14.329 -26.520  1.00  0.00           O  
ATOM   2002  C5    G B  63      85.762  12.768 -26.748  1.00  0.00           C  
ATOM   2003  N7    G B  63      86.628  13.286 -27.703  1.00  0.00           N  
ATOM   2004  C8    G B  63      87.587  12.394 -27.795  1.00  0.00           C  
ATOM   2005  H8    G B  63      88.463  12.458 -28.450  1.00  0.00           H  
ATOM   2006  C2'   G B  63      87.804   8.965 -27.618  1.00  0.00           C  
ATOM   2007  H2'   G B  63      86.732   9.045 -27.898  1.00  0.00           H  
ATOM   2008  O2'   G B  63      88.021   7.761 -26.901  1.00  0.00           O  
ATOM   2009 'HO2   G B  63      87.748   7.030 -27.489  1.00  0.00           H  
ATOM   2010  C3'   G B  63      88.688   9.059 -28.868  1.00  0.00           C  
ATOM   2011  H3'   G B  63      88.331   9.867 -29.546  1.00  0.00           H  
ATOM   2012  O3'   G B  63      88.909   7.822 -29.590  1.00  0.00           O  
ATOM   2013  P     U B  64      87.705   7.043 -30.250  1.00  0.00           P  
ATOM   2014  OP1   U B  64      88.222   6.198 -31.348  1.00  0.00           O  
ATOM   2015  OP2   U B  64      86.606   7.984 -30.543  1.00  0.00           O1-
ATOM   2016  O5'   U B  64      87.242   6.115 -29.054  1.00  0.00           O  
ATOM   2017  C5'   U B  64      86.614   4.824 -29.264  1.00  0.00           C  
ATOM   2018 1H5'   U B  64      87.380   4.036 -29.103  1.00  0.00           H  
ATOM   2019 2H5'   U B  64      86.248   4.697 -30.312  1.00  0.00           H  
ATOM   2020  C4'   U B  64      85.411   4.500 -28.323  1.00  0.00           C  
ATOM   2021  H4'   U B  64      85.552   3.500 -27.862  1.00  0.00           H  
ATOM   2022  O4'   U B  64      85.278   5.456 -27.221  1.00  0.00           O  
ATOM   2023  C1'   U B  64      83.900   5.734 -27.005  1.00  0.00           C  
ATOM   2024  H1'   U B  64      83.725   5.582 -25.914  1.00  0.00           H  
ATOM   2025  N1    U B  64      83.560   7.133 -27.406  1.00  0.00           N  
ATOM   2026  C6    U B  64      84.281   7.776 -28.394  1.00  0.00           C  
ATOM   2027  H6    U B  64      85.084   7.196 -28.853  1.00  0.00           H  
ATOM   2028  C2    U B  64      82.518   7.771 -26.771  1.00  0.00           C  
ATOM   2029  O2    U B  64      81.844   7.238 -25.897  1.00  0.00           O  
ATOM   2030  N3    U B  64      82.306   9.068 -27.162  1.00  0.00           N  
ATOM   2031  H3    U B  64      81.511   9.529 -26.745  1.00  0.00           H  
ATOM   2032  C4    U B  64      83.065   9.799 -28.052  1.00  0.00           C  
ATOM   2033  O4    U B  64      82.864  11.003 -28.174  1.00  0.00           O  
ATOM   2034  C5    U B  64      84.078   9.056 -28.725  1.00  0.00           C  
ATOM   2035  H5    U B  64      84.716   9.560 -29.449  1.00  0.00           H  
ATOM   2036  C2'   U B  64      83.113   4.688 -27.781  1.00  0.00           C  
ATOM   2037  H2'   U B  64      82.109   5.056 -28.088  1.00  0.00           H  
ATOM   2038  O2'   U B  64      82.986   3.509 -26.997  1.00  0.00           O  
ATOM   2039 'HO2   U B  64      82.633   2.811 -27.594  1.00  0.00           H  
ATOM   2040  C3'   U B  64      84.023   4.483 -29.002  1.00  0.00           C  
ATOM   2041  H3'   U B  64      83.970   5.369 -29.670  1.00  0.00           H  
ATOM   2042  O3'   U B  64      83.870   3.275 -29.773  1.00  0.00           O  
ATOM   2043  P     G B  65      82.528   2.512 -30.072  1.00  0.00           P  
ATOM   2044  OP1   G B  65      82.143   1.808 -28.823  1.00  0.00           O  
ATOM   2045  OP2   G B  65      82.710   1.670 -31.274  1.00  0.00           O1-
ATOM   2046  O5'   G B  65      81.467   3.661 -30.362  1.00  0.00           O  
ATOM   2047  C5'   G B  65      80.059   3.284 -30.415  1.00  0.00           C  
ATOM   2048 1H5'   G B  65      79.825   2.477 -29.679  1.00  0.00           H  
ATOM   2049 2H5'   G B  65      79.822   2.880 -31.426  1.00  0.00           H  
ATOM   2050  C4'   G B  65      79.038   4.419 -30.116  1.00  0.00           C  
ATOM   2051  H4'   G B  65      78.198   3.992 -29.527  1.00  0.00           H  
ATOM   2052  O4'   G B  65      79.593   5.506 -29.316  1.00  0.00           O  
ATOM   2053  C1'   G B  65      78.807   6.668 -29.532  1.00  0.00           C  
ATOM   2054  H1'   G B  65      78.283   6.872 -28.571  1.00  0.00           H  
ATOM   2055  N9    G B  65      79.613   7.837 -29.896  1.00  0.00           N  
ATOM   2056  C4    G B  65      79.212   9.143 -29.776  1.00  0.00           C  
ATOM   2057  N2    G B  65      76.764  11.452 -28.994  1.00  0.00           N  
ATOM   2058  H21   G B  65      76.017  10.856 -28.723  1.00  0.00           H  
ATOM   2059  H22   G B  65      76.600  12.438 -29.098  1.00  0.00           H  
ATOM   2060  N3    G B  65      78.029   9.565 -29.285  1.00  0.00           N  
ATOM   2061  C2    G B  65      77.877  10.875 -29.400  1.00  0.00           C  
ATOM   2062  N1    G B  65      78.841  11.707 -29.898  1.00  0.00           N  
ATOM   2063  H1    G B  65      78.635  12.690 -29.985  1.00  0.00           H  
ATOM   2064  C6    G B  65      80.076  11.307 -30.395  1.00  0.00           C  
ATOM   2065  O6    G B  65      80.868  12.149 -30.834  1.00  0.00           O  
ATOM   2066  C5    G B  65      80.248   9.895 -30.291  1.00  0.00           C  
ATOM   2067  N7    G B  65      81.295   9.074 -30.706  1.00  0.00           N  
ATOM   2068  C8    G B  65      80.866   7.855 -30.463  1.00  0.00           C  
ATOM   2069  H8    G B  65      81.413   6.928 -30.659  1.00  0.00           H  
ATOM   2070  C2'   G B  65      77.781   6.360 -30.611  1.00  0.00           C  
ATOM   2071  H2'   G B  65      77.677   7.189 -31.343  1.00  0.00           H  
ATOM   2072  O2'   G B  65      76.518   6.088 -30.031  1.00  0.00           O  
ATOM   2073 'HO2   G B  65      75.885   6.073 -30.769  1.00  0.00           H  
ATOM   2074  C3'   G B  65      78.378   5.132 -31.305  1.00  0.00           C  
ATOM   2075  H3'   G B  65      79.211   5.421 -31.986  1.00  0.00           H  
ATOM   2076  O3'   G B  65      77.412   4.264 -31.948  1.00  0.00           O  
ATOM   2077  P     G B  66      76.877   4.629 -33.392  1.00  0.00           P  
ATOM   2078  OP1   G B  66      76.080   3.486 -33.890  1.00  0.00           O  
ATOM   2079  OP2   G B  66      78.009   5.082 -34.225  1.00  0.00           O1-
ATOM   2080  O5'   G B  66      75.911   5.863 -33.122  1.00  0.00           O  
ATOM   2081  C5'   G B  66      74.473   5.665 -33.057  1.00  0.00           C  
ATOM   2082 1H5'   G B  66      74.235   4.796 -32.400  1.00  0.00           H  
ATOM   2083 2H5'   G B  66      74.073   5.434 -34.072  1.00  0.00           H  
ATOM   2084  C4'   G B  66      73.677   6.879 -32.501  1.00  0.00           C  
ATOM   2085  H4'   G B  66      72.796   6.511 -31.933  1.00  0.00           H  
ATOM   2086  O4'   G B  66      74.482   7.650 -31.559  1.00  0.00           O  
ATOM   2087  C1'   G B  66      74.206   9.036 -31.719  1.00  0.00           C  
ATOM   2088  H1'   G B  66      73.944   9.432 -30.712  1.00  0.00           H  
ATOM   2089  N9    G B  66      75.380   9.768 -32.233  1.00  0.00           N  
ATOM   2090  C4    G B  66      75.553  11.130 -32.260  1.00  0.00           C  
ATOM   2091  N2    G B  66      74.262  14.314 -31.858  1.00  0.00           N  
ATOM   2092  H21   G B  66      73.350  14.114 -31.499  1.00  0.00           H  
ATOM   2093  H22   G B  66      74.494  15.243 -32.154  1.00  0.00           H  
ATOM   2094  N3    G B  66      74.672  12.051 -31.833  1.00  0.00           N  
ATOM   2095  C2    G B  66      75.050  13.291 -32.118  1.00  0.00           C  
ATOM   2096  N1    G B  66      76.267  13.592 -32.674  1.00  0.00           N  
ATOM   2097  H1    G B  66      76.474  14.553 -32.894  1.00  0.00           H  
ATOM   2098  C6    G B  66      77.233  12.668 -33.057  1.00  0.00           C  
ATOM   2099  O6    G B  66      78.315  13.022 -33.538  1.00  0.00           O  
ATOM   2100  C5    G B  66      76.799  11.336 -32.821  1.00  0.00           C  
ATOM   2101  N7    G B  66      77.406  10.128 -33.136  1.00  0.00           N  
ATOM   2102  C8    G B  66      76.523   9.222 -32.781  1.00  0.00           C  
ATOM   2103  H8    G B  66      76.638   8.142 -32.900  1.00  0.00           H  
ATOM   2104  C2'   G B  66      73.001   9.156 -32.632  1.00  0.00           C  
ATOM   2105  H2'   G B  66      73.015  10.089 -33.237  1.00  0.00           H  
ATOM   2106  O2'   G B  66      71.803   9.086 -31.879  1.00  0.00           O  
ATOM   2107 'HO2   G B  66      71.150   8.747 -32.504  1.00  0.00           H  
ATOM   2108  C3'   G B  66      73.134   7.918 -33.516  1.00  0.00           C  
ATOM   2109  H3'   G B  66      73.914   8.058 -34.297  1.00  0.00           H  
ATOM   2110  O3'   G B  66      71.879   7.458 -34.065  1.00  0.00           O  
ATOM   2111  P     A B  67      71.223   7.991 -35.400  1.00  0.00           P  
ATOM   2112  OP1   A B  67      69.765   7.758 -35.281  1.00  0.00           O  
ATOM   2113  OP2   A B  67      71.905   7.366 -36.551  1.00  0.00           O1-
ATOM   2114  O5'   A B  67      71.492   9.557 -35.408  1.00  0.00           O  
ATOM   2115  C5'   A B  67      70.496  10.498 -34.929  1.00  0.00           C  
ATOM   2116 1H5'   A B  67      70.550  10.557 -33.818  1.00  0.00           H  
ATOM   2117 2H5'   A B  67      69.459  10.195 -35.206  1.00  0.00           H  
ATOM   2118  C4'   A B  67      70.750  11.914 -35.480  1.00  0.00           C  
ATOM   2119  H4'   A B  67      71.843  12.115 -35.538  1.00  0.00           H  
ATOM   2120  O4'   A B  67      70.168  12.087 -36.808  1.00  0.00           O  
ATOM   2121  C1'   A B  67      70.112  13.478 -37.068  1.00  0.00           C  
ATOM   2122  H1'   A B  67      71.053  13.705 -37.622  1.00  0.00           H  
ATOM   2123  N9    A B  67      68.962  13.859 -37.889  1.00  0.00           N  
ATOM   2124  C5    A B  67      67.653  14.921 -39.303  1.00  0.00           C  
ATOM   2125  N7    A B  67      66.925  13.829 -38.842  1.00  0.00           N  
ATOM   2126  C8    A B  67      67.741  13.241 -37.995  1.00  0.00           C  
ATOM   2127  H8    A B  67      67.522  12.332 -37.428  1.00  0.00           H  
ATOM   2128  N1    A B  67      68.371  16.820 -40.546  1.00  0.00           N  
ATOM   2129  C2    A B  67      69.489  16.775 -39.816  1.00  0.00           C  
ATOM   2130  H2    A B  67      70.230  17.547 -40.051  1.00  0.00           H  
ATOM   2131  N3    A B  67      69.884  15.834 -38.959  1.00  0.00           N  
ATOM   2132  C4    A B  67      68.905  14.949 -38.718  1.00  0.00           C  
ATOM   2133  C6    A B  67      67.395  15.911 -40.285  1.00  0.00           C  
ATOM   2134  N6    A B  67      66.274  16.015 -41.015  1.00  0.00           N  
ATOM   2135  H61   A B  67      65.399  15.651 -40.670  1.00  0.00           H  
ATOM   2136  H62   A B  67      66.180  16.804 -41.625  1.00  0.00           H  
ATOM   2137  C2'   A B  67      70.124  14.207 -35.735  1.00  0.00           C  
ATOM   2138  H2'   A B  67      69.224  14.841 -35.584  1.00  0.00           H  
ATOM   2139  O2'   A B  67      71.293  14.998 -35.639  1.00  0.00           O  
ATOM   2140 'HO2   A B  67      71.363  15.319 -34.718  1.00  0.00           H  
ATOM   2141  C3'   A B  67      70.109  13.069 -34.708  1.00  0.00           C  
ATOM   2142  H3'   A B  67      69.062  12.733 -34.529  1.00  0.00           H  
ATOM   2143  O3'   A B  67      70.802  13.345 -33.472  1.00  0.00           O  
ATOM   2144  P     A B  68      70.090  14.284 -32.420  1.00  0.00           P  
ATOM   2145  OP1   A B  68      70.737  14.092 -31.111  1.00  0.00           O  
ATOM   2146  OP2   A B  68      68.626  14.079 -32.534  1.00  0.00           O1-
ATOM   2147  O5'   A B  68      70.431  15.728 -32.987  1.00  0.00           O  
ATOM   2148  C5'   A B  68      71.275  16.627 -32.215  1.00  0.00           C  
ATOM   2149 1H5'   A B  68      72.249  16.139 -31.986  1.00  0.00           H  
ATOM   2150 2H5'   A B  68      70.795  16.875 -31.237  1.00  0.00           H  
ATOM   2151  C4'   A B  68      71.610  17.970 -32.918  1.00  0.00           C  
ATOM   2152  H4'   A B  68      72.553  18.380 -32.495  1.00  0.00           H  
ATOM   2153  O4'   A B  68      71.805  17.800 -34.360  1.00  0.00           O  
ATOM   2154  C1'   A B  68      71.265  18.934 -35.042  1.00  0.00           C  
ATOM   2155  H1'   A B  68      72.059  19.329 -35.717  1.00  0.00           H  
ATOM   2156  N9    A B  68      70.078  18.564 -35.811  1.00  0.00           N  
ATOM   2157  C5    A B  68      68.358  18.539 -37.167  1.00  0.00           C  
ATOM   2158  N7    A B  68      68.239  17.402 -36.382  1.00  0.00           N  
ATOM   2159  C8    A B  68      69.264  17.487 -35.575  1.00  0.00           C  
ATOM   2160  H8    A B  68      69.492  16.783 -34.777  1.00  0.00           H  
ATOM   2161  N1    A B  68      67.964  20.185 -38.824  1.00  0.00           N  
ATOM   2162  C2    A B  68      69.113  20.742 -38.425  1.00  0.00           C  
ATOM   2163  H2    A B  68      69.412  21.644 -38.968  1.00  0.00           H  
ATOM   2164  N3    A B  68      69.942  20.369 -37.450  1.00  0.00           N  
ATOM   2165  C4    A B  68      69.498  19.252 -36.846  1.00  0.00           C  
ATOM   2166  C6    A B  68      67.539  19.072 -38.178  1.00  0.00           C  
ATOM   2167  N6    A B  68      66.352  18.536 -38.503  1.00  0.00           N  
ATOM   2168  H61   A B  68      65.794  18.090 -37.796  1.00  0.00           H  
ATOM   2169  H62   A B  68      65.963  18.730 -39.407  1.00  0.00           H  
ATOM   2170  C2'   A B  68      70.909  19.972 -34.003  1.00  0.00           C  
ATOM   2171  H2'   A B  68      70.037  20.598 -34.295  1.00  0.00           H  
ATOM   2172  O2'   A B  68      72.018  20.815 -33.745  1.00  0.00           O  
ATOM   2173 'HO2   A B  68      72.579  20.417 -33.056  1.00  0.00           H  
ATOM   2174  C3'   A B  68      70.549  19.080 -32.816  1.00  0.00           C  
ATOM   2175  H3'   A B  68      69.573  18.569 -32.981  1.00  0.00           H  
ATOM   2176  O3'   A B  68      70.608  19.735 -31.539  1.00  0.00           O  
ATOM   2177  P     C B  69      69.350  20.502 -30.954  1.00  0.00           P  
ATOM   2178  OP1   C B  69      69.762  21.867 -30.554  1.00  0.00           O  
ATOM   2179  OP2   C B  69      68.725  19.638 -29.932  1.00  0.00           O1-
ATOM   2180  O5'   C B  69      68.347  20.594 -32.180  1.00  0.00           O  
ATOM   2181  C5'   C B  69      67.924  21.872 -32.709  1.00  0.00           C  
ATOM   2182 1H5'   C B  69      68.771  22.349 -33.250  1.00  0.00           H  
ATOM   2183 2H5'   C B  69      67.611  22.558 -31.885  1.00  0.00           H  
ATOM   2184  C4'   C B  69      66.730  21.746 -33.681  1.00  0.00           C  
ATOM   2185  H4'   C B  69      66.578  22.691 -34.244  1.00  0.00           H  
ATOM   2186  O4'   C B  69      66.946  20.678 -34.661  1.00  0.00           O  
ATOM   2187  C1'   C B  69      65.717  19.993 -34.885  1.00  0.00           C  
ATOM   2188  H1'   C B  69      65.523  20.130 -35.974  1.00  0.00           H  
ATOM   2189  N1    C B  69      65.809  18.543 -34.575  1.00  0.00           N  
ATOM   2190  C6    C B  69      66.562  18.146 -33.494  1.00  0.00           C  
ATOM   2191  H6    C B  69      67.028  18.942 -32.912  1.00  0.00           H  
ATOM   2192  C5    C B  69      66.737  16.851 -33.207  1.00  0.00           C  
ATOM   2193  H5    C B  69      67.370  16.517 -32.385  1.00  0.00           H  
ATOM   2194  C2    C B  69      65.160  17.585 -35.359  1.00  0.00           C  
ATOM   2195  O2    C B  69      64.493  17.955 -36.344  1.00  0.00           O  
ATOM   2196  N3    C B  69      65.297  16.270 -35.061  1.00  0.00           N  
ATOM   2197  C4    C B  69      66.096  15.898 -34.045  1.00  0.00           C  
ATOM   2198  N4    C B  69      66.308  14.603 -33.839  1.00  0.00           N  
ATOM   2199  H41   C B  69      67.095  14.326 -33.257  1.00  0.00           H  
ATOM   2200  H42   C B  69      65.833  13.946 -34.407  1.00  0.00           H  
ATOM   2201  C2'   C B  69      64.617  20.701 -34.108  1.00  0.00           C  
ATOM   2202  H2'   C B  69      63.874  19.999 -33.670  1.00  0.00           H  
ATOM   2203  O2'   C B  69      63.961  21.626 -34.956  1.00  0.00           O  
ATOM   2204 'HO2   C B  69      63.494  22.269 -34.387  1.00  0.00           H  
ATOM   2205  C3'   C B  69      65.402  21.397 -32.997  1.00  0.00           C  
ATOM   2206  H3'   C B  69      65.671  20.660 -32.202  1.00  0.00           H  
ATOM   2207  O3'   C B  69      64.771  22.594 -32.472  1.00  0.00           O  
ATOM   2208  P     C B  70      63.941  22.458 -31.130  1.00  0.00           P  
ATOM   2209  OP1   C B  70      64.776  22.906 -29.998  1.00  0.00           O  
ATOM   2210  OP2   C B  70      63.347  21.105 -31.089  1.00  0.00           O1-
ATOM   2211  O5'   C B  70      62.755  23.483 -31.301  1.00  0.00           O  
ATOM   2212  C5'   C B  70      62.795  24.700 -32.070  1.00  0.00           C  
ATOM   2213 1H5'   C B  70      63.805  24.908 -32.493  1.00  0.00           H  
ATOM   2214 2H5'   C B  70      62.536  25.549 -31.399  1.00  0.00           H  
ATOM   2215  C4'   C B  70      61.771  24.674 -33.214  1.00  0.00           C  
ATOM   2216  H4'   C B  70      61.852  25.578 -33.853  1.00  0.00           H  
ATOM   2217  O4'   C B  70      62.027  23.518 -34.056  1.00  0.00           O  
ATOM   2218  C1'   C B  70      60.809  22.966 -34.501  1.00  0.00           C  
ATOM   2219  H1'   C B  70      60.836  23.135 -35.603  1.00  0.00           H  
ATOM   2220  N1    C B  70      60.716  21.512 -34.199  1.00  0.00           N  
ATOM   2221  C6    C B  70      60.890  21.069 -32.906  1.00  0.00           C  
ATOM   2222  H6    C B  70      61.142  21.830 -32.160  1.00  0.00           H  
ATOM   2223  C5    C B  70      60.818  19.763 -32.604  1.00  0.00           C  
ATOM   2224  H5    C B  70      60.978  19.392 -31.593  1.00  0.00           H  
ATOM   2225  C2    C B  70      60.485  20.590 -35.218  1.00  0.00           C  
ATOM   2226  O2    C B  70      60.358  20.996 -36.384  1.00  0.00           O  
ATOM   2227  N3    C B  70      60.398  19.275 -34.933  1.00  0.00           N  
ATOM   2228  C4    C B  70      60.564  18.847 -33.668  1.00  0.00           C  
ATOM   2229  N4    C B  70      60.491  17.536 -33.447  1.00  0.00           N  
ATOM   2230  H41   C B  70      60.468  17.113 -32.528  1.00  0.00           H  
ATOM   2231  H42   C B  70      60.193  16.966 -34.206  1.00  0.00           H  
ATOM   2232  C2'   C B  70      59.654  23.780 -33.927  1.00  0.00           C  
ATOM   2233  H2'   C B  70      58.841  23.135 -33.536  1.00  0.00           H  
ATOM   2234  O2'   C B  70      59.135  24.646 -34.919  1.00  0.00           O  
ATOM   2235 'HO2   C B  70      58.351  25.094 -34.549  1.00  0.00           H  
ATOM   2236  C3'   C B  70      60.310  24.538 -32.765  1.00  0.00           C  
ATOM   2237  H3'   C B  70      60.337  23.884 -31.863  1.00  0.00           H  
ATOM   2238  O3'   C B  70      59.760  25.846 -32.472  1.00  0.00           O  
ATOM   2239  P     U B  71      58.526  25.991 -31.501  1.00  0.00           P  
ATOM   2240  OP1   U B  71      58.431  27.405 -31.073  1.00  0.00           O  
ATOM   2241  OP2   U B  71      58.602  24.959 -30.450  1.00  0.00           O1-
ATOM   2242  O5'   U B  71      57.316  25.646 -32.459  1.00  0.00           O  
ATOM   2243  C5'   U B  71      56.583  26.706 -33.120  1.00  0.00           C  
ATOM   2244 1H5'   U B  71      57.287  27.419 -33.610  1.00  0.00           H  
ATOM   2245 2H5'   U B  71      55.979  27.278 -32.377  1.00  0.00           H  
ATOM   2246  C4'   U B  71      55.626  26.185 -34.215  1.00  0.00           C  
ATOM   2247  H4'   U B  71      55.333  27.017 -34.891  1.00  0.00           H  
ATOM   2248  O4'   U B  71      56.289  25.175 -35.034  1.00  0.00           O  
ATOM   2249  C1'   U B  71      55.355  24.174 -35.394  1.00  0.00           C  
ATOM   2250  H1'   U B  71      55.395  24.118 -36.508  1.00  0.00           H  
ATOM   2251  N1    U B  71      55.724  22.860 -34.769  1.00  0.00           N  
ATOM   2252  C6    U B  71      56.141  22.802 -33.456  1.00  0.00           C  
ATOM   2253  H6    U B  71      56.152  23.746 -32.914  1.00  0.00           H  
ATOM   2254  C2    U B  71      55.705  21.719 -35.543  1.00  0.00           C  
ATOM   2255  O2    U B  71      55.361  21.723 -36.720  1.00  0.00           O  
ATOM   2256  N3    U B  71      56.156  20.582 -34.917  1.00  0.00           N  
ATOM   2257  H3    U B  71      56.160  19.728 -35.461  1.00  0.00           H  
ATOM   2258  C4    U B  71      56.732  20.497 -33.673  1.00  0.00           C  
ATOM   2259  O4    U B  71      57.299  19.467 -33.323  1.00  0.00           O  
ATOM   2260  C5    U B  71      56.639  21.691 -32.896  1.00  0.00           C  
ATOM   2261  H5    U B  71      57.064  21.701 -31.894  1.00  0.00           H  
ATOM   2262  C2'   U B  71      53.977  24.687 -34.988  1.00  0.00           C  
ATOM   2263  H2'   U B  71      53.288  23.855 -34.742  1.00  0.00           H  
ATOM   2264  O2'   U B  71      53.430  25.488 -36.030  1.00  0.00           O  
ATOM   2265 'HO2   U B  71      52.651  25.955 -35.652  1.00  0.00           H  
ATOM   2266  C3'   U B  71      54.314  25.523 -33.742  1.00  0.00           C  
ATOM   2267  H3'   U B  71      54.557  24.865 -32.884  1.00  0.00           H  
ATOM   2268  O3'   U B  71      53.372  26.531 -33.321  1.00  0.00           O  
ATOM   2269  P     G B  72      51.807  26.383 -33.358  1.00  0.00           P  
ATOM   2270  OP1   G B  72      51.402  26.667 -34.757  1.00  0.00           O  
ATOM   2271  OP2   G B  72      51.214  27.234 -32.306  1.00  0.00           O1-
ATOM   2272  O5'   G B  72      51.536  24.847 -33.033  1.00  0.00           O  
ATOM   2273  C5'   G B  72      50.515  24.165 -33.819  1.00  0.00           C  
ATOM   2274 1H5'   G B  72      50.637  24.378 -34.910  1.00  0.00           H  
ATOM   2275 2H5'   G B  72      49.502  24.513 -33.515  1.00  0.00           H  
ATOM   2276  C4'   G B  72      50.533  22.622 -33.708  1.00  0.00           C  
ATOM   2277  H4'   G B  72      49.963  22.198 -34.564  1.00  0.00           H  
ATOM   2278  O4'   G B  72      51.878  22.071 -33.791  1.00  0.00           O  
ATOM   2279  C1'   G B  72      51.905  20.830 -33.098  1.00  0.00           C  
ATOM   2280  H1'   G B  72      52.168  20.049 -33.850  1.00  0.00           H  
ATOM   2281  N9    G B  72      52.924  20.847 -32.040  1.00  0.00           N  
ATOM   2282  C4    G B  72      53.804  19.843 -31.710  1.00  0.00           C  
ATOM   2283  N2    G B  72      55.191  16.742 -32.380  1.00  0.00           N  
ATOM   2284  H21   G B  72      54.549  16.368 -33.055  1.00  0.00           H  
ATOM   2285  H22   G B  72      56.077  16.281 -32.222  1.00  0.00           H  
ATOM   2286  N3    G B  72      53.892  18.640 -32.299  1.00  0.00           N  
ATOM   2287  C2    G B  72      54.937  17.934 -31.885  1.00  0.00           C  
ATOM   2288  N1    G B  72      55.796  18.371 -30.914  1.00  0.00           N  
ATOM   2289  H1    G B  72      56.603  17.806 -30.707  1.00  0.00           H  
ATOM   2290  C6    G B  72      55.717  19.601 -30.265  1.00  0.00           C  
ATOM   2291  O6    G B  72      56.540  19.930 -29.403  1.00  0.00           O  
ATOM   2292  C5    G B  72      54.597  20.361 -30.706  1.00  0.00           C  
ATOM   2293  N7    G B  72      54.200  21.657 -30.381  1.00  0.00           N  
ATOM   2294  C8    G B  72      53.209  21.906 -31.207  1.00  0.00           C  
ATOM   2295  H8    G B  72      52.661  22.851 -31.284  1.00  0.00           H  
ATOM   2296  C2'   G B  72      50.497  20.570 -32.572  1.00  0.00           C  
ATOM   2297  H2'   G B  72      50.493  20.044 -31.594  1.00  0.00           H  
ATOM   2298  O2'   G B  72      49.778  19.819 -33.532  1.00  0.00           O  
ATOM   2299 'HO2   G B  72      48.831  20.032 -33.445  1.00  0.00           H  
ATOM   2300  C3'   G B  72      49.931  21.991 -32.448  1.00  0.00           C  
ATOM   2301  H3'   G B  72      50.365  22.523 -31.574  1.00  0.00           H  
ATOM   2302  O3'   G B  72      48.491  22.121 -32.478  1.00  0.00           O  
ATOM   2303  P     G B  73      47.574  21.397 -31.419  1.00  0.00           P  
ATOM   2304  OP1   G B  73      46.427  22.273 -31.089  1.00  0.00           O  
ATOM   2305  OP2   G B  73      48.395  20.903 -30.293  1.00  0.00           O1-
ATOM   2306  O5'   G B  73      47.050  20.160 -32.279  1.00  0.00           O  
ATOM   2307  C5'   G B  73      45.952  20.405 -33.207  1.00  0.00           C  
ATOM   2308 1H5'   G B  73      45.985  21.446 -33.617  1.00  0.00           H  
ATOM   2309 2H5'   G B  73      44.981  20.298 -32.672  1.00  0.00           H  
ATOM   2310  C4'   G B  73      45.926  19.476 -34.444  1.00  0.00           C  
ATOM   2311  H4'   G B  73      45.379  19.995 -35.261  1.00  0.00           H  
ATOM   2312  O4'   G B  73      47.271  19.193 -34.939  1.00  0.00           O  
ATOM   2313  C1'   G B  73      47.282  17.896 -35.528  1.00  0.00           C  
ATOM   2314  H1'   G B  73      47.722  17.984 -36.545  1.00  0.00           H  
ATOM   2315  N9    G B  73      48.029  16.916 -34.718  1.00  0.00           N  
ATOM   2316  C4    G B  73      48.392  15.649 -35.113  1.00  0.00           C  
ATOM   2317  N2    G B  73      48.603  13.157 -37.506  1.00  0.00           N  
ATOM   2318  H21   G B  73      48.390  13.708 -38.301  1.00  0.00           H  
ATOM   2319  H22   G B  73      49.300  12.440 -37.590  1.00  0.00           H  
ATOM   2320  N3    G B  73      48.182  15.093 -36.330  1.00  0.00           N  
ATOM   2321  C2    G B  73      48.609  13.835 -36.377  1.00  0.00           C  
ATOM   2322  N1    G B  73      49.111  13.161 -35.305  1.00  0.00           N  
ATOM   2323  H1    G B  73      49.463  12.236 -35.456  1.00  0.00           H  
ATOM   2324  C6    G B  73      49.348  13.707 -34.055  1.00  0.00           C  
ATOM   2325  O6    G B  73      49.836  13.018 -33.159  1.00  0.00           O  
ATOM   2326  C5    G B  73      48.946  15.065 -33.989  1.00  0.00           C  
ATOM   2327  N7    G B  73      48.951  15.948 -32.918  1.00  0.00           N  
ATOM   2328  C8    G B  73      48.404  17.040 -33.396  1.00  0.00           C  
ATOM   2329  H8    G B  73      48.249  17.971 -32.842  1.00  0.00           H  
ATOM   2330  C2'   G B  73      45.841  17.458 -35.607  1.00  0.00           C  
ATOM   2331  H2'   G B  73      45.764  16.354 -35.580  1.00  0.00           H  
ATOM   2332  O2'   G B  73      45.196  17.945 -36.774  1.00  0.00           O  
ATOM   2333 'HO2   G B  73      44.250  17.704 -36.671  1.00  0.00           H  
ATOM   2334  C3'   G B  73      45.281  18.083 -34.320  1.00  0.00           C  
ATOM   2335  H3'   G B  73      45.712  17.603 -33.415  1.00  0.00           H  
ATOM   2336  O3'   G B  73      43.842  18.170 -34.204  1.00  0.00           O  
ATOM   2337  P     U B  74      42.913  16.955 -34.589  1.00  0.00           P  
ATOM   2338  OP1   U B  74      42.803  16.937 -36.067  1.00  0.00           O  
ATOM   2339  OP2   U B  74      41.655  16.989 -33.818  1.00  0.00           O1-
ATOM   2340  O5'   U B  74      43.723  15.664 -34.130  1.00  0.00           O  
ATOM   2341  C5'   U B  74      43.823  14.549 -35.049  1.00  0.00           C  
ATOM   2342 1H5'   U B  74      44.606  14.723 -35.820  1.00  0.00           H  
ATOM   2343 2H5'   U B  74      42.859  14.392 -35.595  1.00  0.00           H  
ATOM   2344  C4'   U B  74      44.120  13.238 -34.319  1.00  0.00           C  
ATOM   2345  H4'   U B  74      43.697  12.395 -34.908  1.00  0.00           H  
ATOM   2346  O4'   U B  74      45.543  12.969 -34.191  1.00  0.00           O  
ATOM   2347  C1'   U B  74      45.685  11.948 -33.209  1.00  0.00           C  
ATOM   2348  H1'   U B  74      45.902  11.020 -33.788  1.00  0.00           H  
ATOM   2349  N1    U B  74      46.767  12.237 -32.230  1.00  0.00           N  
ATOM   2350  C6    U B  74      46.978  13.507 -31.737  1.00  0.00           C  
ATOM   2351  H6    U B  74      46.433  14.304 -32.251  1.00  0.00           H  
ATOM   2352  C2    U B  74      47.523  11.175 -31.782  1.00  0.00           C  
ATOM   2353  O2    U B  74      47.362  10.030 -32.187  1.00  0.00           O  
ATOM   2354  N3    U B  74      48.454  11.480 -30.829  1.00  0.00           N  
ATOM   2355  H3    U B  74      49.015  10.716 -30.509  1.00  0.00           H  
ATOM   2356  C4    U B  74      48.736  12.716 -30.301  1.00  0.00           C  
ATOM   2357  O4    U B  74      49.638  12.830 -29.472  1.00  0.00           O  
ATOM   2358  C5    U B  74      47.906  13.775 -30.800  1.00  0.00           C  
ATOM   2359  H5    U B  74      48.121  14.792 -30.480  1.00  0.00           H  
ATOM   2360  C2'   U B  74      44.319  11.789 -32.524  1.00  0.00           C  
ATOM   2361  H2'   U B  74      44.425  11.687 -31.426  1.00  0.00           H  
ATOM   2362  O2'   U B  74      43.597  10.687 -33.049  1.00  0.00           O  
ATOM   2363 'HO2   U B  74      42.675  10.848 -32.815  1.00  0.00           H  
ATOM   2364  C3'   U B  74      43.637  13.104 -32.881  1.00  0.00           C  
ATOM   2365  H3'   U B  74      44.056  13.947 -32.288  1.00  0.00           H  
ATOM   2366  O3'   U B  74      42.199  13.082 -32.822  1.00  0.00           O  
ATOM   2367 'HO3   U B  74      41.904  13.985 -33.024  1.00  0.00           H  
TER    2368        U B  74 
ATOM   2369 'HO5   A C  75      41.983  11.373 -26.487  1.00  0.00           H  
ATOM   2370  O5'   A C  75      42.482  12.121 -26.901  1.00  0.00           O  
ATOM   2371  C5'   A C  75      42.384  11.875 -28.309  1.00  0.00           C  
ATOM   2372 1H5'   A C  75      42.544  12.822 -28.869  1.00  0.00           H  
ATOM   2373 2H5'   A C  75      41.350  11.521 -28.524  1.00  0.00           H  
ATOM   2374  C4'   A C  75      43.369  10.805 -28.793  1.00  0.00           C  
ATOM   2375  H4'   A C  75      43.056  10.396 -29.778  1.00  0.00           H  
ATOM   2376  O4'   A C  75      44.686  11.398 -28.985  1.00  0.00           O  
ATOM   2377  C1'   A C  75      45.678  10.447 -28.623  1.00  0.00           C  
ATOM   2378  H1'   A C  75      46.337  10.301 -29.508  1.00  0.00           H  
ATOM   2379  N9    A C  75      46.453  10.947 -27.489  1.00  0.00           N  
ATOM   2380  C5    A C  75      48.043  11.394 -26.044  1.00  0.00           C  
ATOM   2381  N7    A C  75      46.925  12.110 -25.627  1.00  0.00           N  
ATOM   2382  C8    A C  75      46.011  11.809 -26.512  1.00  0.00           C  
ATOM   2383  H8    A C  75      44.987  12.194 -26.516  1.00  0.00           H  
ATOM   2384  N1    A C  75      50.226  10.477 -26.181  1.00  0.00           N  
ATOM   2385  C2    A C  75      49.796   9.830 -27.270  1.00  0.00           C  
ATOM   2386  H2    A C  75      50.539   9.190 -27.756  1.00  0.00           H  
ATOM   2387  N3    A C  75      48.604   9.879 -27.874  1.00  0.00           N  
ATOM   2388  C4    A C  75      47.763  10.673 -27.192  1.00  0.00           C  
ATOM   2389  C6    A C  75      49.354  11.291 -25.533  1.00  0.00           C  
ATOM   2390  N6    A C  75      49.785  11.959 -24.449  1.00  0.00           N  
ATOM   2391  H61   A C  75      49.151  12.348 -23.778  1.00  0.00           H  
ATOM   2392  H62   A C  75      50.761  11.954 -24.209  1.00  0.00           H  
ATOM   2393  C2'   A C  75      44.976   9.139 -28.313  1.00  0.00           C  
ATOM   2394  H2'   A C  75      45.503   8.549 -27.535  1.00  0.00           H  
ATOM   2395  O2'   A C  75      44.822   8.362 -29.481  1.00  0.00           O  
ATOM   2396 'HO2   A C  75      44.042   7.817 -29.304  1.00  0.00           H  
ATOM   2397  C3'   A C  75      43.622   9.630 -27.828  1.00  0.00           C  
ATOM   2398  H3'   A C  75      43.748  10.025 -26.792  1.00  0.00           H  
ATOM   2399  O3'   A C  75      42.564   8.652 -27.957  1.00  0.00           O  
ATOM   2400  P     C C  76      41.497   8.523 -26.798  1.00  0.00           P  
ATOM   2401  OP1   C C  76      40.308   7.843 -27.348  1.00  0.00           O  
ATOM   2402  OP2   C C  76      41.320   9.867 -26.202  1.00  0.00           O1-
ATOM   2403  O5'   C C  76      42.234   7.594 -25.758  1.00  0.00           O  
ATOM   2404  C5'   C C  76      42.609   6.233 -26.104  1.00  0.00           C  
ATOM   2405 1H5'   C C  76      42.618   6.061 -27.207  1.00  0.00           H  
ATOM   2406 2H5'   C C  76      41.865   5.527 -25.669  1.00  0.00           H  
ATOM   2407  C4'   C C  76      44.004   5.833 -25.578  1.00  0.00           C  
ATOM   2408  H4'   C C  76      44.358   4.915 -26.095  1.00  0.00           H  
ATOM   2409  O4'   C C  76      44.981   6.879 -25.843  1.00  0.00           O  
ATOM   2410  C1'   C C  76      45.933   6.902 -24.796  1.00  0.00           C  
ATOM   2411  H1'   C C  76      46.913   6.709 -25.292  1.00  0.00           H  
ATOM   2412  N1    C C  76      45.966   8.220 -24.109  1.00  0.00           N  
ATOM   2413  C6    C C  76      44.787   8.898 -23.888  1.00  0.00           C  
ATOM   2414  H6    C C  76      43.883   8.420 -24.277  1.00  0.00           H  
ATOM   2415  C5    C C  76      44.776  10.088 -23.271  1.00  0.00           C  
ATOM   2416  H5    C C  76      43.857  10.645 -23.102  1.00  0.00           H  
ATOM   2417  C2    C C  76      47.166   8.753 -23.644  1.00  0.00           C  
ATOM   2418  O2    C C  76      48.220   8.120 -23.803  1.00  0.00           O  
ATOM   2419  N3    C C  76      47.175   9.955 -23.035  1.00  0.00           N  
ATOM   2420  C4    C C  76      46.027  10.623 -22.842  1.00  0.00           C  
ATOM   2421  N4    C C  76      46.081  11.812 -22.247  1.00  0.00           N  
ATOM   2422  H41   C C  76      45.259  12.275 -21.936  1.00  0.00           H  
ATOM   2423  H42   C C  76      46.965  12.094 -21.875  1.00  0.00           H  
ATOM   2424  C2'   C C  76      45.626   5.741 -23.857  1.00  0.00           C  
ATOM   2425  H2'   C C  76      45.848   5.976 -22.794  1.00  0.00           H  
ATOM   2426  O2'   C C  76      46.368   4.604 -24.262  1.00  0.00           O  
ATOM   2427 'HO2   C C  76      46.056   3.852 -23.705  1.00  0.00           H  
ATOM   2428  C3'   C C  76      44.112   5.557 -24.071  1.00  0.00           C  
ATOM   2429  H3'   C C  76      43.544   6.358 -23.551  1.00  0.00           H  
ATOM   2430  O3'   C C  76      43.537   4.268 -23.782  1.00  0.00           O  
ATOM   2431  P     A C  77      43.860   3.386 -22.522  1.00  0.00           P  
ATOM   2432  OP1   A C  77      45.227   2.844 -22.701  1.00  0.00           O  
ATOM   2433  OP2   A C  77      42.767   2.406 -22.345  1.00  0.00           O1-
ATOM   2434  O5'   A C  77      43.843   4.436 -21.330  1.00  0.00           O  
ATOM   2435  C5'   A C  77      43.649   3.962 -19.965  1.00  0.00           C  
ATOM   2436 1H5'   A C  77      43.221   2.932 -19.917  1.00  0.00           H  
ATOM   2437 2H5'   A C  77      42.877   4.609 -19.487  1.00  0.00           H  
ATOM   2438  C4'   A C  77      44.901   3.995 -19.044  1.00  0.00           C  
ATOM   2439  H4'   A C  77      45.139   2.970 -18.690  1.00  0.00           H  
ATOM   2440  O4'   A C  77      46.101   4.492 -19.723  1.00  0.00           O  
ATOM   2441  C1'   A C  77      46.816   5.347 -18.844  1.00  0.00           C  
ATOM   2442  H1'   A C  77      47.886   5.038 -18.853  1.00  0.00           H  
ATOM   2443  N9    A C  77      46.664   6.740 -19.256  1.00  0.00           N  
ATOM   2444  C5    A C  77      46.838   8.918 -19.355  1.00  0.00           C  
ATOM   2445  N7    A C  77      45.762   8.585 -20.172  1.00  0.00           N  
ATOM   2446  C8    A C  77      45.689   7.279 -20.067  1.00  0.00           C  
ATOM   2447  H8    A C  77      44.954   6.638 -20.565  1.00  0.00           H  
ATOM   2448  N1    A C  77      48.467  10.140 -18.143  1.00  0.00           N  
ATOM   2449  C2    A C  77      48.941   8.958 -17.731  1.00  0.00           C  
ATOM   2450  H2    A C  77      49.821   9.001 -17.077  1.00  0.00           H  
ATOM   2451  N3    A C  77      48.486   7.734 -18.007  1.00  0.00           N  
ATOM   2452  C4    A C  77      47.410   7.789 -18.803  1.00  0.00           C  
ATOM   2453  C6    A C  77      47.392  10.153 -18.962  1.00  0.00           C  
ATOM   2454  N6    A C  77      46.885  11.342 -19.306  1.00  0.00           N  
ATOM   2455  H61   A C  77      45.891  11.444 -19.221  1.00  0.00           H  
ATOM   2456  H62   A C  77      47.432  12.154 -19.068  1.00  0.00           H  
ATOM   2457  C2'   A C  77      46.230   5.154 -17.464  1.00  0.00           C  
ATOM   2458  H2'   A C  77      46.349   6.050 -16.813  1.00  0.00           H  
ATOM   2459  O2'   A C  77      46.760   4.015 -16.813  1.00  0.00           O  
ATOM   2460 'HO2   A C  77      46.007   3.696 -16.293  1.00  0.00           H  
ATOM   2461  C3'   A C  77      44.774   4.918 -17.813  1.00  0.00           C  
ATOM   2462  H3'   A C  77      44.293   5.858 -18.174  1.00  0.00           H  
ATOM   2463  O3'   A C  77      44.036   4.273 -16.754  1.00  0.00           O  
ATOM   2464  P     G C  78      43.059   5.156 -15.869  1.00  0.00           P  
ATOM   2465  OP1   G C  78      42.784   4.382 -14.641  1.00  0.00           O  
ATOM   2466  OP2   G C  78      41.920   5.549 -16.722  1.00  0.00           O1-
ATOM   2467  O5'   G C  78      43.924   6.450 -15.526  1.00  0.00           O  
ATOM   2468  C5'   G C  78      44.793   6.431 -14.363  1.00  0.00           C  
ATOM   2469 1H5'   G C  78      45.586   5.662 -14.501  1.00  0.00           H  
ATOM   2470 2H5'   G C  78      44.217   6.161 -13.444  1.00  0.00           H  
ATOM   2471  C4'   G C  78      45.513   7.773 -14.059  1.00  0.00           C  
ATOM   2472  H4'   G C  78      46.426   7.565 -13.459  1.00  0.00           H  
ATOM   2473  O4'   G C  78      45.951   8.480 -15.257  1.00  0.00           O  
ATOM   2474  C1'   G C  78      46.111   9.861 -14.929  1.00  0.00           C  
ATOM   2475  H1'   G C  78      47.210  10.054 -14.936  1.00  0.00           H  
ATOM   2476  N9    G C  78      45.476  10.748 -15.917  1.00  0.00           N  
ATOM   2477  C4    G C  78      45.634  12.113 -16.045  1.00  0.00           C  
ATOM   2478  N2    G C  78      47.014  15.108 -14.976  1.00  0.00           N  
ATOM   2479  H21   G C  78      47.598  14.819 -14.222  1.00  0.00           H  
ATOM   2480  H22   G C  78      47.041  16.056 -15.292  1.00  0.00           H  
ATOM   2481  N3    G C  78      46.405  12.908 -15.278  1.00  0.00           N  
ATOM   2482  C2    G C  78      46.316  14.189 -15.615  1.00  0.00           C  
ATOM   2483  N1    G C  78      45.580  14.639 -16.679  1.00  0.00           N  
ATOM   2484  H1    G C  78      45.569  15.626 -16.868  1.00  0.00           H  
ATOM   2485  C6    G C  78      44.808  13.839 -17.514  1.00  0.00           C  
ATOM   2486  O6    G C  78      44.181  14.305 -18.469  1.00  0.00           O  
ATOM   2487  C5    G C  78      44.856  12.470 -17.130  1.00  0.00           C  
ATOM   2488  N7    G C  78      44.221  11.355 -17.678  1.00  0.00           N  
ATOM   2489  C8    G C  78      44.606  10.359 -16.911  1.00  0.00           C  
ATOM   2490  H8    G C  78      44.302   9.312 -17.013  1.00  0.00           H  
ATOM   2491  C2'   G C  78      45.574  10.084 -13.520  1.00  0.00           C  
ATOM   2492  H2'   G C  78      44.932  10.987 -13.454  1.00  0.00           H  
ATOM   2493  O2'   G C  78      46.654  10.193 -12.611  1.00  0.00           O  
ATOM   2494 'HO2   G C  78      46.291  10.411 -11.735  1.00  0.00           H  
ATOM   2495  C3'   G C  78      44.732   8.826 -13.268  1.00  0.00           C  
ATOM   2496  H3'   G C  78      43.738   8.906 -13.765  1.00  0.00           H  
ATOM   2497  O3'   G C  78      44.618   8.423 -11.882  1.00  0.00           O  
ATOM   2498  P     G C  79      43.618   9.181 -10.924  1.00  0.00           P  
ATOM   2499  OP1   G C  79      43.404   8.350  -9.719  1.00  0.00           O  
ATOM   2500  OP2   G C  79      42.431   9.615 -11.688  1.00  0.00           O1-
ATOM   2501  O5'   G C  79      44.442  10.474 -10.515  1.00  0.00           O  
ATOM   2502  C5'   G C  79      45.248  10.467  -9.310  1.00  0.00           C  
ATOM   2503 1H5'   G C  79      45.964   9.613  -9.337  1.00  0.00           H  
ATOM   2504 2H5'   G C  79      44.600  10.343  -8.411  1.00  0.00           H  
ATOM   2505  C4'   G C  79      46.080  11.757  -9.118  1.00  0.00           C  
ATOM   2506  H4'   G C  79      46.923  11.565  -8.421  1.00  0.00           H  
ATOM   2507  O4'   G C  79      46.659  12.196 -10.383  1.00  0.00           O  
ATOM   2508  C1'   G C  79      46.635  13.617 -10.438  1.00  0.00           C  
ATOM   2509  H1'   G C  79      47.661  13.954 -10.707  1.00  0.00           H  
ATOM   2510  N9    G C  79      45.668  14.103 -11.438  1.00  0.00           N  
ATOM   2511  C4    G C  79      45.530  15.396 -11.867  1.00  0.00           C  
ATOM   2512  N2    G C  79      46.336  18.741 -11.588  1.00  0.00           N  
ATOM   2513  H21   G C  79      47.140  18.703 -11.010  1.00  0.00           H  
ATOM   2514  H22   G C  79      45.981  19.621 -11.916  1.00  0.00           H  
ATOM   2515  N3    G C  79      46.259  16.453 -11.458  1.00  0.00           N  
ATOM   2516  C2    G C  79      45.788  17.595 -11.932  1.00  0.00           C  
ATOM   2517  N1    G C  79      44.761  17.669 -12.830  1.00  0.00           N  
ATOM   2518  H1    G C  79      44.480  18.577 -13.166  1.00  0.00           H  
ATOM   2519  C6    G C  79      44.045  16.597 -13.336  1.00  0.00           C  
ATOM   2520  O6    G C  79      43.144  16.760 -14.164  1.00  0.00           O  
ATOM   2521  C5    G C  79      44.484  15.374 -12.772  1.00  0.00           C  
ATOM   2522  N7    G C  79      43.980  14.092 -12.921  1.00  0.00           N  
ATOM   2523  C8    G C  79      44.709  13.369 -12.103  1.00  0.00           C  
ATOM   2524  H8    G C  79      44.594  12.298 -11.932  1.00  0.00           H  
ATOM   2525  C2'   G C  79      46.279  14.109  -9.051  1.00  0.00           C  
ATOM   2526  H2'   G C  79      45.749  15.088  -9.070  1.00  0.00           H  
ATOM   2527  O2'   G C  79      47.443  14.210  -8.245  1.00  0.00           O  
ATOM   2528 'HO2   G C  79      47.119  14.424  -7.341  1.00  0.00           H  
ATOM   2529  C3'   G C  79      45.336  12.994  -8.575  1.00  0.00           C  
ATOM   2530  H3'   G C  79      44.362  13.050  -9.109  1.00  0.00           H  
ATOM   2531  O3'   G C  79      45.132  12.870  -7.151  1.00  0.00           O  
ATOM   2532  P     U C  80      44.870  14.106  -6.206  1.00  0.00           P  
ATOM   2533  OP1   U C  80      46.176  14.784  -6.007  1.00  0.00           O  
ATOM   2534  OP2   U C  80      44.184  13.644  -4.983  1.00  0.00           O1-
ATOM   2535  O5'   U C  80      43.914  15.053  -7.061  1.00  0.00           O  
ATOM   2536  C5'   U C  80      43.878  16.462  -6.695  1.00  0.00           C  
ATOM   2537 1H5'   U C  80      44.911  16.884  -6.685  1.00  0.00           H  
ATOM   2538 2H5'   U C  80      43.447  16.582  -5.673  1.00  0.00           H  
ATOM   2539  C4'   U C  80      43.056  17.368  -7.646  1.00  0.00           C  
ATOM   2540  H4'   U C  80      43.349  18.428  -7.482  1.00  0.00           H  
ATOM   2541  O4'   U C  80      43.308  17.080  -9.052  1.00  0.00           O  
ATOM   2542  C1'   U C  80      42.188  17.500  -9.810  1.00  0.00           C  
ATOM   2543  H1'   U C  80      42.549  18.375 -10.401  1.00  0.00           H  
ATOM   2544  N1    U C  80      41.682  16.437 -10.705  1.00  0.00           N  
ATOM   2545  C6    U C  80      41.820  15.100 -10.388  1.00  0.00           C  
ATOM   2546  H6    U C  80      42.439  14.890  -9.508  1.00  0.00           H  
ATOM   2547  C2    U C  80      40.926  16.841 -11.780  1.00  0.00           C  
ATOM   2548  O2    U C  80      40.723  18.021 -12.055  1.00  0.00           O  
ATOM   2549  N3    U C  80      40.392  15.824 -12.513  1.00  0.00           N  
ATOM   2550  H3    U C  80      39.709  16.124 -13.193  1.00  0.00           H  
ATOM   2551  C4    U C  80      40.394  14.482 -12.217  1.00  0.00           C  
ATOM   2552  O4    U C  80      39.705  13.717 -12.892  1.00  0.00           O  
ATOM   2553  C5    U C  80      41.223  14.127 -11.100  1.00  0.00           C  
ATOM   2554  H5    U C  80      41.307  13.077 -10.826  1.00  0.00           H  
ATOM   2555  C2'   U C  80      41.098  17.963  -8.844  1.00  0.00           C  
ATOM   2556  H2'   U C  80      40.094  17.572  -9.122  1.00  0.00           H  
ATOM   2557  O2'   U C  80      41.043  19.377  -8.790  1.00  0.00           O  
ATOM   2558 'HO2   U C  80      40.282  19.587  -8.221  1.00  0.00           H  
ATOM   2559  C3'   U C  80      41.531  17.337  -7.514  1.00  0.00           C  
ATOM   2560  H3'   U C  80      41.258  16.257  -7.475  1.00  0.00           H  
ATOM   2561  O3'   U C  80      41.110  18.057  -6.329  1.00  0.00           O  
ATOM   2562  P     G C  81      39.648  17.840  -5.770  1.00  0.00           P  
ATOM   2563  OP1   G C  81      39.567  18.470  -4.433  1.00  0.00           O  
ATOM   2564  OP2   G C  81      39.286  16.414  -5.887  1.00  0.00           O1-
ATOM   2565  O5'   G C  81      38.764  18.669  -6.798  1.00  0.00           O  
ATOM   2566  C5'   G C  81      38.431  20.048  -6.504  1.00  0.00           C  
ATOM   2567 1H5'   G C  81      39.360  20.633  -6.308  1.00  0.00           H  
ATOM   2568 2H5'   G C  81      37.795  20.107  -5.588  1.00  0.00           H  
ATOM   2569  C4'   G C  81      37.669  20.761  -7.647  1.00  0.00           C  
ATOM   2570  H4'   G C  81      37.856  21.855  -7.592  1.00  0.00           H  
ATOM   2571  O4'   G C  81      38.128  20.320  -8.960  1.00  0.00           O  
ATOM   2572  C1'   G C  81      37.025  20.302  -9.857  1.00  0.00           C  
ATOM   2573  H1'   G C  81      37.304  20.942 -10.725  1.00  0.00           H  
ATOM   2574  N9    G C  81      36.727  18.940 -10.323  1.00  0.00           N  
ATOM   2575  C4    G C  81      36.028  18.619 -11.458  1.00  0.00           C  
ATOM   2576  N2    G C  81      34.261  19.602 -14.253  1.00  0.00           N  
ATOM   2577  H21   G C  81      34.368  20.586 -14.196  1.00  0.00           H  
ATOM   2578  H22   G C  81      33.829  19.172 -15.052  1.00  0.00           H  
ATOM   2579  N3    G C  81      35.509  19.493 -12.341  1.00  0.00           N  
ATOM   2580  C2    G C  81      34.843  18.891 -13.312  1.00  0.00           C  
ATOM   2581  N1    G C  81      34.744  17.533 -13.432  1.00  0.00           N  
ATOM   2582  H1    G C  81      34.241  17.154 -14.218  1.00  0.00           H  
ATOM   2583  C6    G C  81      35.298  16.603 -12.563  1.00  0.00           C  
ATOM   2584  O6    G C  81      35.153  15.395 -12.773  1.00  0.00           O  
ATOM   2585  C5    G C  81      35.985  17.238 -11.490  1.00  0.00           C  
ATOM   2586  N7    G C  81      36.647  16.697 -10.394  1.00  0.00           N  
ATOM   2587  C8    G C  81      37.063  17.746  -9.717  1.00  0.00           C  
ATOM   2588  H8    G C  81      37.624  17.720  -8.777  1.00  0.00           H  
ATOM   2589  C2'   G C  81      35.839  20.916  -9.142  1.00  0.00           C  
ATOM   2590  H2'   G C  81      34.871  20.473  -9.464  1.00  0.00           H  
ATOM   2591  O2'   G C  81      35.806  22.321  -9.321  1.00  0.00           O  
ATOM   2592 'HO2   G C  81      35.377  22.635  -8.513  1.00  0.00           H  
ATOM   2593  C3'   G C  81      36.137  20.582  -7.685  1.00  0.00           C  
ATOM   2594  H3'   G C  81      35.928  19.511  -7.458  1.00  0.00           H  
ATOM   2595  O3'   G C  81      35.513  21.481  -6.745  1.00  0.00           O  
ATOM   2596  P     A C  82      34.056  21.244  -6.179  1.00  0.00           P  
ATOM   2597  OP1   A C  82      33.518  22.585  -5.852  1.00  0.00           O  
ATOM   2598  OP2   A C  82      34.124  20.257  -5.083  1.00  0.00           O1-
ATOM   2599  O5'   A C  82      33.240  20.630  -7.404  1.00  0.00           O  
ATOM   2600  C5'   A C  82      32.348  21.513  -8.139  1.00  0.00           C  
ATOM   2601 1H5'   A C  82      32.932  22.351  -8.585  1.00  0.00           H  
ATOM   2602 2H5'   A C  82      31.586  21.958  -7.454  1.00  0.00           H  
ATOM   2603  C4'   A C  82      31.567  20.846  -9.300  1.00  0.00           C  
ATOM   2604  H4'   A C  82      31.204  21.639  -9.988  1.00  0.00           H  
ATOM   2605  O4'   A C  82      32.386  19.943 -10.098  1.00  0.00           O  
ATOM   2606  C1'   A C  82      31.527  19.049 -10.783  1.00  0.00           C  
ATOM   2607  H1'   A C  82      31.555  19.360 -11.853  1.00  0.00           H  
ATOM   2608  N9    A C  82      31.968  17.663 -10.662  1.00  0.00           N  
ATOM   2609  C5    A C  82      32.340  15.537 -11.058  1.00  0.00           C  
ATOM   2610  N7    A C  82      32.705  15.755  -9.732  1.00  0.00           N  
ATOM   2611  C8    A C  82      32.461  17.033  -9.544  1.00  0.00           C  
ATOM   2612  H8    A C  82      32.633  17.586  -8.615  1.00  0.00           H  
ATOM   2613  N1    A C  82      31.869  14.491 -13.143  1.00  0.00           N  
ATOM   2614  C2    A C  82      31.501  15.704 -13.571  1.00  0.00           C  
ATOM   2615  H2    A C  82      31.174  15.755 -14.616  1.00  0.00           H  
ATOM   2616  N3    A C  82      31.502  16.869 -12.918  1.00  0.00           N  
ATOM   2617  C4    A C  82      31.897  16.705 -11.643  1.00  0.00           C  
ATOM   2618  C6    A C  82      32.294  14.372 -11.858  1.00  0.00           C  
ATOM   2619  N6    A C  82      32.569  13.150 -11.372  1.00  0.00           N  
ATOM   2620  H61   A C  82      32.915  13.132 -10.437  1.00  0.00           H  
ATOM   2621  H62   A C  82      31.896  12.445 -11.607  1.00  0.00           H  
ATOM   2622  C2'   A C  82      30.111  19.231 -10.245  1.00  0.00           C  
ATOM   2623  H2'   A C  82      29.610  18.267 -10.013  1.00  0.00           H  
ATOM   2624  O2'   A C  82      29.315  19.950 -11.168  1.00  0.00           O  
ATOM   2625 'HO2   A C  82      28.437  20.004 -10.751  1.00  0.00           H  
ATOM   2626  C3'   A C  82      30.332  20.015  -8.943  1.00  0.00           C  
ATOM   2627  H3'   A C  82      30.653  19.339  -8.117  1.00  0.00           H  
ATOM   2628  O3'   A C  82      29.240  20.879  -8.543  1.00  0.00           O  
ATOM   2629  P     G C  83      27.947  20.241  -7.891  1.00  0.00           P  
ATOM   2630  OP1   G C  83      27.120  21.322  -7.311  1.00  0.00           O  
ATOM   2631  OP2   G C  83      28.346  19.126  -7.008  1.00  0.00           O1-
ATOM   2632  O5'   G C  83      27.185  19.650  -9.157  1.00  0.00           O  
ATOM   2633  C5'   G C  83      26.318  18.496  -8.960  1.00  0.00           C  
ATOM   2634 1H5'   G C  83      25.447  18.763  -8.317  1.00  0.00           H  
ATOM   2635 2H5'   G C  83      26.868  17.669  -8.450  1.00  0.00           H  
ATOM   2636  C4'   G C  83      25.772  17.926 -10.287  1.00  0.00           C  
ATOM   2637  H4'   G C  83      25.074  18.651 -10.756  1.00  0.00           H  
ATOM   2638  O4'   G C  83      26.864  17.716 -11.232  1.00  0.00           O  
ATOM   2639  C1'   G C  83      26.613  16.540 -11.992  1.00  0.00           C  
ATOM   2640  H1'   G C  83      26.661  16.823 -13.067  1.00  0.00           H  
ATOM   2641  N9    G C  83      27.613  15.503 -11.707  1.00  0.00           N  
ATOM   2642  C4    G C  83      27.805  14.349 -12.415  1.00  0.00           C  
ATOM   2643  N2    G C  83      26.835  12.198 -14.924  1.00  0.00           N  
ATOM   2644  H21   G C  83      26.035  12.667 -15.275  1.00  0.00           H  
ATOM   2645  H22   G C  83      27.043  11.254 -15.201  1.00  0.00           H  
ATOM   2646  N3    G C  83      27.111  13.963 -13.501  1.00  0.00           N  
ATOM   2647  C2    G C  83      27.457  12.756 -13.910  1.00  0.00           C  
ATOM   2648  N1    G C  83      28.464  12.023 -13.344  1.00  0.00           N  
ATOM   2649  H1    G C  83      28.654  11.102 -13.706  1.00  0.00           H  
ATOM   2650  C6    G C  83      29.235  12.414 -12.258  1.00  0.00           C  
ATOM   2651  O6    G C  83      30.147  11.692 -11.831  1.00  0.00           O  
ATOM   2652  C5    G C  83      28.835  13.689 -11.772  1.00  0.00           C  
ATOM   2653  N7    G C  83      29.285  14.419 -10.677  1.00  0.00           N  
ATOM   2654  C8    G C  83      28.523  15.485 -10.672  1.00  0.00           C  
ATOM   2655  H8    G C  83      28.570  16.300  -9.944  1.00  0.00           H  
ATOM   2656  C2'   G C  83      25.216  16.069 -11.652  1.00  0.00           C  
ATOM   2657  H2'   G C  83      25.102  14.964 -11.723  1.00  0.00           H  
ATOM   2658  O2'   G C  83      24.245  16.705 -12.463  1.00  0.00           O  
ATOM   2659 'HO2   G C  83      23.474  16.744 -11.879  1.00  0.00           H  
ATOM   2660  C3'   G C  83      25.077  16.543 -10.213  1.00  0.00           C  
ATOM   2661  H3'   G C  83      25.686  15.911  -9.525  1.00  0.00           H  
ATOM   2662  O3'   G C  83      23.703  16.676  -9.789  1.00  0.00           O  
ATOM   2663  P     G C  84      23.000  15.496  -8.994  1.00  0.00           P  
ATOM   2664  OP1   G C  84      21.552  15.802  -8.974  1.00  0.00           O  
ATOM   2665  OP2   G C  84      23.685  15.332  -7.697  1.00  0.00           O1-
ATOM   2666  O5'   G C  84      23.266  14.208  -9.897  1.00  0.00           O  
ATOM   2667  C5'   G C  84      22.276  13.853 -10.902  1.00  0.00           C  
ATOM   2668 1H5'   G C  84      22.144  14.699 -11.614  1.00  0.00           H  
ATOM   2669 2H5'   G C  84      21.288  13.654 -10.423  1.00  0.00           H  
ATOM   2670  C4'   G C  84      22.622  12.603 -11.756  1.00  0.00           C  
ATOM   2671  H4'   G C  84      22.066  12.660 -12.717  1.00  0.00           H  
ATOM   2672  O4'   G C  84      24.037  12.533 -12.104  1.00  0.00           O  
ATOM   2673  C1'   G C  84      24.425  11.167 -12.217  1.00  0.00           C  
ATOM   2674  H1'   G C  84      24.799  11.026 -13.256  1.00  0.00           H  
ATOM   2675  N9    G C  84      25.504  10.831 -11.273  1.00  0.00           N  
ATOM   2676  C4    G C  84      26.330   9.727 -11.294  1.00  0.00           C  
ATOM   2677  N2    G C  84      27.290   6.704 -12.693  1.00  0.00           N  
ATOM   2678  H21   G C  84      26.612   6.615 -13.415  1.00  0.00           H  
ATOM   2679  H22   G C  84      27.965   5.981 -12.566  1.00  0.00           H  
ATOM   2680  N3    G C  84      26.296   8.715 -12.184  1.00  0.00           N  
ATOM   2681  C2    G C  84      27.226   7.797 -11.951  1.00  0.00           C  
ATOM   2682  N1    G C  84      28.149   7.899 -10.946  1.00  0.00           N  
ATOM   2683  H1    G C  84      28.869   7.199 -10.864  1.00  0.00           H  
ATOM   2684  C6    G C  84      28.231   8.943 -10.035  1.00  0.00           C  
ATOM   2685  O6    G C  84      29.106   8.945  -9.168  1.00  0.00           O  
ATOM   2686  C5    G C  84      27.196   9.897 -10.233  1.00  0.00           C  
ATOM   2687  N7    G C  84      26.899  11.059  -9.533  1.00  0.00           N  
ATOM   2688  C8    G C  84      25.888  11.585 -10.184  1.00  0.00           C  
ATOM   2689  H8    G C  84      25.378  12.521  -9.929  1.00  0.00           H  
ATOM   2690  C2'   G C  84      23.186  10.317 -12.016  1.00  0.00           C  
ATOM   2691  H2'   G C  84      23.402   9.360 -11.495  1.00  0.00           H  
ATOM   2692  O2'   G C  84      22.565  10.049 -13.260  1.00  0.00           O  
ATOM   2693 'HO2   G C  84      21.666   9.797 -13.015  1.00  0.00           H  
ATOM   2694  C3'   G C  84      22.297  11.221 -11.163  1.00  0.00           C  
ATOM   2695  H3'   G C  84      22.638  11.248 -10.102  1.00  0.00           H  
ATOM   2696  O3'   G C  84      20.881  10.947 -11.294  1.00  0.00           O  
ATOM   2697  P     U C  85      20.146   9.960 -10.306  1.00  0.00           P  
ATOM   2698  OP1   U C  85      18.745   9.819 -10.763  1.00  0.00           O  
ATOM   2699  OP2   U C  85      20.387  10.387  -8.915  1.00  0.00           O1-
ATOM   2700  O5'   U C  85      20.907   8.600 -10.542  1.00  0.00           O  
ATOM   2701  C5'   U C  85      20.456   7.630 -11.514  1.00  0.00           C  
ATOM   2702 1H5'   U C  85      20.419   8.088 -12.528  1.00  0.00           H  
ATOM   2703 2H5'   U C  85      19.431   7.273 -11.257  1.00  0.00           H  
ATOM   2704  C4'   U C  85      21.380   6.395 -11.584  1.00  0.00           C  
ATOM   2705  H4'   U C  85      21.135   5.770 -12.468  1.00  0.00           H  
ATOM   2706  O4'   U C  85      22.776   6.796 -11.708  1.00  0.00           O  
ATOM   2707  C1'   U C  85      23.596   5.901 -10.984  1.00  0.00           C  
ATOM   2708  H1'   U C  85      24.288   5.464 -11.743  1.00  0.00           H  
ATOM   2709  N1    U C  85      24.348   6.591  -9.902  1.00  0.00           N  
ATOM   2710  C6    U C  85      23.823   7.678  -9.239  1.00  0.00           C  
ATOM   2711  H6    U C  85      22.859   8.028  -9.606  1.00  0.00           H  
ATOM   2712  C2    U C  85      25.549   6.053  -9.531  1.00  0.00           C  
ATOM   2713  O2    U C  85      26.022   5.064 -10.079  1.00  0.00           O  
ATOM   2714  N3    U C  85      26.174   6.682  -8.488  1.00  0.00           N  
ATOM   2715  H3    U C  85      27.068   6.296  -8.211  1.00  0.00           H  
ATOM   2716  C4    U C  85      25.683   7.723  -7.731  1.00  0.00           C  
ATOM   2717  O4    U C  85      26.282   8.079  -6.723  1.00  0.00           O  
ATOM   2718  C5    U C  85      24.440   8.258  -8.198  1.00  0.00           C  
ATOM   2719  H5    U C  85      23.989   9.086  -7.655  1.00  0.00           H  
ATOM   2720  C2'   U C  85      22.710   4.799 -10.424  1.00  0.00           C  
ATOM   2721  H2'   U C  85      23.024   4.490  -9.404  1.00  0.00           H  
ATOM   2722  O2'   U C  85      22.699   3.659 -11.264  1.00  0.00           O  
ATOM   2723 'HO2   U C  85      22.035   3.071 -10.859  1.00  0.00           H  
ATOM   2724  C3'   U C  85      21.342   5.482 -10.355  1.00  0.00           C  
ATOM   2725  H3'   U C  85      21.288   6.164  -9.475  1.00  0.00           H  
ATOM   2726  O3'   U C  85      20.195   4.600 -10.421  1.00  0.00           O  
ATOM   2727  P     U C  86      19.876   3.693  -9.169  1.00  0.00           P  
ATOM   2728  OP1   U C  86      18.475   3.233  -9.250  1.00  0.00           O  
ATOM   2729  OP2   U C  86      20.328   4.379  -7.940  1.00  0.00           O1-
ATOM   2730  O5'   U C  86      20.826   2.453  -9.441  1.00  0.00           O  
ATOM   2731  C5'   U C  86      20.904   1.349  -8.499  1.00  0.00           C  
ATOM   2732 1H5'   U C  86      20.601   0.420  -9.028  1.00  0.00           H  
ATOM   2733 2H5'   U C  86      20.185   1.458  -7.650  1.00  0.00           H  
ATOM   2734  C4'   U C  86      22.308   1.097  -7.880  1.00  0.00           C  
ATOM   2735  H4'   U C  86      22.680   0.094  -8.177  1.00  0.00           H  
ATOM   2736  O4'   U C  86      23.315   2.082  -8.309  1.00  0.00           O  
ATOM   2737  C1'   U C  86      24.263   2.248  -7.272  1.00  0.00           C  
ATOM   2738  H1'   U C  86      25.235   1.931  -7.705  1.00  0.00           H  
ATOM   2739  N1    U C  86      24.325   3.633  -6.746  1.00  0.00           N  
ATOM   2740  C6    U C  86      23.205   4.419  -6.625  1.00  0.00           C  
ATOM   2741  H6    U C  86      22.318   4.037  -7.136  1.00  0.00           H  
ATOM   2742  C2    U C  86      25.481   3.952  -6.090  1.00  0.00           C  
ATOM   2743  O2    U C  86      26.429   3.181  -6.056  1.00  0.00           O  
ATOM   2744  N3    U C  86      25.473   5.138  -5.412  1.00  0.00           N  
ATOM   2745  H3    U C  86      26.322   5.345  -4.902  1.00  0.00           H  
ATOM   2746  C4    U C  86      24.339   5.843  -5.064  1.00  0.00           C  
ATOM   2747  O4    U C  86      24.369   6.624  -4.117  1.00  0.00           O  
ATOM   2748  C5    U C  86      23.173   5.502  -5.831  1.00  0.00           C  
ATOM   2749  H5    U C  86      22.235   6.010  -5.618  1.00  0.00           H  
ATOM   2750  C2'   U C  86      23.889   1.296  -6.156  1.00  0.00           C  
ATOM   2751  H2'   U C  86      24.109   1.713  -5.153  1.00  0.00           H  
ATOM   2752  O2'   U C  86      24.556   0.055  -6.306  1.00  0.00           O  
ATOM   2753 'HO2   U C  86      24.327  -0.478  -5.524  1.00  0.00           H  
ATOM   2754  C3'   U C  86      22.390   1.189  -6.353  1.00  0.00           C  
ATOM   2755  H3'   U C  86      21.880   2.155  -6.124  1.00  0.00           H  
ATOM   2756  O3'   U C  86      21.792   0.051  -5.682  1.00  0.00           O  
ATOM   2757  P     C C  87      21.209   0.341  -4.227  1.00  0.00           P  
ATOM   2758  OP1   C C  87      19.809  -0.118  -4.181  1.00  0.00           O  
ATOM   2759  OP2   C C  87      21.509   1.744  -3.857  1.00  0.00           O1-
ATOM   2760  O5'   C C  87      22.077  -0.540  -3.258  1.00  0.00           O  
ATOM   2761  C5'   C C  87      22.629  -1.841  -3.507  1.00  0.00           C  
ATOM   2762 1H5'   C C  87      22.591  -2.113  -4.587  1.00  0.00           H  
ATOM   2763 2H5'   C C  87      22.036  -2.597  -2.945  1.00  0.00           H  
ATOM   2764  C4'   C C  87      24.091  -1.930  -3.029  1.00  0.00           C  
ATOM   2765  H4'   C C  87      24.539  -2.900  -3.333  1.00  0.00           H  
ATOM   2766  O4'   C C  87      24.881  -0.877  -3.658  1.00  0.00           O  
ATOM   2767  C1'   C C  87      25.844  -0.399  -2.728  1.00  0.00           C  
ATOM   2768  H1'   C C  87      26.829  -0.557  -3.223  1.00  0.00           H  
ATOM   2769  N1    C C  87      25.686   1.054  -2.414  1.00  0.00           N  
ATOM   2770  C6    C C  87      24.502   1.715  -2.657  1.00  0.00           C  
ATOM   2771  H6    C C  87      23.685   1.106  -3.047  1.00  0.00           H  
ATOM   2772  C5    C C  87      24.383   3.037  -2.460  1.00  0.00           C  
ATOM   2773  H5    C C  87      23.465   3.575  -2.690  1.00  0.00           H  
ATOM   2774  C2    C C  87      26.750   1.752  -1.858  1.00  0.00           C  
ATOM   2775  O2    C C  87      27.807   1.155  -1.625  1.00  0.00           O  
ATOM   2776  N3    C C  87      26.639   3.076  -1.624  1.00  0.00           N  
ATOM   2777  C4    C C  87      25.521   3.732  -1.956  1.00  0.00           C  
ATOM   2778  N4    C C  87      25.511   5.056  -1.817  1.00  0.00           N  
ATOM   2779  H41   C C  87      24.876   5.641  -2.319  1.00  0.00           H  
ATOM   2780  H42   C C  87      26.330   5.480  -1.421  1.00  0.00           H  
ATOM   2781  C2'   C C  87      25.792  -1.290  -1.503  1.00  0.00           C  
ATOM   2782  H2'   C C  87      26.030  -0.739  -0.570  1.00  0.00           H  
ATOM   2783  O2'   C C  87      26.671  -2.392  -1.649  1.00  0.00           O  
ATOM   2784 'HO2   C C  87      26.321  -3.060  -1.043  1.00  0.00           H  
ATOM   2785  C3'   C C  87      24.342  -1.762  -1.514  1.00  0.00           C  
ATOM   2786  H3'   C C  87      23.652  -0.967  -1.151  1.00  0.00           H  
ATOM   2787  O3'   C C  87      24.125  -3.016  -0.844  1.00  0.00           O  
ATOM   2788  P     U C  88      23.991  -3.177   0.721  1.00  0.00           P  
ATOM   2789  OP1   U C  88      24.666  -4.449   1.063  1.00  0.00           O  
ATOM   2790  OP2   U C  88      22.570  -3.031   1.085  1.00  0.00           O1-
ATOM   2791  O5'   U C  88      24.821  -1.961   1.338  1.00  0.00           O  
ATOM   2792  C5'   U C  88      25.990  -2.283   2.148  1.00  0.00           C  
ATOM   2793 1H5'   U C  88      26.715  -2.881   1.548  1.00  0.00           H  
ATOM   2794 2H5'   U C  88      25.694  -2.895   3.034  1.00  0.00           H  
ATOM   2795  C4'   U C  88      26.766  -1.054   2.682  1.00  0.00           C  
ATOM   2796  H4'   U C  88      27.778  -1.363   3.021  1.00  0.00           H  
ATOM   2797  O4'   U C  88      26.948  -0.049   1.647  1.00  0.00           O  
ATOM   2798  C1'   U C  88      26.977   1.233   2.240  1.00  0.00           C  
ATOM   2799  H1'   U C  88      27.991   1.637   2.012  1.00  0.00           H  
ATOM   2800  N1    U C  88      25.919   2.116   1.708  1.00  0.00           N  
ATOM   2801  C6    U C  88      24.720   1.624   1.247  1.00  0.00           C  
ATOM   2802  H6    U C  88      24.653   0.531   1.193  1.00  0.00           H  
ATOM   2803  C2    U C  88      26.117   3.455   1.890  1.00  0.00           C  
ATOM   2804  O2    U C  88      27.129   3.898   2.416  1.00  0.00           O  
ATOM   2805  N3    U C  88      25.097   4.258   1.474  1.00  0.00           N  
ATOM   2806  H3    U C  88      25.259   5.239   1.611  1.00  0.00           H  
ATOM   2807  C4    U C  88      23.871   3.856   0.991  1.00  0.00           C  
ATOM   2808  O4    U C  88      23.032   4.696   0.681  1.00  0.00           O  
ATOM   2809  C5    U C  88      23.710   2.431   0.883  1.00  0.00           C  
ATOM   2810  H5    U C  88      22.769   2.038   0.503  1.00  0.00           H  
ATOM   2811  C2'   U C  88      26.826   1.070   3.742  1.00  0.00           C  
ATOM   2812  H2'   U C  88      26.171   1.850   4.192  1.00  0.00           H  
ATOM   2813  O2'   U C  88      28.089   1.109   4.384  1.00  0.00           O  
ATOM   2814 'HO2   U C  88      27.906   0.969   5.332  1.00  0.00           H  
ATOM   2815  C3'   U C  88      26.134  -0.290   3.847  1.00  0.00           C  
ATOM   2816  H3'   U C  88      25.053  -0.205   3.588  1.00  0.00           H  
ATOM   2817  O3'   U C  88      26.337  -0.990   5.098  1.00  0.00           O  
ATOM   2818  P     U C  89      25.595  -0.401   6.368  1.00  0.00           P  
ATOM   2819  OP1   U C  89      25.443  -1.474   7.370  1.00  0.00           O  
ATOM   2820  OP2   U C  89      24.385   0.327   5.930  1.00  0.00           O1-
ATOM   2821  O5'   U C  89      26.643   0.672   6.878  1.00  0.00           O  
ATOM   2822  C5'   U C  89      27.890   0.265   7.487  1.00  0.00           C  
ATOM   2823 1H5'   U C  89      28.543  -0.230   6.733  1.00  0.00           H  
ATOM   2824 2H5'   U C  89      27.708  -0.467   8.311  1.00  0.00           H  
ATOM   2825  C4'   U C  89      28.670   1.453   8.095  1.00  0.00           C  
ATOM   2826  H4'   U C  89      29.735   1.176   8.249  1.00  0.00           H  
ATOM   2827  O4'   U C  89      28.650   2.637   7.237  1.00  0.00           O  
ATOM   2828  C1'   U C  89      28.658   3.801   8.060  1.00  0.00           C  
ATOM   2829  H1'   U C  89      29.601   4.344   7.808  1.00  0.00           H  
ATOM   2830  N1    U C  89      27.476   4.676   7.787  1.00  0.00           N  
ATOM   2831  C6    U C  89      26.286   4.140   7.347  1.00  0.00           C  
ATOM   2832  H6    U C  89      26.270   3.049   7.259  1.00  0.00           H  
ATOM   2833  C2    U C  89      27.598   6.032   8.007  1.00  0.00           C  
ATOM   2834  O2    U C  89      28.620   6.543   8.445  1.00  0.00           O  
ATOM   2835  N3    U C  89      26.495   6.780   7.678  1.00  0.00           N  
ATOM   2836  H3    U C  89      26.596   7.774   7.792  1.00  0.00           H  
ATOM   2837  C4    U C  89      25.319   6.328   7.122  1.00  0.00           C  
ATOM   2838  O4    U C  89      24.452   7.130   6.772  1.00  0.00           O  
ATOM   2839  C5    U C  89      25.234   4.900   7.001  1.00  0.00           C  
ATOM   2840  H5    U C  89      24.320   4.467   6.604  1.00  0.00           H  
ATOM   2841  C2'   U C  89      28.745   3.343   9.516  1.00  0.00           C  
ATOM   2842  H2'   U C  89      28.150   3.990  10.196  1.00  0.00           H  
ATOM   2843  O2'   U C  89      30.097   3.313   9.945  1.00  0.00           O  
ATOM   2844 'HO2   U C  89      30.067   2.959  10.862  1.00  0.00           H  
ATOM   2845  C3'   U C  89      28.145   1.929   9.451  1.00  0.00           C  
ATOM   2846  H3'   U C  89      27.037   1.979   9.372  1.00  0.00           H  
ATOM   2847  O3'   U C  89      28.552   0.987  10.471  1.00  0.00           O  
ATOM   2848  P     G C  90      28.452   1.323  12.006  1.00  0.00           P  
ATOM   2849  OP1   G C  90      29.574   2.236  12.330  1.00  0.00           O  
ATOM   2850  OP2   G C  90      28.390   0.056  12.768  1.00  0.00           O1-
ATOM   2851  O5'   G C  90      27.071   2.084  12.109  1.00  0.00           O  
ATOM   2852  C5'   G C  90      26.591   2.608  13.372  1.00  0.00           C  
ATOM   2853 1H5'   G C  90      27.085   2.137  14.254  1.00  0.00           H  
ATOM   2854 2H5'   G C  90      25.514   2.337  13.456  1.00  0.00           H  
ATOM   2855  C4'   G C  90      26.677   4.149  13.531  1.00  0.00           C  
ATOM   2856  H4'   G C  90      27.584   4.413  14.116  1.00  0.00           H  
ATOM   2857  O4'   G C  90      26.803   4.853  12.256  1.00  0.00           O  
ATOM   2858  C1'   G C  90      26.155   6.117  12.348  1.00  0.00           C  
ATOM   2859  H1'   G C  90      26.924   6.895  12.139  1.00  0.00           H  
ATOM   2860  N9    G C  90      25.064   6.226  11.363  1.00  0.00           N  
ATOM   2861  C4    G C  90      24.375   7.358  11.000  1.00  0.00           C  
ATOM   2862  N2    G C  90      23.748  10.742  11.357  1.00  0.00           N  
ATOM   2863  H21   G C  90      24.360  10.962  12.106  1.00  0.00           H  
ATOM   2864  H22   G C  90      23.059  11.405  11.051  1.00  0.00           H  
ATOM   2865  N3    G C  90      24.570   8.601  11.485  1.00  0.00           N  
ATOM   2866  C2    G C  90      23.726   9.482  10.968  1.00  0.00           C  
ATOM   2867  N1    G C  90      22.793   9.168  10.023  1.00  0.00           N  
ATOM   2868  H1    G C  90      22.214   9.907   9.660  1.00  0.00           H  
ATOM   2869  C6    G C  90      22.583   7.908   9.483  1.00  0.00           C  
ATOM   2870  O6    G C  90      21.714   7.744   8.619  1.00  0.00           O  
ATOM   2871  C5    G C  90      23.463   6.943  10.046  1.00  0.00           C  
ATOM   2872  N7    G C  90      23.577   5.575   9.809  1.00  0.00           N  
ATOM   2873  C8    G C  90      24.535   5.192  10.620  1.00  0.00           C  
ATOM   2874  H8    G C  90      24.917   4.171  10.726  1.00  0.00           H  
ATOM   2875  C2'   G C  90      25.653   6.265  13.772  1.00  0.00           C  
ATOM   2876  H2'   G C  90      24.701   6.838  13.836  1.00  0.00           H  
ATOM   2877  O2'   G C  90      26.632   6.862  14.602  1.00  0.00           O  
ATOM   2878 'HO2   G C  90      26.420   6.507  15.475  1.00  0.00           H  
ATOM   2879  C3'   G C  90      25.448   4.814  14.181  1.00  0.00           C  
ATOM   2880  H3'   G C  90      24.551   4.387  13.672  1.00  0.00           H  
ATOM   2881  O3'   G C  90      25.453   4.602  15.614  1.00  0.00           O  
ATOM   2882  P     G C  91      24.072   4.447  16.374  1.00  0.00           P  
ATOM   2883  OP1   G C  91      24.369   4.277  17.814  1.00  0.00           O  
ATOM   2884  OP2   G C  91      23.278   3.390  15.717  1.00  0.00           O1-
ATOM   2885  O5'   G C  91      23.379   5.860  16.141  1.00  0.00           O  
ATOM   2886  C5'   G C  91      23.759   6.958  17.016  1.00  0.00           C  
ATOM   2887 1H5'   G C  91      24.869   7.056  17.061  1.00  0.00           H  
ATOM   2888 2H5'   G C  91      23.392   6.767  18.052  1.00  0.00           H  
ATOM   2889  C4'   G C  91      23.216   8.339  16.579  1.00  0.00           C  
ATOM   2890  H4'   G C  91      23.796   9.135  17.096  1.00  0.00           H  
ATOM   2891  O4'   G C  91      23.379   8.567  15.150  1.00  0.00           O  
ATOM   2892  C1'   G C  91      22.313   9.388  14.692  1.00  0.00           C  
ATOM   2893  H1'   G C  91      22.776  10.270  14.199  1.00  0.00           H  
ATOM   2894  N9    G C  91      21.470   8.676  13.716  1.00  0.00           N  
ATOM   2895  C4    G C  91      20.622   9.239  12.793  1.00  0.00           C  
ATOM   2896  N2    G C  91      19.071  12.016  11.443  1.00  0.00           N  
ATOM   2897  H21   G C  91      19.595  12.746  11.864  1.00  0.00           H  
ATOM   2898  H22   G C  91      18.409  12.212  10.715  1.00  0.00           H  
ATOM   2899  N3    G C  91      20.404  10.556  12.612  1.00  0.00           N  
ATOM   2900  C2    G C  91      19.464  10.787  11.706  1.00  0.00           C  
ATOM   2901  N1    G C  91      18.875   9.805  10.963  1.00  0.00           N  
ATOM   2902  H1    G C  91      18.204  10.072  10.263  1.00  0.00           H  
ATOM   2903  C6    G C  91      19.123   8.446  11.072  1.00  0.00           C  
ATOM   2904  O6    G C  91      18.532   7.652  10.331  1.00  0.00           O  
ATOM   2905  C5    G C  91      20.075   8.176  12.096  1.00  0.00           C  
ATOM   2906  N7    G C  91      20.573   6.968  12.566  1.00  0.00           N  
ATOM   2907  C8    G C  91      21.396   7.310  13.531  1.00  0.00           C  
ATOM   2908  H8    G C  91      21.986   6.621  14.145  1.00  0.00           H  
ATOM   2909  C2'   G C  91      21.538   9.846  15.918  1.00  0.00           C  
ATOM   2910  H2'   G C  91      20.460  10.012  15.703  1.00  0.00           H  
ATOM   2911  O2'   G C  91      22.128  11.036  16.424  1.00  0.00           O  
ATOM   2912 'HO2   G C  91      21.737  11.189  17.314  1.00  0.00           H  
ATOM   2913  C3'   G C  91      21.735   8.645  16.861  1.00  0.00           C  
ATOM   2914  H3'   G C  91      21.146   7.773  16.506  1.00  0.00           H  
ATOM   2915  O3'   G C  91      21.538   8.841  18.277  1.00  0.00           O  
ATOM   2916  P     G C  92      20.502   9.802  18.960  1.00  0.00           P  
ATOM   2917  OP1   G C  92      21.042  11.178  18.823  1.00  0.00           O  
ATOM   2918  OP2   G C  92      20.236   9.333  20.337  1.00  0.00           O1-
ATOM   2919  O5'   G C  92      19.188   9.672  18.077  1.00  0.00           O  
ATOM   2920  C5'   G C  92      18.223  10.762  18.109  1.00  0.00           C  
ATOM   2921 1H5'   G C  92      18.724  11.753  18.229  1.00  0.00           H  
ATOM   2922 2H5'   G C  92      17.550  10.633  18.988  1.00  0.00           H  
ATOM   2923  C4'   G C  92      17.321  10.908  16.851  1.00  0.00           C  
ATOM   2924  H4'   G C  92      17.260  11.983  16.577  1.00  0.00           H  
ATOM   2925  O4'   G C  92      17.815  10.206  15.675  1.00  0.00           O  
ATOM   2926  C1'   G C  92      16.755  10.133  14.743  1.00  0.00           C  
ATOM   2927  H1'   G C  92      16.934  10.965  14.025  1.00  0.00           H  
ATOM   2928  N9    G C  92      16.700   8.866  14.014  1.00  0.00           N  
ATOM   2929  C4    G C  92      16.127   8.721  12.783  1.00  0.00           C  
ATOM   2930  N2    G C  92      14.312  10.095  10.205  1.00  0.00           N  
ATOM   2931  H21   G C  92      14.337  11.054  10.462  1.00  0.00           H  
ATOM   2932  H22   G C  92      13.851   9.804   9.360  1.00  0.00           H  
ATOM   2933  N3    G C  92      15.579   9.709  12.051  1.00  0.00           N  
ATOM   2934  C2    G C  92      14.979   9.260  10.970  1.00  0.00           C  
ATOM   2935  N1    G C  92      14.982   7.946  10.593  1.00  0.00           N  
ATOM   2936  H1    G C  92      14.535   7.694   9.727  1.00  0.00           H  
ATOM   2937  C6    G C  92      15.582   6.906  11.297  1.00  0.00           C  
ATOM   2938  O6    G C  92      15.517   5.748  10.864  1.00  0.00           O  
ATOM   2939  C5    G C  92      16.190   7.373  12.498  1.00  0.00           C  
ATOM   2940  N7    G C  92      16.814   6.680  13.531  1.00  0.00           N  
ATOM   2941  C8    G C  92      17.102   7.614  14.415  1.00  0.00           C  
ATOM   2942  H8    G C  92      17.618   7.461  15.367  1.00  0.00           H  
ATOM   2943  C2'   G C  92      15.448  10.379  15.487  1.00  0.00           C  
ATOM   2944  H2'   G C  92      14.726   9.545  15.359  1.00  0.00           H  
ATOM   2945  O2'   G C  92      14.845  11.586  15.058  1.00  0.00           O  
ATOM   2946 'HO2   G C  92      14.020  11.662  15.567  1.00  0.00           H  
ATOM   2947  C3'   G C  92      15.874  10.427  16.961  1.00  0.00           C  
ATOM   2948  H3'   G C  92      15.939   9.396  17.382  1.00  0.00           H  
ATOM   2949  O3'   G C  92      15.095  11.309  17.804  1.00  0.00           O  
ATOM   2950  P     A C  93      13.679  10.833  18.326  1.00  0.00           P  
ATOM   2951  OP1   A C  93      13.168  11.871  19.250  1.00  0.00           O  
ATOM   2952  OP2   A C  93      13.795   9.452  18.837  1.00  0.00           O1-
ATOM   2953  O5'   A C  93      12.792  10.825  16.998  1.00  0.00           O  
ATOM   2954  C5'   A C  93      11.709  11.783  16.871  1.00  0.00           C  
ATOM   2955 1H5'   A C  93      12.125  12.816  16.871  1.00  0.00           H  
ATOM   2956 2H5'   A C  93      11.007  11.701  17.736  1.00  0.00           H  
ATOM   2957  C4'   A C  93      10.859  11.628  15.583  1.00  0.00           C  
ATOM   2958  H4'   A C  93      10.332  12.584  15.373  1.00  0.00           H  
ATOM   2959  O4'   A C  93      11.671  11.319  14.410  1.00  0.00           O  
ATOM   2960  C1'   A C  93      10.880  10.590  13.479  1.00  0.00           C  
ATOM   2961  H1'   A C  93      10.801  11.223  12.566  1.00  0.00           H  
ATOM   2962  N9    A C  93      11.480   9.304  13.126  1.00  0.00           N  
ATOM   2963  C5    A C  93      11.942   7.388  12.156  1.00  0.00           C  
ATOM   2964  N7    A C  93      12.784   7.480  13.257  1.00  0.00           N  
ATOM   2965  C8    A C  93      12.461   8.628  13.809  1.00  0.00           C  
ATOM   2966  H8    A C  93      12.898   9.049  14.720  1.00  0.00           H  
ATOM   2967  N1    A C  93      10.850   6.600  10.196  1.00  0.00           N  
ATOM   2968  C2    A C  93      10.144   7.735  10.237  1.00  0.00           C  
ATOM   2969  H2    A C  93       9.409   7.857   9.434  1.00  0.00           H  
ATOM   2970  N3    A C  93      10.213   8.746  11.108  1.00  0.00           N  
ATOM   2971  C4    A C  93      11.133   8.502  12.061  1.00  0.00           C  
ATOM   2972  C6    A C  93      11.780   6.395  11.166  1.00  0.00           C  
ATOM   2973  N6    A C  93      12.529   5.281  11.134  1.00  0.00           N  
ATOM   2974  H61   A C  93      13.365   5.207  11.676  1.00  0.00           H  
ATOM   2975  H62   A C  93      12.280   4.530  10.514  1.00  0.00           H  
ATOM   2976  C2'   A C  93       9.505  10.397  14.082  1.00  0.00           C  
ATOM   2977  H2'   A C  93       9.085   9.391  13.873  1.00  0.00           H  
ATOM   2978  O2'   A C  93       8.616  11.385  13.598  1.00  0.00           O  
ATOM   2979 'HO2   A C  93       7.736  11.126  13.917  1.00  0.00           H  
ATOM   2980  C3'   A C  93       9.776  10.543  15.582  1.00  0.00           C  
ATOM   2981  H3'   A C  93      10.267   9.630  15.993  1.00  0.00           H  
ATOM   2982  O3'   A C  93       8.633  10.957  16.374  1.00  0.00           O  
ATOM   2983  P     G C  94       7.546   9.865  16.734  1.00  0.00           P  
ATOM   2984  OP1   G C  94       6.712  10.343  17.855  1.00  0.00           O  
ATOM   2985  OP2   G C  94       8.186   8.541  16.850  1.00  0.00           O1-
ATOM   2986  O5'   G C  94       6.669   9.820  15.427  1.00  0.00           O  
ATOM   2987  C5'   G C  94       5.723  10.826  15.038  1.00  0.00           C  
ATOM   2988 1H5'   G C  94       6.216  11.823  14.979  1.00  0.00           H  
ATOM   2989 2H5'   G C  94       4.905  10.892  15.793  1.00  0.00           H  
ATOM   2990  C4'   G C  94       5.099  10.491  13.666  1.00  0.00           C  
ATOM   2991  H4'   G C  94       4.573  11.374  13.245  1.00  0.00           H  
ATOM   2992  O4'   G C  94       6.126  10.090  12.707  1.00  0.00           O  
ATOM   2993  C1'   G C  94       5.691   8.963  11.959  1.00  0.00           C  
ATOM   2994  H1'   G C  94       5.765   9.266  10.891  1.00  0.00           H  
ATOM   2995  N9    G C  94       6.557   7.778  12.171  1.00  0.00           N  
ATOM   2996  C4    G C  94       6.762   6.733  11.293  1.00  0.00           C  
ATOM   2997  N2    G C  94       6.070   5.120   8.306  1.00  0.00           N  
ATOM   2998  H21   G C  94       5.291   5.625   7.933  1.00  0.00           H  
ATOM   2999  H22   G C  94       6.308   4.245   7.884  1.00  0.00           H  
ATOM   3000  N3    G C  94       6.199   6.593  10.079  1.00  0.00           N  
ATOM   3001  C2    G C  94       6.553   5.446   9.485  1.00  0.00           C  
ATOM   3002  N1    G C  94       7.435   4.556  10.034  1.00  0.00           N  
ATOM   3003  H1    G C  94       7.595   3.691   9.528  1.00  0.00           H  
ATOM   3004  C6    G C  94       8.044   4.682  11.276  1.00  0.00           C  
ATOM   3005  O6    G C  94       8.829   3.840  11.722  1.00  0.00           O  
ATOM   3006  C5    G C  94       7.652   5.885  11.927  1.00  0.00           C  
ATOM   3007  N7    G C  94       8.006   6.383  13.175  1.00  0.00           N  
ATOM   3008  C8    G C  94       7.337   7.505  13.276  1.00  0.00           C  
ATOM   3009  H8    G C  94       7.378   8.167  14.140  1.00  0.00           H  
ATOM   3010  C2'   G C  94       4.232   8.708  12.312  1.00  0.00           C  
ATOM   3011  H2'   G C  94       3.975   7.626  12.327  1.00  0.00           H  
ATOM   3012  O2'   G C  94       3.359   9.393  11.430  1.00  0.00           O  
ATOM   3013 'HO2   G C  94       2.666   9.699  12.042  1.00  0.00           H  
ATOM   3014  C3'   G C  94       4.114   9.315  13.706  1.00  0.00           C  
ATOM   3015  H3'   G C  94       4.511   8.603  14.469  1.00  0.00           H  
ATOM   3016  O3'   G C  94       2.785   9.811  13.996  1.00  0.00           O  
ATOM   3017  P     C C  95       1.959   9.222  15.198  1.00  0.00           P  
ATOM   3018  OP1   C C  95       0.674   9.948  15.261  1.00  0.00           O  
ATOM   3019  OP2   C C  95       2.821   9.212  16.393  1.00  0.00           O1-
ATOM   3020  O5'   C C  95       1.724   7.734  14.725  1.00  0.00           O  
ATOM   3021  C5'   C C  95       0.522   7.428  13.973  1.00  0.00           C  
ATOM   3022 1H5'   C C  95       0.446   8.072  13.066  1.00  0.00           H  
ATOM   3023 2H5'   C C  95      -0.382   7.608  14.603  1.00  0.00           H  
ATOM   3024  C4'   C C  95       0.474   5.963  13.510  1.00  0.00           C  
ATOM   3025  H4'   C C  95      -0.436   5.775  12.900  1.00  0.00           H  
ATOM   3026  O4'   C C  95       1.625   5.653  12.668  1.00  0.00           O  
ATOM   3027  C1'   C C  95       2.026   4.304  12.920  1.00  0.00           C  
ATOM   3028  H1'   C C  95       2.001   3.783  11.934  1.00  0.00           H  
ATOM   3029  N1    C C  95       3.405   4.206  13.495  1.00  0.00           N  
ATOM   3030  C6    C C  95       3.980   5.312  14.083  1.00  0.00           C  
ATOM   3031  H6    C C  95       3.378   6.223  14.077  1.00  0.00           H  
ATOM   3032  C5    C C  95       5.218   5.268  14.589  1.00  0.00           C  
ATOM   3033  H5    C C  95       5.708   6.145  15.012  1.00  0.00           H  
ATOM   3034  C2    C C  95       4.076   2.979  13.535  1.00  0.00           C  
ATOM   3035  O2    C C  95       3.503   1.963  13.118  1.00  0.00           O  
ATOM   3036  N3    C C  95       5.339   2.926  14.027  1.00  0.00           N  
ATOM   3037  C4    C C  95       5.923   4.034  14.498  1.00  0.00           C  
ATOM   3038  N4    C C  95       7.211   3.977  14.814  1.00  0.00           N  
ATOM   3039  H41   C C  95       7.729   4.827  14.689  1.00  0.00           H  
ATOM   3040  H42   C C  95       7.665   3.133  14.558  1.00  0.00           H  
ATOM   3041  C2'   C C  95       0.976   3.684  13.829  1.00  0.00           C  
ATOM   3042  H2'   C C  95       1.411   2.911  14.498  1.00  0.00           H  
ATOM   3043  O2'   C C  95      -0.080   3.120  13.069  1.00  0.00           O  
ATOM   3044 'HO2   C C  95      -0.746   2.804  13.716  1.00  0.00           H  
ATOM   3045  C3'   C C  95       0.506   4.908  14.628  1.00  0.00           C  
ATOM   3046  H3'   C C  95       1.289   5.226  15.350  1.00  0.00           H  
ATOM   3047  O3'   C C  95      -0.791   4.824  15.275  1.00  0.00           O  
ATOM   3048  P     C C  96      -1.175   3.565  16.135  1.00  0.00           P  
ATOM   3049  OP1   C C  96      -1.564   2.467  15.224  1.00  0.00           O  
ATOM   3050  OP2   C C  96      -2.127   3.929  17.211  1.00  0.00           O1-
ATOM   3051  O5'   C C  96       0.198   3.195  16.827  1.00  0.00           O  
ATOM   3052  C5'   C C  96       0.299   2.068  17.720  1.00  0.00           C  
ATOM   3053 1H5'   C C  96       1.148   1.425  17.395  1.00  0.00           H  
ATOM   3054 2H5'   C C  96      -0.613   1.421  17.699  1.00  0.00           H  
ATOM   3055  C4'   C C  96       0.531   2.529  19.164  1.00  0.00           C  
ATOM   3056  H4'   C C  96       0.202   1.742  19.875  1.00  0.00           H  
ATOM   3057  O4'   C C  96       1.955   2.727  19.402  1.00  0.00           O  
ATOM   3058  C1'   C C  96       2.115   3.787  20.341  1.00  0.00           C  
ATOM   3059  H1'   C C  96       2.684   3.359  21.199  1.00  0.00           H  
ATOM   3060  N1    C C  96       2.843   4.952  19.763  1.00  0.00           N  
ATOM   3061  C6    C C  96       2.661   5.282  18.436  1.00  0.00           C  
ATOM   3062  H6    C C  96       2.058   4.590  17.838  1.00  0.00           H  
ATOM   3063  C5    C C  96       3.234   6.369  17.908  1.00  0.00           C  
ATOM   3064  H5    C C  96       3.100   6.652  16.865  1.00  0.00           H  
ATOM   3065  C2    C C  96       3.595   5.789  20.588  1.00  0.00           C  
ATOM   3066  O2    C C  96       3.662   5.527  21.801  1.00  0.00           O  
ATOM   3067  N3    C C  96       4.220   6.865  20.056  1.00  0.00           N  
ATOM   3068  C4    C C  96       4.034   7.185  18.761  1.00  0.00           C  
ATOM   3069  N4    C C  96       4.572   8.285  18.253  1.00  0.00           N  
ATOM   3070  H41   C C  96       4.101   8.737  17.479  1.00  0.00           H  
ATOM   3071  H42   C C  96       5.300   8.798  18.707  1.00  0.00           H  
ATOM   3072  C2'   C C  96       0.723   4.186  20.823  1.00  0.00           C  
ATOM   3073  H2'   C C  96       0.667   5.268  21.075  1.00  0.00           H  
ATOM   3074  O2'   C C  96       0.284   3.406  21.921  1.00  0.00           O  
ATOM   3075 'HO2   C C  96      -0.674   3.346  21.795  1.00  0.00           H  
ATOM   3076  C3'   C C  96      -0.102   3.870  19.590  1.00  0.00           C  
ATOM   3077  H3'   C C  96       0.081   4.633  18.802  1.00  0.00           H  
ATOM   3078  O3'   C C  96      -1.512   3.714  19.827  1.00  0.00           O  
ATOM   3079 'HO3   C C  96      -1.929   3.760  18.933  1.00  0.00           H  
TER    3080        C C  96 
END
