# Supplementary material for: Cooperative gene regulation by microRNA pairs and their identification using a computational workflow
Source: Nucleic Acids Res. 2014 May 28;42(12):7539–52. doi: 10.1093/nar/gku465 (PMC4081082; doi:10.1093/nar/gku465)
Supplement: SUPPORTING INFORMATION [file supp_gku465_nar-03703-n-2013-File009.zip › GOLM1_triplex.pdb]

REMARK   Accelrys Discovery Studio PDB file
REMARK   Created:  Wed Oct 16 14:03:48 W. Europe Daylight Time 2013
ATOM      1  C5'   A A   1       1.292   0.934   1.254  1.00  0.00           C  
ATOM      2 1H5'   A A   1       0.466   1.491   0.748  1.00  0.00           H  
ATOM      3 2H5'   A A   1       2.144   1.649   1.275  1.00  0.00           H  
ATOM      4  P     A A   1       0.755  -0.884  -0.587  1.00  0.00           P  
ATOM      5  OP1   A A   1      -0.195   0.106  -1.129  1.00  0.00           O  
ATOM      6  OP2   A A   1       1.492  -1.774  -1.500  1.00  0.00           O1-
ATOM      7  O5'   A A   1       1.702  -0.238   0.498  1.00  0.00           O  
ATOM      8  OP3   A A   1      -0.086  -1.798   0.349  1.00  0.00           O  
ATOM      9 3HOP   A A   1      -0.124  -1.346   1.207  1.00  0.00           H  
ATOM     10  C4'   A A   1       0.834   0.686   2.721  1.00  0.00           C  
ATOM     11  H4'   A A   1       0.002   1.386   2.954  1.00  0.00           H  
ATOM     12  O4'   A A   1       0.364  -0.680   2.948  1.00  0.00           O  
ATOM     13  C1'   A A   1       1.270  -1.356   3.807  1.00  0.00           C  
ATOM     14  H1'   A A   1       0.746  -1.442   4.787  1.00  0.00           H  
ATOM     15  N9    A A   1       1.623  -2.677   3.283  1.00  0.00           N  
ATOM     16  C5    A A   1       1.872  -4.839   3.013  1.00  0.00           C  
ATOM     17  N7    A A   1       2.583  -4.251   1.984  1.00  0.00           N  
ATOM     18  C8    A A   1       2.400  -2.962   2.180  1.00  0.00           C  
ATOM     19  H8    A A   1       2.800  -2.168   1.543  1.00  0.00           H  
ATOM     20  N1    A A   1       0.962  -6.468   4.483  1.00  0.00           N  
ATOM     21  C2    A A   1       0.420  -5.438   5.144  1.00  0.00           C  
ATOM     22  H2    A A   1      -0.162  -5.701   6.031  1.00  0.00           H  
ATOM     23  N3    A A   1       0.501  -4.131   4.897  1.00  0.00           N  
ATOM     24  C4    A A   1       1.267  -3.890   3.814  1.00  0.00           C  
ATOM     25  C6    A A   1       1.703  -6.187   3.385  1.00  0.00           C  
ATOM     26  N6    A A   1       2.261  -7.208   2.714  1.00  0.00           N  
ATOM     27  H61   A A   1       2.865  -7.005   1.946  1.00  0.00           H  
ATOM     28  H62   A A   1       2.103  -8.130   3.044  1.00  0.00           H  
ATOM     29  C2'   A A   1       2.500  -0.492   3.981  1.00  0.00           C  
ATOM     30  H2'   A A   1       3.257  -0.691   3.187  1.00  0.00           H  
ATOM     31  O2'   A A   1       3.070  -0.681   5.261  1.00  0.00           O  
ATOM     32 'HO2   A A   1       3.044   0.181   5.718  1.00  0.00           H  
ATOM     33  C3'   A A   1       1.938   0.915   3.777  1.00  0.00           C  
ATOM     34  H3'   A A   1       2.732   1.529   3.287  1.00  0.00           H  
ATOM     35  O3'   A A   1       1.411   1.555   4.971  1.00  0.00           O  
ATOM     36  P     U A   2       2.221   2.725   5.655  1.00  0.00           P  
ATOM     37  OP1   U A   2       1.383   3.411   6.660  1.00  0.00           O  
ATOM     38  OP2   U A   2       2.833   3.576   4.617  1.00  0.00           O1-
ATOM     39  O5'   U A   2       3.322   1.895   6.417  1.00  0.00           O  
ATOM     40  C5'   U A   2       4.741   1.981   6.173  1.00  0.00           C  
ATOM     41 1H5'   U A   2       5.029   2.919   5.639  1.00  0.00           H  
ATOM     42 2H5'   U A   2       5.042   1.143   5.502  1.00  0.00           H  
ATOM     43  C4'   U A   2       5.585   1.859   7.468  1.00  0.00           C  
ATOM     44  H4'   U A   2       6.470   1.218   7.266  1.00  0.00           H  
ATOM     45  O4'   U A   2       6.077   3.175   7.849  1.00  0.00           O  
ATOM     46  C1'   U A   2       5.403   3.619   9.002  1.00  0.00           C  
ATOM     47  H1'   U A   2       6.129   3.464   9.836  1.00  0.00           H  
ATOM     48  N1    U A   2       5.035   5.043   8.842  1.00  0.00           N  
ATOM     49  C6    U A   2       3.955   5.415   8.083  1.00  0.00           C  
ATOM     50  H6    U A   2       3.397   4.606   7.604  1.00  0.00           H  
ATOM     51  C2    U A   2       5.926   5.979   9.309  1.00  0.00           C  
ATOM     52  O2    U A   2       6.975   5.664   9.852  1.00  0.00           O  
ATOM     53  N3    U A   2       5.567   7.284   9.111  1.00  0.00           N  
ATOM     54  H3    U A   2       6.200   7.950   9.524  1.00  0.00           H  
ATOM     55  C4    U A   2       4.478   7.740   8.398  1.00  0.00           C  
ATOM     56  O4    U A   2       4.291   8.945   8.240  1.00  0.00           O  
ATOM     57  C5    U A   2       3.648   6.701   7.856  1.00  0.00           C  
ATOM     58  H5    U A   2       2.800   6.981   7.236  1.00  0.00           H  
ATOM     59  C2'   U A   2       4.233   2.678   9.250  1.00  0.00           C  
ATOM     60  H2'   U A   2       3.355   2.943   8.627  1.00  0.00           H  
ATOM     61  O2'   U A   2       3.839   2.617  10.610  1.00  0.00           O  
ATOM     62 'HO2   U A   2       4.583   2.243  11.114  1.00  0.00           H  
ATOM     63  C3'   U A   2       4.836   1.367   8.743  1.00  0.00           C  
ATOM     64  H3'   U A   2       4.002   0.689   8.441  1.00  0.00           H  
ATOM     65  O3'   U A   2       5.723   0.735   9.705  1.00  0.00           O  
ATOM     66  P     U A   3       5.930  -0.827   9.664  1.00  0.00           P  
ATOM     67  OP1   U A   3       4.609  -1.483   9.645  1.00  0.00           O  
ATOM     68  OP2   U A   3       6.811  -1.175  10.807  1.00  0.00           O1-
ATOM     69  O5'   U A   3       6.656  -1.073   8.293  1.00  0.00           O  
ATOM     70  C5'   U A   3       8.034  -1.487   8.203  1.00  0.00           C  
ATOM     71 1H5'   U A   3       8.318  -2.163   9.045  1.00  0.00           H  
ATOM     72 2H5'   U A   3       8.697  -0.593   8.244  1.00  0.00           H  
ATOM     73  C4'   U A   3       8.351  -2.247   6.896  1.00  0.00           C  
ATOM     74  H4'   U A   3       9.415  -2.569   6.924  1.00  0.00           H  
ATOM     75  O4'   U A   3       7.530  -3.445   6.757  1.00  0.00           O  
ATOM     76  C1'   U A   3       6.650  -3.304   5.657  1.00  0.00           C  
ATOM     77  H1'   U A   3       7.091  -3.939   4.852  1.00  0.00           H  
ATOM     78  N1    U A   3       5.291  -3.770   6.051  1.00  0.00           N  
ATOM     79  C6    U A   3       4.516  -2.989   6.883  1.00  0.00           C  
ATOM     80  H6    U A   3       4.894  -1.997   7.121  1.00  0.00           H  
ATOM     81  C2    U A   3       4.892  -5.044   5.715  1.00  0.00           C  
ATOM     82  O2    U A   3       5.568  -5.820   5.047  1.00  0.00           O  
ATOM     83  N3    U A   3       3.674  -5.419   6.219  1.00  0.00           N  
ATOM     84  H3    U A   3       3.365  -6.332   5.969  1.00  0.00           H  
ATOM     85  C4    U A   3       2.924  -4.752   7.160  1.00  0.00           C  
ATOM     86  O4    U A   3       1.977  -5.327   7.698  1.00  0.00           O  
ATOM     87  C5    U A   3       3.377  -3.427   7.440  1.00  0.00           C  
ATOM     88  H5    U A   3       2.846  -2.823   8.172  1.00  0.00           H  
ATOM     89  C2'   U A   3       6.699  -1.852   5.185  1.00  0.00           C  
ATOM     90  H2'   U A   3       5.949  -1.213   5.693  1.00  0.00           H  
ATOM     91  O2'   U A   3       6.563  -1.753   3.784  1.00  0.00           O  
ATOM     92 'HO2   U A   3       7.478  -1.799   3.468  1.00  0.00           H  
ATOM     93  C3'   U A   3       8.109  -1.423   5.609  1.00  0.00           C  
ATOM     94  H3'   U A   3       8.069  -0.342   5.885  1.00  0.00           H  
ATOM     95  O3'   U A   3       9.120  -1.660   4.591  1.00  0.00           O  
ATOM     96  P     U A   4      10.538  -0.961   4.731  1.00  0.00           P  
ATOM     97  OP1   U A   4      11.555  -1.911   4.234  1.00  0.00           O  
ATOM     98  OP2   U A   4      10.715  -0.465   6.116  1.00  0.00           O1-
ATOM     99  O5'   U A   4      10.488   0.291   3.775  1.00  0.00           O  
ATOM    100  C5'   U A   4       9.437   0.648   2.855  1.00  0.00           C  
ATOM    101 1H5'   U A   4       8.451   0.215   3.140  1.00  0.00           H  
ATOM    102 2H5'   U A   4       9.699   0.267   1.843  1.00  0.00           H  
ATOM    103  C4'   U A   4       9.232   2.176   2.743  1.00  0.00           C  
ATOM    104  H4'   U A   4       8.443   2.396   1.992  1.00  0.00           H  
ATOM    105  O4'   U A   4       8.762   2.722   4.017  1.00  0.00           O  
ATOM    106  C1'   U A   4       9.353   4.004   4.222  1.00  0.00           C  
ATOM    107  H1'   U A   4       8.520   4.704   4.461  1.00  0.00           H  
ATOM    108  N1    U A   4      10.356   3.978   5.339  1.00  0.00           N  
ATOM    109  C6    U A   4      10.805   2.775   5.844  1.00  0.00           C  
ATOM    110  H6    U A   4      10.328   1.881   5.442  1.00  0.00           H  
ATOM    111  C2    U A   4      10.801   5.170   5.871  1.00  0.00           C  
ATOM    112  O2    U A   4      10.395   6.263   5.493  1.00  0.00           O  
ATOM    113  N3    U A   4      11.729   5.046   6.876  1.00  0.00           N  
ATOM    114  H3    U A   4      12.082   5.915   7.255  1.00  0.00           H  
ATOM    115  C4    U A   4      12.206   3.878   7.430  1.00  0.00           C  
ATOM    116  O4    U A   4      12.976   3.914   8.386  1.00  0.00           O  
ATOM    117  C5    U A   4      11.696   2.686   6.837  1.00  0.00           C  
ATOM    118  H5    U A   4      11.996   1.719   7.235  1.00  0.00           H  
ATOM    119  C2'   U A   4       9.976   4.402   2.887  1.00  0.00           C  
ATOM    120  H2'   U A   4      10.825   5.106   3.015  1.00  0.00           H  
ATOM    121  O2'   U A   4       8.984   4.974   2.041  1.00  0.00           O  
ATOM    122 'HO2   U A   4       9.343   4.971   1.126  1.00  0.00           H  
ATOM    123  C3'   U A   4      10.462   3.035   2.383  1.00  0.00           C  
ATOM    124  H3'   U A   4      11.309   2.677   3.006  1.00  0.00           H  
ATOM    125  O3'   U A   4      10.783   2.887   0.986  1.00  0.00           O  
ATOM    126  P     G A   5      11.303   3.984  -0.007  1.00  0.00           P  
ATOM    127  OP1   G A   5      10.126   4.815  -0.359  1.00  0.00           O  
ATOM    128  OP2   G A   5      12.008   3.327  -1.128  1.00  0.00           O1-
ATOM    129  O5'   G A   5      12.322   4.860   0.849  1.00  0.00           O  
ATOM    130  C5'   G A   5      12.330   6.302   0.636  1.00  0.00           C  
ATOM    131 1H5'   G A   5      11.289   6.703   0.576  1.00  0.00           H  
ATOM    132 2H5'   G A   5      12.827   6.536  -0.334  1.00  0.00           H  
ATOM    133  C4'   G A   5      13.022   7.164   1.731  1.00  0.00           C  
ATOM    134  H4'   G A   5      12.410   8.079   1.895  1.00  0.00           H  
ATOM    135  O4'   G A   5      13.138   6.510   3.025  1.00  0.00           O  
ATOM    136  C1'   G A   5      14.032   7.278   3.809  1.00  0.00           C  
ATOM    137  H1'   G A   5      13.387   7.950   4.419  1.00  0.00           H  
ATOM    138  N9    G A   5      14.851   6.468   4.723  1.00  0.00           N  
ATOM    139  C4    G A   5      15.684   6.968   5.690  1.00  0.00           C  
ATOM    140  N2    G A   5      17.078   9.676   7.309  1.00  0.00           N  
ATOM    141  H21   G A   5      16.679  10.410   6.767  1.00  0.00           H  
ATOM    142  H22   G A   5      17.879   9.853   7.876  1.00  0.00           H  
ATOM    143  N3    G A   5      15.894   8.270   5.960  1.00  0.00           N  
ATOM    144  C2    G A   5      16.749   8.457   6.937  1.00  0.00           C  
ATOM    145  N1    G A   5      17.359   7.438   7.604  1.00  0.00           N  
ATOM    146  H1    G A   5      18.001   7.677   8.341  1.00  0.00           H  
ATOM    147  C6    G A   5      17.172   6.085   7.371  1.00  0.00           C  
ATOM    148  O6    G A   5      17.791   5.266   8.059  1.00  0.00           O  
ATOM    149  C5    G A   5      16.247   5.866   6.307  1.00  0.00           C  
ATOM    150  N7    G A   5      15.774   4.686   5.735  1.00  0.00           N  
ATOM    151  C8    G A   5      14.946   5.097   4.795  1.00  0.00           C  
ATOM    152  H8    G A   5      14.371   4.457   4.119  1.00  0.00           H  
ATOM    153  C2'   G A   5      14.885   8.123   2.865  1.00  0.00           C  
ATOM    154  H2'   G A   5      15.969   7.918   2.985  1.00  0.00           H  
ATOM    155  O2'   G A   5      14.634   9.499   3.086  1.00  0.00           O  
ATOM    156 'HO2   G A   5      15.231   9.983   2.490  1.00  0.00           H  
ATOM    157  C3'   G A   5      14.441   7.669   1.462  1.00  0.00           C  
ATOM    158  H3'   G A   5      15.018   6.771   1.143  1.00  0.00           H  
ATOM    159  O3'   G A   5      14.437   8.697   0.441  1.00  0.00           O  
ATOM    160  P     A A   6      15.784   9.157  -0.245  1.00  0.00           P  
ATOM    161  OP1   A A   6      15.451  10.124  -1.315  1.00  0.00           O  
ATOM    162  OP2   A A   6      16.580   7.969  -0.608  1.00  0.00           O1-
ATOM    163  O5'   A A   6      16.534   9.923   0.928  1.00  0.00           O  
ATOM    164  C5'   A A   6      16.716  11.359   0.864  1.00  0.00           C  
ATOM    165 1H5'   A A   6      15.724  11.862   0.920  1.00  0.00           H  
ATOM    166 2H5'   A A   6      17.196  11.656  -0.099  1.00  0.00           H  
ATOM    167  C4'   A A   6      17.593  11.921   2.008  1.00  0.00           C  
ATOM    168  H4'   A A   6      17.420  13.012   2.119  1.00  0.00           H  
ATOM    169  O4'   A A   6      17.270  11.295   3.289  1.00  0.00           O  
ATOM    170  C1'   A A   6      18.465  11.147   4.042  1.00  0.00           C  
ATOM    171  H1'   A A   6      18.284  11.613   5.038  1.00  0.00           H  
ATOM    172  N9    A A   6      18.826   9.735   4.198  1.00  0.00           N  
ATOM    173  C5    A A   6      19.694   7.858   4.932  1.00  0.00           C  
ATOM    174  N7    A A   6      18.986   7.529   3.790  1.00  0.00           N  
ATOM    175  C8    A A   6      18.503   8.677   3.378  1.00  0.00           C  
ATOM    176  H8    A A   6      17.888   8.816   2.485  1.00  0.00           H  
ATOM    177  N1    A A   6      21.004   7.714   6.896  1.00  0.00           N  
ATOM    178  C2    A A   6      20.866   9.039   6.997  1.00  0.00           C  
ATOM    179  H2    A A   6      21.349   9.497   7.868  1.00  0.00           H  
ATOM    180  N3    A A   6      20.141   9.867   6.241  1.00  0.00           N  
ATOM    181  C4    A A   6      19.610   9.213   5.192  1.00  0.00           C  
ATOM    182  C6    A A   6      20.420   7.077   5.854  1.00  0.00           C  
ATOM    183  N6    A A   6      20.520   5.740   5.781  1.00  0.00           N  
ATOM    184  H61   A A   6      20.267   5.258   4.942  1.00  0.00           H  
ATOM    185  H62   A A   6      20.832   5.214   6.578  1.00  0.00           H  
ATOM    186  C2'   A A   6      19.554  11.903   3.323  1.00  0.00           C  
ATOM    187  H2'   A A   6      20.558  11.451   3.491  1.00  0.00           H  
ATOM    188  O2'   A A   6      19.577  13.265   3.719  1.00  0.00           O  
ATOM    189 'HO2   A A   6      20.251  13.687   3.141  1.00  0.00           H  
ATOM    190  C3'   A A   6      19.114  11.732   1.861  1.00  0.00           C  
ATOM    191  H3'   A A   6      19.279  10.687   1.517  1.00  0.00           H  
ATOM    192  O3'   A A   6      19.657  12.674   0.904  1.00  0.00           O  
ATOM    193  P     G A   7      21.215  12.953   0.876  1.00  0.00           P  
ATOM    194  OP1   G A   7      21.478  13.957   1.936  1.00  0.00           O  
ATOM    195  OP2   G A   7      21.622  13.298  -0.502  1.00  0.00           O1-
ATOM    196  O5'   G A   7      21.831  11.563   1.311  1.00  0.00           O  
ATOM    197  C5'   G A   7      23.152  11.114   0.952  1.00  0.00           C  
ATOM    198 1H5'   G A   7      23.787  11.938   0.548  1.00  0.00           H  
ATOM    199 2H5'   G A   7      23.055  10.357   0.144  1.00  0.00           H  
ATOM    200  C4'   G A   7      23.923  10.459   2.126  1.00  0.00           C  
ATOM    201  H4'   G A   7      24.292  11.246   2.819  1.00  0.00           H  
ATOM    202  O4'   G A   7      23.109   9.541   2.923  1.00  0.00           O  
ATOM    203  C1'   G A   7      23.980   8.630   3.596  1.00  0.00           C  
ATOM    204  H1'   G A   7      24.004   8.956   4.661  1.00  0.00           H  
ATOM    205  N9    G A   7      23.491   7.239   3.535  1.00  0.00           N  
ATOM    206  C4    G A   7      23.792   6.191   4.384  1.00  0.00           C  
ATOM    207  N2    G A   7      25.393   4.915   7.185  1.00  0.00           N  
ATOM    208  H21   G A   7      25.900   5.700   7.524  1.00  0.00           H  
ATOM    209  H22   G A   7      25.413   4.043   7.676  1.00  0.00           H  
ATOM    210  N3    G A   7      24.601   6.231   5.466  1.00  0.00           N  
ATOM    211  C2    G A   7      24.659   5.064   6.099  1.00  0.00           C  
ATOM    212  N1    G A   7      23.984   3.947   5.694  1.00  0.00           N  
ATOM    213  H1    G A   7      24.068   3.109   6.244  1.00  0.00           H  
ATOM    214  C6    G A   7      23.151   3.871   4.587  1.00  0.00           C  
ATOM    215  O6    G A   7      22.575   2.822   4.293  1.00  0.00           O  
ATOM    216  C5    G A   7      23.081   5.110   3.895  1.00  0.00           C  
ATOM    217  N7    G A   7      22.350   5.464   2.768  1.00  0.00           N  
ATOM    218  C8    G A   7      22.621   6.736   2.592  1.00  0.00           C  
ATOM    219  H8    G A   7      22.207   7.373   1.806  1.00  0.00           H  
ATOM    220  C2'   G A   7      25.376   8.782   2.990  1.00  0.00           C  
ATOM    221  H2'   G A   7      25.834   7.803   2.732  1.00  0.00           H  
ATOM    222  O2'   G A   7      26.218   9.483   3.884  1.00  0.00           O  
ATOM    223 'HO2   G A   7      27.089   9.577   3.463  1.00  0.00           H  
ATOM    224  C3'   G A   7      25.106   9.584   1.710  1.00  0.00           C  
ATOM    225  H3'   G A   7      24.708   8.910   0.916  1.00  0.00           H  
ATOM    226  O3'   G A   7      26.198  10.408   1.235  1.00  0.00           O  
ATOM    227  P     A A   8      27.329   9.745   0.357  1.00  0.00           P  
ATOM    228  OP1   A A   8      27.972  10.783  -0.478  1.00  0.00           O  
ATOM    229  OP2   A A   8      26.791   8.550  -0.324  1.00  0.00           O1-
ATOM    230  O5'   A A   8      28.345   9.263   1.464  1.00  0.00           O  
ATOM    231  C5'   A A   8      29.273  10.175   2.089  1.00  0.00           C  
ATOM    232 1H5'   A A   8      28.734  11.059   2.502  1.00  0.00           H  
ATOM    233 2H5'   A A   8      30.015  10.539   1.341  1.00  0.00           H  
ATOM    234  C4'   A A   8      30.047   9.504   3.242  1.00  0.00           C  
ATOM    235  H4'   A A   8      30.640  10.260   3.799  1.00  0.00           H  
ATOM    236  O4'   A A   8      29.121   8.891   4.191  1.00  0.00           O  
ATOM    237  C1'   A A   8      29.679   7.675   4.670  1.00  0.00           C  
ATOM    238  H1'   A A   8      29.663   7.728   5.783  1.00  0.00           H  
ATOM    239  N9    A A   8      28.889   6.521   4.212  1.00  0.00           N  
ATOM    240  C5    A A   8      27.857   4.591   4.038  1.00  0.00           C  
ATOM    241  N7    A A   8      27.572   5.277   2.874  1.00  0.00           N  
ATOM    242  C8    A A   8      28.203   6.412   3.023  1.00  0.00           C  
ATOM    243  H8    A A   8      28.203   7.213   2.286  1.00  0.00           H  
ATOM    244  N1    A A   8      27.946   2.888   5.680  1.00  0.00           N  
ATOM    245  C2    A A   8      28.737   3.715   6.374  1.00  0.00           C  
ATOM    246  H2    A A   8      29.086   3.329   7.338  1.00  0.00           H  
ATOM    247  N3    A A   8      29.132   4.958   6.080  1.00  0.00           N  
ATOM    248  C4    A A   8      28.669   5.335   4.874  1.00  0.00           C  
ATOM    249  C6    A A   8      27.469   3.316   4.484  1.00  0.00           C  
ATOM    250  N6    A A   8      26.630   2.547   3.770  1.00  0.00           N  
ATOM    251  H61   A A   8      26.250   2.874   2.907  1.00  0.00           H  
ATOM    252  H62   A A   8      26.246   1.709   4.180  1.00  0.00           H  
ATOM    253  C2'   A A   8      31.116   7.622   4.188  1.00  0.00           C  
ATOM    254  H2'   A A   8      31.476   6.580   4.039  1.00  0.00           H  
ATOM    255  O2'   A A   8      31.955   8.298   5.114  1.00  0.00           O  
ATOM    256 'HO2   A A   8      32.834   8.386   4.680  1.00  0.00           H  
ATOM    257  C3'   A A   8      31.009   8.369   2.847  1.00  0.00           C  
ATOM    258  H3'   A A   8      30.487   7.742   2.093  1.00  0.00           H  
ATOM    259  O3'   A A   8      32.215   8.921   2.280  1.00  0.00           O  
ATOM    260  P     U A   9      33.617   8.209   2.296  1.00  0.00           P  
ATOM    261  OP1   U A   9      34.169   8.413   3.659  1.00  0.00           O  
ATOM    262  OP2   U A   9      34.432   8.699   1.166  1.00  0.00           O1-
ATOM    263  O5'   U A   9      33.269   6.666   2.099  1.00  0.00           O  
ATOM    264  C5'   U A   9      34.228   5.700   2.619  1.00  0.00           C  
ATOM    265 1H5'   U A   9      34.582   5.994   3.637  1.00  0.00           H  
ATOM    266 2H5'   U A   9      35.120   5.657   1.952  1.00  0.00           H  
ATOM    267  C4'   U A   9      33.693   4.255   2.779  1.00  0.00           C  
ATOM    268  H4'   U A   9      34.302   3.740   3.554  1.00  0.00           H  
ATOM    269  O4'   U A   9      32.306   4.197   3.225  1.00  0.00           O  
ATOM    270  C1'   U A   9      31.774   2.937   2.853  1.00  0.00           C  
ATOM    271  H1'   U A   9      31.574   2.406   3.813  1.00  0.00           H  
ATOM    272  N1    U A   9      30.540   3.064   2.044  1.00  0.00           N  
ATOM    273  C6    U A   9      30.339   4.133   1.202  1.00  0.00           C  
ATOM    274  H6    U A   9      31.077   4.939   1.287  1.00  0.00           H  
ATOM    275  C2    U A   9      29.699   1.983   2.034  1.00  0.00           C  
ATOM    276  O2    U A   9      29.912   0.982   2.709  1.00  0.00           O  
ATOM    277  N3    U A   9      28.616   2.092   1.206  1.00  0.00           N  
ATOM    278  H3    U A   9      28.001   1.295   1.179  1.00  0.00           H  
ATOM    279  C4    U A   9      28.335   3.128   0.342  1.00  0.00           C  
ATOM    280  O4    U A   9      27.334   3.074  -0.365  1.00  0.00           O  
ATOM    281  C5    U A   9      29.289   4.202   0.367  1.00  0.00           C  
ATOM    282  H5    U A   9      29.114   5.064  -0.271  1.00  0.00           H  
ATOM    283  C2'   U A   9      32.851   2.186   2.076  1.00  0.00           C  
ATOM    284  H2'   U A   9      32.432   1.612   1.221  1.00  0.00           H  
ATOM    285  O2'   U A   9      33.566   1.304   2.925  1.00  0.00           O  
ATOM    286 'HO2   U A   9      34.257   0.895   2.368  1.00  0.00           H  
ATOM    287  C3'   U A   9      33.722   3.335   1.558  1.00  0.00           C  
ATOM    288  H3'   U A   9      33.216   3.885   0.733  1.00  0.00           H  
ATOM    289  O3'   U A   9      35.081   2.988   1.205  1.00  0.00           O  
ATOM    290  P     G A  10      35.289   1.967   0.015  1.00  0.00           P  
ATOM    291  OP1   G A  10      36.562   2.271  -0.671  1.00  0.00           O  
ATOM    292  OP2   G A  10      34.056   1.893  -0.803  1.00  0.00           O1-
ATOM    293  O5'   G A  10      35.439   0.601   0.810  1.00  0.00           O  
ATOM    294  C5'   G A  10      35.635  -0.628   0.057  1.00  0.00           C  
ATOM    295 1H5'   G A  10      36.721  -0.870   0.013  1.00  0.00           H  
ATOM    296 2H5'   G A  10      35.300  -0.531  -1.007  1.00  0.00           H  
ATOM    297  C4'   G A  10      34.892  -1.848   0.646  1.00  0.00           C  
ATOM    298  H4'   G A  10      35.483  -2.313   1.463  1.00  0.00           H  
ATOM    299  O4'   G A  10      33.601  -1.472   1.222  1.00  0.00           O  
ATOM    300  C1'   G A  10      32.627  -2.447   0.890  1.00  0.00           C  
ATOM    301  H1'   G A  10      32.175  -2.793   1.846  1.00  0.00           H  
ATOM    302  N9    G A  10      31.578  -1.868   0.031  1.00  0.00           N  
ATOM    303  C4    G A  10      30.337  -2.400  -0.222  1.00  0.00           C  
ATOM    304  N2    G A  10      28.021  -4.953   0.119  1.00  0.00           N  
ATOM    305  H21   G A  10      28.490  -5.587   0.723  1.00  0.00           H  
ATOM    306  H22   G A  10      27.068  -5.111  -0.138  1.00  0.00           H  
ATOM    307  N3    G A  10      29.854  -3.563   0.256  1.00  0.00           N  
ATOM    308  C2    G A  10      28.631  -3.827  -0.194  1.00  0.00           C  
ATOM    309  N1    G A  10      27.919  -2.962  -0.974  1.00  0.00           N  
ATOM    310  H1    G A  10      26.990  -3.236  -1.250  1.00  0.00           H  
ATOM    311  C6    G A  10      28.364  -1.738  -1.443  1.00  0.00           C  
ATOM    312  O6    G A  10      27.655  -1.025  -2.156  1.00  0.00           O  
ATOM    313  C5    G A  10      29.706  -1.487  -1.045  1.00  0.00           C  
ATOM    314  N7    G A  10      30.546  -0.423  -1.344  1.00  0.00           N  
ATOM    315  C8    G A  10      31.650  -0.681  -0.677  1.00  0.00           C  
ATOM    316  H8    G A  10      32.544  -0.044  -0.653  1.00  0.00           H  
ATOM    317  C2'   G A  10      33.343  -3.610   0.233  1.00  0.00           C  
ATOM    318  H2'   G A  10      32.719  -4.122  -0.528  1.00  0.00           H  
ATOM    319  O2'   G A  10      33.772  -4.551   1.196  1.00  0.00           O  
ATOM    320 'HO2   G A  10      34.506  -5.007   0.759  1.00  0.00           H  
ATOM    321  C3'   G A  10      34.538  -2.917  -0.404  1.00  0.00           C  
ATOM    322  H3'   G A  10      34.200  -2.369  -1.315  1.00  0.00           H  
ATOM    323  O3'   G A  10      35.669  -3.792  -0.627  1.00  0.00           O  
ATOM    324  P     C A  11      36.261  -3.996  -2.078  1.00  0.00           P  
ATOM    325  OP1   C A  11      37.691  -4.345  -1.948  1.00  0.00           O  
ATOM    326  OP2   C A  11      35.884  -2.843  -2.921  1.00  0.00           O1-
ATOM    327  O5'   C A  11      35.445  -5.250  -2.573  1.00  0.00           O  
ATOM    328  C5'   C A  11      35.686  -6.574  -2.048  1.00  0.00           C  
ATOM    329 1H5'   C A  11      36.012  -6.543  -0.982  1.00  0.00           H  
ATOM    330 2H5'   C A  11      36.498  -7.058  -2.640  1.00  0.00           H  
ATOM    331  C4'   C A  11      34.436  -7.472  -2.129  1.00  0.00           C  
ATOM    332  H4'   C A  11      34.611  -8.427  -1.590  1.00  0.00           H  
ATOM    333  O4'   C A  11      33.294  -6.824  -1.490  1.00  0.00           O  
ATOM    334  C1'   C A  11      32.113  -7.114  -2.229  1.00  0.00           C  
ATOM    335  H1'   C A  11      31.425  -7.605  -1.502  1.00  0.00           H  
ATOM    336  N1    C A  11      31.459  -5.891  -2.773  1.00  0.00           N  
ATOM    337  C6    C A  11      32.213  -4.769  -3.042  1.00  0.00           C  
ATOM    338  H6    C A  11      33.275  -4.841  -2.805  1.00  0.00           H  
ATOM    339  C5    C A  11      31.655  -3.644  -3.511  1.00  0.00           C  
ATOM    340  H5    C A  11      32.234  -2.740  -3.690  1.00  0.00           H  
ATOM    341  C2    C A  11      30.099  -5.889  -3.074  1.00  0.00           C  
ATOM    342  O2    C A  11      29.427  -6.917  -2.895  1.00  0.00           O  
ATOM    343  N3    C A  11      29.523  -4.764  -3.546  1.00  0.00           N  
ATOM    344  C4    C A  11      30.253  -3.661  -3.753  1.00  0.00           C  
ATOM    345  N4    C A  11      29.624  -2.568  -4.174  1.00  0.00           N  
ATOM    346  H41   C A  11      30.015  -1.669  -3.998  1.00  0.00           H  
ATOM    347  H42   C A  11      28.625  -2.639  -4.257  1.00  0.00           H  
ATOM    348  C2'   C A  11      32.473  -8.121  -3.309  1.00  0.00           C  
ATOM    349  H2'   C A  11      31.887  -7.980  -4.243  1.00  0.00           H  
ATOM    350  O2'   C A  11      32.312  -9.446  -2.837  1.00  0.00           O  
ATOM    351 'HO2   C A  11      32.971  -9.939  -3.348  1.00  0.00           H  
ATOM    352  C3'   C A  11      33.951  -7.828  -3.545  1.00  0.00           C  
ATOM    353  H3'   C A  11      34.084  -6.909  -4.163  1.00  0.00           H  
ATOM    354  O3'   C A  11      34.695  -8.961  -4.048  1.00  0.00           O  
ATOM    355  P     U A  12      35.005  -9.106  -5.590  1.00  0.00           P  
ATOM    356  OP1   U A  12      35.511 -10.479  -5.807  1.00  0.00           O  
ATOM    357  OP2   U A  12      35.849  -7.976  -6.020  1.00  0.00           O1-
ATOM    358  O5'   U A  12      33.566  -8.954  -6.241  1.00  0.00           O  
ATOM    359  C5'   U A  12      32.810 -10.154  -6.546  1.00  0.00           C  
ATOM    360 1H5'   U A  12      32.636 -10.749  -5.621  1.00  0.00           H  
ATOM    361 2H5'   U A  12      33.370 -10.793  -7.271  1.00  0.00           H  
ATOM    362  C4'   U A  12      31.434  -9.855  -7.173  1.00  0.00           C  
ATOM    363  H4'   U A  12      30.831 -10.785  -7.247  1.00  0.00           H  
ATOM    364  O4'   U A  12      30.676  -8.911  -6.358  1.00  0.00           O  
ATOM    365  C1'   U A  12      29.873  -8.110  -7.202  1.00  0.00           C  
ATOM    366  H1'   U A  12      28.820  -8.322  -6.901  1.00  0.00           H  
ATOM    367  N1    U A  12      30.208  -6.673  -7.050  1.00  0.00           N  
ATOM    368  C6    U A  12      31.522  -6.263  -6.976  1.00  0.00           C  
ATOM    369  H6    U A  12      32.262  -7.067  -6.902  1.00  0.00           H  
ATOM    370  C2    U A  12      29.188  -5.762  -7.138  1.00  0.00           C  
ATOM    371  O2    U A  12      28.015  -6.078  -7.289  1.00  0.00           O  
ATOM    372  N3    U A  12      29.567  -4.455  -7.066  1.00  0.00           N  
ATOM    373  H3    U A  12      28.816  -3.808  -7.184  1.00  0.00           H  
ATOM    374  C4    U A  12      30.852  -3.967  -7.126  1.00  0.00           C  
ATOM    375  O4    U A  12      31.030  -2.759  -7.282  1.00  0.00           O  
ATOM    376  C5    U A  12      31.874  -4.967  -7.005  1.00  0.00           C  
ATOM    377  H5    U A  12      32.917  -4.660  -7.012  1.00  0.00           H  
ATOM    378  C2'   U A  12      30.081  -8.582  -8.637  1.00  0.00           C  
ATOM    379  H2'   U A  12      30.087  -7.737  -9.360  1.00  0.00           H  
ATOM    380  O2'   U A  12      29.087  -9.514  -9.019  1.00  0.00           O  
ATOM    381 'HO2   U A  12      29.355  -9.821  -9.903  1.00  0.00           H  
ATOM    382  C3'   U A  12      31.465  -9.229  -8.571  1.00  0.00           C  
ATOM    383  H3'   U A  12      32.267  -8.458  -8.545  1.00  0.00           H  
ATOM    384  O3'   U A  12      31.733 -10.242  -9.570  1.00  0.00           O  
ATOM    385  P     A A  13      31.944  -9.770 -11.064  1.00  0.00           P  
ATOM    386  OP1   A A  13      32.711 -10.807 -11.783  1.00  0.00           O  
ATOM    387  OP2   A A  13      32.455  -8.381 -11.067  1.00  0.00           O1-
ATOM    388  O5'   A A  13      30.451  -9.756 -11.578  1.00  0.00           O  
ATOM    389  C5'   A A  13      30.077 -10.108 -12.933  1.00  0.00           C  
ATOM    390 1H5'   A A  13      29.206 -10.798 -12.867  1.00  0.00           H  
ATOM    391 2H5'   A A  13      30.873 -10.676 -13.472  1.00  0.00           H  
ATOM    392  C4'   A A  13      29.624  -8.927 -13.837  1.00  0.00           C  
ATOM    393  H4'   A A  13      28.859  -9.305 -14.553  1.00  0.00           H  
ATOM    394  O4'   A A  13      29.021  -7.832 -13.070  1.00  0.00           O  
ATOM    395  C1'   A A  13      29.670  -6.626 -13.406  1.00  0.00           C  
ATOM    396  H1'   A A  13      29.077  -6.188 -14.242  1.00  0.00           H  
ATOM    397  N9    A A  13      29.720  -5.711 -12.261  1.00  0.00           N  
ATOM    398  C5    A A  13      29.295  -4.091 -10.836  1.00  0.00           C  
ATOM    399  N7    A A  13      30.434  -4.724 -10.361  1.00  0.00           N  
ATOM    400  C8    A A  13      30.639  -5.689 -11.235  1.00  0.00           C  
ATOM    401  H8    A A  13      31.455  -6.413 -11.182  1.00  0.00           H  
ATOM    402  N1    A A  13      27.503  -2.559 -11.092  1.00  0.00           N  
ATOM    403  C2    A A  13      27.162  -3.262 -12.177  1.00  0.00           C  
ATOM    404  H2    A A  13      26.280  -2.902 -12.719  1.00  0.00           H  
ATOM    405  N3    A A  13      27.773  -4.312 -12.724  1.00  0.00           N  
ATOM    406  C4    A A  13      28.838  -4.692 -11.996  1.00  0.00           C  
ATOM    407  C6    A A  13      28.579  -2.961 -10.383  1.00  0.00           C  
ATOM    408  N6    A A  13      28.894  -2.230  -9.298  1.00  0.00           N  
ATOM    409  H61   A A  13      29.750  -2.364  -8.792  1.00  0.00           H  
ATOM    410  H62   A A  13      28.266  -1.493  -9.061  1.00  0.00           H  
ATOM    411  C2'   A A  13      31.049  -6.996 -13.906  1.00  0.00           C  
ATOM    412  H2'   A A  13      31.751  -7.227 -13.076  1.00  0.00           H  
ATOM    413  O2'   A A  13      31.579  -6.006 -14.764  1.00  0.00           O  
ATOM    414 'HO2   A A  13      31.239  -6.279 -15.634  1.00  0.00           H  
ATOM    415  C3'   A A  13      30.748  -8.275 -14.680  1.00  0.00           C  
ATOM    416  H3'   A A  13      31.653  -8.928 -14.616  1.00  0.00           H  
ATOM    417  O3'   A A  13      30.346  -8.014 -16.051  1.00  0.00           O  
ATOM    418  P     A A  14      30.717  -9.033 -17.208  1.00  0.00           P  
ATOM    419  OP1   A A  14      31.792  -9.944 -16.760  1.00  0.00           O  
ATOM    420  OP2   A A  14      30.990  -8.240 -18.426  1.00  0.00           O1-
ATOM    421  O5'   A A  14      29.381  -9.861 -17.402  1.00  0.00           O  
ATOM    422  C5'   A A  14      28.285  -9.333 -18.192  1.00  0.00           C  
ATOM    423 1H5'   A A  14      28.304  -9.798 -19.204  1.00  0.00           H  
ATOM    424 2H5'   A A  14      28.356  -8.229 -18.342  1.00  0.00           H  
ATOM    425  C4'   A A  14      26.917  -9.631 -17.556  1.00  0.00           C  
ATOM    426  H4'   A A  14      26.771 -10.722 -17.409  1.00  0.00           H  
ATOM    427  O4'   A A  14      26.833  -8.997 -16.246  1.00  0.00           O  
ATOM    428  C1'   A A  14      25.573  -8.371 -16.089  1.00  0.00           C  
ATOM    429  H1'   A A  14      25.145  -8.749 -15.133  1.00  0.00           H  
ATOM    430  N9    A A  14      25.724  -6.912 -16.020  1.00  0.00           N  
ATOM    431  C5    A A  14      25.383  -4.771 -15.666  1.00  0.00           C  
ATOM    432  N7    A A  14      26.672  -4.871 -16.173  1.00  0.00           N  
ATOM    433  C8    A A  14      26.832  -6.162 -16.357  1.00  0.00           C  
ATOM    434  H8    A A  14      27.744  -6.643 -16.728  1.00  0.00           H  
ATOM    435  N1    A A  14      23.365  -3.909 -14.761  1.00  0.00           N  
ATOM    436  C2    A A  14      22.911  -5.166 -14.779  1.00  0.00           C  
ATOM    437  H2    A A  14      21.885  -5.301 -14.417  1.00  0.00           H  
ATOM    438  N3    A A  14      23.550  -6.286 -15.116  1.00  0.00           N  
ATOM    439  C4    A A  14      24.788  -6.017 -15.571  1.00  0.00           C  
ATOM    440  C6    A A  14      24.621  -3.674 -15.207  1.00  0.00           C  
ATOM    441  N6    A A  14      25.048  -2.399 -15.185  1.00  0.00           N  
ATOM    442  H61   A A  14      25.600  -2.094 -15.956  1.00  0.00           H  
ATOM    443  H62   A A  14      24.469  -1.721 -14.724  1.00  0.00           H  
ATOM    444  C2'   A A  14      24.694  -8.813 -17.243  1.00  0.00           C  
ATOM    445  H2'   A A  14      23.961  -8.035 -17.549  1.00  0.00           H  
ATOM    446  O2'   A A  14      24.010 -10.013 -16.932  1.00  0.00           O  
ATOM    447 'HO2   A A  14      23.822 -10.388 -17.803  1.00  0.00           H  
ATOM    448  C3'   A A  14      25.718  -9.060 -18.343  1.00  0.00           C  
ATOM    449  H3'   A A  14      26.063  -8.090 -18.773  1.00  0.00           H  
ATOM    450  O3'   A A  14      25.281 -10.005 -19.349  1.00  0.00           O  
ATOM    451  P     G A  15      24.760  -9.485 -20.747  1.00  0.00           P  
ATOM    452  OP1   G A  15      24.332 -10.666 -21.531  1.00  0.00           O  
ATOM    453  OP2   G A  15      25.787  -8.605 -21.339  1.00  0.00           O1-
ATOM    454  O5'   G A  15      23.487  -8.622 -20.340  1.00  0.00           O  
ATOM    455  C5'   G A  15      22.174  -9.239 -20.437  1.00  0.00           C  
ATOM    456 1H5'   G A  15      22.187 -10.259 -19.986  1.00  0.00           H  
ATOM    457 2H5'   G A  15      21.883  -9.348 -21.509  1.00  0.00           H  
ATOM    458  C4'   G A  15      21.040  -8.462 -19.723  1.00  0.00           C  
ATOM    459  H4'   G A  15      20.221  -9.168 -19.471  1.00  0.00           H  
ATOM    460  O4'   G A  15      21.486  -7.884 -18.462  1.00  0.00           O  
ATOM    461  C1'   G A  15      20.814  -6.649 -18.255  1.00  0.00           C  
ATOM    462  H1'   G A  15      20.323  -6.708 -17.258  1.00  0.00           H  
ATOM    463  N9    G A  15      21.752  -5.518 -18.271  1.00  0.00           N  
ATOM    464  C4    G A  15      21.514  -4.263 -17.774  1.00  0.00           C  
ATOM    465  N2    G A  15      19.370  -1.958 -16.348  1.00  0.00           N  
ATOM    466  H21   G A  15      18.578  -2.525 -16.159  1.00  0.00           H  
ATOM    467  H22   G A  15      19.383  -0.991 -16.079  1.00  0.00           H  
ATOM    468  N3    G A  15      20.380  -3.846 -17.175  1.00  0.00           N  
ATOM    469  C2    G A  15      20.406  -2.549 -16.906  1.00  0.00           C  
ATOM    470  N1    G A  15      21.501  -1.759 -17.110  1.00  0.00           N  
ATOM    471  H1    G A  15      21.439  -0.789 -16.850  1.00  0.00           H  
ATOM    472  C6    G A  15      22.704  -2.171 -17.663  1.00  0.00           C  
ATOM    473  O6    G A  15      23.643  -1.375 -17.778  1.00  0.00           O  
ATOM    474  C5    G A  15      22.671  -3.547 -18.017  1.00  0.00           C  
ATOM    475  N7    G A  15      23.628  -4.341 -18.638  1.00  0.00           N  
ATOM    476  C8    G A  15      23.031  -5.502 -18.788  1.00  0.00           C  
ATOM    477  H8    G A  15      23.463  -6.388 -19.264  1.00  0.00           H  
ATOM    478  C2'   G A  15      19.757  -6.515 -19.331  1.00  0.00           C  
ATOM    479  H2'   G A  15      19.574  -5.456 -19.619  1.00  0.00           H  
ATOM    480  O2'   G A  15      18.541  -7.121 -18.927  1.00  0.00           O  
ATOM    481 'HO2   G A  15      18.128  -7.368 -19.767  1.00  0.00           H  
ATOM    482  C3'   G A  15      20.377  -7.297 -20.485  1.00  0.00           C  
ATOM    483  H3'   G A  15      21.191  -6.720 -20.982  1.00  0.00           H  
ATOM    484  O3'   G A  15      19.415  -7.816 -21.424  1.00  0.00           O  
ATOM    485  P     G A  16      18.857  -6.989 -22.649  1.00  0.00           P  
ATOM    486  OP1   G A  16      17.474  -7.472 -22.865  1.00  0.00           O  
ATOM    487  OP2   G A  16      19.800  -7.117 -23.777  1.00  0.00           O1-
ATOM    488  O5'   G A  16      18.813  -5.477 -22.141  1.00  0.00           O  
ATOM    489  C5'   G A  16      17.520  -4.936 -21.750  1.00  0.00           C  
ATOM    490 1H5'   G A  16      17.101  -5.536 -20.910  1.00  0.00           H  
ATOM    491 2H5'   G A  16      16.798  -4.993 -22.600  1.00  0.00           H  
ATOM    492  C4'   G A  16      17.530  -3.461 -21.272  1.00  0.00           C  
ATOM    493  H4'   G A  16      16.618  -3.284 -20.662  1.00  0.00           H  
ATOM    494  O4'   G A  16      18.663  -3.133 -20.423  1.00  0.00           O  
ATOM    495  C1'   G A  16      18.819  -1.722 -20.418  1.00  0.00           C  
ATOM    496  H1'   G A  16      18.486  -1.383 -19.411  1.00  0.00           H  
ATOM    497  N9    G A  16      20.216  -1.313 -20.615  1.00  0.00           N  
ATOM    498  C4    G A  16      20.800  -0.169 -20.125  1.00  0.00           C  
ATOM    499  N2    G A  16      20.504   2.880 -18.529  1.00  0.00           N  
ATOM    500  H21   G A  16      19.526   2.902 -18.363  1.00  0.00           H  
ATOM    501  H22   G A  16      21.058   3.704 -18.398  1.00  0.00           H  
ATOM    502  N3    G A  16      20.196   0.766 -19.370  1.00  0.00           N  
ATOM    503  C2    G A  16      20.963   1.833 -19.187  1.00  0.00           C  
ATOM    504  N1    G A  16      22.278   1.888 -19.556  1.00  0.00           N  
ATOM    505  H1    G A  16      22.781   2.744 -19.406  1.00  0.00           H  
ATOM    506  C6    G A  16      22.958   0.906 -20.264  1.00  0.00           C  
ATOM    507  O6    G A  16      24.157   1.060 -20.536  1.00  0.00           O  
ATOM    508  C5    G A  16      22.110  -0.203 -20.563  1.00  0.00           C  
ATOM    509  N7    G A  16      22.347  -1.352 -21.313  1.00  0.00           N  
ATOM    510  C8    G A  16      21.193  -1.982 -21.318  1.00  0.00           C  
ATOM    511  H8    G A  16      20.988  -2.942 -21.803  1.00  0.00           H  
ATOM    512  C2'   G A  16      17.882  -1.133 -21.472  1.00  0.00           C  
ATOM    513  H2'   G A  16      18.375  -0.355 -22.095  1.00  0.00           H  
ATOM    514  O2'   G A  16      16.735  -0.581 -20.849  1.00  0.00           O  
ATOM    515 'HO2   G A  16      16.202  -0.202 -21.572  1.00  0.00           H  
ATOM    516  C3'   G A  16      17.524  -2.357 -22.334  1.00  0.00           C  
ATOM    517  H3'   G A  16      18.347  -2.598 -23.043  1.00  0.00           H  
ATOM    518  O3'   G A  16      16.237  -2.320 -23.001  1.00  0.00           O  
ATOM    519  P     C A  17      15.963  -1.271 -24.145  1.00  0.00           P  
ATOM    520  OP1   C A  17      14.843  -1.741 -24.989  1.00  0.00           O  
ATOM    521  OP2   C A  17      17.227  -0.915 -24.822  1.00  0.00           O1-
ATOM    522  O5'   C A  17      15.455  -0.006 -23.329  1.00  0.00           O  
ATOM    523  C5'   C A  17      15.307   1.271 -24.004  1.00  0.00           C  
ATOM    524 1H5'   C A  17      14.230   1.450 -24.216  1.00  0.00           H  
ATOM    525 2H5'   C A  17      15.834   1.292 -24.990  1.00  0.00           H  
ATOM    526  C4'   C A  17      15.836   2.461 -23.171  1.00  0.00           C  
ATOM    527  H4'   C A  17      15.132   2.701 -22.347  1.00  0.00           H  
ATOM    528  O4'   C A  17      17.144   2.159 -22.592  1.00  0.00           O  
ATOM    529  C1'   C A  17      18.122   3.000 -23.171  1.00  0.00           C  
ATOM    530  H1'   C A  17      18.233   3.855 -22.462  1.00  0.00           H  
ATOM    531  N1    C A  17      19.405   2.295 -23.392  1.00  0.00           N  
ATOM    532  C6    C A  17      19.436   1.266 -24.304  1.00  0.00           C  
ATOM    533  H6    C A  17      18.477   0.971 -24.740  1.00  0.00           H  
ATOM    534  C5    C A  17      20.585   0.645 -24.606  1.00  0.00           C  
ATOM    535  H5    C A  17      20.641  -0.151 -25.345  1.00  0.00           H  
ATOM    536  C2    C A  17      20.558   2.643 -22.690  1.00  0.00           C  
ATOM    537  O2    C A  17      20.508   3.536 -21.831  1.00  0.00           O  
ATOM    538  N3    C A  17      21.722   2.019 -22.983  1.00  0.00           N  
ATOM    539  C4    C A  17      21.766   1.082 -23.940  1.00  0.00           C  
ATOM    540  N4    C A  17      22.954   0.616 -24.300  1.00  0.00           N  
ATOM    541  H41   C A  17      23.142   0.525 -25.291  1.00  0.00           H  
ATOM    542  H42   C A  17      23.712   0.874 -23.714  1.00  0.00           H  
ATOM    543  C2'   C A  17      17.526   3.525 -24.462  1.00  0.00           C  
ATOM    544  H2'   C A  17      17.577   2.766 -25.272  1.00  0.00           H  
ATOM    545  O2'   C A  17      18.124   4.728 -24.890  1.00  0.00           O  
ATOM    546 'HO2   C A  17      17.877   5.414 -24.239  1.00  0.00           H  
ATOM    547  C3'   C A  17      16.073   3.714 -24.051  1.00  0.00           C  
ATOM    548  H3'   C A  17      15.428   3.605 -24.954  1.00  0.00           H  
ATOM    549  O3'   C A  17      15.822   4.950 -23.340  1.00  0.00           O  
ATOM    550  P     C A  18      14.911   6.081 -23.967  1.00  0.00           P  
ATOM    551  OP1   C A  18      14.766   5.857 -25.422  1.00  0.00           O  
ATOM    552  OP2   C A  18      13.658   6.170 -23.182  1.00  0.00           O1-
ATOM    553  O5'   C A  18      15.770   7.389 -23.726  1.00  0.00           O  
ATOM    554  C5'   C A  18      16.823   7.823 -24.620  1.00  0.00           C  
ATOM    555 1H5'   C A  18      16.466   8.715 -25.183  1.00  0.00           H  
ATOM    556 2H5'   C A  18      17.102   7.054 -25.378  1.00  0.00           H  
ATOM    557  C4'   C A  18      18.078   8.239 -23.832  1.00  0.00           C  
ATOM    558  H4'   C A  18      17.786   8.876 -22.968  1.00  0.00           H  
ATOM    559  O4'   C A  18      18.778   7.075 -23.312  1.00  0.00           O  
ATOM    560  C1'   C A  18      20.089   7.484 -22.942  1.00  0.00           C  
ATOM    561  H1'   C A  18      20.022   7.620 -21.837  1.00  0.00           H  
ATOM    562  N1    C A  18      21.155   6.496 -23.254  1.00  0.00           N  
ATOM    563  C6    C A  18      21.079   5.718 -24.382  1.00  0.00           C  
ATOM    564  H6    C A  18      20.160   5.815 -24.965  1.00  0.00           H  
ATOM    565  C5    C A  18      22.059   4.856 -24.696  1.00  0.00           C  
ATOM    566  H5    C A  18      22.010   4.200 -25.564  1.00  0.00           H  
ATOM    567  C2    C A  18      22.293   6.439 -22.451  1.00  0.00           C  
ATOM    568  O2    C A  18      22.377   7.195 -21.472  1.00  0.00           O  
ATOM    569  N3    C A  18      23.307   5.607 -22.766  1.00  0.00           N  
ATOM    570  C4    C A  18      23.200   4.806 -23.838  1.00  0.00           C  
ATOM    571  N4    C A  18      24.220   4.004 -24.123  1.00  0.00           N  
ATOM    572  H41   C A  18      24.309   3.603 -25.038  1.00  0.00           H  
ATOM    573  H42   C A  18      25.048   4.101 -23.581  1.00  0.00           H  
ATOM    574  C2'   C A  18      20.359   8.844 -23.593  1.00  0.00           C  
ATOM    575  H2'   C A  18      21.324   8.867 -24.144  1.00  0.00           H  
ATOM    576  O2'   C A  18      20.346   9.864 -22.608  1.00  0.00           O  
ATOM    577 'HO2   C A  18      20.312  10.734 -23.041  1.00  0.00           H  
ATOM    578  C3'   C A  18      19.195   8.970 -24.583  1.00  0.00           C  
ATOM    579  H3'   C A  18      19.389   8.341 -25.484  1.00  0.00           H  
ATOM    580  O3'   C A  18      18.826  10.331 -24.916  1.00  0.00           O  
ATOM    581  P     C A  19      19.530  10.990 -26.173  1.00  0.00           P  
ATOM    582  OP1   C A  19      18.522  11.241 -27.219  1.00  0.00           O  
ATOM    583  OP2   C A  19      20.713  10.175 -26.533  1.00  0.00           O1-
ATOM    584  O5'   C A  19      20.076  12.361 -25.625  1.00  0.00           O  
ATOM    585  C5'   C A  19      19.460  13.179 -24.610  1.00  0.00           C  
ATOM    586 1H5'   C A  19      18.680  12.632 -24.030  1.00  0.00           H  
ATOM    587 2H5'   C A  19      18.964  14.046 -25.102  1.00  0.00           H  
ATOM    588  C4'   C A  19      20.496  13.733 -23.611  1.00  0.00           C  
ATOM    589  H4'   C A  19      19.998  14.318 -22.809  1.00  0.00           H  
ATOM    590  O4'   C A  19      21.205  12.637 -22.964  1.00  0.00           O  
ATOM    591  C1'   C A  19      22.581  12.985 -22.812  1.00  0.00           C  
ATOM    592  H1'   C A  19      22.799  12.895 -21.722  1.00  0.00           H  
ATOM    593  N1    C A  19      23.499  12.078 -23.566  1.00  0.00           N  
ATOM    594  C6    C A  19      22.996  11.255 -24.551  1.00  0.00           C  
ATOM    595  H6    C A  19      21.925  11.316 -24.726  1.00  0.00           H  
ATOM    596  C5    C A  19      23.776  10.403 -25.225  1.00  0.00           C  
ATOM    597  H5    C A  19      23.379   9.727 -25.979  1.00  0.00           H  
ATOM    598  C2    C A  19      24.872  12.074 -23.310  1.00  0.00           C  
ATOM    599  O2    C A  19      25.343  12.838 -22.455  1.00  0.00           O  
ATOM    600  N3    C A  19      25.667  11.217 -23.979  1.00  0.00           N  
ATOM    601  C4    C A  19      25.155  10.374 -24.887  1.00  0.00           C  
ATOM    602  N4    C A  19      25.958   9.483 -25.443  1.00  0.00           N  
ATOM    603  H41   C A  19      25.703   8.884 -26.200  1.00  0.00           H  
ATOM    604  H42   C A  19      26.907   9.431 -25.126  1.00  0.00           H  
ATOM    605  C2'   C A  19      22.737  14.437 -23.217  1.00  0.00           C  
ATOM    606  H2'   C A  19      23.718  14.639 -23.701  1.00  0.00           H  
ATOM    607  O2'   C A  19      22.586  15.298 -22.103  1.00  0.00           O  
ATOM    608 'HO2   C A  19      22.697  16.188 -22.480  1.00  0.00           H  
ATOM    609  C3'   C A  19      21.594  14.620 -24.219  1.00  0.00           C  
ATOM    610  H3'   C A  19      21.863  14.169 -25.201  1.00  0.00           H  
ATOM    611  O3'   C A  19      21.094  15.970 -24.366  1.00  0.00           O  
ATOM    612  P     C A  20      21.960  17.052 -25.120  1.00  0.00           P  
ATOM    613  OP1   C A  20      21.153  18.284 -25.250  1.00  0.00           O  
ATOM    614  OP2   C A  20      22.527  16.442 -26.340  1.00  0.00           O1-
ATOM    615  O5'   C A  20      23.125  17.315 -24.084  1.00  0.00           O  
ATOM    616  C5'   C A  20      24.113  18.361 -24.258  1.00  0.00           C  
ATOM    617 1H5'   C A  20      24.028  19.056 -23.395  1.00  0.00           H  
ATOM    618 2H5'   C A  20      23.923  18.979 -25.169  1.00  0.00           H  
ATOM    619  C4'   C A  20      25.597  17.890 -24.320  1.00  0.00           C  
ATOM    620  H4'   C A  20      26.211  18.495 -23.619  1.00  0.00           H  
ATOM    621  O4'   C A  20      25.784  16.491 -23.939  1.00  0.00           O  
ATOM    622  C1'   C A  20      26.858  15.938 -24.699  1.00  0.00           C  
ATOM    623  H1'   C A  20      27.609  15.593 -23.951  1.00  0.00           H  
ATOM    624  N1    C A  20      26.438  14.793 -25.552  1.00  0.00           N  
ATOM    625  C6    C A  20      25.161  14.778 -26.057  1.00  0.00           C  
ATOM    626  H6    C A  20      24.512  15.598 -25.737  1.00  0.00           H  
ATOM    627  C5    C A  20      24.739  13.790 -26.853  1.00  0.00           C  
ATOM    628  H5    C A  20      23.720  13.757 -27.235  1.00  0.00           H  
ATOM    629  C2    C A  20      27.345  13.802 -25.934  1.00  0.00           C  
ATOM    630  O2    C A  20      28.515  13.861 -25.525  1.00  0.00           O  
ATOM    631  N3    C A  20      26.938  12.798 -26.747  1.00  0.00           N  
ATOM    632  C4    C A  20      25.675  12.773 -27.201  1.00  0.00           C  
ATOM    633  N4    C A  20      25.275  11.773 -27.984  1.00  0.00           N  
ATOM    634  H41   C A  20      24.331  11.668 -28.268  1.00  0.00           H  
ATOM    635  H42   C A  20      25.917  11.028 -28.225  1.00  0.00           H  
ATOM    636  C2'   C A  20      27.465  17.059 -25.527  1.00  0.00           C  
ATOM    637  H2'   C A  20      27.823  16.710 -26.521  1.00  0.00           H  
ATOM    638  O2'   C A  20      28.534  17.677 -24.831  1.00  0.00           O  
ATOM    639 'HO2   C A  20      28.856  18.385 -25.420  1.00  0.00           H  
ATOM    640  C3'   C A  20      26.270  18.006 -25.695  1.00  0.00           C  
ATOM    641  H3'   C A  20      25.547  17.598 -26.439  1.00  0.00           H  
ATOM    642  O3'   C A  20      26.582  19.392 -25.969  1.00  0.00           O  
ATOM    643  P     A A  21      27.317  19.755 -27.320  1.00  0.00           P  
ATOM    644  OP1   A A  21      27.029  21.164 -27.661  1.00  0.00           O  
ATOM    645  OP2   A A  21      27.023  18.713 -28.327  1.00  0.00           O1-
ATOM    646  O5'   A A  21      28.842  19.629 -26.885  1.00  0.00           O  
ATOM    647  C5'   A A  21      29.866  19.721 -27.912  1.00  0.00           C  
ATOM    648 1H5'   A A  21      30.087  20.791 -28.129  1.00  0.00           H  
ATOM    649 2H5'   A A  21      29.541  19.247 -28.871  1.00  0.00           H  
ATOM    650  C4'   A A  21      31.179  19.034 -27.493  1.00  0.00           C  
ATOM    651  H4'   A A  21      31.587  19.495 -26.569  1.00  0.00           H  
ATOM    652  O4'   A A  21      30.950  17.623 -27.211  1.00  0.00           O  
ATOM    653  C1'   A A  21      32.078  16.858 -27.617  1.00  0.00           C  
ATOM    654  H1'   A A  21      32.469  16.370 -26.696  1.00  0.00           H  
ATOM    655  N9    A A  21      31.683  15.812 -28.583  1.00  0.00           N  
ATOM    656  C5    A A  21      31.635  14.107 -29.982  1.00  0.00           C  
ATOM    657  N7    A A  21      30.313  14.496 -29.798  1.00  0.00           N  
ATOM    658  C8    A A  21      30.394  15.500 -28.958  1.00  0.00           C  
ATOM    659  H8    A A  21      29.542  16.072 -28.576  1.00  0.00           H  
ATOM    660  N1    A A  21      33.583  12.996 -30.753  1.00  0.00           N  
ATOM    661  C2    A A  21      34.276  13.849 -29.994  1.00  0.00           C  
ATOM    662  H2    A A  21      35.364  13.722 -30.018  1.00  0.00           H  
ATOM    663  N3    A A  21      33.826  14.798 -29.170  1.00  0.00           N  
ATOM    664  C4    A A  21      32.489  14.905 -29.238  1.00  0.00           C  
ATOM    665  C6    A A  21      32.230  13.085 -30.759  1.00  0.00           C  
ATOM    666  N6    A A  21      31.535  12.163 -31.451  1.00  0.00           N  
ATOM    667  H61   A A  21      30.765  11.712 -30.986  1.00  0.00           H  
ATOM    668  H62   A A  21      32.034  11.554 -32.077  1.00  0.00           H  
ATOM    669  C2'   A A  21      33.124  17.829 -28.151  1.00  0.00           C  
ATOM    670  H2'   A A  21      33.689  17.432 -29.022  1.00  0.00           H  
ATOM    671  O2'   A A  21      34.028  18.197 -27.126  1.00  0.00           O  
ATOM    672 'HO2   A A  21      34.434  19.004 -27.467  1.00  0.00           H  
ATOM    673  C3'   A A  21      32.280  19.030 -28.567  1.00  0.00           C  
ATOM    674  H3'   A A  21      31.768  18.824 -29.537  1.00  0.00           H  
ATOM    675  O3'   A A  21      32.995  20.290 -28.553  1.00  0.00           O  
ATOM    676  P     G A  22      33.544  20.901 -29.902  1.00  0.00           P  
ATOM    677  OP1   G A  22      34.064  22.255 -29.606  1.00  0.00           O  
ATOM    678  OP2   G A  22      32.504  20.770 -30.943  1.00  0.00           O1-
ATOM    679  O5'   G A  22      34.747  19.930 -30.251  1.00  0.00           O  
ATOM    680  C5'   G A  22      36.006  20.050 -29.541  1.00  0.00           C  
ATOM    681 1H5'   G A  22      35.834  20.116 -28.443  1.00  0.00           H  
ATOM    682 2H5'   G A  22      36.532  20.981 -29.858  1.00  0.00           H  
ATOM    683  C4'   G A  22      36.971  18.862 -29.779  1.00  0.00           C  
ATOM    684  H4'   G A  22      37.689  18.785 -28.935  1.00  0.00           H  
ATOM    685  O4'   G A  22      36.260  17.591 -29.840  1.00  0.00           O  
ATOM    686  C1'   G A  22      36.885  16.738 -30.786  1.00  0.00           C  
ATOM    687  H1'   G A  22      37.181  15.819 -30.233  1.00  0.00           H  
ATOM    688  N9    G A  22      35.965  16.372 -31.876  1.00  0.00           N  
ATOM    689  C4    G A  22      35.999  15.219 -32.624  1.00  0.00           C  
ATOM    690  N2    G A  22      37.521  12.233 -33.456  1.00  0.00           N  
ATOM    691  H21   G A  22      38.181  12.130 -32.721  1.00  0.00           H  
ATOM    692  H22   G A  22      37.462  11.553 -34.194  1.00  0.00           H  
ATOM    693  N3    G A  22      36.885  14.212 -32.493  1.00  0.00           N  
ATOM    694  C2    G A  22      36.703  13.262 -33.402  1.00  0.00           C  
ATOM    695  N1    G A  22      35.706  13.283 -34.339  1.00  0.00           N  
ATOM    696  H1    G A  22      35.614  12.503 -34.968  1.00  0.00           H  
ATOM    697  C6    G A  22      34.776  14.305 -34.492  1.00  0.00           C  
ATOM    698  O6    G A  22      33.930  14.249 -35.391  1.00  0.00           O  
ATOM    699  C5    G A  22      34.960  15.337 -33.529  1.00  0.00           C  
ATOM    700  N7    G A  22      34.270  16.532 -33.341  1.00  0.00           N  
ATOM    701  C8    G A  22      34.906  17.118 -32.350  1.00  0.00           C  
ATOM    702  H8    G A  22      34.650  18.088 -31.910  1.00  0.00           H  
ATOM    703  C2'   G A  22      38.132  17.440 -31.299  1.00  0.00           C  
ATOM    704  H2'   G A  22      38.313  17.252 -32.379  1.00  0.00           H  
ATOM    705  O2'   G A  22      39.274  17.052 -30.560  1.00  0.00           O  
ATOM    706 'HO2   G A  22      39.917  17.749 -30.755  1.00  0.00           H  
ATOM    707  C3'   G A  22      37.810  18.917 -31.064  1.00  0.00           C  
ATOM    708  H3'   G A  22      37.136  19.312 -31.861  1.00  0.00           H  
ATOM    709  O3'   G A  22      38.970  19.753 -30.849  1.00  0.00           O  
ATOM    710  P     A A  23      39.701  20.482 -32.041  1.00  0.00           P  
ATOM    711  OP1   A A  23      40.922  21.106 -31.480  1.00  0.00           O  
ATOM    712  OP2   A A  23      38.740  21.356 -32.739  1.00  0.00           O1-
ATOM    713  O5'   A A  23      40.118  19.272 -32.990  1.00  0.00           O  
ATOM    714  C5'   A A  23      41.528  19.122 -33.312  1.00  0.00           C  
ATOM    715 1H5'   A A  23      42.091  18.856 -32.389  1.00  0.00           H  
ATOM    716 2H5'   A A  23      41.951  20.079 -33.702  1.00  0.00           H  
ATOM    717  C4'   A A  23      41.850  18.034 -34.368  1.00  0.00           C  
ATOM    718  H4'   A A  23      42.923  17.757 -34.277  1.00  0.00           H  
ATOM    719  O4'   A A  23      41.085  16.807 -34.184  1.00  0.00           O  
ATOM    720  C1'   A A  23      41.000  16.141 -35.439  1.00  0.00           C  
ATOM    721  H1'   A A  23      41.562  15.186 -35.323  1.00  0.00           H  
ATOM    722  N9    A A  23      39.616  15.835 -35.807  1.00  0.00           N  
ATOM    723  C5    A A  23      37.838  14.951 -36.752  1.00  0.00           C  
ATOM    724  N7    A A  23      37.368  15.841 -35.797  1.00  0.00           N  
ATOM    725  C8    A A  23      38.460  16.351 -35.271  1.00  0.00           C  
ATOM    726  H8    A A  23      38.496  17.110 -34.484  1.00  0.00           H  
ATOM    727  N1    A A  23      37.954  13.335 -38.481  1.00  0.00           N  
ATOM    728  C2    A A  23      39.281  13.472 -38.417  1.00  0.00           C  
ATOM    729  H2    A A  23      39.853  12.853 -39.118  1.00  0.00           H  
ATOM    730  N3    A A  23      40.008  14.196 -37.566  1.00  0.00           N  
ATOM    731  C4    A A  23      39.221  14.942 -36.773  1.00  0.00           C  
ATOM    732  C6    A A  23      37.183  14.069 -37.643  1.00  0.00           C  
ATOM    733  N6    A A  23      35.852  13.864 -37.680  1.00  0.00           N  
ATOM    734  H61   A A  23      35.229  14.318 -37.039  1.00  0.00           H  
ATOM    735  H62   A A  23      35.499  13.077 -38.191  1.00  0.00           H  
ATOM    736  C2'   A A  23      41.697  16.999 -36.481  1.00  0.00           C  
ATOM    737  H2'   A A  23      41.170  17.003 -37.461  1.00  0.00           H  
ATOM    738  O2'   A A  23      43.031  16.558 -36.664  1.00  0.00           O  
ATOM    739 'HO2   A A  23      43.390  17.140 -37.361  1.00  0.00           H  
ATOM    740  C3'   A A  23      41.646  18.392 -35.844  1.00  0.00           C  
ATOM    741  H3'   A A  23      40.627  18.835 -35.924  1.00  0.00           H  
ATOM    742  O3'   A A  23      42.670  19.320 -36.280  1.00  0.00           O  
ATOM    743  P     G A  24      42.638  19.826 -37.779  1.00  0.00           P  
ATOM    744  OP1   G A  24      43.381  21.102 -37.872  1.00  0.00           O  
ATOM    745  OP2   G A  24      41.245  19.793 -38.277  1.00  0.00           O1-
ATOM    746  O5'   G A  24      43.470  18.694 -38.528  1.00  0.00           O  
ATOM    747  C5'   G A  24      43.422  18.631 -39.982  1.00  0.00           C  
ATOM    748 1H5'   G A  24      44.319  19.134 -40.407  1.00  0.00           H  
ATOM    749 2H5'   G A  24      42.531  19.159 -40.405  1.00  0.00           H  
ATOM    750  C4'   G A  24      43.376  17.187 -40.525  1.00  0.00           C  
ATOM    751  H4'   G A  24      44.341  16.667 -40.352  1.00  0.00           H  
ATOM    752  O4'   G A  24      42.349  16.414 -39.843  1.00  0.00           O  
ATOM    753  C1'   G A  24      41.669  15.580 -40.771  1.00  0.00           C  
ATOM    754  H1'   G A  24      41.759  14.537 -40.390  1.00  0.00           H  
ATOM    755  N9    G A  24      40.241  15.940 -40.863  1.00  0.00           N  
ATOM    756  C4    G A  24      39.248  15.235 -41.504  1.00  0.00           C  
ATOM    757  N2    G A  24      38.226  12.589 -43.486  1.00  0.00           N  
ATOM    758  H21   G A  24      39.058  12.051 -43.564  1.00  0.00           H  
ATOM    759  H22   G A  24      37.364  12.255 -43.879  1.00  0.00           H  
ATOM    760  N3    G A  24      39.397  14.079 -42.183  1.00  0.00           N  
ATOM    761  C2    G A  24      38.258  13.656 -42.715  1.00  0.00           C  
ATOM    762  N1    G A  24      37.060  14.292 -42.550  1.00  0.00           N  
ATOM    763  H1    G A  24      36.245  13.884 -42.972  1.00  0.00           H  
ATOM    764  C6    G A  24      36.879  15.489 -41.866  1.00  0.00           C  
ATOM    765  O6    G A  24      35.766  16.021 -41.808  1.00  0.00           O  
ATOM    766  C5    G A  24      38.092  15.966 -41.304  1.00  0.00           C  
ATOM    767  N7    G A  24      38.346  17.105 -40.547  1.00  0.00           N  
ATOM    768  C8    G A  24      39.636  17.052 -40.307  1.00  0.00           C  
ATOM    769  H8    G A  24      40.208  17.790 -39.732  1.00  0.00           H  
ATOM    770  C2'   G A  24      42.385  15.695 -42.105  1.00  0.00           C  
ATOM    771  H2'   G A  24      41.694  15.625 -42.974  1.00  0.00           H  
ATOM    772  O2'   G A  24      43.404  14.721 -42.228  1.00  0.00           O  
ATOM    773 'HO2   G A  24      44.048  15.155 -42.805  1.00  0.00           H  
ATOM    774  C3'   G A  24      43.002  17.085 -42.016  1.00  0.00           C  
ATOM    775  H3'   G A  24      42.218  17.860 -42.198  1.00  0.00           H  
ATOM    776  O3'   G A  24      44.182  17.248 -42.837  1.00  0.00           O  
ATOM    777  P     A A  25      44.126  18.147 -44.133  1.00  0.00           P  
ATOM    778  OP1   A A  25      45.501  18.218 -44.679  1.00  0.00           O  
ATOM    779  OP2   A A  25      43.447  19.416 -43.810  1.00  0.00           O1-
ATOM    780  O5'   A A  25      43.206  17.290 -45.110  1.00  0.00           O  
ATOM    781  C5'   A A  25      43.826  16.778 -46.321  1.00  0.00           C  
ATOM    782 1H5'   A A  25      44.613  16.035 -46.054  1.00  0.00           H  
ATOM    783 2H5'   A A  25      44.314  17.601 -46.898  1.00  0.00           H  
ATOM    784  C4'   A A  25      42.847  16.081 -47.289  1.00  0.00           C  
ATOM    785  H4'   A A  25      43.425  15.518 -48.053  1.00  0.00           H  
ATOM    786  O4'   A A  25      41.991  15.118 -46.608  1.00  0.00           O  
ATOM    787  C1'   A A  25      40.761  15.035 -47.312  1.00  0.00           C  
ATOM    788  H1'   A A  25      40.646  13.976 -47.638  1.00  0.00           H  
ATOM    789  N9    A A  25      39.634  15.422 -46.466  1.00  0.00           N  
ATOM    790  C5    A A  25      37.603  15.648 -45.664  1.00  0.00           C  
ATOM    791  N7    A A  25      38.423  16.430 -44.860  1.00  0.00           N  
ATOM    792  C8    A A  25      39.623  16.266 -45.377  1.00  0.00           C  
ATOM    793  H8    A A  25      40.548  16.725 -45.010  1.00  0.00           H  
ATOM    794  N1    A A  25      35.722  14.545 -46.583  1.00  0.00           N  
ATOM    795  C2    A A  25      36.568  13.974 -47.446  1.00  0.00           C  
ATOM    796  H2    A A  25      36.113  13.281 -48.164  1.00  0.00           H  
ATOM    797  N3    A A  25      37.877  14.191 -47.599  1.00  0.00           N  
ATOM    798  C4    A A  25      38.338  15.024 -46.654  1.00  0.00           C  
ATOM    799  C6    A A  25      36.213  15.394 -45.652  1.00  0.00           C  
ATOM    800  N6    A A  25      35.346  15.909 -44.759  1.00  0.00           N  
ATOM    801  H61   A A  25      35.664  16.324 -43.905  1.00  0.00           H  
ATOM    802  H62   A A  25      34.408  15.544 -44.762  1.00  0.00           H  
ATOM    803  C2'   A A  25      40.860  15.931 -48.534  1.00  0.00           C  
ATOM    804  H2'   A A  25      39.892  16.414 -48.787  1.00  0.00           H  
ATOM    805  O2'   A A  25      41.331  15.201 -49.654  1.00  0.00           O  
ATOM    806 'HO2   A A  25      41.444  15.847 -50.376  1.00  0.00           H  
ATOM    807  C3'   A A  25      41.873  16.977 -48.064  1.00  0.00           C  
ATOM    808  H3'   A A  25      41.421  17.674 -47.322  1.00  0.00           H  
ATOM    809  O3'   A A  25      42.568  17.698 -49.106  1.00  0.00           O  
ATOM    810  P     U A  26      41.734  18.601 -50.098  1.00  0.00           P  
ATOM    811  OP1   U A  26      42.585  19.713 -50.568  1.00  0.00           O  
ATOM    812  OP2   U A  26      40.415  18.917 -49.502  1.00  0.00           O1-
ATOM    813  O5'   U A  26      41.488  17.574 -51.273  1.00  0.00           O  
ATOM    814  C5'   U A  26      41.510  17.954 -52.672  1.00  0.00           C  
ATOM    815 1H5'   U A  26      42.424  17.519 -53.130  1.00  0.00           H  
ATOM    816 2H5'   U A  26      41.577  19.060 -52.819  1.00  0.00           H  
ATOM    817  C4'   U A  26      40.296  17.455 -53.507  1.00  0.00           C  
ATOM    818  H4'   U A  26      40.634  17.145 -54.518  1.00  0.00           H  
ATOM    819  O4'   U A  26      39.632  16.299 -52.901  1.00  0.00           O  
ATOM    820  C1'   U A  26      38.231  16.394 -53.118  1.00  0.00           C  
ATOM    821  H1'   U A  26      37.940  15.448 -53.633  1.00  0.00           H  
ATOM    822  N1    U A  26      37.496  16.555 -51.825  1.00  0.00           N  
ATOM    823  C6    U A  26      38.040  17.314 -50.813  1.00  0.00           C  
ATOM    824  H6    U A  26      39.036  17.718 -51.009  1.00  0.00           H  
ATOM    825  C2    U A  26      36.271  15.945 -51.667  1.00  0.00           C  
ATOM    826  O2    U A  26      35.752  15.267 -52.545  1.00  0.00           O  
ATOM    827  N3    U A  26      35.662  16.165 -50.455  1.00  0.00           N  
ATOM    828  H3    U A  26      34.794  15.676 -50.298  1.00  0.00           H  
ATOM    829  C4    U A  26      36.121  16.959 -49.426  1.00  0.00           C  
ATOM    830  O4    U A  26      35.422  17.150 -48.434  1.00  0.00           O  
ATOM    831  C5    U A  26      37.413  17.531 -49.648  1.00  0.00           C  
ATOM    832  H5    U A  26      37.860  18.158 -48.879  1.00  0.00           H  
ATOM    833  C2'   U A  26      38.001  17.563 -54.075  1.00  0.00           C  
ATOM    834  H2'   U A  26      37.030  18.069 -53.890  1.00  0.00           H  
ATOM    835  O2'   U A  26      38.066  17.116 -55.421  1.00  0.00           O  
ATOM    836 'HO2   U A  26      38.221  17.887 -55.996  1.00  0.00           H  
ATOM    837  C3'   U A  26      39.173  18.484 -53.725  1.00  0.00           C  
ATOM    838  H3'   U A  26      39.001  18.989 -52.749  1.00  0.00           H  
ATOM    839  O3'   U A  26      39.563  19.437 -54.737  1.00  0.00           O  
ATOM    840  P     C A  27      38.556  20.565 -55.201  1.00  0.00           P  
ATOM    841  OP1   C A  27      39.294  21.839 -55.330  1.00  0.00           O  
ATOM    842  OP2   C A  27      37.354  20.555 -54.337  1.00  0.00           O1-
ATOM    843  O5'   C A  27      38.163  20.026 -56.644  1.00  0.00           O  
ATOM    844  C5'   C A  27      39.140  20.172 -57.715  1.00  0.00           C  
ATOM    845 1H5'   C A  27      40.168  19.928 -57.352  1.00  0.00           H  
ATOM    846 2H5'   C A  27      39.153  21.229 -58.072  1.00  0.00           H  
ATOM    847  C4'   C A  27      38.890  19.261 -58.941  1.00  0.00           C  
ATOM    848  H4'   C A  27      39.847  19.101 -59.482  1.00  0.00           H  
ATOM    849  O4'   C A  27      38.407  17.942 -58.539  1.00  0.00           O  
ATOM    850  C1'   C A  27      37.493  17.460 -59.518  1.00  0.00           C  
ATOM    851  H1'   C A  27      37.906  16.484 -59.862  1.00  0.00           H  
ATOM    852  N1    C A  27      36.118  17.274 -58.975  1.00  0.00           N  
ATOM    853  C6    C A  27      35.649  18.173 -58.044  1.00  0.00           C  
ATOM    854  H6    C A  27      36.358  18.936 -57.710  1.00  0.00           H  
ATOM    855  C5    C A  27      34.406  18.085 -57.556  1.00  0.00           C  
ATOM    856  H5    C A  27      34.016  18.797 -56.833  1.00  0.00           H  
ATOM    857  C2    C A  27      35.286  16.247 -59.431  1.00  0.00           C  
ATOM    858  O2    C A  27      35.718  15.445 -60.275  1.00  0.00           O  
ATOM    859  N3    C A  27      34.023  16.139 -58.939  1.00  0.00           N  
ATOM    860  C4    C A  27      33.574  17.045 -58.059  1.00  0.00           C  
ATOM    861  N4    C A  27      32.297  16.974 -57.688  1.00  0.00           N  
ATOM    862  H41   C A  27      31.831  17.837 -57.501  1.00  0.00           H  
ATOM    863  H42   C A  27      31.780  16.239 -58.109  1.00  0.00           H  
ATOM    864  C2'   C A  27      37.514  18.438 -60.685  1.00  0.00           C  
ATOM    865  H2'   C A  27      36.530  18.513 -61.194  1.00  0.00           H  
ATOM    866  O2'   C A  27      38.513  18.094 -61.627  1.00  0.00           O  
ATOM    867 'HO2   C A  27      38.702  18.938 -62.060  1.00  0.00           H  
ATOM    868  C3'   C A  27      37.876  19.752 -59.994  1.00  0.00           C  
ATOM    869  H3'   C A  27      37.009  20.166 -59.430  1.00  0.00           H  
ATOM    870  O3'   C A  27      38.492  20.723 -60.873  1.00  0.00           O  
ATOM    871  P     G A  28      37.639  21.900 -61.500  1.00  0.00           P  
ATOM    872  OP1   G A  28      38.484  22.560 -62.522  1.00  0.00           O  
ATOM    873  OP2   G A  28      37.096  22.743 -60.418  1.00  0.00           O1-
ATOM    874  O5'   G A  28      36.442  21.138 -62.215  1.00  0.00           O  
ATOM    875  C5'   G A  28      36.535  20.892 -63.643  1.00  0.00           C  
ATOM    876 1H5'   G A  28      37.494  20.376 -63.884  1.00  0.00           H  
ATOM    877 2H5'   G A  28      36.517  21.857 -64.203  1.00  0.00           H  
ATOM    878  C4'   G A  28      35.398  20.008 -64.203  1.00  0.00           C  
ATOM    879  H4'   G A  28      35.693  19.624 -65.203  1.00  0.00           H  
ATOM    880  O4'   G A  28      35.155  18.843 -63.356  1.00  0.00           O  
ATOM    881  C1'   G A  28      33.763  18.546 -63.377  1.00  0.00           C  
ATOM    882  H1'   G A  28      33.660  17.468 -63.630  1.00  0.00           H  
ATOM    883  N9    G A  28      33.129  18.814 -62.068  1.00  0.00           N  
ATOM    884  C4    G A  28      31.842  18.510 -61.683  1.00  0.00           C  
ATOM    885  N2    G A  28      28.615  17.661 -62.549  1.00  0.00           N  
ATOM    886  H21   G A  28      28.782  17.563 -63.523  1.00  0.00           H  
ATOM    887  H22   G A  28      27.728  18.041 -62.267  1.00  0.00           H  
ATOM    888  N3    G A  28      30.893  17.913 -62.439  1.00  0.00           N  
ATOM    889  C2    G A  28      29.696  17.999 -61.874  1.00  0.00           C  
ATOM    890  N1    G A  28      29.503  18.351 -60.566  1.00  0.00           N  
ATOM    891  H1    G A  28      28.566  18.376 -60.213  1.00  0.00           H  
ATOM    892  C6    G A  28      30.480  18.851 -59.719  1.00  0.00           C  
ATOM    893  O6    G A  28      30.230  19.139 -58.541  1.00  0.00           O  
ATOM    894  C5    G A  28      31.734  18.959 -60.377  1.00  0.00           C  
ATOM    895  N7    G A  28      32.915  19.550 -59.952  1.00  0.00           N  
ATOM    896  C8    G A  28      33.712  19.455 -60.993  1.00  0.00           C  
ATOM    897  H8    G A  28      34.736  19.836 -61.048  1.00  0.00           H  
ATOM    898  C2'   G A  28      33.156  19.390 -64.478  1.00  0.00           C  
ATOM    899  H2'   G A  28      32.090  19.608 -64.275  1.00  0.00           H  
ATOM    900  O2'   G A  28      33.285  18.739 -65.735  1.00  0.00           O  
ATOM    901 'HO2   G A  28      33.037  19.405 -66.415  1.00  0.00           H  
ATOM    902  C3'   G A  28      34.012  20.660 -64.380  1.00  0.00           C  
ATOM    903  H3'   G A  28      33.786  21.213 -63.442  1.00  0.00           H  
ATOM    904  O3'   G A  28      34.021  21.559 -65.509  1.00  0.00           O  
ATOM    905  P     U A  29      32.796  21.923 -66.426  1.00  0.00           P  
ATOM    906  OP1   U A  29      32.521  20.746 -67.285  1.00  0.00           O  
ATOM    907  OP2   U A  29      33.073  23.203 -67.113  1.00  0.00           O1-
ATOM    908  O5'   U A  29      31.596  22.140 -65.416  1.00  0.00           O  
ATOM    909  C5'   U A  29      30.419  21.290 -65.433  1.00  0.00           C  
ATOM    910 1H5'   U A  29      30.650  20.263 -65.806  1.00  0.00           H  
ATOM    911 2H5'   U A  29      29.664  21.719 -66.129  1.00  0.00           H  
ATOM    912  C4'   U A  29      29.740  21.103 -64.050  1.00  0.00           C  
ATOM    913  H4'   U A  29      29.291  20.089 -63.994  1.00  0.00           H  
ATOM    914  O4'   U A  29      30.679  21.211 -62.934  1.00  0.00           O  
ATOM    915  C1'   U A  29      30.075  21.931 -61.875  1.00  0.00           C  
ATOM    916  H1'   U A  29      30.231  21.328 -60.952  1.00  0.00           H  
ATOM    917  N1    U A  29      30.688  23.285 -61.703  1.00  0.00           N  
ATOM    918  C6    U A  29      31.686  23.733 -62.551  1.00  0.00           C  
ATOM    919  H6    U A  29      32.004  23.034 -63.328  1.00  0.00           H  
ATOM    920  C2    U A  29      30.309  24.038 -60.618  1.00  0.00           C  
ATOM    921  O2    U A  29      29.504  23.654 -59.779  1.00  0.00           O  
ATOM    922  N3    U A  29      30.897  25.269 -60.528  1.00  0.00           N  
ATOM    923  H3    U A  29      30.610  25.815 -59.746  1.00  0.00           H  
ATOM    924  C4    U A  29      31.846  25.808 -61.364  1.00  0.00           C  
ATOM    925  O4    U A  29      32.251  26.952 -61.163  1.00  0.00           O  
ATOM    926  C5    U A  29      32.262  24.939 -62.424  1.00  0.00           C  
ATOM    927  H5    U A  29      33.031  25.276 -63.114  1.00  0.00           H  
ATOM    928  C2'   U A  29      28.589  21.983 -62.201  1.00  0.00           C  
ATOM    929  H2'   U A  29      28.080  22.858 -61.745  1.00  0.00           H  
ATOM    930  O2'   U A  29      27.964  20.780 -61.780  1.00  0.00           O  
ATOM    931 'HO2   U A  29      27.102  20.719 -62.237  1.00  0.00           H  
ATOM    932  C3'   U A  29      28.624  22.100 -63.726  1.00  0.00           C  
ATOM    933  H3'   U A  29      28.983  23.106 -64.035  1.00  0.00           H  
ATOM    934  O3'   U A  29      27.428  21.734 -64.444  1.00  0.00           O  
ATOM    935  P     U A  30      26.007  22.292 -64.068  1.00  0.00           P  
ATOM    936  OP1   U A  30      25.194  22.387 -65.296  1.00  0.00           O  
ATOM    937  OP2   U A  30      26.152  23.508 -63.237  1.00  0.00           O1-
ATOM    938  O5'   U A  30      25.470  21.104 -63.156  1.00  0.00           O  
ATOM    939  C5'   U A  30      25.032  19.878 -63.807  1.00  0.00           C  
ATOM    940 1H5'   U A  30      25.804  19.514 -64.526  1.00  0.00           H  
ATOM    941 2H5'   U A  30      24.092  20.066 -64.380  1.00  0.00           H  
ATOM    942  C4'   U A  30      24.751  18.730 -62.814  1.00  0.00           C  
ATOM    943  H4'   U A  30      24.601  17.767 -63.347  1.00  0.00           H  
ATOM    944  O4'   U A  30      25.890  18.565 -61.911  1.00  0.00           O  
ATOM    945  C1'   U A  30      25.427  18.331 -60.599  1.00  0.00           C  
ATOM    946  H1'   U A  30      25.831  17.325 -60.332  1.00  0.00           H  
ATOM    947  N1    U A  30      25.922  19.384 -59.675  1.00  0.00           N  
ATOM    948  C6    U A  30      25.565  20.703 -59.863  1.00  0.00           C  
ATOM    949  H6    U A  30      24.969  20.913 -60.754  1.00  0.00           H  
ATOM    950  C2    U A  30      26.864  19.043 -58.738  1.00  0.00           C  
ATOM    951  O2    U A  30      27.299  17.902 -58.624  1.00  0.00           O  
ATOM    952  N3    U A  30      27.305  20.067 -57.950  1.00  0.00           N  
ATOM    953  H3    U A  30      28.063  19.840 -57.339  1.00  0.00           H  
ATOM    954  C4    U A  30      26.998  21.403 -58.072  1.00  0.00           C  
ATOM    955  O4    U A  30      27.528  22.220 -57.324  1.00  0.00           O  
ATOM    956  C5    U A  30      26.051  21.700 -59.106  1.00  0.00           C  
ATOM    957  H5    U A  30      25.809  22.741 -59.304  1.00  0.00           H  
ATOM    958  C2'   U A  30      23.912  18.218 -60.620  1.00  0.00           C  
ATOM    959  H2'   U A  30      23.445  18.733 -59.758  1.00  0.00           H  
ATOM    960  O2'   U A  30      23.514  16.859 -60.623  1.00  0.00           O  
ATOM    961 'HO2   U A  30      22.541  16.856 -60.559  1.00  0.00           H  
ATOM    962  C3'   U A  30      23.530  18.949 -61.910  1.00  0.00           C  
ATOM    963  H3'   U A  30      23.496  20.048 -61.735  1.00  0.00           H  
ATOM    964  O3'   U A  30      22.320  18.485 -62.559  1.00  0.00           O  
ATOM    965  P     U A  31      20.930  18.961 -61.967  1.00  0.00           P  
ATOM    966  OP1   U A  31      19.863  18.572 -62.915  1.00  0.00           O  
ATOM    967  OP2   U A  31      21.045  20.383 -61.582  1.00  0.00           O1-
ATOM    968  O5'   U A  31      20.819  18.093 -60.645  1.00  0.00           O  
ATOM    969  C5'   U A  31      19.795  17.077 -60.508  1.00  0.00           C  
ATOM    970 1H5'   U A  31      19.951  16.282 -61.273  1.00  0.00           H  
ATOM    971 2H5'   U A  31      18.781  17.515 -60.671  1.00  0.00           H  
ATOM    972  C4'   U A  31      19.790  16.399 -59.116  1.00  0.00           C  
ATOM    973  H4'   U A  31      19.249  15.431 -59.154  1.00  0.00           H  
ATOM    974  O4'   U A  31      21.154  16.123 -58.665  1.00  0.00           O  
ATOM    975  C1'   U A  31      21.245  16.333 -57.266  1.00  0.00           C  
ATOM    976  H1'   U A  31      21.567  15.355 -56.838  1.00  0.00           H  
ATOM    977  N1    U A  31      22.211  17.416 -56.950  1.00  0.00           N  
ATOM    978  C6    U A  31      22.098  18.630 -57.586  1.00  0.00           C  
ATOM    979  H6    U A  31      21.396  18.662 -58.422  1.00  0.00           H  
ATOM    980  C2    U A  31      23.121  17.231 -55.937  1.00  0.00           C  
ATOM    981  O2    U A  31      23.212  16.184 -55.304  1.00  0.00           O  
ATOM    982  N3    U A  31      23.938  18.305 -55.691  1.00  0.00           N  
ATOM    983  H3    U A  31      24.410  18.254 -54.802  1.00  0.00           H  
ATOM    984  C4    U A  31      23.860  19.557 -56.258  1.00  0.00           C  
ATOM    985  O4    U A  31      24.636  20.445 -55.911  1.00  0.00           O  
ATOM    986  C5    U A  31      22.876  19.681 -57.288  1.00  0.00           C  
ATOM    987  H5    U A  31      22.793  20.621 -57.826  1.00  0.00           H  
ATOM    988  C2'   U A  31      19.853  16.659 -56.744  1.00  0.00           C  
ATOM    989  H2'   U A  31      19.882  17.433 -55.948  1.00  0.00           H  
ATOM    990  O2'   U A  31      19.198  15.507 -56.244  1.00  0.00           O  
ATOM    991 'HO2   U A  31      18.319  15.818 -55.977  1.00  0.00           H  
ATOM    992  C3'   U A  31      19.155  17.221 -57.984  1.00  0.00           C  
ATOM    993  H3'   U A  31      19.471  18.272 -58.171  1.00  0.00           H  
ATOM    994  O3'   U A  31      17.713  17.083 -57.994  1.00  0.00           O  
ATOM    995  P     G A  32      16.858  18.193 -57.256  1.00  0.00           P  
ATOM    996  OP1   G A  32      15.427  17.923 -57.525  1.00  0.00           O  
ATOM    997  OP2   G A  32      17.390  19.526 -57.604  1.00  0.00           O1-
ATOM    998  O5'   G A  32      17.175  17.900 -55.724  1.00  0.00           O  
ATOM    999  C5'   G A  32      16.069  17.590 -54.838  1.00  0.00           C  
ATOM   1000 1H5'   G A  32      15.588  16.637 -55.157  1.00  0.00           H  
ATOM   1001 2H5'   G A  32      15.293  18.393 -54.878  1.00  0.00           H  
ATOM   1002  C4'   G A  32      16.484  17.429 -53.360  1.00  0.00           C  
ATOM   1003  H4'   G A  32      15.663  16.933 -52.798  1.00  0.00           H  
ATOM   1004  O4'   G A  32      17.673  16.592 -53.211  1.00  0.00           O  
ATOM   1005  C1'   G A  32      18.406  17.040 -52.075  1.00  0.00           C  
ATOM   1006  H1'   G A  32      18.497  16.169 -51.388  1.00  0.00           H  
ATOM   1007  N9    G A  32      19.750  17.513 -52.461  1.00  0.00           N  
ATOM   1008  C4    G A  32      20.965  17.184 -51.895  1.00  0.00           C  
ATOM   1009  N2    G A  32      22.861  15.432 -49.586  1.00  0.00           N  
ATOM   1010  H21   G A  32      22.197  15.007 -48.988  1.00  0.00           H  
ATOM   1011  H22   G A  32      23.853  15.389 -49.398  1.00  0.00           H  
ATOM   1012  N3    G A  32      21.167  16.345 -50.853  1.00  0.00           N  
ATOM   1013  C2    G A  32      22.459  16.202 -50.574  1.00  0.00           C  
ATOM   1014  N1    G A  32      23.461  16.837 -51.249  1.00  0.00           N  
ATOM   1015  H1    G A  32      24.407  16.645 -50.943  1.00  0.00           H  
ATOM   1016  C6    G A  32      23.291  17.713 -52.311  1.00  0.00           C  
ATOM   1017  O6    G A  32      24.255  18.251 -52.868  1.00  0.00           O  
ATOM   1018  C5    G A  32      21.911  17.888 -52.623  1.00  0.00           C  
ATOM   1019  N7    G A  32      21.307  18.652 -53.616  1.00  0.00           N  
ATOM   1020  C8    G A  32      20.027  18.388 -53.490  1.00  0.00           C  
ATOM   1021  H8    G A  32      19.235  18.774 -54.140  1.00  0.00           H  
ATOM   1022  C2'   G A  32      17.580  18.130 -51.400  1.00  0.00           C  
ATOM   1023  H2'   G A  32      18.218  18.902 -50.917  1.00  0.00           H  
ATOM   1024  O2'   G A  32      16.704  17.559 -50.440  1.00  0.00           O  
ATOM   1025 'HO2   G A  32      16.055  18.239 -50.181  1.00  0.00           H  
ATOM   1026  C3'   G A  32      16.814  18.718 -52.592  1.00  0.00           C  
ATOM   1027  H3'   G A  32      17.480  19.324 -53.241  1.00  0.00           H  
ATOM   1028  O3'   G A  32      15.605  19.445 -52.300  1.00  0.00           O  
ATOM   1029  P     A A  33      15.583  20.665 -51.300  1.00  0.00           P  
ATOM   1030  OP1   A A  33      14.710  21.729 -51.830  1.00  0.00           O  
ATOM   1031  OP2   A A  33      16.963  21.044 -50.928  1.00  0.00           O1-
ATOM   1032  O5'   A A  33      14.884  20.003 -50.035  1.00  0.00           O  
ATOM   1033  C5'   A A  33      13.612  19.319 -50.224  1.00  0.00           C  
ATOM   1034 1H5'   A A  33      13.724  18.486 -50.959  1.00  0.00           H  
ATOM   1035 2H5'   A A  33      12.844  20.022 -50.629  1.00  0.00           H  
ATOM   1036  C4'   A A  33      13.034  18.683 -48.938  1.00  0.00           C  
ATOM   1037  H4'   A A  33      12.397  17.811 -49.199  1.00  0.00           H  
ATOM   1038  O4'   A A  33      14.094  18.192 -48.061  1.00  0.00           O  
ATOM   1039  C1'   A A  33      13.771  18.486 -46.717  1.00  0.00           C  
ATOM   1040  H1'   A A  33      13.834  17.525 -46.156  1.00  0.00           H  
ATOM   1041  N9    A A  33      14.720  19.456 -46.171  1.00  0.00           N  
ATOM   1042  C5    A A  33      16.143  20.518 -44.878  1.00  0.00           C  
ATOM   1043  N7    A A  33      16.007  21.295 -46.017  1.00  0.00           N  
ATOM   1044  C8    A A  33      15.166  20.615 -46.765  1.00  0.00           C  
ATOM   1045  H8    A A  33      14.836  20.905 -47.767  1.00  0.00           H  
ATOM   1046  N1    A A  33      16.870  19.695 -42.777  1.00  0.00           N  
ATOM   1047  C2    A A  33      16.073  18.643 -43.005  1.00  0.00           C  
ATOM   1048  H2    A A  33      16.061  17.875 -42.222  1.00  0.00           H  
ATOM   1049  N3    A A  33      15.303  18.383 -44.064  1.00  0.00           N  
ATOM   1050  C4    A A  33      15.371  19.375 -44.966  1.00  0.00           C  
ATOM   1051  C6    A A  33      16.912  20.681 -43.706  1.00  0.00           C  
ATOM   1052  N6    A A  33      17.649  21.782 -43.457  1.00  0.00           N  
ATOM   1053  H61   A A  33      17.651  22.535 -44.111  1.00  0.00           H  
ATOM   1054  H62   A A  33      17.934  21.964 -42.519  1.00  0.00           H  
ATOM   1055  C2'   A A  33      12.339  18.992 -46.679  1.00  0.00           C  
ATOM   1056  H2'   A A  33      12.166  19.745 -45.879  1.00  0.00           H  
ATOM   1057  O2'   A A  33      11.432  17.918 -46.524  1.00  0.00           O  
ATOM   1058 'HO2   A A  33      10.625  18.239 -46.952  1.00  0.00           H  
ATOM   1059  C3'   A A  33      12.179  19.618 -48.062  1.00  0.00           C  
ATOM   1060  H3'   A A  33      12.657  20.622 -48.113  1.00  0.00           H  
ATOM   1061  O3'   A A  33      10.818  19.633 -48.543  1.00  0.00           O  
ATOM   1062  P     U A  34       9.856  20.871 -48.357  1.00  0.00           P  
ATOM   1063  OP1   U A  34       8.473  20.344 -48.319  1.00  0.00           O  
ATOM   1064  OP2   U A  34      10.175  21.888 -49.374  1.00  0.00           O1-
ATOM   1065  O5'   U A  34      10.245  21.441 -46.926  1.00  0.00           O  
ATOM   1066  C5'   U A  34       9.206  21.532 -45.912  1.00  0.00           C  
ATOM   1067 1H5'   U A  34       8.746  20.529 -45.750  1.00  0.00           H  
ATOM   1068 2H5'   U A  34       8.398  22.228 -46.240  1.00  0.00           H  
ATOM   1069  C4'   U A  34       9.705  22.016 -44.531  1.00  0.00           C  
ATOM   1070  H4'   U A  34       8.992  21.696 -43.741  1.00  0.00           H  
ATOM   1071  O4'   U A  34      11.007  21.436 -44.203  1.00  0.00           O  
ATOM   1072  C1'   U A  34      11.735  22.357 -43.411  1.00  0.00           C  
ATOM   1073  H1'   U A  34      11.991  21.823 -42.465  1.00  0.00           H  
ATOM   1074  N1    U A  34      12.950  22.844 -44.110  1.00  0.00           N  
ATOM   1075  C6    U A  34      12.981  22.984 -45.481  1.00  0.00           C  
ATOM   1076  H6    U A  34      12.144  22.527 -46.019  1.00  0.00           H  
ATOM   1077  C2    U A  34      13.897  23.439 -43.321  1.00  0.00           C  
ATOM   1078  O2    U A  34      13.781  23.541 -42.107  1.00  0.00           O  
ATOM   1079  N3    U A  34      14.946  23.994 -43.993  1.00  0.00           N  
ATOM   1080  H3    U A  34      15.644  24.405 -43.387  1.00  0.00           H  
ATOM   1081  C4    U A  34      14.986  24.287 -45.338  1.00  0.00           C  
ATOM   1082  O4    U A  34      15.841  25.059 -45.766  1.00  0.00           O  
ATOM   1083  C5    U A  34      13.938  23.684 -46.110  1.00  0.00           C  
ATOM   1084  H5    U A  34      13.906  23.862 -47.183  1.00  0.00           H  
ATOM   1085  C2'   U A  34      10.810  23.520 -43.106  1.00  0.00           C  
ATOM   1086  H2'   U A  34      11.359  24.482 -43.022  1.00  0.00           H  
ATOM   1087  O2'   U A  34      10.075  23.303 -41.916  1.00  0.00           O  
ATOM   1088 'HO2   U A  34       9.469  24.060 -41.837  1.00  0.00           H  
ATOM   1089  C3'   U A  34       9.914  23.528 -44.342  1.00  0.00           C  
ATOM   1090  H3'   U A  34      10.464  23.877 -45.243  1.00  0.00           H  
ATOM   1091  O3'   U A  34       8.657  24.235 -44.189  1.00  0.00           O  
ATOM   1092  P     C A  35       8.759  25.805 -43.967  1.00  0.00           P  
ATOM   1093  OP1   C A  35       7.497  26.437 -44.401  1.00  0.00           O  
ATOM   1094  OP2   C A  35      10.032  26.298 -44.543  1.00  0.00           O1-
ATOM   1095  O5'   C A  35       8.879  25.885 -42.392  1.00  0.00           O  
ATOM   1096  C5'   C A  35       8.296  26.953 -41.603  1.00  0.00           C  
ATOM   1097 1H5'   C A  35       7.512  26.505 -40.955  1.00  0.00           H  
ATOM   1098 2H5'   C A  35       7.780  27.721 -42.230  1.00  0.00           H  
ATOM   1099  C4'   C A  35       9.283  27.709 -40.669  1.00  0.00           C  
ATOM   1100  H4'   C A  35       8.804  27.884 -39.681  1.00  0.00           H  
ATOM   1101  O4'   C A  35      10.521  26.968 -40.419  1.00  0.00           O  
ATOM   1102  C1'   C A  35      11.593  27.896 -40.290  1.00  0.00           C  
ATOM   1103  H1'   C A  35      12.049  27.704 -39.291  1.00  0.00           H  
ATOM   1104  N1    C A  35      12.625  27.745 -41.353  1.00  0.00           N  
ATOM   1105  C6    C A  35      12.320  27.115 -42.542  1.00  0.00           C  
ATOM   1106  H6    C A  35      11.301  26.722 -42.631  1.00  0.00           H  
ATOM   1107  C5    C A  35      13.238  26.981 -43.513  1.00  0.00           C  
ATOM   1108  H5    C A  35      13.016  26.472 -44.449  1.00  0.00           H  
ATOM   1109  C2    C A  35      13.882  28.317 -41.178  1.00  0.00           C  
ATOM   1110  O2    C A  35      14.143  28.922 -40.130  1.00  0.00           O  
ATOM   1111  N3    C A  35      14.807  28.196 -42.147  1.00  0.00           N  
ATOM   1112  C4    C A  35      14.526  27.549 -43.283  1.00  0.00           C  
ATOM   1113  N4    C A  35      15.500  27.447 -44.183  1.00  0.00           N  
ATOM   1114  H41   C A  35      15.508  26.751 -44.901  1.00  0.00           H  
ATOM   1115  H42   C A  35      16.385  27.857 -43.927  1.00  0.00           H  
ATOM   1116  C2'   C A  35      11.000  29.290 -40.293  1.00  0.00           C  
ATOM   1117  H2'   C A  35      11.680  30.043 -40.747  1.00  0.00           H  
ATOM   1118  O2'   C A  35      10.663  29.696 -38.978  1.00  0.00           O  
ATOM   1119 'HO2   C A  35      10.322  30.604 -39.069  1.00  0.00           H  
ATOM   1120  C3'   C A  35       9.760  29.085 -41.163  1.00  0.00           C  
ATOM   1121  H3'   C A  35      10.040  28.958 -42.233  1.00  0.00           H  
ATOM   1122  O3'   C A  35       8.712  30.072 -41.002  1.00  0.00           O  
ATOM   1123  P     C A  36       9.027  31.562 -41.430  1.00  0.00           P  
ATOM   1124  OP1   C A  36       7.761  32.261 -41.727  1.00  0.00           O  
ATOM   1125  OP2   C A  36      10.075  31.550 -42.477  1.00  0.00           O1-
ATOM   1126  O5'   C A  36       9.653  32.162 -40.098  1.00  0.00           O  
ATOM   1127  C5'   C A  36      10.158  33.528 -40.085  1.00  0.00           C  
ATOM   1128 1H5'   C A  36       9.398  34.199 -39.625  1.00  0.00           H  
ATOM   1129 2H5'   C A  36      10.326  33.921 -41.118  1.00  0.00           H  
ATOM   1130  C4'   C A  36      11.492  33.716 -39.312  1.00  0.00           C  
ATOM   1131  H4'   C A  36      11.303  33.877 -38.230  1.00  0.00           H  
ATOM   1132  O4'   C A  36      12.339  32.529 -39.412  1.00  0.00           O  
ATOM   1133  C1'   C A  36      13.677  32.901 -39.726  1.00  0.00           C  
ATOM   1134  H1'   C A  36      14.315  32.401 -38.961  1.00  0.00           H  
ATOM   1135  N1    C A  36      14.095  32.443 -41.088  1.00  0.00           N  
ATOM   1136  C6    C A  36      13.129  32.140 -42.024  1.00  0.00           C  
ATOM   1137  H6    C A  36      12.088  32.243 -41.701  1.00  0.00           H  
ATOM   1138  C5    C A  36      13.453  31.711 -43.249  1.00  0.00           C  
ATOM   1139  H5    C A  36      12.692  31.451 -43.983  1.00  0.00           H  
ATOM   1140  C2    C A  36      15.443  32.347 -41.441  1.00  0.00           C  
ATOM   1141  O2    C A  36      16.318  32.660 -40.620  1.00  0.00           O  
ATOM   1142  N3    C A  36      15.789  31.905 -42.673  1.00  0.00           N  
ATOM   1143  C4    C A  36      14.836  31.589 -43.562  1.00  0.00           C  
ATOM   1144  N4    C A  36      15.202  31.148 -44.766  1.00  0.00           N  
ATOM   1145  H41   C A  36      14.536  30.878 -45.449  1.00  0.00           H  
ATOM   1146  H42   C A  36      16.183  31.049 -44.972  1.00  0.00           H  
ATOM   1147  C2'   C A  36      13.785  34.405 -39.542  1.00  0.00           C  
ATOM   1148  H2'   C A  36      14.520  34.872 -40.231  1.00  0.00           H  
ATOM   1149  O2'   C A  36      14.112  34.734 -38.206  1.00  0.00           O  
ATOM   1150 'HO2   C A  36      13.718  35.610 -38.090  1.00  0.00           H  
ATOM   1151  C3'   C A  36      12.367  34.864 -39.864  1.00  0.00           C  
ATOM   1152  H3'   C A  36      12.223  34.867 -40.970  1.00  0.00           H  
ATOM   1153  O3'   C A  36      11.998  36.116 -39.234  1.00  0.00           O  
ATOM   1154  P     A A  37      11.877  37.434 -40.098  1.00  0.00           P  
ATOM   1155  OP1   A A  37      11.401  38.520 -39.214  1.00  0.00           O  
ATOM   1156  OP2   A A  37      11.100  37.138 -41.317  1.00  0.00           O1-
ATOM   1157  O5'   A A  37      13.388  37.700 -40.504  1.00  0.00           O  
ATOM   1158  C5'   A A  37      14.204  38.535 -39.641  1.00  0.00           C  
ATOM   1159 1H5'   A A  37      14.125  38.198 -38.581  1.00  0.00           H  
ATOM   1160 2H5'   A A  37      13.856  39.594 -39.690  1.00  0.00           H  
ATOM   1161  C4'   A A  37      15.701  38.513 -40.011  1.00  0.00           C  
ATOM   1162  H4'   A A  37      16.306  38.935 -39.181  1.00  0.00           H  
ATOM   1163  O4'   A A  37      16.159  37.144 -40.223  1.00  0.00           O  
ATOM   1164  C1'   A A  37      17.140  37.135 -41.242  1.00  0.00           C  
ATOM   1165  H1'   A A  37      18.053  36.671 -40.802  1.00  0.00           H  
ATOM   1166  N9    A A  37      16.704  36.353 -42.403  1.00  0.00           N  
ATOM   1167  C5    A A  37      16.687  35.219 -44.284  1.00  0.00           C  
ATOM   1168  N7    A A  37      15.365  35.281 -43.861  1.00  0.00           N  
ATOM   1169  C8    A A  37      15.424  35.974 -42.744  1.00  0.00           C  
ATOM   1170  H8    A A  37      14.568  36.241 -42.116  1.00  0.00           H  
ATOM   1171  N1    A A  37      18.642  34.759 -45.548  1.00  0.00           N  
ATOM   1172  C2    A A  37      19.321  35.400 -44.591  1.00  0.00           C  
ATOM   1173  H2    A A  37      20.407  35.452 -44.737  1.00  0.00           H  
ATOM   1174  N3    A A  37      18.854  36.007 -43.496  1.00  0.00           N  
ATOM   1175  C4    A A  37      17.520  35.873 -43.397  1.00  0.00           C  
ATOM   1176  C6    A A  37      17.297  34.646 -45.420  1.00  0.00           C  
ATOM   1177  N6    A A  37      16.611  33.999 -46.377  1.00  0.00           N  
ATOM   1178  H61   A A  37      15.616  33.989 -46.378  1.00  0.00           H  
ATOM   1179  H62   A A  37      17.121  33.547 -47.119  1.00  0.00           H  
ATOM   1180  C2'   A A  37      17.436  38.574 -41.617  1.00  0.00           C  
ATOM   1181  H2'   A A  37      17.670  38.682 -42.694  1.00  0.00           H  
ATOM   1182  O2'   A A  37      18.513  39.066 -40.841  1.00  0.00           O  
ATOM   1183 'HO2   A A  37      18.812  39.894 -41.255  1.00  0.00           H  
ATOM   1184  C3'   A A  37      16.115  39.271 -41.285  1.00  0.00           C  
ATOM   1185  H3'   A A  37      15.336  39.036 -42.047  1.00  0.00           H  
ATOM   1186  O3'   A A  37      16.213  40.691 -41.020  1.00  0.00           O  
ATOM   1187  P     A A  38      16.265  41.727 -42.211  1.00  0.00           P  
ATOM   1188  OP1   A A  38      15.936  43.077 -41.714  1.00  0.00           O  
ATOM   1189  OP2   A A  38      15.489  41.218 -43.365  1.00  0.00           O1-
ATOM   1190  O5'   A A  38      17.775  41.702 -42.654  1.00  0.00           O  
ATOM   1191  C5'   A A  38      18.842  42.289 -41.885  1.00  0.00           C  
ATOM   1192 1H5'   A A  38      18.782  41.972 -40.819  1.00  0.00           H  
ATOM   1193 2H5'   A A  38      18.767  43.401 -41.920  1.00  0.00           H  
ATOM   1194  C4'   A A  38      20.230  41.888 -42.433  1.00  0.00           C  
ATOM   1195  H4'   A A  38      21.034  42.179 -41.724  1.00  0.00           H  
ATOM   1196  O4'   A A  38      20.314  40.442 -42.637  1.00  0.00           O  
ATOM   1197  C1'   A A  38      21.018  40.171 -43.846  1.00  0.00           C  
ATOM   1198  H1'   A A  38      21.835  39.458 -43.592  1.00  0.00           H  
ATOM   1199  N9    A A  38      20.131  39.555 -44.852  1.00  0.00           N  
ATOM   1200  C5    A A  38      19.276  38.469 -46.563  1.00  0.00           C  
ATOM   1201  N7    A A  38      18.199  38.930 -45.829  1.00  0.00           N  
ATOM   1202  C8    A A  38      18.759  39.563 -44.834  1.00  0.00           C  
ATOM   1203  H8    A A  38      18.209  40.058 -44.040  1.00  0.00           H  
ATOM   1204  N1    A A  38      20.567  37.429 -48.248  1.00  0.00           N  
ATOM   1205  C2    A A  38      21.643  37.818 -47.550  1.00  0.00           C  
ATOM   1206  H2    A A  38      22.608  37.522 -47.976  1.00  0.00           H  
ATOM   1207  N3    A A  38      21.705  38.529 -46.416  1.00  0.00           N  
ATOM   1208  C4    A A  38      20.475  38.837 -45.976  1.00  0.00           C  
ATOM   1209  C6    A A  38      19.343  37.728 -47.756  1.00  0.00           C  
ATOM   1210  N6    A A  38      18.252  37.286 -48.399  1.00  0.00           N  
ATOM   1211  H61   A A  38      17.336  37.475 -48.046  1.00  0.00           H  
ATOM   1212  H62   A A  38      18.352  36.523 -49.048  1.00  0.00           H  
ATOM   1213  C2'   A A  38      21.618  41.485 -44.315  1.00  0.00           C  
ATOM   1214  H2'   A A  38      21.714  41.542 -45.421  1.00  0.00           H  
ATOM   1215  O2'   A A  38      22.887  41.668 -43.710  1.00  0.00           O  
ATOM   1216 'HO2   A A  38      23.173  42.582 -43.942  1.00  0.00           H  
ATOM   1217  C3'   A A  38      20.582  42.498 -43.796  1.00  0.00           C  
ATOM   1218  H3'   A A  38      19.653  42.453 -44.399  1.00  0.00           H  
ATOM   1219  O3'   A A  38      20.998  43.868 -43.617  1.00  0.00           O  
ATOM   1220  P     C A  39      21.896  44.667 -44.631  1.00  0.00           P  
ATOM   1221  OP1   C A  39      23.276  44.146 -44.490  1.00  0.00           O  
ATOM   1222  OP2   C A  39      21.700  46.116 -44.428  1.00  0.00           O1-
ATOM   1223  O5'   C A  39      21.308  44.226 -46.036  1.00  0.00           O  
ATOM   1224  C5'   C A  39      22.197  44.189 -47.186  1.00  0.00           C  
ATOM   1225 1H5'   C A  39      23.173  43.711 -46.929  1.00  0.00           H  
ATOM   1226 2H5'   C A  39      22.409  45.226 -47.534  1.00  0.00           H  
ATOM   1227  C4'   C A  39      21.625  43.394 -48.379  1.00  0.00           C  
ATOM   1228  H4'   C A  39      22.436  43.151 -49.099  1.00  0.00           H  
ATOM   1229  O4'   C A  39      21.037  42.129 -47.943  1.00  0.00           O  
ATOM   1230  C1'   C A  39      19.944  41.811 -48.788  1.00  0.00           C  
ATOM   1231  H1'   C A  39      20.212  40.831 -49.248  1.00  0.00           H  
ATOM   1232  N1    C A  39      18.656  41.683 -48.058  1.00  0.00           N  
ATOM   1233  C6    C A  39      18.478  42.311 -46.847  1.00  0.00           C  
ATOM   1234  H6    C A  39      19.338  42.876 -46.470  1.00  0.00           H  
ATOM   1235  C5    C A  39      17.332  42.181 -46.163  1.00  0.00           C  
ATOM   1236  H5    C A  39      17.195  42.604 -45.169  1.00  0.00           H  
ATOM   1237  C2    C A  39      17.600  40.984 -48.638  1.00  0.00           C  
ATOM   1238  O2    C A  39      17.766  40.462 -49.751  1.00  0.00           O  
ATOM   1239  N3    C A  39      16.416  40.887 -47.993  1.00  0.00           N  
ATOM   1240  C4    C A  39      16.294  41.398 -46.752  1.00  0.00           C  
ATOM   1241  N4    C A  39      15.189  41.136 -46.062  1.00  0.00           N  
ATOM   1242  H41   C A  39      15.235  41.211 -45.046  1.00  0.00           H  
ATOM   1243  H42   C A  39      14.573  40.453 -46.431  1.00  0.00           H  
ATOM   1244  C2'   C A  39      19.873  42.870 -49.873  1.00  0.00           C  
ATOM   1245  H2'   C A  39      18.829  43.116 -50.153  1.00  0.00           H  
ATOM   1246  O2'   C A  39      20.591  42.447 -51.020  1.00  0.00           O  
ATOM   1247 'HO2   C A  39      20.704  43.221 -51.605  1.00  0.00           H  
ATOM   1248  C3'   C A  39      20.511  44.079 -49.182  1.00  0.00           C  
ATOM   1249  H3'   C A  39      19.813  44.521 -48.437  1.00  0.00           H  
ATOM   1250  O3'   C A  39      21.055  45.098 -50.055  1.00  0.00           O  
ATOM   1251  P     C A  40      20.090  45.834 -51.069  1.00  0.00           P  
ATOM   1252  OP1   C A  40      20.556  47.219 -51.282  1.00  0.00           O  
ATOM   1253  OP2   C A  40      18.684  45.612 -50.665  1.00  0.00           O1-
ATOM   1254  O5'   C A  40      20.351  44.977 -52.367  1.00  0.00           O  
ATOM   1255  C5'   C A  40      20.452  45.557 -53.691  1.00  0.00           C  
ATOM   1256 1H5'   C A  40      21.525  45.754 -53.903  1.00  0.00           H  
ATOM   1257 2H5'   C A  40      19.921  46.538 -53.764  1.00  0.00           H  
ATOM   1258  C4'   C A  40      19.907  44.654 -54.834  1.00  0.00           C  
ATOM   1259  H4'   C A  40      20.564  44.723 -55.726  1.00  0.00           H  
ATOM   1260  O4'   C A  40      19.852  43.243 -54.438  1.00  0.00           O  
ATOM   1261  C1'   C A  40      18.670  42.655 -54.964  1.00  0.00           C  
ATOM   1262  H1'   C A  40      19.001  41.749 -55.524  1.00  0.00           H  
ATOM   1263  N1    C A  40      17.694  42.267 -53.907  1.00  0.00           N  
ATOM   1264  C6    C A  40      17.699  42.897 -52.680  1.00  0.00           C  
ATOM   1265  H6    C A  40      18.483  43.641 -52.524  1.00  0.00           H  
ATOM   1266  C5    C A  40      16.821  42.564 -51.722  1.00  0.00           C  
ATOM   1267  H5    C A  40      16.840  43.018 -50.733  1.00  0.00           H  
ATOM   1268  C2    C A  40      16.679  41.362 -54.202  1.00  0.00           C  
ATOM   1269  O2    C A  40      16.593  40.890 -55.344  1.00  0.00           O  
ATOM   1270  N3    C A  40      15.795  41.012 -53.244  1.00  0.00           N  
ATOM   1271  C4    C A  40      15.874  41.548 -52.022  1.00  0.00           C  
ATOM   1272  N4    C A  40      15.037  41.092 -51.094  1.00  0.00           N  
ATOM   1273  H41   C A  40      15.340  41.102 -50.140  1.00  0.00           H  
ATOM   1274  H42   C A  40      14.437  40.335 -51.372  1.00  0.00           H  
ATOM   1275  C2'   C A  40      18.066  43.641 -55.936  1.00  0.00           C  
ATOM   1276  H2'   C A  40      16.961  43.560 -55.987  1.00  0.00           H  
ATOM   1277  O2'   C A  40      18.609  43.474 -57.234  1.00  0.00           O  
ATOM   1278 'HO2   C A  40      18.217  44.184 -57.774  1.00  0.00           H  
ATOM   1279  C3'   C A  40      18.476  44.974 -55.310  1.00  0.00           C  
ATOM   1280  H3'   C A  40      17.881  45.181 -54.392  1.00  0.00           H  
ATOM   1281  O3'   C A  40      18.474  46.114 -56.204  1.00  0.00           O  
ATOM   1282  P     C A  41      17.088  46.575 -56.818  1.00  0.00           P  
ATOM   1283  OP1   C A  41      17.197  47.983 -57.249  1.00  0.00           O  
ATOM   1284  OP2   C A  41      16.001  46.194 -55.889  1.00  0.00           O1-
ATOM   1285  O5'   C A  41      16.994  45.638 -58.089  1.00  0.00           O  
ATOM   1286  C5'   C A  41      16.319  46.022 -59.311  1.00  0.00           C  
ATOM   1287 1H5'   C A  41      17.071  46.006 -60.129  1.00  0.00           H  
ATOM   1288 2H5'   C A  41      15.920  47.065 -59.275  1.00  0.00           H  
ATOM   1289  C4'   C A  41      15.154  45.090 -59.745  1.00  0.00           C  
ATOM   1290  H4'   C A  41      15.145  44.996 -60.851  1.00  0.00           H  
ATOM   1291  O4'   C A  41      15.265  43.736 -59.199  1.00  0.00           O  
ATOM   1292  C1'   C A  41      13.958  43.222 -58.958  1.00  0.00           C  
ATOM   1293  H1'   C A  41      13.882  42.292 -59.568  1.00  0.00           H  
ATOM   1294  N1    C A  41      13.699  42.906 -57.526  1.00  0.00           N  
ATOM   1295  C6    C A  41      14.380  43.589 -56.546  1.00  0.00           C  
ATOM   1296  H6    C A  41      15.140  44.297 -56.894  1.00  0.00           H  
ATOM   1297  C5    C A  41      14.146  43.359 -55.247  1.00  0.00           C  
ATOM   1298  H5    C A  41      14.696  43.877 -54.463  1.00  0.00           H  
ATOM   1299  C2    C A  41      12.680  42.022 -57.170  1.00  0.00           C  
ATOM   1300  O2    C A  41      12.007  41.473 -58.056  1.00  0.00           O  
ATOM   1301  N3    C A  41      12.425  41.784 -55.865  1.00  0.00           N  
ATOM   1302  C4    C A  41      13.125  42.422 -54.915  1.00  0.00           C  
ATOM   1303  N4    C A  41      12.842  42.157 -53.642  1.00  0.00           N  
ATOM   1304  H41   C A  41      13.578  42.144 -52.974  1.00  0.00           H  
ATOM   1305  H42   C A  41      12.029  41.601 -53.439  1.00  0.00           H  
ATOM   1306  C2'   C A  41      12.962  44.239 -59.478  1.00  0.00           C  
ATOM   1307  H2'   C A  41      12.044  44.283 -58.857  1.00  0.00           H  
ATOM   1308  O2'   C A  41      12.606  43.966 -60.821  1.00  0.00           O  
ATOM   1309 'HO2   C A  41      12.043  44.713 -61.094  1.00  0.00           H  
ATOM   1310  C3'   C A  41      13.746  45.548 -59.343  1.00  0.00           C  
ATOM   1311  H3'   C A  41      13.814  45.866 -58.277  1.00  0.00           H  
ATOM   1312  O3'   C A  41      13.310  46.633 -60.197  1.00  0.00           O  
ATOM   1313  P     U A  42      11.887  47.270 -59.946  1.00  0.00           P  
ATOM   1314  OP1   U A  42      11.822  48.618 -60.542  1.00  0.00           O  
ATOM   1315  OP2   U A  42      11.500  47.095 -58.530  1.00  0.00           O1-
ATOM   1316  O5'   U A  42      10.980  46.284 -60.780  1.00  0.00           O  
ATOM   1317  C5'   U A  42      10.200  46.652 -61.932  1.00  0.00           C  
ATOM   1318 1H5'   U A  42      10.748  46.306 -62.836  1.00  0.00           H  
ATOM   1319 2H5'   U A  42      10.083  47.757 -62.034  1.00  0.00           H  
ATOM   1320  C4'   U A  42       8.784  46.010 -61.979  1.00  0.00           C  
ATOM   1321  H4'   U A  42       8.511  45.820 -63.039  1.00  0.00           H  
ATOM   1322  O4'   U A  42       8.692  44.748 -61.232  1.00  0.00           O  
ATOM   1323  C1'   U A  42       7.836  44.948 -60.121  1.00  0.00           C  
ATOM   1324  H1'   U A  42       6.843  44.581 -60.452  1.00  0.00           H  
ATOM   1325  N1    U A  42       8.306  44.244 -58.917  1.00  0.00           N  
ATOM   1326  C6    U A  42       9.455  44.667 -58.303  1.00  0.00           C  
ATOM   1327  H6    U A  42      10.003  45.444 -58.830  1.00  0.00           H  
ATOM   1328  C2    U A  42       7.552  43.223 -58.394  1.00  0.00           C  
ATOM   1329  O2    U A  42       6.523  42.820 -58.923  1.00  0.00           O  
ATOM   1330  N3    U A  42       8.023  42.707 -57.217  1.00  0.00           N  
ATOM   1331  H3    U A  42       7.331  42.150 -56.732  1.00  0.00           H  
ATOM   1332  C4    U A  42       9.032  43.239 -56.443  1.00  0.00           C  
ATOM   1333  O4    U A  42       9.160  42.888 -55.275  1.00  0.00           O  
ATOM   1334  C5    U A  42       9.846  44.204 -57.110  1.00  0.00           C  
ATOM   1335  H5    U A  42      10.692  44.643 -56.583  1.00  0.00           H  
ATOM   1336  C2'   U A  42       7.715  46.445 -59.912  1.00  0.00           C  
ATOM   1337  H2'   U A  42       8.621  46.868 -59.423  1.00  0.00           H  
ATOM   1338  O2'   U A  42       6.545  46.806 -59.197  1.00  0.00           O  
ATOM   1339 'HO2   U A  42       5.871  46.999 -59.869  1.00  0.00           H  
ATOM   1340  C3'   U A  42       7.676  46.898 -61.364  1.00  0.00           C  
ATOM   1341  H3'   U A  42       8.005  47.962 -61.437  1.00  0.00           H  
ATOM   1342  O3'   U A  42       6.414  46.664 -62.027  1.00  0.00           O  
ATOM   1343  P     C A  43       5.352  47.794 -62.258  1.00  0.00           P  
ATOM   1344  OP1   C A  43       4.757  47.626 -63.598  1.00  0.00           O  
ATOM   1345  OP2   C A  43       5.903  49.108 -61.890  1.00  0.00           O1-
ATOM   1346  O5'   C A  43       4.310  47.341 -61.147  1.00  0.00           O  
ATOM   1347  C5'   C A  43       2.897  47.472 -61.426  1.00  0.00           C  
ATOM   1348 1H5'   C A  43       2.642  47.198 -62.480  1.00  0.00           H  
ATOM   1349 2H5'   C A  43       2.604  48.537 -61.280  1.00  0.00           H  
ATOM   1350  C4'   C A  43       2.016  46.604 -60.504  1.00  0.00           C  
ATOM   1351  H4'   C A  43       0.980  47.006 -60.517  1.00  0.00           H  
ATOM   1352  O4'   C A  43       1.964  45.230 -60.994  1.00  0.00           O  
ATOM   1353  C1'   C A  43       2.598  44.355 -60.068  1.00  0.00           C  
ATOM   1354  H1'   C A  43       1.775  43.819 -59.540  1.00  0.00           H  
ATOM   1355  N1    C A  43       3.508  43.406 -60.747  1.00  0.00           N  
ATOM   1356  C6    C A  43       4.554  43.928 -61.462  1.00  0.00           C  
ATOM   1357  H6    C A  43       4.609  45.016 -61.509  1.00  0.00           H  
ATOM   1358  C5    C A  43       5.456  43.136 -62.051  1.00  0.00           C  
ATOM   1359  H5    C A  43       6.328  43.540 -62.563  1.00  0.00           H  
ATOM   1360  C2    C A  43       3.301  42.026 -60.723  1.00  0.00           C  
ATOM   1361  O2    C A  43       2.287  41.579 -60.164  1.00  0.00           O  
ATOM   1362  N3    C A  43       4.212  41.207 -61.312  1.00  0.00           N  
ATOM   1363  C4    C A  43       5.294  41.732 -61.899  1.00  0.00           C  
ATOM   1364  N4    C A  43       6.253  40.908 -62.311  1.00  0.00           N  
ATOM   1365  H41   C A  43       7.167  41.282 -62.421  1.00  0.00           H  
ATOM   1366  H42   C A  43       6.133  39.964 -62.019  1.00  0.00           H  
ATOM   1367  C2'   C A  43       3.343  45.217 -59.060  1.00  0.00           C  
ATOM   1368  H2'   C A  43       4.361  45.474 -59.420  1.00  0.00           H  
ATOM   1369  O2'   C A  43       3.439  44.614 -57.784  1.00  0.00           O  
ATOM   1370 'HO2   C A  43       2.692  44.898 -57.235  1.00  0.00           H  
ATOM   1371  C3'   C A  43       2.486  46.480 -59.045  1.00  0.00           C  
ATOM   1372  H3'   C A  43       3.123  47.359 -58.801  1.00  0.00           H  
ATOM   1373  O3'   C A  43       1.391  46.419 -58.113  1.00  0.00           O  
ATOM   1374 'HO3   C A  43       0.842  45.651 -58.305  1.00  0.00           H  
TER    1375        C A  43 
ATOM   1376  C5'   G B  44      -1.189  45.113 -52.035  1.00  0.00           C  
ATOM   1377 1H5'   G B  44      -1.653  45.100 -53.052  1.00  0.00           H  
ATOM   1378 2H5'   G B  44      -1.894  44.591 -51.349  1.00  0.00           H  
ATOM   1379  P     G B  44      -1.756  47.675 -52.132  1.00  0.00           P  
ATOM   1380  OP1   G B  44      -3.132  47.300 -52.511  1.00  0.00           O  
ATOM   1381  OP2   G B  44      -1.495  48.920 -51.389  1.00  0.00           O1-
ATOM   1382  O5'   G B  44      -0.956  46.459 -51.540  1.00  0.00           O  
ATOM   1383  OP3   G B  44      -0.939  47.757 -53.453  1.00  0.00           O  
ATOM   1384 3HOP   G B  44      -0.363  46.979 -53.445  1.00  0.00           H  
ATOM   1385  C4'   G B  44       0.099  44.266 -52.121  1.00  0.00           C  
ATOM   1386  H4'   G B  44      -0.144  43.272 -52.556  1.00  0.00           H  
ATOM   1387  O4'   G B  44       1.093  44.908 -52.984  1.00  0.00           O  
ATOM   1388  C1'   G B  44       2.295  45.081 -52.253  1.00  0.00           C  
ATOM   1389  H1'   G B  44       2.919  44.184 -52.467  1.00  0.00           H  
ATOM   1390  N9    G B  44       2.991  46.315 -52.665  1.00  0.00           N  
ATOM   1391  C4    G B  44       3.992  46.453 -53.607  1.00  0.00           C  
ATOM   1392  N2    G B  44       5.954  45.134 -56.135  1.00  0.00           N  
ATOM   1393  H21   G B  44       5.681  44.176 -56.014  1.00  0.00           H  
ATOM   1394  H22   G B  44       6.104  45.445 -57.068  1.00  0.00           H  
ATOM   1395  N3    G B  44       4.547  45.469 -54.350  1.00  0.00           N  
ATOM   1396  C2    G B  44       5.367  45.940 -55.278  1.00  0.00           C  
ATOM   1397  N1    G B  44       5.695  47.261 -55.402  1.00  0.00           N  
ATOM   1398  H1    G B  44       6.316  47.536 -56.136  1.00  0.00           H  
ATOM   1399  C6    G B  44       5.209  48.286 -54.603  1.00  0.00           C  
ATOM   1400  O6    G B  44       5.591  49.447 -54.775  1.00  0.00           O  
ATOM   1401  C5    G B  44       4.281  47.807 -53.638  1.00  0.00           C  
ATOM   1402  N7    G B  44       3.493  48.507 -52.732  1.00  0.00           N  
ATOM   1403  C8    G B  44       2.725  47.584 -52.196  1.00  0.00           C  
ATOM   1404  H8    G B  44       1.932  47.779 -51.469  1.00  0.00           H  
ATOM   1405  C2'   G B  44       1.907  45.087 -50.784  1.00  0.00           C  
ATOM   1406  H2'   G B  44       1.467  46.062 -50.480  1.00  0.00           H  
ATOM   1407  O2'   G B  44       2.976  44.727 -49.931  1.00  0.00           O  
ATOM   1408 'HO2   G B  44       2.907  43.759 -49.839  1.00  0.00           H  
ATOM   1409  C3'   G B  44       0.802  44.036 -50.766  1.00  0.00           C  
ATOM   1410  H3'   G B  44       0.067  44.307 -49.971  1.00  0.00           H  
ATOM   1411  O3'   G B  44       1.296  42.681 -50.635  1.00  0.00           O  
ATOM   1412  P     A B  45       0.913  41.789 -49.392  1.00  0.00           P  
ATOM   1413  OP1   A B  45      -0.422  42.165 -48.877  1.00  0.00           O  
ATOM   1414  OP2   A B  45       2.043  41.865 -48.441  1.00  0.00           O1-
ATOM   1415  O5'   A B  45       0.845  40.329 -50.007  1.00  0.00           O  
ATOM   1416  C5'   A B  45      -0.360  39.799 -50.616  1.00  0.00           C  
ATOM   1417 1H5'   A B  45      -1.239  40.474 -50.480  1.00  0.00           H  
ATOM   1418 2H5'   A B  45      -0.613  38.837 -50.116  1.00  0.00           H  
ATOM   1419  C4'   A B  45      -0.233  39.511 -52.128  1.00  0.00           C  
ATOM   1420  H4'   A B  45      -1.233  39.288 -52.557  1.00  0.00           H  
ATOM   1421  O4'   A B  45       0.269  40.681 -52.833  1.00  0.00           O  
ATOM   1422  C1'   A B  45       1.167  40.274 -53.846  1.00  0.00           C  
ATOM   1423  H1'   A B  45       0.822  40.749 -54.793  1.00  0.00           H  
ATOM   1424  N9    A B  45       2.535  40.693 -53.534  1.00  0.00           N  
ATOM   1425  C5    A B  45       4.602  41.409 -53.680  1.00  0.00           C  
ATOM   1426  N7    A B  45       4.426  41.028 -52.358  1.00  0.00           N  
ATOM   1427  C8    A B  45       3.181  40.620 -52.320  1.00  0.00           C  
ATOM   1428  H8    A B  45       2.673  40.254 -51.427  1.00  0.00           H  
ATOM   1429  N1    A B  45       5.593  42.155 -55.704  1.00  0.00           N  
ATOM   1430  C2    A B  45       4.403  41.915 -56.276  1.00  0.00           C  
ATOM   1431  H2    A B  45       4.339  42.135 -57.348  1.00  0.00           H  
ATOM   1432  N3    A B  45       3.283  41.444 -55.729  1.00  0.00           N  
ATOM   1433  C4    A B  45       3.450  41.206 -54.416  1.00  0.00           C  
ATOM   1434  C6    A B  45       5.719  41.914 -54.373  1.00  0.00           C  
ATOM   1435  N6    A B  45       6.902  42.131 -53.771  1.00  0.00           N  
ATOM   1436  H61   A B  45       7.089  41.616 -52.930  1.00  0.00           H  
ATOM   1437  H62   A B  45       7.687  42.456 -54.300  1.00  0.00           H  
ATOM   1438  C2'   A B  45       1.067  38.769 -53.968  1.00  0.00           C  
ATOM   1439  H2'   A B  45       2.031  38.308 -54.278  1.00  0.00           H  
ATOM   1440  O2'   A B  45       0.047  38.389 -54.876  1.00  0.00           O  
ATOM   1441 'HO2   A B  45      -0.118  37.461 -54.661  1.00  0.00           H  
ATOM   1442  C3'   A B  45       0.701  38.358 -52.540  1.00  0.00           C  
ATOM   1443  H3'   A B  45       1.585  38.405 -51.867  1.00  0.00           H  
ATOM   1444  O3'   A B  45       0.006  37.095 -52.430  1.00  0.00           O  
ATOM   1445  P     G B  46       0.793  35.723 -52.401  1.00  0.00           P  
ATOM   1446  OP1   G B  46      -0.153  34.674 -52.841  1.00  0.00           O  
ATOM   1447  OP2   G B  46       1.418  35.551 -51.073  1.00  0.00           O1-
ATOM   1448  O5'   G B  46       1.903  35.903 -53.515  1.00  0.00           O  
ATOM   1449  C5'   G B  46       3.264  35.471 -53.286  1.00  0.00           C  
ATOM   1450 1H5'   G B  46       3.299  34.359 -53.217  1.00  0.00           H  
ATOM   1451 2H5'   G B  46       3.671  35.889 -52.335  1.00  0.00           H  
ATOM   1452  C4'   G B  46       4.182  35.898 -54.445  1.00  0.00           C  
ATOM   1453  H4'   G B  46       3.664  35.745 -55.418  1.00  0.00           H  
ATOM   1454  O4'   G B  46       4.541  37.309 -54.347  1.00  0.00           O  
ATOM   1455  C1'   G B  46       5.759  37.514 -55.058  1.00  0.00           C  
ATOM   1456  H1'   G B  46       5.491  38.083 -55.977  1.00  0.00           H  
ATOM   1457  N9    G B  46       6.741  38.288 -54.280  1.00  0.00           N  
ATOM   1458  C4    G B  46       7.878  38.875 -54.777  1.00  0.00           C  
ATOM   1459  N2    G B  46       9.959  39.583 -57.438  1.00  0.00           N  
ATOM   1460  H21   G B  46       9.530  39.043 -58.152  1.00  0.00           H  
ATOM   1461  H22   G B  46      10.819  40.070 -57.609  1.00  0.00           H  
ATOM   1462  N3    G B  46       8.277  38.873 -56.064  1.00  0.00           N  
ATOM   1463  C2    G B  46       9.430  39.491 -56.236  1.00  0.00           C  
ATOM   1464  N1    G B  46      10.128  40.084 -55.224  1.00  0.00           N  
ATOM   1465  H1    G B  46      10.967  40.589 -55.454  1.00  0.00           H  
ATOM   1466  C6    G B  46       9.736  40.134 -53.894  1.00  0.00           C  
ATOM   1467  O6    G B  46      10.430  40.724 -53.059  1.00  0.00           O  
ATOM   1468  C5    G B  46       8.499  39.461 -53.690  1.00  0.00           C  
ATOM   1469  N7    G B  46       7.750  39.279 -52.533  1.00  0.00           N  
ATOM   1470  C8    G B  46       6.715  38.570 -52.931  1.00  0.00           C  
ATOM   1471  H8    G B  46       5.887  38.238 -52.298  1.00  0.00           H  
ATOM   1472  C2'   G B  46       6.311  36.148 -55.457  1.00  0.00           C  
ATOM   1473  H2'   G B  46       7.403  36.056 -55.266  1.00  0.00           H  
ATOM   1474  O2'   G B  46       6.059  35.874 -56.822  1.00  0.00           O  
ATOM   1475 'HO2   G B  46       6.364  34.960 -56.942  1.00  0.00           H  
ATOM   1476  C3'   G B  46       5.540  35.190 -54.543  1.00  0.00           C  
ATOM   1477  H3'   G B  46       5.967  35.207 -53.514  1.00  0.00           H  
ATOM   1478  O3'   G B  46       5.382  33.839 -55.046  1.00  0.00           O  
ATOM   1479  P     G B  47       6.606  32.844 -54.940  1.00  0.00           P  
ATOM   1480  OP1   G B  47       6.133  31.470 -55.217  1.00  0.00           O  
ATOM   1481  OP2   G B  47       7.305  33.085 -53.660  1.00  0.00           O1-
ATOM   1482  O5'   G B  47       7.534  33.314 -56.143  1.00  0.00           O  
ATOM   1483  C5'   G B  47       8.949  32.972 -56.104  1.00  0.00           C  
ATOM   1484 1H5'   G B  47       9.094  31.903 -56.383  1.00  0.00           H  
ATOM   1485 2H5'   G B  47       9.377  33.110 -55.081  1.00  0.00           H  
ATOM   1486  C4'   G B  47       9.798  33.836 -57.059  1.00  0.00           C  
ATOM   1487  H4'   G B  47       9.507  33.649 -58.115  1.00  0.00           H  
ATOM   1488  O4'   G B  47       9.565  35.252 -56.796  1.00  0.00           O  
ATOM   1489  C1'   G B  47      10.779  35.971 -56.937  1.00  0.00           C  
ATOM   1490  H1'   G B  47      10.594  36.772 -57.686  1.00  0.00           H  
ATOM   1491  N9    G B  47      11.189  36.578 -55.661  1.00  0.00           N  
ATOM   1492  C4    G B  47      12.209  37.475 -55.482  1.00  0.00           C  
ATOM   1493  N2    G B  47      14.893  39.221 -56.755  1.00  0.00           N  
ATOM   1494  H21   G B  47      14.903  38.897 -57.693  1.00  0.00           H  
ATOM   1495  H22   G B  47      15.646  39.776 -56.390  1.00  0.00           H  
ATOM   1496  N3    G B  47      13.005  37.969 -56.447  1.00  0.00           N  
ATOM   1497  C2    G B  47      13.981  38.712 -55.956  1.00  0.00           C  
ATOM   1498  N1    G B  47      14.092  39.037 -54.632  1.00  0.00           N  
ATOM   1499  H1    G B  47      14.857  39.623 -54.340  1.00  0.00           H  
ATOM   1500  C6    G B  47      13.242  38.614 -53.620  1.00  0.00           C  
ATOM   1501  O6    G B  47      13.425  38.998 -52.458  1.00  0.00           O  
ATOM   1502  C5    G B  47      12.223  37.757 -54.128  1.00  0.00           C  
ATOM   1503  N7    G B  47      11.205  37.073 -53.474  1.00  0.00           N  
ATOM   1504  C8    G B  47      10.620  36.379 -54.421  1.00  0.00           C  
ATOM   1505  H8    G B  47       9.768  35.704 -54.286  1.00  0.00           H  
ATOM   1506  C2'   G B  47      11.824  35.013 -57.471  1.00  0.00           C  
ATOM   1507  H2'   G B  47      12.850  35.237 -57.104  1.00  0.00           H  
ATOM   1508  O2'   G B  47      11.816  34.990 -58.888  1.00  0.00           O  
ATOM   1509 'HO2   G B  47      12.077  34.077 -59.082  1.00  0.00           H  
ATOM   1510  C3'   G B  47      11.331  33.681 -56.926  1.00  0.00           C  
ATOM   1511  H3'   G B  47      11.550  33.596 -55.836  1.00  0.00           H  
ATOM   1512  O3'   G B  47      11.799  32.547 -57.689  1.00  0.00           O  
ATOM   1513  P     G B  48      13.061  31.721 -57.203  1.00  0.00           P  
ATOM   1514  OP1   G B  48      13.546  30.955 -58.374  1.00  0.00           O  
ATOM   1515  OP2   G B  48      12.686  30.959 -55.995  1.00  0.00           O1-
ATOM   1516  O5'   G B  48      14.136  32.834 -56.809  1.00  0.00           O  
ATOM   1517  C5'   G B  48      15.194  33.126 -57.764  1.00  0.00           C  
ATOM   1518 1H5'   G B  48      14.746  33.479 -58.721  1.00  0.00           H  
ATOM   1519 2H5'   G B  48      15.786  32.206 -57.987  1.00  0.00           H  
ATOM   1520  C4'   G B  48      16.205  34.216 -57.319  1.00  0.00           C  
ATOM   1521  H4'   G B  48      16.713  34.616 -58.224  1.00  0.00           H  
ATOM   1522  O4'   G B  48      15.560  35.350 -56.665  1.00  0.00           O  
ATOM   1523  C1'   G B  48      16.504  35.970 -55.801  1.00  0.00           C  
ATOM   1524  H1'   G B  48      16.648  37.008 -56.176  1.00  0.00           H  
ATOM   1525  N9    G B  48      16.036  36.019 -54.411  1.00  0.00           N  
ATOM   1526  C4    G B  48      16.520  36.845 -53.425  1.00  0.00           C  
ATOM   1527  N2    G B  48      18.708  39.316 -52.376  1.00  0.00           N  
ATOM   1528  H21   G B  48      19.262  39.462 -53.190  1.00  0.00           H  
ATOM   1529  H22   G B  48      18.890  39.841 -51.548  1.00  0.00           H  
ATOM   1530  N3    G B  48      17.503  37.758 -53.565  1.00  0.00           N  
ATOM   1531  C2    G B  48      17.747  38.412 -52.439  1.00  0.00           C  
ATOM   1532  N1    G B  48      17.062  38.194 -51.277  1.00  0.00           N  
ATOM   1533  H1    G B  48      17.282  38.766 -50.480  1.00  0.00           H  
ATOM   1534  C6    G B  48      16.045  37.265 -51.097  1.00  0.00           C  
ATOM   1535  O6    G B  48      15.501  37.149 -49.994  1.00  0.00           O  
ATOM   1536  C5    G B  48      15.791  36.535 -52.294  1.00  0.00           C  
ATOM   1537  N7    G B  48      14.880  35.517 -52.558  1.00  0.00           N  
ATOM   1538  C8    G B  48      15.061  35.238 -53.829  1.00  0.00           C  
ATOM   1539  H8    G B  48      14.513  34.486 -54.408  1.00  0.00           H  
ATOM   1540  C2'   G B  48      17.811  35.212 -55.916  1.00  0.00           C  
ATOM   1541  H2'   G B  48      18.350  35.150 -54.947  1.00  0.00           H  
ATOM   1542  O2'   G B  48      18.647  35.822 -56.884  1.00  0.00           O  
ATOM   1543 'HO2   G B  48      19.471  35.299 -56.910  1.00  0.00           H  
ATOM   1544  C3'   G B  48      17.336  33.820 -56.354  1.00  0.00           C  
ATOM   1545  H3'   G B  48      16.857  33.276 -55.510  1.00  0.00           H  
ATOM   1546  O3'   G B  48      18.323  32.996 -57.023  1.00  0.00           O  
ATOM   1547  P     U B  49      19.636  32.581 -56.241  1.00  0.00           P  
ATOM   1548  OP1   U B  49      20.207  31.364 -56.856  1.00  0.00           O  
ATOM   1549  OP2   U B  49      19.363  32.566 -54.787  1.00  0.00           O1-
ATOM   1550  O5'   U B  49      20.582  33.810 -56.548  1.00  0.00           O  
ATOM   1551  C5'   U B  49      22.028  33.702 -56.589  1.00  0.00           C  
ATOM   1552 1H5'   U B  49      22.347  33.673 -57.653  1.00  0.00           H  
ATOM   1553 2H5'   U B  49      22.393  32.753 -56.126  1.00  0.00           H  
ATOM   1554  C4'   U B  49      22.804  34.868 -55.902  1.00  0.00           C  
ATOM   1555  H4'   U B  49      23.558  35.287 -56.602  1.00  0.00           H  
ATOM   1556  O4'   U B  49      21.934  35.979 -55.504  1.00  0.00           O  
ATOM   1557  C1'   U B  49      22.345  36.467 -54.231  1.00  0.00           C  
ATOM   1558  H1'   U B  49      22.450  37.572 -54.336  1.00  0.00           H  
ATOM   1559  N1    U B  49      21.356  36.128 -53.163  1.00  0.00           N  
ATOM   1560  C6    U B  49      20.476  35.081 -53.327  1.00  0.00           C  
ATOM   1561  H6    U B  49      20.542  34.554 -54.279  1.00  0.00           H  
ATOM   1562  C2    U B  49      21.384  36.844 -51.987  1.00  0.00           C  
ATOM   1563  O2    U B  49      22.170  37.762 -51.787  1.00  0.00           O  
ATOM   1564  N3    U B  49      20.443  36.472 -51.061  1.00  0.00           N  
ATOM   1565  H3    U B  49      20.519  36.920 -50.156  1.00  0.00           H  
ATOM   1566  C4    U B  49      19.477  35.502 -51.204  1.00  0.00           C  
ATOM   1567  O4    U B  49      18.614  35.366 -50.343  1.00  0.00           O  
ATOM   1568  C5    U B  49      19.552  34.757 -52.416  1.00  0.00           C  
ATOM   1569  H5    U B  49      18.818  33.977 -52.612  1.00  0.00           H  
ATOM   1570  C2'   U B  49      23.706  35.858 -53.952  1.00  0.00           C  
ATOM   1571  H2'   U B  49      23.894  35.755 -52.861  1.00  0.00           H  
ATOM   1572  O2'   U B  49      24.732  36.636 -54.552  1.00  0.00           O  
ATOM   1573 'HO2   U B  49      25.560  36.115 -54.451  1.00  0.00           H  
ATOM   1574  C3'   U B  49      23.555  34.481 -54.611  1.00  0.00           C  
ATOM   1575  H3'   U B  49      22.873  33.840 -54.010  1.00  0.00           H  
ATOM   1576  O3'   U B  49      24.760  33.758 -54.941  1.00  0.00           O  
ATOM   1577  P     U B  50      26.017  33.662 -53.998  1.00  0.00           P  
ATOM   1578  OP1   U B  50      26.720  34.966 -54.081  1.00  0.00           O  
ATOM   1579  OP2   U B  50      26.798  32.463 -54.361  1.00  0.00           O1-
ATOM   1580  O5'   U B  50      25.398  33.491 -52.538  1.00  0.00           O  
ATOM   1581  C5'   U B  50      25.959  34.306 -51.473  1.00  0.00           C  
ATOM   1582 1H5'   U B  50      25.717  35.382 -51.639  1.00  0.00           H  
ATOM   1583 2H5'   U B  50      27.071  34.208 -51.453  1.00  0.00           H  
ATOM   1584  C4'   U B  50      25.464  33.930 -50.059  1.00  0.00           C  
ATOM   1585  H4'   U B  50      26.022  34.554 -49.326  1.00  0.00           H  
ATOM   1586  O4'   U B  50      24.041  34.248 -49.850  1.00  0.00           O  
ATOM   1587  C1'   U B  50      23.525  33.213 -49.044  1.00  0.00           C  
ATOM   1588  H1'   U B  50      23.948  33.368 -48.020  1.00  0.00           H  
ATOM   1589  N1    U B  50      22.038  33.190 -48.996  1.00  0.00           N  
ATOM   1590  C6    U B  50      21.322  32.384 -49.846  1.00  0.00           C  
ATOM   1591  H6    U B  50      21.885  31.888 -50.637  1.00  0.00           H  
ATOM   1592  C2    U B  50      21.406  33.908 -47.999  1.00  0.00           C  
ATOM   1593  O2    U B  50      22.002  34.605 -47.186  1.00  0.00           O  
ATOM   1594  N3    U B  50      20.043  33.769 -47.961  1.00  0.00           N  
ATOM   1595  H3    U B  50      19.600  34.185 -47.156  1.00  0.00           H  
ATOM   1596  C4    U B  50      19.278  32.899 -48.701  1.00  0.00           C  
ATOM   1597  O4    U B  50      18.073  32.783 -48.473  1.00  0.00           O  
ATOM   1598  C5    U B  50      19.994  32.217 -49.737  1.00  0.00           C  
ATOM   1599  H5    U B  50      19.442  31.556 -50.400  1.00  0.00           H  
ATOM   1600  C2'   U B  50      24.179  31.981 -49.635  1.00  0.00           C  
ATOM   1601  H2'   U B  50      23.878  31.855 -50.700  1.00  0.00           H  
ATOM   1602  O2'   U B  50      23.941  30.787 -48.912  1.00  0.00           O  
ATOM   1603 'HO2   U B  50      24.818  30.368 -48.756  1.00  0.00           H  
ATOM   1604  C3'   U B  50      25.636  32.450 -49.611  1.00  0.00           C  
ATOM   1605  H3'   U B  50      26.218  31.920 -50.401  1.00  0.00           H  
ATOM   1606  O3'   U B  50      26.279  32.368 -48.317  1.00  0.00           O  
ATOM   1607  P     G B  51      27.031  31.062 -47.859  1.00  0.00           P  
ATOM   1608  OP1   G B  51      28.490  31.276 -47.992  1.00  0.00           O  
ATOM   1609  OP2   G B  51      26.435  29.912 -48.579  1.00  0.00           O1-
ATOM   1610  O5'   G B  51      26.637  30.961 -46.333  1.00  0.00           O  
ATOM   1611  C5'   G B  51      27.027  31.980 -45.382  1.00  0.00           C  
ATOM   1612 1H5'   G B  51      27.277  32.948 -45.880  1.00  0.00           H  
ATOM   1613 2H5'   G B  51      27.936  31.635 -44.840  1.00  0.00           H  
ATOM   1614  C4'   G B  51      25.939  32.285 -44.330  1.00  0.00           C  
ATOM   1615  H4'   G B  51      26.244  33.156 -43.713  1.00  0.00           H  
ATOM   1616  O4'   G B  51      24.684  32.643 -44.962  1.00  0.00           O  
ATOM   1617  C1'   G B  51      23.636  32.462 -44.029  1.00  0.00           C  
ATOM   1618  H1'   G B  51      23.457  33.467 -43.585  1.00  0.00           H  
ATOM   1619  N9    G B  51      22.388  31.997 -44.666  1.00  0.00           N  
ATOM   1620  C4    G B  51      21.119  32.111 -44.147  1.00  0.00           C  
ATOM   1621  N2    G B  51      19.029  32.943 -41.524  1.00  0.00           N  
ATOM   1622  H21   G B  51      19.704  33.274 -40.875  1.00  0.00           H  
ATOM   1623  H22   G B  51      18.085  32.775 -41.229  1.00  0.00           H  
ATOM   1624  N3    G B  51      20.787  32.677 -42.967  1.00  0.00           N  
ATOM   1625  C2    G B  51      19.507  32.524 -42.679  1.00  0.00           C  
ATOM   1626  N1    G B  51      18.599  31.974 -43.538  1.00  0.00           N  
ATOM   1627  H1    G B  51      17.642  31.904 -43.239  1.00  0.00           H  
ATOM   1628  C6    G B  51      18.891  31.442 -44.787  1.00  0.00           C  
ATOM   1629  O6    G B  51      17.982  30.982 -45.489  1.00  0.00           O  
ATOM   1630  C5    G B  51      20.281  31.533 -45.084  1.00  0.00           C  
ATOM   1631  N7    G B  51      21.003  31.076 -46.183  1.00  0.00           N  
ATOM   1632  C8    G B  51      22.255  31.368 -45.887  1.00  0.00           C  
ATOM   1633  H8    G B  51      23.128  31.170 -46.520  1.00  0.00           H  
ATOM   1634  C2'   G B  51      24.128  31.515 -42.934  1.00  0.00           C  
ATOM   1635  H2'   G B  51      23.533  30.578 -42.911  1.00  0.00           H  
ATOM   1636  O2'   G B  51      24.068  32.154 -41.670  1.00  0.00           O  
ATOM   1637 'HO2   G B  51      24.407  31.514 -41.016  1.00  0.00           H  
ATOM   1638  C3'   G B  51      25.575  31.166 -43.353  1.00  0.00           C  
ATOM   1639  H3'   G B  51      25.567  30.236 -43.968  1.00  0.00           H  
ATOM   1640  O3'   G B  51      26.554  31.088 -42.287  1.00  0.00           O  
ATOM   1641  P     G B  52      26.707  29.808 -41.378  1.00  0.00           P  
ATOM   1642  OP1   G B  52      27.818  30.061 -40.428  1.00  0.00           O  
ATOM   1643  OP2   G B  52      26.805  28.600 -42.222  1.00  0.00           O1-
ATOM   1644  O5'   G B  52      25.331  29.782 -40.574  1.00  0.00           O  
ATOM   1645  C5'   G B  52      25.358  29.506 -39.147  1.00  0.00           C  
ATOM   1646 1H5'   G B  52      26.081  30.187 -38.639  1.00  0.00           H  
ATOM   1647 2H5'   G B  52      25.699  28.459 -38.965  1.00  0.00           H  
ATOM   1648  C4'   G B  52      24.002  29.688 -38.413  1.00  0.00           C  
ATOM   1649  H4'   G B  52      24.192  30.091 -37.395  1.00  0.00           H  
ATOM   1650  O4'   G B  52      23.124  30.644 -39.086  1.00  0.00           O  
ATOM   1651  C1'   G B  52      21.771  30.259 -38.867  1.00  0.00           C  
ATOM   1652  H1'   G B  52      21.250  31.131 -38.412  1.00  0.00           H  
ATOM   1653  N9    G B  52      21.093  29.867 -40.110  1.00  0.00           N  
ATOM   1654  C4    G B  52      19.738  29.755 -40.284  1.00  0.00           C  
ATOM   1655  N2    G B  52      16.541  29.812 -38.973  1.00  0.00           N  
ATOM   1656  H21   G B  52      16.709  30.142 -38.053  1.00  0.00           H  
ATOM   1657  H22   G B  52      15.621  29.529 -39.259  1.00  0.00           H  
ATOM   1658  N3    G B  52      18.793  30.012 -39.355  1.00  0.00           N  
ATOM   1659  C2    G B  52      17.579  29.687 -39.774  1.00  0.00           C  
ATOM   1660  N1    G B  52      17.313  29.227 -41.032  1.00  0.00           N  
ATOM   1661  H1    G B  52      16.365  28.987 -41.269  1.00  0.00           H  
ATOM   1662  C6    G B  52      18.256  28.981 -42.019  1.00  0.00           C  
ATOM   1663  O6    G B  52      17.909  28.569 -43.131  1.00  0.00           O  
ATOM   1664  C5    G B  52      19.568  29.295 -41.575  1.00  0.00           C  
ATOM   1665  N7    G B  52      20.793  29.139 -42.210  1.00  0.00           N  
ATOM   1666  C8    G B  52      21.674  29.475 -41.295  1.00  0.00           C  
ATOM   1667  H8    G B  52      22.762  29.462 -41.409  1.00  0.00           H  
ATOM   1668  C2'   G B  52      21.779  29.104 -37.895  1.00  0.00           C  
ATOM   1669  H2'   G B  52      20.943  28.394 -38.074  1.00  0.00           H  
ATOM   1670  O2'   G B  52      21.718  29.560 -36.555  1.00  0.00           O  
ATOM   1671 'HO2   G B  52      21.700  28.748 -36.033  1.00  0.00           H  
ATOM   1672  C3'   G B  52      23.118  28.443 -38.210  1.00  0.00           C  
ATOM   1673  H3'   G B  52      23.091  27.916 -39.192  1.00  0.00           H  
ATOM   1674  O3'   G B  52      23.640  27.611 -37.147  1.00  0.00           O  
ATOM   1675  P     G B  53      23.201  26.092 -37.061  1.00  0.00           P  
ATOM   1676  OP1   G B  53      23.903  25.481 -35.912  1.00  0.00           O  
ATOM   1677  OP2   G B  53      23.367  25.454 -38.380  1.00  0.00           O1-
ATOM   1678  O5'   G B  53      21.651  26.184 -36.725  1.00  0.00           O  
ATOM   1679  C5'   G B  53      21.231  26.274 -35.340  1.00  0.00           C  
ATOM   1680 1H5'   G B  53      21.798  27.074 -34.810  1.00  0.00           H  
ATOM   1681 2H5'   G B  53      21.441  25.313 -34.813  1.00  0.00           H  
ATOM   1682  C4'   G B  53      19.726  26.586 -35.164  1.00  0.00           C  
ATOM   1683  H4'   G B  53      19.556  27.040 -34.164  1.00  0.00           H  
ATOM   1684  O4'   G B  53      19.244  27.541 -36.162  1.00  0.00           O  
ATOM   1685  C1'   G B  53      17.917  27.180 -36.536  1.00  0.00           C  
ATOM   1686  H1'   G B  53      17.292  28.097 -36.458  1.00  0.00           H  
ATOM   1687  N9    G B  53      17.864  26.660 -37.920  1.00  0.00           N  
ATOM   1688  C4    G B  53      16.743  26.285 -38.624  1.00  0.00           C  
ATOM   1689  N2    G B  53      13.408  25.398 -38.613  1.00  0.00           N  
ATOM   1690  H21   G B  53      13.202  25.626 -37.669  1.00  0.00           H  
ATOM   1691  H22   G B  53      12.849  24.714 -39.070  1.00  0.00           H  
ATOM   1692  N3    G B  53      15.472  26.311 -38.179  1.00  0.00           N  
ATOM   1693  C2    G B  53      14.658  25.622 -38.968  1.00  0.00           C  
ATOM   1694  N1    G B  53      15.020  25.162 -40.206  1.00  0.00           N  
ATOM   1695  H1    G B  53      14.369  24.596 -40.723  1.00  0.00           H  
ATOM   1696  C6    G B  53      16.295  25.241 -40.749  1.00  0.00           C  
ATOM   1697  O6    G B  53      16.538  24.817 -41.886  1.00  0.00           O  
ATOM   1698  C5    G B  53      17.207  25.851 -39.852  1.00  0.00           C  
ATOM   1699  N7    G B  53      18.585  25.972 -39.935  1.00  0.00           N  
ATOM   1700  C8    G B  53      18.938  26.443 -38.761  1.00  0.00           C  
ATOM   1701  H8    G B  53      19.965  26.636 -38.439  1.00  0.00           H  
ATOM   1702  C2'   G B  53      17.448  26.155 -35.523  1.00  0.00           C  
ATOM   1703  H2'   G B  53      16.667  25.478 -35.932  1.00  0.00           H  
ATOM   1704  O2'   G B  53      16.967  26.824 -34.363  1.00  0.00           O  
ATOM   1705 'HO2   G B  53      16.891  26.148 -33.652  1.00  0.00           H  
ATOM   1706  C3'   G B  53      18.756  25.395 -35.268  1.00  0.00           C  
ATOM   1707  H3'   G B  53      19.051  24.811 -36.167  1.00  0.00           H  
ATOM   1708  O3'   G B  53      18.851  24.572 -34.091  1.00  0.00           O  
ATOM   1709  P     U B  54      17.697  23.815 -33.346  1.00  0.00           P  
ATOM   1710  OP1   U B  54      16.905  24.845 -32.628  1.00  0.00           O  
ATOM   1711  OP2   U B  54      18.274  22.728 -32.536  1.00  0.00           O1-
ATOM   1712  O5'   U B  54      16.811  23.197 -34.511  1.00  0.00           O  
ATOM   1713  C5'   U B  54      15.375  23.434 -34.449  1.00  0.00           C  
ATOM   1714 1H5'   U B  54      15.159  24.528 -34.387  1.00  0.00           H  
ATOM   1715 2H5'   U B  54      14.939  22.950 -33.543  1.00  0.00           H  
ATOM   1716  C4'   U B  54      14.596  22.914 -35.673  1.00  0.00           C  
ATOM   1717  H4'   U B  54      13.605  23.414 -35.723  1.00  0.00           H  
ATOM   1718  O4'   U B  54      15.285  23.199 -36.926  1.00  0.00           O  
ATOM   1719  C1'   U B  54      14.962  22.189 -37.860  1.00  0.00           C  
ATOM   1720  H1'   U B  54      14.449  22.708 -38.702  1.00  0.00           H  
ATOM   1721  N1    U B  54      16.175  21.478 -38.321  1.00  0.00           N  
ATOM   1722  C6    U B  54      17.170  21.137 -37.430  1.00  0.00           C  
ATOM   1723  H6    U B  54      17.060  21.555 -36.424  1.00  0.00           H  
ATOM   1724  C2    U B  54      16.245  21.109 -39.638  1.00  0.00           C  
ATOM   1725  O2    U B  54      15.380  21.394 -40.456  1.00  0.00           O  
ATOM   1726  N3    U B  54      17.361  20.402 -39.983  1.00  0.00           N  
ATOM   1727  H3    U B  54      17.358  20.073 -40.939  1.00  0.00           H  
ATOM   1728  C4    U B  54      18.374  19.981 -39.153  1.00  0.00           C  
ATOM   1729  O4    U B  54      19.302  19.320 -39.610  1.00  0.00           O  
ATOM   1730  C5    U B  54      18.241  20.411 -37.791  1.00  0.00           C  
ATOM   1731  H5    U B  54      19.025  20.155 -37.083  1.00  0.00           H  
ATOM   1732  C2'   U B  54      13.969  21.245 -37.198  1.00  0.00           C  
ATOM   1733  H2'   U B  54      14.112  20.189 -37.520  1.00  0.00           H  
ATOM   1734  O2'   U B  54      12.639  21.654 -37.471  1.00  0.00           O  
ATOM   1735 'HO2   U B  54      12.070  21.034 -36.961  1.00  0.00           H  
ATOM   1736  C3'   U B  54      14.321  21.410 -35.712  1.00  0.00           C  
ATOM   1737  H3'   U B  54      15.276  20.897 -35.467  1.00  0.00           H  
ATOM   1738  O3'   U B  54      13.297  21.066 -34.751  1.00  0.00           O  
ATOM   1739  P     G B  55      12.588  19.659 -34.822  1.00  0.00           P  
ATOM   1740  OP1   G B  55      11.570  19.750 -35.895  1.00  0.00           O  
ATOM   1741  OP2   G B  55      12.114  19.291 -33.471  1.00  0.00           O1-
ATOM   1742  O5'   G B  55      13.756  18.689 -35.272  1.00  0.00           O  
ATOM   1743  C5'   G B  55      13.526  17.289 -35.560  1.00  0.00           C  
ATOM   1744 1H5'   G B  55      12.483  16.961 -35.333  1.00  0.00           H  
ATOM   1745 2H5'   G B  55      14.190  16.688 -34.899  1.00  0.00           H  
ATOM   1746  C4'   G B  55      13.841  16.887 -37.021  1.00  0.00           C  
ATOM   1747  H4'   G B  55      13.022  17.232 -37.689  1.00  0.00           H  
ATOM   1748  O4'   G B  55      15.078  17.490 -37.519  1.00  0.00           O  
ATOM   1749  C1'   G B  55      15.655  16.624 -38.497  1.00  0.00           C  
ATOM   1750  H1'   G B  55      15.632  17.177 -39.463  1.00  0.00           H  
ATOM   1751  N9    G B  55      17.052  16.288 -38.166  1.00  0.00           N  
ATOM   1752  C4    G B  55      17.959  15.597 -38.938  1.00  0.00           C  
ATOM   1753  N2    G B  55      18.709  13.762 -41.775  1.00  0.00           N  
ATOM   1754  H21   G B  55      17.805  13.700 -42.184  1.00  0.00           H  
ATOM   1755  H22   G B  55      19.443  13.161 -42.097  1.00  0.00           H  
ATOM   1756  N3    G B  55      17.739  15.084 -40.166  1.00  0.00           N  
ATOM   1757  C2    G B  55      18.774  14.389 -40.616  1.00  0.00           C  
ATOM   1758  N1    G B  55      19.964  14.292 -39.952  1.00  0.00           N  
ATOM   1759  H1    G B  55      20.707  13.761 -40.376  1.00  0.00           H  
ATOM   1760  C6    G B  55      20.240  14.847 -38.709  1.00  0.00           C  
ATOM   1761  O6    G B  55      21.355  14.708 -38.195  1.00  0.00           O  
ATOM   1762  C5    G B  55      19.120  15.553 -38.189  1.00  0.00           C  
ATOM   1763  N7    G B  55      18.957  16.215 -36.976  1.00  0.00           N  
ATOM   1764  C8    G B  55      17.712  16.628 -37.005  1.00  0.00           C  
ATOM   1765  H8    G B  55      17.205  17.187 -36.212  1.00  0.00           H  
ATOM   1766  C2'   G B  55      14.771  15.392 -38.601  1.00  0.00           C  
ATOM   1767  H2'   G B  55      15.344  14.451 -38.758  1.00  0.00           H  
ATOM   1768  O2'   G B  55      13.821  15.549 -39.635  1.00  0.00           O  
ATOM   1769 'HO2   G B  55      13.078  15.003 -39.343  1.00  0.00           H  
ATOM   1770  C3'   G B  55      14.073  15.383 -37.248  1.00  0.00           C  
ATOM   1771  H3'   G B  55      14.778  15.053 -36.449  1.00  0.00           H  
ATOM   1772  O3'   G B  55      12.815  14.664 -37.241  1.00  0.00           O  
ATOM   1773  P     G B  56      12.778  13.200 -36.638  1.00  0.00           P  
ATOM   1774  OP1   G B  56      11.382  12.713 -36.692  1.00  0.00           O  
ATOM   1775  OP2   G B  56      13.451  13.208 -35.322  1.00  0.00           O1-
ATOM   1776  O5'   G B  56      13.667  12.378 -37.667  1.00  0.00           O  
ATOM   1777  C5'   G B  56      13.053  11.842 -38.872  1.00  0.00           C  
ATOM   1778 1H5'   G B  56      12.501  12.647 -39.411  1.00  0.00           H  
ATOM   1779 2H5'   G B  56      12.319  11.045 -38.608  1.00  0.00           H  
ATOM   1780  C4'   G B  56      14.058  11.235 -39.885  1.00  0.00           C  
ATOM   1781  H4'   G B  56      13.605  11.225 -40.899  1.00  0.00           H  
ATOM   1782  O4'   G B  56      15.266  12.043 -39.975  1.00  0.00           O  
ATOM   1783  C1'   G B  56      16.366  11.214 -40.286  1.00  0.00           C  
ATOM   1784  H1'   G B  56      16.721  11.543 -41.288  1.00  0.00           H  
ATOM   1785  N9    G B  56      17.462  11.364 -39.323  1.00  0.00           N  
ATOM   1786  C4    G B  56      18.755  10.984 -39.551  1.00  0.00           C  
ATOM   1787  N2    G B  56      21.050   9.384 -41.555  1.00  0.00           N  
ATOM   1788  H21   G B  56      20.508   9.238 -42.373  1.00  0.00           H  
ATOM   1789  H22   G B  56      22.017   9.111 -41.526  1.00  0.00           H  
ATOM   1790  N3    G B  56      19.225  10.430 -40.683  1.00  0.00           N  
ATOM   1791  C2    G B  56      20.473  10.024 -40.561  1.00  0.00           C  
ATOM   1792  N1    G B  56      21.238  10.253 -39.450  1.00  0.00           N  
ATOM   1793  H1    G B  56      22.186   9.911 -39.438  1.00  0.00           H  
ATOM   1794  C6    G B  56      20.811  10.892 -38.293  1.00  0.00           C  
ATOM   1795  O6    G B  56      21.595  11.068 -37.353  1.00  0.00           O  
ATOM   1796  C5    G B  56      19.443  11.282 -38.391  1.00  0.00           C  
ATOM   1797  N7    G B  56      18.597  11.869 -37.455  1.00  0.00           N  
ATOM   1798  C8    G B  56      17.419  11.883 -38.047  1.00  0.00           C  
ATOM   1799  H8    G B  56      16.483  12.256 -37.618  1.00  0.00           H  
ATOM   1800  C2'   G B  56      15.888   9.776 -40.379  1.00  0.00           C  
ATOM   1801  H2'   G B  56      16.582   9.073 -39.869  1.00  0.00           H  
ATOM   1802  O2'   G B  56      15.742   9.387 -41.733  1.00  0.00           O  
ATOM   1803 'HO2   G B  56      15.442   8.461 -41.704  1.00  0.00           H  
ATOM   1804  C3'   G B  56      14.552   9.800 -39.626  1.00  0.00           C  
ATOM   1805  H3'   G B  56      14.720   9.727 -38.527  1.00  0.00           H  
ATOM   1806  O3'   G B  56      13.570   8.839 -40.086  1.00  0.00           O  
ATOM   1807  P     A B  57      13.683   7.304 -39.726  1.00  0.00           P  
ATOM   1808  OP1   A B  57      12.468   6.635 -40.244  1.00  0.00           O  
ATOM   1809  OP2   A B  57      13.991   7.166 -38.291  1.00  0.00           O1-
ATOM   1810  O5'   A B  57      14.940   6.827 -40.580  1.00  0.00           O  
ATOM   1811  C5'   A B  57      14.794   5.767 -41.562  1.00  0.00           C  
ATOM   1812 1H5'   A B  57      14.077   6.091 -42.350  1.00  0.00           H  
ATOM   1813 2H5'   A B  57      14.372   4.848 -41.088  1.00  0.00           H  
ATOM   1814  C4'   A B  57      16.110   5.350 -42.282  1.00  0.00           C  
ATOM   1815  H4'   A B  57      15.889   5.101 -43.342  1.00  0.00           H  
ATOM   1816  O4'   A B  57      17.094   6.432 -42.304  1.00  0.00           O  
ATOM   1817  C1'   A B  57      18.390   5.900 -42.070  1.00  0.00           C  
ATOM   1818  H1'   A B  57      19.041   6.272 -42.894  1.00  0.00           H  
ATOM   1819  N9    A B  57      18.928   6.360 -40.781  1.00  0.00           N  
ATOM   1820  C5    A B  57      20.263   6.879 -39.117  1.00  0.00           C  
ATOM   1821  N7    A B  57      18.996   7.288 -38.732  1.00  0.00           N  
ATOM   1822  C8    A B  57      18.234   6.939 -39.741  1.00  0.00           C  
ATOM   1823  H8    A B  57      17.151   7.077 -39.788  1.00  0.00           H  
ATOM   1824  N1    A B  57      22.600   6.454 -39.122  1.00  0.00           N  
ATOM   1825  C2    A B  57      22.416   5.940 -40.343  1.00  0.00           C  
ATOM   1826  H2    A B  57      23.322   5.566 -40.834  1.00  0.00           H  
ATOM   1827  N3    A B  57      21.298   5.850 -41.069  1.00  0.00           N  
ATOM   1828  C4    A B  57      20.240   6.316 -40.377  1.00  0.00           C  
ATOM   1829  C6    A B  57      21.514   6.946 -38.470  1.00  0.00           C  
ATOM   1830  N6    A B  57      21.652   7.480 -37.247  1.00  0.00           N  
ATOM   1831  H61   A B  57      20.823   7.522 -36.690  1.00  0.00           H  
ATOM   1832  H62   A B  57      22.513   7.347 -36.751  1.00  0.00           H  
ATOM   1833  C2'   A B  57      18.294   4.392 -42.156  1.00  0.00           C  
ATOM   1834  H2'   A B  57      19.024   3.873 -41.500  1.00  0.00           H  
ATOM   1835  O2'   A B  57      18.471   3.954 -43.491  1.00  0.00           O  
ATOM   1836 'HO2   A B  57      18.007   3.104 -43.511  1.00  0.00           H  
ATOM   1837  C3'   A B  57      16.863   4.133 -41.694  1.00  0.00           C  
ATOM   1838  H3'   A B  57      16.775   4.206 -40.585  1.00  0.00           H  
ATOM   1839  O3'   A B  57      16.302   2.912 -42.219  1.00  0.00           O  
ATOM   1840  P     G B  58      16.351   1.537 -41.446  1.00  0.00           P  
ATOM   1841  OP1   G B  58      15.960   0.492 -42.421  1.00  0.00           O  
ATOM   1842  OP2   G B  58      15.556   1.651 -40.210  1.00  0.00           O1-
ATOM   1843  O5'   G B  58      17.893   1.360 -41.081  1.00  0.00           O  
ATOM   1844  C5'   G B  58      18.556   0.151 -41.552  1.00  0.00           C  
ATOM   1845 1H5'   G B  58      18.644   0.188 -42.662  1.00  0.00           H  
ATOM   1846 2H5'   G B  58      17.965  -0.761 -41.289  1.00  0.00           H  
ATOM   1847  C4'   G B  58      19.982  -0.075 -40.991  1.00  0.00           C  
ATOM   1848  H4'   G B  58      20.525  -0.800 -41.635  1.00  0.00           H  
ATOM   1849  O4'   G B  58      20.768   1.155 -40.977  1.00  0.00           O  
ATOM   1850  C1'   G B  58      21.658   1.116 -39.863  1.00  0.00           C  
ATOM   1851  H1'   G B  58      22.689   1.240 -40.264  1.00  0.00           H  
ATOM   1852  N9    G B  58      21.379   2.191 -38.896  1.00  0.00           N  
ATOM   1853  C4    G B  58      22.060   2.458 -37.732  1.00  0.00           C  
ATOM   1854  N2    G B  58      24.311   1.465 -35.310  1.00  0.00           N  
ATOM   1855  H21   G B  58      24.731   0.671 -35.744  1.00  0.00           H  
ATOM   1856  H22   G B  58      24.348   1.561 -34.313  1.00  0.00           H  
ATOM   1857  N3    G B  58      23.105   1.764 -37.240  1.00  0.00           N  
ATOM   1858  C2    G B  58      23.436   2.150 -36.017  1.00  0.00           C  
ATOM   1859  N1    G B  58      22.905   3.254 -35.415  1.00  0.00           N  
ATOM   1860  H1    G B  58      23.294   3.550 -34.533  1.00  0.00           H  
ATOM   1861  C6    G B  58      21.909   4.065 -35.941  1.00  0.00           C  
ATOM   1862  O6    G B  58      21.522   5.067 -35.331  1.00  0.00           O  
ATOM   1863  C5    G B  58      21.436   3.561 -37.184  1.00  0.00           C  
ATOM   1864  N7    G B  58      20.361   3.960 -37.970  1.00  0.00           N  
ATOM   1865  C8    G B  58      20.354   3.104 -38.964  1.00  0.00           C  
ATOM   1866  H8    G B  58      19.623   3.068 -39.775  1.00  0.00           H  
ATOM   1867  C2'   G B  58      21.527  -0.245 -39.219  1.00  0.00           C  
ATOM   1868  H2'   G B  58      21.659  -0.201 -38.119  1.00  0.00           H  
ATOM   1869  O2'   G B  58      22.459  -1.161 -39.769  1.00  0.00           O  
ATOM   1870 'HO2   G B  58      22.354  -1.982 -39.257  1.00  0.00           H  
ATOM   1871  C3'   G B  58      20.086  -0.616 -39.558  1.00  0.00           C  
ATOM   1872  H3'   G B  58      19.363  -0.019 -38.956  1.00  0.00           H  
ATOM   1873  O3'   G B  58      19.790  -2.036 -39.515  1.00  0.00           O  
ATOM   1874  P     G B  59      19.765  -2.741 -38.098  1.00  0.00           P  
ATOM   1875  OP1   G B  59      19.060  -4.036 -38.208  1.00  0.00           O  
ATOM   1876  OP2   G B  59      19.261  -1.774 -37.096  1.00  0.00           O1-
ATOM   1877  O5'   G B  59      21.307  -3.028 -37.813  1.00  0.00           O  
ATOM   1878  C5'   G B  59      21.875  -2.576 -36.555  1.00  0.00           C  
ATOM   1879 1H5'   G B  59      21.247  -2.901 -35.690  1.00  0.00           H  
ATOM   1880 2H5'   G B  59      21.931  -1.465 -36.533  1.00  0.00           H  
ATOM   1881  C4'   G B  59      23.297  -3.099 -36.295  1.00  0.00           C  
ATOM   1882  H4'   G B  59      23.273  -4.198 -36.129  1.00  0.00           H  
ATOM   1883  O4'   G B  59      24.201  -2.838 -37.398  1.00  0.00           O  
ATOM   1884  C1'   G B  59      25.503  -3.061 -36.911  1.00  0.00           C  
ATOM   1885  H1'   G B  59      25.652  -4.154 -37.068  1.00  0.00           H  
ATOM   1886  N9    G B  59      26.548  -2.336 -37.656  1.00  0.00           N  
ATOM   1887  C4    G B  59      27.106  -1.069 -37.554  1.00  0.00           C  
ATOM   1888  N2    G B  59      27.461   2.013 -35.978  1.00  0.00           N  
ATOM   1889  H21   G B  59      26.743   2.035 -35.283  1.00  0.00           H  
ATOM   1890  H22   G B  59      28.048   2.815 -36.079  1.00  0.00           H  
ATOM   1891  N3    G B  59      26.799  -0.104 -36.656  1.00  0.00           N  
ATOM   1892  C2    G B  59      27.575   0.974 -36.784  1.00  0.00           C  
ATOM   1893  N1    G B  59      28.575   1.078 -37.710  1.00  0.00           N  
ATOM   1894  H1    G B  59      29.086   1.940 -37.764  1.00  0.00           H  
ATOM   1895  C6    G B  59      28.905   0.117 -38.652  1.00  0.00           C  
ATOM   1896  O6    G B  59      29.825   0.289 -39.454  1.00  0.00           O  
ATOM   1897  C5    G B  59      28.086  -1.036 -38.536  1.00  0.00           C  
ATOM   1898  N7    G B  59      28.119  -2.227 -39.255  1.00  0.00           N  
ATOM   1899  C8    G B  59      27.186  -2.952 -38.703  1.00  0.00           C  
ATOM   1900  H8    G B  59      26.908  -3.958 -39.020  1.00  0.00           H  
ATOM   1901  C2'   G B  59      25.508  -2.810 -35.409  1.00  0.00           C  
ATOM   1902  H2'   G B  59      26.154  -1.962 -35.102  1.00  0.00           H  
ATOM   1903  O2'   G B  59      25.926  -3.985 -34.735  1.00  0.00           O  
ATOM   1904 'HO2   G B  59      25.780  -3.801 -33.778  1.00  0.00           H  
ATOM   1905  C3'   G B  59      24.032  -2.447 -35.123  1.00  0.00           C  
ATOM   1906  H3'   G B  59      23.894  -1.352 -35.272  1.00  0.00           H  
ATOM   1907  O3'   G B  59      23.471  -2.867 -33.861  1.00  0.00           O  
ATOM   1908  P     C B  60      24.088  -2.369 -32.500  1.00  0.00           P  
ATOM   1909  OP1   C B  60      25.396  -3.043 -32.327  1.00  0.00           O  
ATOM   1910  OP2   C B  60      23.084  -2.523 -31.435  1.00  0.00           O1-
ATOM   1911  O5'   C B  60      24.320  -0.829 -32.765  1.00  0.00           O  
ATOM   1912  C5'   C B  60      25.054  -0.004 -31.827  1.00  0.00           C  
ATOM   1913 1H5'   C B  60      25.961   0.377 -32.350  1.00  0.00           H  
ATOM   1914 2H5'   C B  60      25.422  -0.567 -30.935  1.00  0.00           H  
ATOM   1915  C4'   C B  60      24.275   1.236 -31.319  1.00  0.00           C  
ATOM   1916  H4'   C B  60      25.012   2.002 -30.987  1.00  0.00           H  
ATOM   1917  O4'   C B  60      23.434   1.823 -32.360  1.00  0.00           O  
ATOM   1918  C1'   C B  60      22.082   1.809 -31.923  1.00  0.00           C  
ATOM   1919  H1'   C B  60      21.909   2.815 -31.477  1.00  0.00           H  
ATOM   1920  N1    C B  60      21.160   1.537 -33.044  1.00  0.00           N  
ATOM   1921  C6    C B  60      21.241   0.317 -33.664  1.00  0.00           C  
ATOM   1922  H6    C B  60      22.012  -0.368 -33.299  1.00  0.00           H  
ATOM   1923  C5    C B  60      20.426   0.007 -34.678  1.00  0.00           C  
ATOM   1924  H5    C B  60      20.456  -0.956 -35.178  1.00  0.00           H  
ATOM   1925  C2    C B  60      20.208   2.472 -33.449  1.00  0.00           C  
ATOM   1926  O2    C B  60      20.135   3.558 -32.848  1.00  0.00           O  
ATOM   1927  N3    C B  60      19.395   2.177 -34.493  1.00  0.00           N  
ATOM   1928  C4    C B  60      19.491   0.989 -35.110  1.00  0.00           C  
ATOM   1929  N4    C B  60      18.712   0.722 -36.151  1.00  0.00           N  
ATOM   1930  H41   C B  60      18.789  -0.183 -36.606  1.00  0.00           H  
ATOM   1931  H42   C B  60      18.148   1.439 -36.548  1.00  0.00           H  
ATOM   1932  C2'   C B  60      21.978   0.775 -30.821  1.00  0.00           C  
ATOM   1933  H2'   C B  60      21.907  -0.262 -31.216  1.00  0.00           H  
ATOM   1934  O2'   C B  60      20.918   1.049 -29.929  1.00  0.00           O  
ATOM   1935 'HO2   C B  60      21.316   1.613 -29.250  1.00  0.00           H  
ATOM   1936  C3'   C B  60      23.319   0.969 -30.130  1.00  0.00           C  
ATOM   1937  H3'   C B  60      23.601  -0.007 -29.659  1.00  0.00           H  
ATOM   1938  O3'   C B  60      23.300   2.071 -29.179  1.00  0.00           O  
ATOM   1939  P     U B  61      24.194   1.938 -27.887  1.00  0.00           P  
ATOM   1940  OP1   U B  61      25.582   1.669 -28.318  1.00  0.00           O  
ATOM   1941  OP2   U B  61      23.552   0.987 -26.958  1.00  0.00           O1-
ATOM   1942  O5'   U B  61      24.067   3.393 -27.278  1.00  0.00           O  
ATOM   1943  C5'   U B  61      24.857   4.491 -27.796  1.00  0.00           C  
ATOM   1944 1H5'   U B  61      24.180   5.313 -28.119  1.00  0.00           H  
ATOM   1945 2H5'   U B  61      25.462   4.200 -28.688  1.00  0.00           H  
ATOM   1946  C4'   U B  61      25.828   5.056 -26.748  1.00  0.00           C  
ATOM   1947  H4'   U B  61      25.278   5.618 -25.964  1.00  0.00           H  
ATOM   1948  O4'   U B  61      26.562   3.981 -26.082  1.00  0.00           O  
ATOM   1949  C1'   U B  61      27.896   4.405 -25.857  1.00  0.00           C  
ATOM   1950  H1'   U B  61      28.098   4.245 -24.771  1.00  0.00           H  
ATOM   1951  N1    U B  61      28.861   3.638 -26.701  1.00  0.00           N  
ATOM   1952  C6    U B  61      28.457   2.977 -27.846  1.00  0.00           C  
ATOM   1953  H6    U B  61      27.391   3.037 -28.079  1.00  0.00           H  
ATOM   1954  C2    U B  61      30.172   3.599 -26.297  1.00  0.00           C  
ATOM   1955  O2    U B  61      30.565   4.133 -25.269  1.00  0.00           O  
ATOM   1956  N3    U B  61      31.013   2.886 -27.106  1.00  0.00           N  
ATOM   1957  H3    U B  61      31.978   2.929 -26.850  1.00  0.00           H  
ATOM   1958  C4    U B  61      30.677   2.161 -28.228  1.00  0.00           C  
ATOM   1959  O4    U B  61      31.525   1.469 -28.786  1.00  0.00           O  
ATOM   1960  C5    U B  61      29.300   2.259 -28.604  1.00  0.00           C  
ATOM   1961  H5    U B  61      28.951   1.712 -29.476  1.00  0.00           H  
ATOM   1962  C2'   U B  61      27.930   5.898 -26.150  1.00  0.00           C  
ATOM   1963  H2'   U B  61      28.937   6.257 -26.455  1.00  0.00           H  
ATOM   1964  O2'   U B  61      27.467   6.610 -25.014  1.00  0.00           O  
ATOM   1965 'HO2   U B  61      27.884   7.489 -24.988  1.00  0.00           H  
ATOM   1966  C3'   U B  61      26.930   5.964 -27.301  1.00  0.00           C  
ATOM   1967  H3'   U B  61      27.338   5.448 -28.196  1.00  0.00           H  
ATOM   1968  O3'   U B  61      26.394   7.265 -27.626  1.00  0.00           O  
ATOM   1969  P     C B  62      27.304   8.291 -28.415  1.00  0.00           P  
ATOM   1970  OP1   C B  62      28.446   8.646 -27.553  1.00  0.00           O  
ATOM   1971  OP2   C B  62      26.401   9.382 -28.839  1.00  0.00           O1-
ATOM   1972  O5'   C B  62      27.764   7.461 -29.684  1.00  0.00           O  
ATOM   1973  C5'   C B  62      29.122   6.968 -29.828  1.00  0.00           C  
ATOM   1974 1H5'   C B  62      29.555   6.670 -28.844  1.00  0.00           H  
ATOM   1975 2H5'   C B  62      29.775   7.775 -30.238  1.00  0.00           H  
ATOM   1976  C4'   C B  62      29.231   5.736 -30.763  1.00  0.00           C  
ATOM   1977  H4'   C B  62      30.202   5.218 -30.606  1.00  0.00           H  
ATOM   1978  O4'   C B  62      28.159   4.772 -30.480  1.00  0.00           O  
ATOM   1979  C1'   C B  62      27.612   4.284 -31.704  1.00  0.00           C  
ATOM   1980  H1'   C B  62      27.619   3.172 -31.622  1.00  0.00           H  
ATOM   1981  N1    C B  62      26.209   4.746 -31.960  1.00  0.00           N  
ATOM   1982  C6    C B  62      25.557   5.537 -31.037  1.00  0.00           C  
ATOM   1983  H6    C B  62      26.141   5.837 -30.162  1.00  0.00           H  
ATOM   1984  C5    C B  62      24.286   5.924 -31.217  1.00  0.00           C  
ATOM   1985  H5    C B  62      23.760   6.543 -30.493  1.00  0.00           H  
ATOM   1986  C2    C B  62      25.515   4.309 -33.092  1.00  0.00           C  
ATOM   1987  O2    C B  62      26.058   3.521 -33.880  1.00  0.00           O  
ATOM   1988  N3    C B  62      24.265   4.758 -33.323  1.00  0.00           N  
ATOM   1989  C4    C B  62      23.632   5.502 -32.411  1.00  0.00           C  
ATOM   1990  N4    C B  62      22.361   5.826 -32.640  1.00  0.00           N  
ATOM   1991  H41   C B  62      21.739   6.030 -31.894  1.00  0.00           H  
ATOM   1992  H42   C B  62      21.952   5.496 -33.498  1.00  0.00           H  
ATOM   1993  C2'   C B  62      28.564   4.708 -32.804  1.00  0.00           C  
ATOM   1994  H2'   C B  62      28.056   4.879 -33.775  1.00  0.00           H  
ATOM   1995  O2'   C B  62      29.586   3.743 -32.977  1.00  0.00           O  
ATOM   1996 'HO2   C B  62      30.253   4.176 -33.538  1.00  0.00           H  
ATOM   1997  C3'   C B  62      29.110   6.030 -32.270  1.00  0.00           C  
ATOM   1998  H3'   C B  62      28.349   6.839 -32.362  1.00  0.00           H  
ATOM   1999  O3'   C B  62      30.389   6.434 -32.823  1.00  0.00           O  
ATOM   2000  P     U B  63      30.471   6.860 -34.344  1.00  0.00           P  
ATOM   2001  OP1   U B  63      31.727   7.586 -34.609  1.00  0.00           O  
ATOM   2002  OP2   U B  63      29.179   7.463 -34.742  1.00  0.00           O1-
ATOM   2003  O5'   U B  63      30.553   5.441 -35.042  1.00  0.00           O  
ATOM   2004  C5'   U B  63      31.358   5.180 -36.214  1.00  0.00           C  
ATOM   2005 1H5'   U B  63      31.983   4.284 -36.004  1.00  0.00           H  
ATOM   2006 2H5'   U B  63      32.071   6.008 -36.446  1.00  0.00           H  
ATOM   2007  C4'   U B  63      30.544   4.883 -37.496  1.00  0.00           C  
ATOM   2008  H4'   U B  63      31.178   4.303 -38.203  1.00  0.00           H  
ATOM   2009  O4'   U B  63      29.328   4.085 -37.242  1.00  0.00           O  
ATOM   2010  C1'   U B  63      28.315   4.497 -38.165  1.00  0.00           C  
ATOM   2011  H1'   U B  63      27.994   3.587 -38.726  1.00  0.00           H  
ATOM   2012  N1    U B  63      27.148   5.125 -37.479  1.00  0.00           N  
ATOM   2013  C6    U B  63      27.301   5.740 -36.258  1.00  0.00           C  
ATOM   2014  H6    U B  63      28.301   5.679 -35.830  1.00  0.00           H  
ATOM   2015  C2    U B  63      25.937   5.164 -38.135  1.00  0.00           C  
ATOM   2016  O2    U B  63      25.771   4.672 -39.243  1.00  0.00           O  
ATOM   2017  N3    U B  63      24.933   5.816 -37.467  1.00  0.00           N  
ATOM   2018  H3    U B  63      24.071   5.921 -37.992  1.00  0.00           H  
ATOM   2019  C4    U B  63      25.045   6.524 -36.290  1.00  0.00           C  
ATOM   2020  O4    U B  63      24.113   7.220 -35.897  1.00  0.00           O  
ATOM   2021  C5    U B  63      26.317   6.414 -35.651  1.00  0.00           C  
ATOM   2022  H5    U B  63      26.496   6.955 -34.724  1.00  0.00           H  
ATOM   2023  C2'   U B  63      28.978   5.453 -39.141  1.00  0.00           C  
ATOM   2024  H2'   U B  63      28.264   6.197 -39.544  1.00  0.00           H  
ATOM   2025  O2'   U B  63      29.585   4.739 -40.200  1.00  0.00           O  
ATOM   2026 'HO2   U B  63      30.245   5.340 -40.569  1.00  0.00           H  
ATOM   2027  C3'   U B  63      30.036   6.111 -38.271  1.00  0.00           C  
ATOM   2028  H3'   U B  63      29.575   6.785 -37.510  1.00  0.00           H  
ATOM   2029  O3'   U B  63      31.110   6.740 -39.020  1.00  0.00           O  
ATOM   2030  P     C B  64      31.017   8.299 -39.285  1.00  0.00           P  
ATOM   2031  OP1   C B  64      32.202   8.755 -40.040  1.00  0.00           O  
ATOM   2032  OP2   C B  64      30.734   8.984 -38.014  1.00  0.00           O1-
ATOM   2033  O5'   C B  64      29.765   8.430 -40.238  1.00  0.00           O  
ATOM   2034  C5'   C B  64      29.888   8.045 -41.633  1.00  0.00           C  
ATOM   2035 1H5'   C B  64      30.329   7.025 -41.730  1.00  0.00           H  
ATOM   2036 2H5'   C B  64      30.559   8.749 -42.174  1.00  0.00           H  
ATOM   2037  C4'   C B  64      28.535   8.023 -42.373  1.00  0.00           C  
ATOM   2038  H4'   C B  64      28.651   7.553 -43.374  1.00  0.00           H  
ATOM   2039  O4'   C B  64      27.555   7.238 -41.619  1.00  0.00           O  
ATOM   2040  C1'   C B  64      26.274   7.851 -41.737  1.00  0.00           C  
ATOM   2041  H1'   C B  64      25.570   7.056 -42.076  1.00  0.00           H  
ATOM   2042  N1    C B  64      25.787   8.457 -40.457  1.00  0.00           N  
ATOM   2043  C6    C B  64      26.612   8.543 -39.355  1.00  0.00           C  
ATOM   2044  H6    C B  64      27.621   8.146 -39.477  1.00  0.00           H  
ATOM   2045  C5    C B  64      26.188   9.089 -38.206  1.00  0.00           C  
ATOM   2046  H5    C B  64      26.825   9.154 -37.325  1.00  0.00           H  
ATOM   2047  C2    C B  64      24.492   8.964 -40.381  1.00  0.00           C  
ATOM   2048  O2    C B  64      23.744   8.874 -41.364  1.00  0.00           O  
ATOM   2049  N3    C B  64      24.067   9.560 -39.249  1.00  0.00           N  
ATOM   2050  C4    C B  64      24.861   9.609 -38.174  1.00  0.00           C  
ATOM   2051  N4    C B  64      24.376  10.160 -37.067  1.00  0.00           N  
ATOM   2052  H41   C B  64      24.783   9.941 -36.186  1.00  0.00           H  
ATOM   2053  H42   C B  64      23.410  10.438 -37.085  1.00  0.00           H  
ATOM   2054  C2'   C B  64      26.412   8.899 -42.818  1.00  0.00           C  
ATOM   2055  H2'   C B  64      25.684   9.725 -42.714  1.00  0.00           H  
ATOM   2056  O2'   C B  64      26.283   8.314 -44.100  1.00  0.00           O  
ATOM   2057 'HO2   C B  64      26.616   8.970 -44.725  1.00  0.00           H  
ATOM   2058  C3'   C B  64      27.830   9.374 -42.569  1.00  0.00           C  
ATOM   2059  H3'   C B  64      27.921   9.888 -41.584  1.00  0.00           H  
ATOM   2060  O3'   C B  64      28.396  10.132 -43.667  1.00  0.00           O  
ATOM   2061  P     C B  65      28.222  11.711 -43.633  1.00  0.00           P  
ATOM   2062  OP1   C B  65      29.434  12.349 -44.174  1.00  0.00           O  
ATOM   2063  OP2   C B  65      27.772  12.114 -42.281  1.00  0.00           O1-
ATOM   2064  O5'   C B  65      27.011  12.007 -44.588  1.00  0.00           O  
ATOM   2065  C5'   C B  65      26.661  11.341 -45.808  1.00  0.00           C  
ATOM   2066 1H5'   C B  65      26.997  10.280 -45.825  1.00  0.00           H  
ATOM   2067 2H5'   C B  65      27.163  11.854 -46.661  1.00  0.00           H  
ATOM   2068  C4'   C B  65      25.134  11.398 -46.025  1.00  0.00           C  
ATOM   2069  H4'   C B  65      24.844  10.860 -46.953  1.00  0.00           H  
ATOM   2070  O4'   C B  65      24.429  10.764 -44.912  1.00  0.00           O  
ATOM   2071  C1'   C B  65      23.291  11.542 -44.537  1.00  0.00           C  
ATOM   2072  H1'   C B  65      22.420  10.852 -44.633  1.00  0.00           H  
ATOM   2073  N1    C B  65      23.350  12.036 -43.121  1.00  0.00           N  
ATOM   2074  C6    C B  65      24.555  12.042 -42.456  1.00  0.00           C  
ATOM   2075  H6    C B  65      25.417  11.690 -43.020  1.00  0.00           H  
ATOM   2076  C5    C B  65      24.661  12.430 -41.182  1.00  0.00           C  
ATOM   2077  H5    C B  65      25.613  12.408 -40.655  1.00  0.00           H  
ATOM   2078  C2    C B  65      22.211  12.508 -42.459  1.00  0.00           C  
ATOM   2079  O2    C B  65      21.125  12.538 -43.057  1.00  0.00           O  
ATOM   2080  N3    C B  65      22.301  12.920 -41.171  1.00  0.00           N  
ATOM   2081  C4    C B  65      23.478  12.862 -40.528  1.00  0.00           C  
ATOM   2082  N4    C B  65      23.529  13.213 -39.245  1.00  0.00           N  
ATOM   2083  H41   C B  65      24.306  12.976 -38.676  1.00  0.00           H  
ATOM   2084  H42   C B  65      22.706  13.596 -38.811  1.00  0.00           H  
ATOM   2085  C2'   C B  65      23.141  12.659 -45.558  1.00  0.00           C  
ATOM   2086  H2'   C B  65      22.782  13.603 -45.096  1.00  0.00           H  
ATOM   2087  O2'   C B  65      22.272  12.275 -46.609  1.00  0.00           O  
ATOM   2088 'HO2   C B  65      22.717  12.614 -47.402  1.00  0.00           H  
ATOM   2089  C3'   C B  65      24.568  12.827 -46.082  1.00  0.00           C  
ATOM   2090  H3'   C B  65      25.165  13.470 -45.397  1.00  0.00           H  
ATOM   2091  O3'   C B  65      24.607  13.324 -47.434  1.00  0.00           O  
ATOM   2092 'HO3   C B  65      25.528  13.568 -47.665  1.00  0.00           H  
TER    2093        C B  65 
ATOM   2094  C5'   U C  66      27.164  13.313 -49.739  1.00  0.00           C  
ATOM   2095 1H5'   U C  66      26.524  13.659 -50.586  1.00  0.00           H  
ATOM   2096 2H5'   U C  66      26.769  12.312 -49.452  1.00  0.00           H  
ATOM   2097  P     U C  66      26.641  15.712 -48.746  1.00  0.00           P  
ATOM   2098  OP1   U C  66      25.580  15.817 -49.767  1.00  0.00           O  
ATOM   2099  OP2   U C  66      26.385  16.308 -47.428  1.00  0.00           O1-
ATOM   2100  O5'   U C  66      27.070  14.201 -48.586  1.00  0.00           O  
ATOM   2101  OP3   U C  66      27.885  16.424 -49.330  1.00  0.00           O  
ATOM   2102 3HOP   U C  66      28.442  15.746 -49.754  1.00  0.00           H  
ATOM   2103  C4'   U C  66      28.592  13.084 -50.304  1.00  0.00           C  
ATOM   2104  H4'   U C  66      28.529  12.847 -51.387  1.00  0.00           H  
ATOM   2105  O4'   U C  66      29.429  14.276 -50.174  1.00  0.00           O  
ATOM   2106  C1'   U C  66      30.769  13.880 -49.947  1.00  0.00           C  
ATOM   2107  H1'   U C  66      31.373  14.367 -50.749  1.00  0.00           H  
ATOM   2108  N1    U C  66      31.230  14.278 -48.588  1.00  0.00           N  
ATOM   2109  C6    U C  66      30.394  14.167 -47.492  1.00  0.00           C  
ATOM   2110  H6    U C  66      29.353  13.913 -47.706  1.00  0.00           H  
ATOM   2111  C2    U C  66      32.552  14.623 -48.433  1.00  0.00           C  
ATOM   2112  O2    U C  66      33.343  14.682 -49.371  1.00  0.00           O  
ATOM   2113  N3    U C  66      32.921  14.919 -47.150  1.00  0.00           N  
ATOM   2114  H3    U C  66      33.920  15.008 -47.010  1.00  0.00           H  
ATOM   2115  C4    U C  66      32.162  14.791 -46.009  1.00  0.00           C  
ATOM   2116  O4    U C  66      32.660  15.054 -44.915  1.00  0.00           O  
ATOM   2117  C5    U C  66      30.808  14.400 -46.239  1.00  0.00           C  
ATOM   2118  H5    U C  66      30.141  14.292 -45.385  1.00  0.00           H  
ATOM   2119  C2'   U C  66      30.828  12.373 -50.132  1.00  0.00           C  
ATOM   2120  H2'   U C  66      31.613  11.913 -49.492  1.00  0.00           H  
ATOM   2121  O2'   U C  66      31.058  12.036 -51.492  1.00  0.00           O  
ATOM   2122 'HO2   U C  66      31.004  11.055 -51.532  1.00  0.00           H  
ATOM   2123  C3'   U C  66      29.424  11.953 -49.670  1.00  0.00           C  
ATOM   2124  H3'   U C  66      29.330  12.041 -48.566  1.00  0.00           H  
ATOM   2125  O3'   U C  66      28.943  10.660 -50.105  1.00  0.00           O  
ATOM   2126  P     C C  67      29.863   9.379 -49.973  1.00  0.00           P  
ATOM   2127  OP1   C C  67      30.772   9.395 -51.144  1.00  0.00           O  
ATOM   2128  OP2   C C  67      29.001   8.189 -49.808  1.00  0.00           O1-
ATOM   2129  O5'   C C  67      30.692   9.652 -48.652  1.00  0.00           O  
ATOM   2130  C5'   C C  67      31.886   8.905 -48.303  1.00  0.00           C  
ATOM   2131 1H5'   C C  67      32.204   8.199 -49.107  1.00  0.00           H  
ATOM   2132 2H5'   C C  67      31.652   8.282 -47.411  1.00  0.00           H  
ATOM   2133  C4'   C C  67      33.118   9.781 -47.943  1.00  0.00           C  
ATOM   2134  H4'   C C  67      33.585  10.166 -48.875  1.00  0.00           H  
ATOM   2135  O4'   C C  67      32.772  10.955 -47.138  1.00  0.00           O  
ATOM   2136  C1'   C C  67      33.879  11.296 -46.294  1.00  0.00           C  
ATOM   2137  H1'   C C  67      34.220  12.297 -46.640  1.00  0.00           H  
ATOM   2138  N1    C C  67      33.527  11.382 -44.842  1.00  0.00           N  
ATOM   2139  C6    C C  67      32.290  10.949 -44.411  1.00  0.00           C  
ATOM   2140  H6    C C  67      31.590  10.609 -45.182  1.00  0.00           H  
ATOM   2141  C5    C C  67      31.957  10.977 -43.114  1.00  0.00           C  
ATOM   2142  H5    C C  67      30.981  10.653 -42.760  1.00  0.00           H  
ATOM   2143  C2    C C  67      34.431  11.907 -43.910  1.00  0.00           C  
ATOM   2144  O2    C C  67      35.537  12.321 -44.292  1.00  0.00           O  
ATOM   2145  N3    C C  67      34.103  11.948 -42.598  1.00  0.00           N  
ATOM   2146  C4    C C  67      32.912  11.479 -42.191  1.00  0.00           C  
ATOM   2147  N4    C C  67      32.662  11.424 -40.886  1.00  0.00           N  
ATOM   2148  H41   C C  67      32.199  10.594 -40.552  1.00  0.00           H  
ATOM   2149  H42   C C  67      33.368  11.781 -40.278  1.00  0.00           H  
ATOM   2150  C2'   C C  67      34.984  10.278 -46.564  1.00  0.00           C  
ATOM   2151  H2'   C C  67      35.549   9.995 -45.648  1.00  0.00           H  
ATOM   2152  O2'   C C  67      35.883  10.755 -47.548  1.00  0.00           O  
ATOM   2153 'HO2   C C  67      36.269   9.948 -47.918  1.00  0.00           H  
ATOM   2154  C3'   C C  67      34.200   9.085 -47.097  1.00  0.00           C  
ATOM   2155  H3'   C C  67      33.659   8.573 -46.267  1.00  0.00           H  
ATOM   2156  O3'   C C  67      34.985   8.181 -47.913  1.00  0.00           O  
ATOM   2157  P     U C  68      35.569   6.862 -47.259  1.00  0.00           P  
ATOM   2158  OP1   U C  68      36.253   6.076 -48.310  1.00  0.00           O  
ATOM   2159  OP2   U C  68      34.498   6.192 -46.494  1.00  0.00           O1-
ATOM   2160  O5'   U C  68      36.657   7.425 -46.252  1.00  0.00           O  
ATOM   2161  C5'   U C  68      36.893   6.731 -44.996  1.00  0.00           C  
ATOM   2162 1H5'   U C  68      37.140   5.658 -45.174  1.00  0.00           H  
ATOM   2163 2H5'   U C  68      35.980   6.768 -44.357  1.00  0.00           H  
ATOM   2164  C4'   U C  68      38.060   7.351 -44.199  1.00  0.00           C  
ATOM   2165  H4'   U C  68      38.995   7.286 -44.796  1.00  0.00           H  
ATOM   2166  O4'   U C  68      37.816   8.768 -43.940  1.00  0.00           O  
ATOM   2167  C1'   U C  68      38.481   9.143 -42.745  1.00  0.00           C  
ATOM   2168  H1'   U C  68      39.243   9.900 -43.045  1.00  0.00           H  
ATOM   2169  N1    U C  68      37.530   9.699 -41.753  1.00  0.00           N  
ATOM   2170  C6    U C  68      36.253   9.196 -41.636  1.00  0.00           C  
ATOM   2171  H6    U C  68      35.968   8.465 -42.397  1.00  0.00           H  
ATOM   2172  C2    U C  68      38.008  10.620 -40.855  1.00  0.00           C  
ATOM   2173  O2    U C  68      39.175  10.992 -40.837  1.00  0.00           O  
ATOM   2174  N3    U C  68      37.079  11.100 -39.980  1.00  0.00           N  
ATOM   2175  H3    U C  68      37.395  11.858 -39.384  1.00  0.00           H  
ATOM   2176  C4    U C  68      35.762  10.741 -39.874  1.00  0.00           C  
ATOM   2177  O4    U C  68      35.024  11.357 -39.108  1.00  0.00           O  
ATOM   2178  C5    U C  68      35.381   9.653 -40.725  1.00  0.00           C  
ATOM   2179  H5    U C  68      34.351   9.307 -40.696  1.00  0.00           H  
ATOM   2180  C2'   U C  68      39.193   7.917 -42.209  1.00  0.00           C  
ATOM   2181  H2'   U C  68      39.194   7.892 -41.096  1.00  0.00           H  
ATOM   2182  O2'   U C  68      40.522   7.837 -42.691  1.00  0.00           O  
ATOM   2183 'HO2   U C  68      40.724   6.892 -42.645  1.00  0.00           H  
ATOM   2184  C3'   U C  68      38.351   6.787 -42.788  1.00  0.00           C  
ATOM   2185  H3'   U C  68      37.369   6.711 -42.267  1.00  0.00           H  
ATOM   2186  O3'   U C  68      39.041   5.516 -42.851  1.00  0.00           O  
ATOM   2187  P     C C  69      38.959   4.543 -41.594  1.00  0.00           P  
ATOM   2188  OP1   C C  69      40.078   3.581 -41.695  1.00  0.00           O  
ATOM   2189  OP2   C C  69      37.588   3.998 -41.514  1.00  0.00           O1-
ATOM   2190  O5'   C C  69      39.219   5.510 -40.364  1.00  0.00           O  
ATOM   2191  C5'   C C  69      38.458   5.388 -39.138  1.00  0.00           C  
ATOM   2192 1H5'   C C  69      38.716   4.429 -38.631  1.00  0.00           H  
ATOM   2193 2H5'   C C  69      37.360   5.385 -39.335  1.00  0.00           H  
ATOM   2194  C4'   C C  69      38.789   6.536 -38.164  1.00  0.00           C  
ATOM   2195  H4'   C C  69      39.876   6.768 -38.220  1.00  0.00           H  
ATOM   2196  O4'   C C  69      38.054   7.756 -38.500  1.00  0.00           O  
ATOM   2197  C1'   C C  69      37.925   8.548 -37.314  1.00  0.00           C  
ATOM   2198  H1'   C C  69      38.554   9.452 -37.492  1.00  0.00           H  
ATOM   2199  N1    C C  69      36.523   8.970 -37.027  1.00  0.00           N  
ATOM   2200  C6    C C  69      35.474   8.226 -37.511  1.00  0.00           C  
ATOM   2201  H6    C C  69      35.743   7.366 -38.131  1.00  0.00           H  
ATOM   2202  C5    C C  69      34.204   8.573 -37.262  1.00  0.00           C  
ATOM   2203  H5    C C  69      33.360   8.005 -37.645  1.00  0.00           H  
ATOM   2204  C2    C C  69      36.268  10.074 -36.209  1.00  0.00           C  
ATOM   2205  O2    C C  69      37.222  10.716 -35.745  1.00  0.00           O  
ATOM   2206  N3    C C  69      34.994  10.429 -35.929  1.00  0.00           N  
ATOM   2207  C4    C C  69      33.970   9.721 -36.449  1.00  0.00           C  
ATOM   2208  N4    C C  69      32.723  10.093 -36.184  1.00  0.00           N  
ATOM   2209  H41   C C  69      31.955   9.580 -36.591  1.00  0.00           H  
ATOM   2210  H42   C C  69      32.552  10.557 -35.320  1.00  0.00           H  
ATOM   2211  C2'   C C  69      38.527   7.755 -36.158  1.00  0.00           C  
ATOM   2212  H2'   C C  69      37.952   7.861 -35.212  1.00  0.00           H  
ATOM   2213  O2'   C C  69      39.875   8.122 -35.935  1.00  0.00           O  
ATOM   2214 'HO2   C C  69      40.242   7.362 -35.463  1.00  0.00           H  
ATOM   2215  C3'   C C  69      38.451   6.323 -36.679  1.00  0.00           C  
ATOM   2216  H3'   C C  69      37.400   5.950 -36.654  1.00  0.00           H  
ATOM   2217  O3'   C C  69      39.396   5.419 -36.053  1.00  0.00           O  
ATOM   2218  P     U C  70      38.880   4.510 -34.862  1.00  0.00           P  
ATOM   2219  OP1   U C  70      39.995   3.632 -34.443  1.00  0.00           O  
ATOM   2220  OP2   U C  70      37.613   3.871 -35.269  1.00  0.00           O1-
ATOM   2221  O5'   U C  70      38.590   5.585 -33.725  1.00  0.00           O  
ATOM   2222  C5'   U C  70      39.651   5.887 -32.780  1.00  0.00           C  
ATOM   2223 1H5'   U C  70      40.574   6.194 -33.324  1.00  0.00           H  
ATOM   2224 2H5'   U C  70      39.899   4.982 -32.175  1.00  0.00           H  
ATOM   2225  C4'   U C  70      39.319   7.025 -31.784  1.00  0.00           C  
ATOM   2226  H4'   U C  70      40.265   7.421 -31.355  1.00  0.00           H  
ATOM   2227  O4'   U C  70      38.648   8.146 -32.424  1.00  0.00           O  
ATOM   2228  C1'   U C  70      37.932   8.867 -31.439  1.00  0.00           C  
ATOM   2229  H1'   U C  70      38.512   9.810 -31.310  1.00  0.00           H  
ATOM   2230  N1    U C  70      36.542   9.172 -31.865  1.00  0.00           N  
ATOM   2231  C6    U C  70      35.829   8.323 -32.686  1.00  0.00           C  
ATOM   2232  H6    U C  70      36.376   7.433 -33.018  1.00  0.00           H  
ATOM   2233  C2    U C  70      35.969  10.317 -31.363  1.00  0.00           C  
ATOM   2234  O2    U C  70      36.553  11.072 -30.593  1.00  0.00           O  
ATOM   2235  N3    U C  70      34.711  10.575 -31.813  1.00  0.00           N  
ATOM   2236  H3    U C  70      34.274  11.404 -31.426  1.00  0.00           H  
ATOM   2237  C4    U C  70      33.968   9.844 -32.704  1.00  0.00           C  
ATOM   2238  O4    U C  70      32.899  10.299 -33.107  1.00  0.00           O  
ATOM   2239  C5    U C  70      34.584   8.612 -33.111  1.00  0.00           C  
ATOM   2240  H5    U C  70      34.045   7.986 -33.820  1.00  0.00           H  
ATOM   2241  C2'   U C  70      37.987   8.082 -30.131  1.00  0.00           C  
ATOM   2242  H2'   U C  70      36.995   8.015 -29.634  1.00  0.00           H  
ATOM   2243  O2'   U C  70      38.919   8.670 -29.240  1.00  0.00           O  
ATOM   2244 'HO2   U C  70      38.889   8.103 -28.446  1.00  0.00           H  
ATOM   2245  C3'   U C  70      38.434   6.683 -30.582  1.00  0.00           C  
ATOM   2246  H3'   U C  70      37.573   6.105 -30.987  1.00  0.00           H  
ATOM   2247  O3'   U C  70      39.189   5.917 -29.609  1.00  0.00           O  
ATOM   2248  P     G C  71      38.453   5.336 -28.335  1.00  0.00           P  
ATOM   2249  OP1   G C  71      39.339   4.339 -27.694  1.00  0.00           O  
ATOM   2250  OP2   G C  71      37.094   4.903 -28.721  1.00  0.00           O1-
ATOM   2251  O5'   G C  71      38.356   6.615 -27.391  1.00  0.00           O  
ATOM   2252  C5'   G C  71      37.446   6.590 -26.255  1.00  0.00           C  
ATOM   2253 1H5'   G C  71      37.956   6.135 -25.375  1.00  0.00           H  
ATOM   2254 2H5'   G C  71      36.533   5.980 -26.462  1.00  0.00           H  
ATOM   2255  C4'   G C  71      36.957   7.997 -25.850  1.00  0.00           C  
ATOM   2256  H4'   G C  71      37.812   8.650 -25.574  1.00  0.00           H  
ATOM   2257  O4'   G C  71      36.272   8.626 -26.959  1.00  0.00           O  
ATOM   2258  C1'   G C  71      35.335   9.579 -26.476  1.00  0.00           C  
ATOM   2259  H1'   G C  71      35.851  10.560 -26.580  1.00  0.00           H  
ATOM   2260  N9    G C  71      34.110   9.619 -27.330  1.00  0.00           N  
ATOM   2261  C4    G C  71      32.891  10.263 -27.163  1.00  0.00           C  
ATOM   2262  N2    G C  71      30.755  12.247 -25.304  1.00  0.00           N  
ATOM   2263  H21   G C  71      31.269  12.351 -24.459  1.00  0.00           H  
ATOM   2264  H22   G C  71      29.901  12.761 -25.435  1.00  0.00           H  
ATOM   2265  N3    G C  71      32.511  11.017 -26.111  1.00  0.00           N  
ATOM   2266  C2    G C  71      31.278  11.492 -26.247  1.00  0.00           C  
ATOM   2267  N1    G C  71      30.526  11.347 -27.382  1.00  0.00           N  
ATOM   2268  H1    G C  71      29.573  11.658 -27.378  1.00  0.00           H  
ATOM   2269  C6    G C  71      30.896  10.607 -28.496  1.00  0.00           C  
ATOM   2270  O6    G C  71      30.167  10.548 -29.490  1.00  0.00           O  
ATOM   2271  C5    G C  71      32.187  10.027 -28.336  1.00  0.00           C  
ATOM   2272  N7    G C  71      32.926   9.241 -29.211  1.00  0.00           N  
ATOM   2273  C8    G C  71      34.051   9.029 -28.577  1.00  0.00           C  
ATOM   2274  H8    G C  71      34.884   8.434 -28.959  1.00  0.00           H  
ATOM   2275  C2'   G C  71      35.097   9.303 -24.986  1.00  0.00           C  
ATOM   2276  H2'   G C  71      34.026   9.104 -24.768  1.00  0.00           H  
ATOM   2277  O2'   G C  71      35.550  10.405 -24.216  1.00  0.00           O  
ATOM   2278 'HO2   G C  71      35.439  10.172 -23.278  1.00  0.00           H  
ATOM   2279  C3'   G C  71      35.931   8.029 -24.712  1.00  0.00           C  
ATOM   2280  H3'   G C  71      35.278   7.141 -24.884  1.00  0.00           H  
ATOM   2281  O3'   G C  71      36.611   7.984 -23.434  1.00  0.00           O  
ATOM   2282  P     G C  72      36.164   7.043 -22.252  1.00  0.00           P  
ATOM   2283  OP1   G C  72      37.357   6.725 -21.433  1.00  0.00           O  
ATOM   2284  OP2   G C  72      35.382   5.909 -22.784  1.00  0.00           O1-
ATOM   2285  O5'   G C  72      35.214   8.007 -21.427  1.00  0.00           O  
ATOM   2286  C5'   G C  72      35.795   8.913 -20.453  1.00  0.00           C  
ATOM   2287 1H5'   G C  72      36.815   9.246 -20.762  1.00  0.00           H  
ATOM   2288 2H5'   G C  72      35.894   8.390 -19.475  1.00  0.00           H  
ATOM   2289  C4'   G C  72      34.966  10.195 -20.230  1.00  0.00           C  
ATOM   2290  H4'   G C  72      35.608  10.975 -19.768  1.00  0.00           H  
ATOM   2291  O4'   G C  72      34.488  10.742 -21.498  1.00  0.00           O  
ATOM   2292  C1'   G C  72      33.182  11.279 -21.308  1.00  0.00           C  
ATOM   2293  H1'   G C  72      33.191  12.321 -21.700  1.00  0.00           H  
ATOM   2294  N9    G C  72      32.159  10.490 -22.020  1.00  0.00           N  
ATOM   2295  C4    G C  72      30.875  10.879 -22.326  1.00  0.00           C  
ATOM   2296  N2    G C  72      28.249  13.135 -22.088  1.00  0.00           N  
ATOM   2297  H21   G C  72      28.649  13.852 -21.533  1.00  0.00           H  
ATOM   2298  H22   G C  72      27.254  13.097 -22.215  1.00  0.00           H  
ATOM   2299  N3    G C  72      30.304  12.074 -22.049  1.00  0.00           N  
ATOM   2300  C2    G C  72      29.009  12.093 -22.366  1.00  0.00           C  
ATOM   2301  N1    G C  72      28.380  11.067 -23.006  1.00  0.00           N  
ATOM   2302  H1    G C  72      27.403  11.168 -23.235  1.00  0.00           H  
ATOM   2303  C6    G C  72      28.955   9.862 -23.368  1.00  0.00           C  
ATOM   2304  O6    G C  72      28.301   9.001 -23.959  1.00  0.00           O  
ATOM   2305  C5    G C  72      30.310   9.792 -22.968  1.00  0.00           C  
ATOM   2306  N7    G C  72      31.212   8.749 -23.072  1.00  0.00           N  
ATOM   2307  C8    G C  72      32.294   9.199 -22.492  1.00  0.00           C  
ATOM   2308  H8    G C  72      33.225   8.639 -22.385  1.00  0.00           H  
ATOM   2309  C2'   G C  72      32.924  11.298 -19.817  1.00  0.00           C  
ATOM   2310  H2'   G C  72      31.848  11.194 -19.577  1.00  0.00           H  
ATOM   2311  O2'   G C  72      33.443  12.472 -19.216  1.00  0.00           O  
ATOM   2312 'HO2   G C  72      33.635  12.181 -18.315  1.00  0.00           H  
ATOM   2313  C3'   G C  72      33.709  10.080 -19.344  1.00  0.00           C  
ATOM   2314  H3'   G C  72      33.199   9.129 -19.623  1.00  0.00           H  
ATOM   2315  O3'   G C  72      34.075  10.135 -17.946  1.00  0.00           O  
ATOM   2316  P     G C  73      33.204   9.450 -16.815  1.00  0.00           P  
ATOM   2317  OP1   G C  73      33.555  10.121 -15.543  1.00  0.00           O  
ATOM   2318  OP2   G C  73      33.383   7.986 -16.873  1.00  0.00           O1-
ATOM   2319  O5'   G C  73      31.700   9.807 -17.192  1.00  0.00           O  
ATOM   2320  C5'   G C  73      31.115  11.020 -16.643  1.00  0.00           C  
ATOM   2321 1H5'   G C  73      31.786  11.891 -16.833  1.00  0.00           H  
ATOM   2322 2H5'   G C  73      30.992  10.924 -15.539  1.00  0.00           H  
ATOM   2323  C4'   G C  73      29.735  11.398 -17.237  1.00  0.00           C  
ATOM   2324  H4'   G C  73      29.579  12.492 -17.105  1.00  0.00           H  
ATOM   2325  O4'   G C  73      29.656  11.126 -18.668  1.00  0.00           O  
ATOM   2326  C1'   G C  73      28.319  10.795 -19.002  1.00  0.00           C  
ATOM   2327  H1'   G C  73      28.006  11.476 -19.823  1.00  0.00           H  
ATOM   2328  N9    G C  73      28.216   9.397 -19.453  1.00  0.00           N  
ATOM   2329  C4    G C  73      27.229   8.874 -20.246  1.00  0.00           C  
ATOM   2330  N2    G C  73      24.166   9.234 -21.760  1.00  0.00           N  
ATOM   2331  H21   G C  73      24.018  10.187 -21.519  1.00  0.00           H  
ATOM   2332  H22   G C  73      23.376   8.614 -21.758  1.00  0.00           H  
ATOM   2333  N3    G C  73      26.179   9.547 -20.741  1.00  0.00           N  
ATOM   2334  C2    G C  73      25.321   8.753 -21.358  1.00  0.00           C  
ATOM   2335  N1    G C  73      25.527   7.411 -21.554  1.00  0.00           N  
ATOM   2336  H1    G C  73      24.825   6.876 -22.037  1.00  0.00           H  
ATOM   2337  C6    G C  73      26.645   6.704 -21.129  1.00  0.00           C  
ATOM   2338  O6    G C  73      26.765   5.491 -21.340  1.00  0.00           O  
ATOM   2339  C5    G C  73      27.530   7.532 -20.380  1.00  0.00           C  
ATOM   2340  N7    G C  73      28.687   7.213 -19.675  1.00  0.00           N  
ATOM   2341  C8    G C  73      29.073   8.357 -19.153  1.00  0.00           C  
ATOM   2342  H8    G C  73      29.972   8.518 -18.547  1.00  0.00           H  
ATOM   2343  C2'   G C  73      27.477  11.074 -17.769  1.00  0.00           C  
ATOM   2344  H2'   G C  73      26.567  10.438 -17.717  1.00  0.00           H  
ATOM   2345  O2'   G C  73      27.121  12.449 -17.771  1.00  0.00           O  
ATOM   2346 'HO2   G C  73      26.824  12.694 -16.865  1.00  0.00           H  
ATOM   2347  C3'   G C  73      28.480  10.719 -16.659  1.00  0.00           C  
ATOM   2348  H3'   G C  73      28.680   9.627 -16.652  1.00  0.00           H  
ATOM   2349  O3'   G C  73      28.228  11.173 -15.317  1.00  0.00           O  
ATOM   2350  P     C C  74      26.880  11.638 -14.662  1.00  0.00           P  
ATOM   2351  OP1   C C  74      26.543  12.959 -15.238  1.00  0.00           O  
ATOM   2352  OP2   C C  74      27.004  11.559 -13.191  1.00  0.00           O1-
ATOM   2353  O5'   C C  74      25.808  10.597 -15.177  1.00  0.00           O  
ATOM   2354  C5'   C C  74      25.567   9.354 -14.487  1.00  0.00           C  
ATOM   2355 1H5'   C C  74      25.402   9.530 -13.396  1.00  0.00           H  
ATOM   2356 2H5'   C C  74      26.443   8.675 -14.598  1.00  0.00           H  
ATOM   2357  C4'   C C  74      24.314   8.647 -15.034  1.00  0.00           C  
ATOM   2358  H4'   C C  74      23.436   9.327 -14.991  1.00  0.00           H  
ATOM   2359  O4'   C C  74      24.494   8.240 -16.424  1.00  0.00           O  
ATOM   2360  C1'   C C  74      23.647   7.126 -16.701  1.00  0.00           C  
ATOM   2361  H1'   C C  74      22.838   7.527 -17.356  1.00  0.00           H  
ATOM   2362  N1    C C  74      24.341   6.010 -17.420  1.00  0.00           N  
ATOM   2363  C6    C C  74      25.687   6.109 -17.702  1.00  0.00           C  
ATOM   2364  H6    C C  74      26.192   7.016 -17.353  1.00  0.00           H  
ATOM   2365  C5    C C  74      26.327   5.149 -18.382  1.00  0.00           C  
ATOM   2366  H5    C C  74      27.378   5.233 -18.656  1.00  0.00           H  
ATOM   2367  C2    C C  74      23.630   4.889 -17.867  1.00  0.00           C  
ATOM   2368  O2    C C  74      22.410   4.813 -17.672  1.00  0.00           O  
ATOM   2369  N3    C C  74      24.280   3.888 -18.503  1.00  0.00           N  
ATOM   2370  C4    C C  74      25.565   4.038 -18.842  1.00  0.00           C  
ATOM   2371  N4    C C  74      26.109   3.145 -19.662  1.00  0.00           N  
ATOM   2372  H41   C C  74      26.746   3.541 -20.327  1.00  0.00           H  
ATOM   2373  H42   C C  74      25.493   2.435 -20.014  1.00  0.00           H  
ATOM   2374  C2'   C C  74      23.037   6.678 -15.376  1.00  0.00           C  
ATOM   2375  H2'   C C  74      23.082   5.579 -15.246  1.00  0.00           H  
ATOM   2376  O2'   C C  74      21.694   7.108 -15.265  1.00  0.00           O  
ATOM   2377 'HO2   C C  74      21.407   6.873 -14.366  1.00  0.00           H  
ATOM   2378  C3'   C C  74      23.939   7.341 -14.334  1.00  0.00           C  
ATOM   2379  H3'   C C  74      24.893   6.777 -14.229  1.00  0.00           H  
ATOM   2380  O3'   C C  74      23.319   7.601 -13.051  1.00  0.00           O  
ATOM   2381  P     C C  75      23.080   6.374 -12.085  1.00  0.00           P  
ATOM   2382  OP1   C C  75      22.897   6.874 -10.710  1.00  0.00           O  
ATOM   2383  OP2   C C  75      24.134   5.367 -12.342  1.00  0.00           O1-
ATOM   2384  O5'   C C  75      21.719   5.802 -12.643  1.00  0.00           O  
ATOM   2385  C5'   C C  75      20.429   5.982 -12.026  1.00  0.00           C  
ATOM   2386 1H5'   C C  75      20.031   6.984 -12.300  1.00  0.00           H  
ATOM   2387 2H5'   C C  75      20.503   5.937 -10.912  1.00  0.00           H  
ATOM   2388  C4'   C C  75      19.388   4.913 -12.461  1.00  0.00           C  
ATOM   2389  H4'   C C  75      18.358   5.257 -12.233  1.00  0.00           H  
ATOM   2390  O4'   C C  75      19.445   4.638 -13.896  1.00  0.00           O  
ATOM   2391  C1'   C C  75      19.337   3.228 -14.124  1.00  0.00           C  
ATOM   2392  H1'   C C  75      18.475   3.102 -14.818  1.00  0.00           H  
ATOM   2393  N1    C C  75      20.559   2.636 -14.761  1.00  0.00           N  
ATOM   2394  C6    C C  75      21.738   3.339 -14.727  1.00  0.00           C  
ATOM   2395  H6    C C  75      21.694   4.313 -14.251  1.00  0.00           H  
ATOM   2396  C5    C C  75      22.855   2.879 -15.301  1.00  0.00           C  
ATOM   2397  H5    C C  75      23.777   3.456 -15.317  1.00  0.00           H  
ATOM   2398  C2    C C  75      20.544   1.371 -15.352  1.00  0.00           C  
ATOM   2399  O2    C C  75      19.498   0.705 -15.348  1.00  0.00           O  
ATOM   2400  N3    C C  75      21.666   0.888 -15.939  1.00  0.00           N  
ATOM   2401  C4    C C  75      22.782   1.630 -15.966  1.00  0.00           C  
ATOM   2402  N4    C C  75      23.821   1.210 -16.685  1.00  0.00           N  
ATOM   2403  H41   C C  75      24.360   1.897 -17.165  1.00  0.00           H  
ATOM   2404  H42   C C  75      23.749   0.303 -17.112  1.00  0.00           H  
ATOM   2405  C2'   C C  75      18.989   2.569 -12.799  1.00  0.00           C  
ATOM   2406  H2'   C C  75      19.468   1.574 -12.690  1.00  0.00           H  
ATOM   2407  O2'   C C  75      17.588   2.425 -12.645  1.00  0.00           O  
ATOM   2408 'HO2   C C  75      17.470   2.069 -11.744  1.00  0.00           H  
ATOM   2409  C3'   C C  75      19.571   3.551 -11.781  1.00  0.00           C  
ATOM   2410  H3'   C C  75      20.673   3.406 -11.688  1.00  0.00           H  
ATOM   2411  O3'   C C  75      18.917   3.569 -10.491  1.00  0.00           O  
ATOM   2412  P     U C  76      19.164   2.381  -9.485  1.00  0.00           P  
ATOM   2413  OP1   U C  76      18.813   2.837  -8.127  1.00  0.00           O  
ATOM   2414  OP2   U C  76      20.507   1.822  -9.744  1.00  0.00           O1-
ATOM   2415  O5'   U C  76      18.087   1.328  -9.983  1.00  0.00           O  
ATOM   2416  C5'   U C  76      17.619   0.267  -9.101  1.00  0.00           C  
ATOM   2417 1H5'   U C  76      16.611   0.549  -8.725  1.00  0.00           H  
ATOM   2418 2H5'   U C  76      18.261   0.153  -8.191  1.00  0.00           H  
ATOM   2419  C4'   U C  76      17.499  -1.150  -9.745  1.00  0.00           C  
ATOM   2420  H4'   U C  76      16.481  -1.558  -9.577  1.00  0.00           H  
ATOM   2421  O4'   U C  76      17.712  -1.128 -11.194  1.00  0.00           O  
ATOM   2422  C1'   U C  76      18.538  -2.214 -11.583  1.00  0.00           C  
ATOM   2423  H1'   U C  76      17.973  -2.742 -12.386  1.00  0.00           H  
ATOM   2424  N1    U C  76      19.855  -1.743 -12.091  1.00  0.00           N  
ATOM   2425  C6    U C  76      20.451  -0.611 -11.575  1.00  0.00           C  
ATOM   2426  H6    U C  76      19.883  -0.100 -10.797  1.00  0.00           H  
ATOM   2427  C2    U C  76      20.503  -2.510 -13.024  1.00  0.00           C  
ATOM   2428  O2    U C  76      20.052  -3.570 -13.444  1.00  0.00           O  
ATOM   2429  N3    U C  76      21.699  -2.009 -13.455  1.00  0.00           N  
ATOM   2430  H3    U C  76      22.227  -2.629 -14.057  1.00  0.00           H  
ATOM   2431  C4    U C  76      22.356  -0.890 -13.002  1.00  0.00           C  
ATOM   2432  O4    U C  76      23.462  -0.606 -13.462  1.00  0.00           O  
ATOM   2433  C5    U C  76      21.642  -0.157 -11.999  1.00  0.00           C  
ATOM   2434  H5    U C  76      22.081   0.744 -11.574  1.00  0.00           H  
ATOM   2435  C2'   U C  76      18.676  -3.142 -10.388  1.00  0.00           C  
ATOM   2436  H2'   U C  76      19.668  -3.644 -10.348  1.00  0.00           H  
ATOM   2437  O2'   U C  76      17.647  -4.114 -10.370  1.00  0.00           O  
ATOM   2438 'HO2   U C  76      17.456  -4.189  -9.422  1.00  0.00           H  
ATOM   2439  C3'   U C  76      18.511  -2.188  -9.213  1.00  0.00           C  
ATOM   2440  H3'   U C  76      19.465  -1.635  -9.035  1.00  0.00           H  
ATOM   2441  O3'   U C  76      17.982  -2.841  -8.033  1.00  0.00           O  
ATOM   2442  P     G C  77      18.810  -2.906  -6.689  1.00  0.00           P  
ATOM   2443  OP1   G C  77      17.850  -3.123  -5.588  1.00  0.00           O  
ATOM   2444  OP2   G C  77      19.701  -1.738  -6.615  1.00  0.00           O1-
ATOM   2445  O5'   G C  77      19.696  -4.205  -6.873  1.00  0.00           O  
ATOM   2446  C5'   G C  77      19.095  -5.515  -7.002  1.00  0.00           C  
ATOM   2447 1H5'   G C  77      18.704  -5.636  -8.037  1.00  0.00           H  
ATOM   2448 2H5'   G C  77      18.243  -5.645  -6.291  1.00  0.00           H  
ATOM   2449  C4'   G C  77      20.086  -6.677  -6.741  1.00  0.00           C  
ATOM   2450  H4'   G C  77      19.678  -7.620  -7.162  1.00  0.00           H  
ATOM   2451  O4'   G C  77      21.376  -6.448  -7.386  1.00  0.00           O  
ATOM   2452  C1'   G C  77      22.410  -6.951  -6.546  1.00  0.00           C  
ATOM   2453  H1'   G C  77      23.015  -7.649  -7.167  1.00  0.00           H  
ATOM   2454  N9    G C  77      23.285  -5.866  -6.059  1.00  0.00           N  
ATOM   2455  C4    G C  77      24.535  -5.994  -5.494  1.00  0.00           C  
ATOM   2456  N2    G C  77      27.148  -7.949  -4.341  1.00  0.00           N  
ATOM   2457  H21   G C  77      26.839  -8.859  -4.586  1.00  0.00           H  
ATOM   2458  H22   G C  77      28.040  -7.797  -3.910  1.00  0.00           H  
ATOM   2459  N3    G C  77      25.194  -7.148  -5.255  1.00  0.00           N  
ATOM   2460  C2    G C  77      26.370  -6.940  -4.677  1.00  0.00           C  
ATOM   2461  N1    G C  77      26.870  -5.698  -4.400  1.00  0.00           N  
ATOM   2462  H1    G C  77      27.790  -5.626  -4.000  1.00  0.00           H  
ATOM   2463  C6    G C  77      26.250  -4.496  -4.692  1.00  0.00           C  
ATOM   2464  O6    G C  77      26.799  -3.416  -4.437  1.00  0.00           O  
ATOM   2465  C5    G C  77      24.965  -4.700  -5.257  1.00  0.00           C  
ATOM   2466  N7    G C  77      24.007  -3.778  -5.644  1.00  0.00           N  
ATOM   2467  C8    G C  77      23.022  -4.509  -6.113  1.00  0.00           C  
ATOM   2468  H8    G C  77      22.080  -4.122  -6.515  1.00  0.00           H  
ATOM   2469  C2'   G C  77      21.745  -7.730  -5.424  1.00  0.00           C  
ATOM   2470  H2'   G C  77      22.334  -7.707  -4.481  1.00  0.00           H  
ATOM   2471  O2'   G C  77      21.546  -9.072  -5.843  1.00  0.00           O  
ATOM   2472 'HO2   G C  77      20.968  -9.493  -5.167  1.00  0.00           H  
ATOM   2473  C3'   G C  77      20.419  -6.966  -5.266  1.00  0.00           C  
ATOM   2474  H3'   G C  77      20.592  -5.982  -4.779  1.00  0.00           H  
ATOM   2475  O3'   G C  77      19.310  -7.651  -4.644  1.00  0.00           O  
ATOM   2476  P     U C  78      19.383  -8.643  -3.428  1.00  0.00           P  
ATOM   2477  OP1   U C  78      19.948  -9.917  -3.938  1.00  0.00           O  
ATOM   2478  OP2   U C  78      18.057  -8.724  -2.782  1.00  0.00           O1-
ATOM   2479  O5'   U C  78      20.428  -7.967  -2.440  1.00  0.00           O  
ATOM   2480  C5'   U C  78      21.162  -8.825  -1.520  1.00  0.00           C  
ATOM   2481 1H5'   U C  78      21.491  -9.766  -2.022  1.00  0.00           H  
ATOM   2482 2H5'   U C  78      20.509  -9.106  -0.662  1.00  0.00           H  
ATOM   2483  C4'   U C  78      22.451  -8.188  -0.947  1.00  0.00           C  
ATOM   2484  H4'   U C  78      23.135  -8.984  -0.584  1.00  0.00           H  
ATOM   2485  O4'   U C  78      23.173  -7.443  -1.968  1.00  0.00           O  
ATOM   2486  C1'   U C  78      23.859  -6.369  -1.367  1.00  0.00           C  
ATOM   2487  H1'   U C  78      24.936  -6.590  -1.551  1.00  0.00           H  
ATOM   2488  N1    U C  78      23.473  -5.066  -1.955  1.00  0.00           N  
ATOM   2489  C6    U C  78      22.204  -4.838  -2.445  1.00  0.00           C  
ATOM   2490  H6    U C  78      21.537  -5.707  -2.443  1.00  0.00           H  
ATOM   2491  C2    U C  78      24.412  -4.072  -1.928  1.00  0.00           C  
ATOM   2492  O2    U C  78      25.544  -4.253  -1.490  1.00  0.00           O  
ATOM   2493  N3    U C  78      23.998  -2.863  -2.405  1.00  0.00           N  
ATOM   2494  H3    U C  78      24.679  -2.134  -2.452  1.00  0.00           H  
ATOM   2495  C4    U C  78      22.739  -2.535  -2.855  1.00  0.00           C  
ATOM   2496  O4    U C  78      22.494  -1.367  -3.135  1.00  0.00           O  
ATOM   2497  C5    U C  78      21.814  -3.632  -2.894  1.00  0.00           C  
ATOM   2498  H5    U C  78      20.803  -3.445  -3.253  1.00  0.00           H  
ATOM   2499  C2'   U C  78      23.588  -6.406   0.133  1.00  0.00           C  
ATOM   2500  H2'   U C  78      23.431  -5.389   0.558  1.00  0.00           H  
ATOM   2501  O2'   U C  78      24.660  -7.041   0.810  1.00  0.00           O  
ATOM   2502 'HO2   U C  78      24.362  -7.218   1.722  1.00  0.00           H  
ATOM   2503  C3'   U C  78      22.284  -7.203   0.215  1.00  0.00           C  
ATOM   2504  H3'   U C  78      21.413  -6.562  -0.055  1.00  0.00           H  
ATOM   2505  O3'   U C  78      22.067  -7.915   1.459  1.00  0.00           O  
ATOM   2506  P     G C  79      21.711  -7.081   2.755  1.00  0.00           P  
ATOM   2507  OP1   G C  79      20.952  -7.946   3.684  1.00  0.00           O  
ATOM   2508  OP2   G C  79      21.123  -5.785   2.366  1.00  0.00           O1-
ATOM   2509  O5'   G C  79      23.159  -6.810   3.356  1.00  0.00           O  
ATOM   2510  C5'   G C  79      23.703  -7.759   4.309  1.00  0.00           C  
ATOM   2511 1H5'   G C  79      23.699  -8.786   3.873  1.00  0.00           H  
ATOM   2512 2H5'   G C  79      23.081  -7.780   5.236  1.00  0.00           H  
ATOM   2513  C4'   G C  79      25.155  -7.443   4.728  1.00  0.00           C  
ATOM   2514  H4'   G C  79      25.627  -8.348   5.167  1.00  0.00           H  
ATOM   2515  O4'   G C  79      25.962  -7.053   3.576  1.00  0.00           O  
ATOM   2516  C1'   G C  79      26.911  -6.077   3.982  1.00  0.00           C  
ATOM   2517  H1'   G C  79      27.916  -6.473   3.712  1.00  0.00           H  
ATOM   2518  N9    G C  79      26.701  -4.785   3.304  1.00  0.00           N  
ATOM   2519  C4    G C  79      27.590  -3.738   3.269  1.00  0.00           C  
ATOM   2520  N2    G C  79      30.635  -2.345   4.146  1.00  0.00           N  
ATOM   2521  H21   G C  79      31.017  -3.066   4.714  1.00  0.00           H  
ATOM   2522  H22   G C  79      31.130  -1.491   4.012  1.00  0.00           H  
ATOM   2523  N3    G C  79      28.805  -3.706   3.850  1.00  0.00           N  
ATOM   2524  C2    G C  79      29.441  -2.564   3.632  1.00  0.00           C  
ATOM   2525  N1    G C  79      28.913  -1.540   2.900  1.00  0.00           N  
ATOM   2526  H1    G C  79      29.440  -0.686   2.807  1.00  0.00           H  
ATOM   2527  C6    G C  79      27.670  -1.532   2.292  1.00  0.00           C  
ATOM   2528  O6    G C  79      27.303  -0.544   1.647  1.00  0.00           O  
ATOM   2529  C5    G C  79      26.975  -2.753   2.519  1.00  0.00           C  
ATOM   2530  N7    G C  79      25.720  -3.167   2.095  1.00  0.00           N  
ATOM   2531  C8    G C  79      25.591  -4.379   2.591  1.00  0.00           C  
ATOM   2532  H8    G C  79      24.719  -5.030   2.473  1.00  0.00           H  
ATOM   2533  C2'   G C  79      26.812  -5.940   5.485  1.00  0.00           C  
ATOM   2534  H2'   G C  79      27.031  -4.909   5.824  1.00  0.00           H  
ATOM   2535  O2'   G C  79      27.701  -6.832   6.129  1.00  0.00           O  
ATOM   2536 'HO2   G C  79      27.590  -6.655   7.072  1.00  0.00           H  
ATOM   2537  C3'   G C  79      25.353  -6.308   5.747  1.00  0.00           C  
ATOM   2538  H3'   G C  79      24.667  -5.488   5.431  1.00  0.00           H  
ATOM   2539  O3'   G C  79      25.079  -6.783   7.087  1.00  0.00           O  
ATOM   2540  P     U C  80      24.696  -5.774   8.238  1.00  0.00           P  
ATOM   2541  OP1   U C  80      24.272  -6.532   9.432  1.00  0.00           O  
ATOM   2542  OP2   U C  80      23.783  -4.734   7.713  1.00  0.00           O1-
ATOM   2543  O5'   U C  80      26.054  -5.045   8.537  1.00  0.00           O  
ATOM   2544  C5'   U C  80      27.130  -5.606   9.312  1.00  0.00           C  
ATOM   2545 1H5'   U C  80      27.393  -6.623   8.945  1.00  0.00           H  
ATOM   2546 2H5'   U C  80      26.815  -5.702  10.377  1.00  0.00           H  
ATOM   2547  C4'   U C  80      28.401  -4.722   9.268  1.00  0.00           C  
ATOM   2548  H4'   U C  80      29.271  -5.273   9.684  1.00  0.00           H  
ATOM   2549  O4'   U C  80      28.741  -4.327   7.900  1.00  0.00           O  
ATOM   2550  C1'   U C  80      29.188  -2.971   7.890  1.00  0.00           C  
ATOM   2551  H1'   U C  80      30.183  -2.976   7.387  1.00  0.00           H  
ATOM   2552  N1    U C  80      28.246  -2.067   7.146  1.00  0.00           N  
ATOM   2553  C6    U C  80      26.993  -2.508   6.793  1.00  0.00           C  
ATOM   2554  H6    U C  80      26.728  -3.494   7.153  1.00  0.00           H  
ATOM   2555  C2    U C  80      28.684  -0.824   6.741  1.00  0.00           C  
ATOM   2556  O2    U C  80      29.822  -0.422   6.947  1.00  0.00           O  
ATOM   2557  N3    U C  80      27.764  -0.083   6.039  1.00  0.00           N  
ATOM   2558  H3    U C  80      28.018   0.875   5.837  1.00  0.00           H  
ATOM   2559  C4    U C  80      26.512  -0.488   5.628  1.00  0.00           C  
ATOM   2560  O4    U C  80      25.817   0.252   4.944  1.00  0.00           O  
ATOM   2561  C5    U C  80      26.147  -1.799   6.040  1.00  0.00           C  
ATOM   2562  H5    U C  80      25.171  -2.183   5.751  1.00  0.00           H  
ATOM   2563  C2'   U C  80      29.372  -2.562   9.344  1.00  0.00           C  
ATOM   2564  H2'   U C  80      29.192  -1.477   9.506  1.00  0.00           H  
ATOM   2565  O2'   U C  80      30.680  -2.907   9.777  1.00  0.00           O  
ATOM   2566 'HO2   U C  80      30.694  -2.757  10.750  1.00  0.00           H  
ATOM   2567  C3'   U C  80      28.289  -3.402  10.039  1.00  0.00           C  
ATOM   2568  H3'   U C  80      27.281  -2.992   9.820  1.00  0.00           H  
ATOM   2569  O3'   U C  80      28.434  -3.659  11.450  1.00  0.00           O  
ATOM   2570  P     C C  81      28.882  -2.592  12.511  1.00  0.00           P  
ATOM   2571  OP1   C C  81      30.343  -2.401  12.340  1.00  0.00           O  
ATOM   2572  OP2   C C  81      28.412  -3.010  13.846  1.00  0.00           O1-
ATOM   2573  O5'   C C  81      28.121  -1.279  12.044  1.00  0.00           O  
ATOM   2574  C5'   C C  81      28.752   0.006  12.288  1.00  0.00           C  
ATOM   2575 1H5'   C C  81      29.805   0.008  11.916  1.00  0.00           H  
ATOM   2576 2H5'   C C  81      28.765   0.222  13.383  1.00  0.00           H  
ATOM   2577  C4'   C C  81      28.037   1.180  11.589  1.00  0.00           C  
ATOM   2578  H4'   C C  81      28.652   2.102  11.659  1.00  0.00           H  
ATOM   2579  O4'   C C  81      27.834   0.903  10.169  1.00  0.00           O  
ATOM   2580  C1'   C C  81      26.615   1.502   9.755  1.00  0.00           C  
ATOM   2581  H1'   C C  81      26.910   2.222   8.956  1.00  0.00           H  
ATOM   2582  N1    C C  81      25.647   0.524   9.204  1.00  0.00           N  
ATOM   2583  C6    C C  81      25.627  -0.762   9.697  1.00  0.00           C  
ATOM   2584  H6    C C  81      26.383  -0.996  10.454  1.00  0.00           H  
ATOM   2585  C5    C C  81      24.764  -1.671   9.224  1.00  0.00           C  
ATOM   2586  H5    C C  81      24.766  -2.708   9.559  1.00  0.00           H  
ATOM   2587  C2    C C  81      24.694   0.931   8.271  1.00  0.00           C  
ATOM   2588  O2    C C  81      24.681   2.119   7.899  1.00  0.00           O  
ATOM   2589  N3    C C  81      23.818   0.022   7.783  1.00  0.00           N  
ATOM   2590  C4    C C  81      23.848  -1.250   8.215  1.00  0.00           C  
ATOM   2591  N4    C C  81      23.040  -2.135   7.641  1.00  0.00           N  
ATOM   2592  H41   C C  81      23.234  -3.131   7.729  1.00  0.00           H  
ATOM   2593  H42   C C  81      22.470  -1.833   6.887  1.00  0.00           H  
ATOM   2594  C2'   C C  81      26.044   2.279  10.932  1.00  0.00           C  
ATOM   2595  H2'   C C  81      24.934   2.241  10.973  1.00  0.00           H  
ATOM   2596  O2'   C C  81      26.480   3.625  10.867  1.00  0.00           O  
ATOM   2597 'HO2   C C  81      26.329   4.044  11.735  1.00  0.00           H  
ATOM   2598  C3'   C C  81      26.645   1.531  12.122  1.00  0.00           C  
ATOM   2599  H3'   C C  81      26.126   0.559  12.285  1.00  0.00           H  
ATOM   2600  O3'   C C  81      26.749   2.295  13.349  1.00  0.00           O  
ATOM   2601  P     U C  82      25.409   2.629  14.123  1.00  0.00           P  
ATOM   2602  OP1   U C  82      25.652   2.566  15.579  1.00  0.00           O  
ATOM   2603  OP2   U C  82      24.302   1.825  13.559  1.00  0.00           O1-
ATOM   2604  O5'   U C  82      25.189   4.134  13.690  1.00  0.00           O  
ATOM   2605  C5'   U C  82      26.025   5.181  14.241  1.00  0.00           C  
ATOM   2606 1H5'   U C  82      27.103   4.907  14.171  1.00  0.00           H  
ATOM   2607 2H5'   U C  82      25.778   5.337  15.317  1.00  0.00           H  
ATOM   2608  C4'   U C  82      25.843   6.530  13.512  1.00  0.00           C  
ATOM   2609  H4'   U C  82      26.628   7.250  13.824  1.00  0.00           H  
ATOM   2610  O4'   U C  82      25.973   6.351  12.072  1.00  0.00           O  
ATOM   2611  C1'   U C  82      25.077   7.220  11.400  1.00  0.00           C  
ATOM   2612  H1'   U C  82      25.716   7.871  10.757  1.00  0.00           H  
ATOM   2613  N1    U C  82      24.098   6.466  10.564  1.00  0.00           N  
ATOM   2614  C6    U C  82      23.738   5.171  10.873  1.00  0.00           C  
ATOM   2615  H6    U C  82      24.222   4.749  11.752  1.00  0.00           H  
ATOM   2616  C2    U C  82      23.531   7.115   9.494  1.00  0.00           C  
ATOM   2617  O2    U C  82      23.782   8.279   9.207  1.00  0.00           O  
ATOM   2618  N3    U C  82      22.671   6.355   8.754  1.00  0.00           N  
ATOM   2619  H3    U C  82      22.222   6.840   7.985  1.00  0.00           H  
ATOM   2620  C4    U C  82      22.320   5.042   8.949  1.00  0.00           C  
ATOM   2621  O4    U C  82      21.579   4.482   8.146  1.00  0.00           O  
ATOM   2622  C5    U C  82      22.898   4.449  10.116  1.00  0.00           C  
ATOM   2623  H5    U C  82      22.667   3.410  10.345  1.00  0.00           H  
ATOM   2624  C2'   U C  82      24.397   8.088  12.448  1.00  0.00           C  
ATOM   2625  H2'   U C  82      23.334   8.284  12.194  1.00  0.00           H  
ATOM   2626  O2'   U C  82      25.073   9.323  12.609  1.00  0.00           O  
ATOM   2627 'HO2   U C  82      24.578   9.768  13.319  1.00  0.00           H  
ATOM   2628  C3'   U C  82      24.490   7.227  13.712  1.00  0.00           C  
ATOM   2629  H3'   U C  82      23.720   6.422  13.696  1.00  0.00           H  
ATOM   2630  O3'   U C  82      24.490   7.948  14.969  1.00  0.00           O  
ATOM   2631  P     U C  83      23.157   8.606  15.503  1.00  0.00           P  
ATOM   2632  OP1   U C  83      23.385   9.093  16.881  1.00  0.00           O  
ATOM   2633  OP2   U C  83      22.035   7.672  15.272  1.00  0.00           O1-
ATOM   2634  O5'   U C  83      23.002   9.860  14.545  1.00  0.00           O  
ATOM   2635  C5'   U C  83      21.852  10.746  14.604  1.00  0.00           C  
ATOM   2636 1H5'   U C  83      22.196  11.748  14.942  1.00  0.00           H  
ATOM   2637 2H5'   U C  83      21.106  10.412  15.365  1.00  0.00           H  
ATOM   2638  C4'   U C  83      21.076  10.949  13.265  1.00  0.00           C  
ATOM   2639  H4'   U C  83      21.243  11.973  12.871  1.00  0.00           H  
ATOM   2640  O4'   U C  83      21.514  10.034  12.218  1.00  0.00           O  
ATOM   2641  C1'   U C  83      20.413   9.625  11.430  1.00  0.00           C  
ATOM   2642  H1'   U C  83      20.651   9.981  10.400  1.00  0.00           H  
ATOM   2643  N1    U C  83      20.245   8.148  11.448  1.00  0.00           N  
ATOM   2644  C6    U C  83      20.638   7.402  12.532  1.00  0.00           C  
ATOM   2645  H6    U C  83      21.107   7.975  13.333  1.00  0.00           H  
ATOM   2646  C2    U C  83      19.603   7.569  10.389  1.00  0.00           C  
ATOM   2647  O2    U C  83      19.178   8.230   9.450  1.00  0.00           O  
ATOM   2648  N3    U C  83      19.463   6.205  10.457  1.00  0.00           N  
ATOM   2649  H3    U C  83      18.999   5.755   9.683  1.00  0.00           H  
ATOM   2650  C4    U C  83      19.861   5.387  11.494  1.00  0.00           C  
ATOM   2651  O4    U C  83      19.676   4.176  11.420  1.00  0.00           O  
ATOM   2652  C5    U C  83      20.485   6.071  12.588  1.00  0.00           C  
ATOM   2653  H5    U C  83      20.836   5.498  13.444  1.00  0.00           H  
ATOM   2654  C2'   U C  83      19.172  10.349  11.932  1.00  0.00           C  
ATOM   2655  H2'   U C  83      18.280   9.685  11.948  1.00  0.00           H  
ATOM   2656  O2'   U C  83      18.898  11.487  11.133  1.00  0.00           O  
ATOM   2657 'HO2   U C  83      18.169  11.968  11.565  1.00  0.00           H  
ATOM   2658  C3'   U C  83      19.562  10.717  13.365  1.00  0.00           C  
ATOM   2659  H3'   U C  83      19.436   9.829  14.028  1.00  0.00           H  
ATOM   2660  O3'   U C  83      18.917  11.895  13.905  1.00  0.00           O  
ATOM   2661  P     A C  84      17.400  11.800  14.335  1.00  0.00           P  
ATOM   2662  OP1   A C  84      17.120  12.898  15.285  1.00  0.00           O  
ATOM   2663  OP2   A C  84      17.110  10.419  14.767  1.00  0.00           O1-
ATOM   2664  O5'   A C  84      16.655  12.076  12.959  1.00  0.00           O  
ATOM   2665  C5'   A C  84      16.184  13.410  12.644  1.00  0.00           C  
ATOM   2666 1H5'   A C  84      17.054  14.095  12.524  1.00  0.00           H  
ATOM   2667 2H5'   A C  84      15.545  13.811  13.467  1.00  0.00           H  
ATOM   2668  C4'   A C  84      15.345  13.484  11.344  1.00  0.00           C  
ATOM   2669  H4'   A C  84      15.288  14.538  10.996  1.00  0.00           H  
ATOM   2670  O4'   A C  84      15.948  12.702  10.263  1.00  0.00           O  
ATOM   2671  C1'   A C  84      14.904  12.087   9.509  1.00  0.00           C  
ATOM   2672  H1'   A C  84      15.095  12.314   8.435  1.00  0.00           H  
ATOM   2673  N9    A C  84      14.899  10.632   9.717  1.00  0.00           N  
ATOM   2674  C5    A C  84      14.554   8.468   9.567  1.00  0.00           C  
ATOM   2675  N7    A C  84      15.480   8.640  10.585  1.00  0.00           N  
ATOM   2676  C8    A C  84      15.642   9.936  10.644  1.00  0.00           C  
ATOM   2677  H8    A C  84      16.303  10.453  11.341  1.00  0.00           H  
ATOM   2678  N1    A C  84      13.126   7.463   7.965  1.00  0.00           N  
ATOM   2679  C2    A C  84      12.874   8.706   7.536  1.00  0.00           C  
ATOM   2680  H2    A C  84      12.181   8.779   6.691  1.00  0.00           H  
ATOM   2681  N3    A C  84      13.351   9.873   7.986  1.00  0.00           N  
ATOM   2682  C4    A C  84      14.188   9.682   9.017  1.00  0.00           C  
ATOM   2683  C6    A C  84      13.990   7.311   8.997  1.00  0.00           C  
ATOM   2684  N6    A C  84      14.301   6.083   9.440  1.00  0.00           N  
ATOM   2685  H61   A C  84      14.536   5.979  10.406  1.00  0.00           H  
ATOM   2686  H62   A C  84      13.893   5.289   8.976  1.00  0.00           H  
ATOM   2687  C2'   A C  84      13.607  12.737   9.940  1.00  0.00           C  
ATOM   2688  H2'   A C  84      12.724  12.073   9.798  1.00  0.00           H  
ATOM   2689  O2'   A C  84      13.434  13.949   9.219  1.00  0.00           O  
ATOM   2690 'HO2   A C  84      12.702  14.443   9.656  1.00  0.00           H  
ATOM   2691  C3'   A C  84      13.892  12.973  11.431  1.00  0.00           C  
ATOM   2692  H3'   A C  84      13.917  12.007  11.979  1.00  0.00           H  
ATOM   2693  O3'   A C  84      13.071  13.919  12.143  1.00  0.00           O  
ATOM   2694  P     G C  85      11.564  14.265  11.854  1.00  0.00           P  
ATOM   2695  OP1   G C  85      11.542  15.115  10.639  1.00  0.00           O  
ATOM   2696  OP2   G C  85      10.950  14.830  13.073  1.00  0.00           O1-
ATOM   2697  O5'   G C  85      10.894  12.883  11.493  1.00  0.00           O  
ATOM   2698  C5'   G C  85      10.579  11.880  12.480  1.00  0.00           C  
ATOM   2699 1H5'   G C  85       9.925  12.310  13.275  1.00  0.00           H  
ATOM   2700 2H5'   G C  85      11.504  11.490  12.961  1.00  0.00           H  
ATOM   2701  C4'   G C  85       9.817  10.717  11.820  1.00  0.00           C  
ATOM   2702  H4'   G C  85       9.009  11.132  11.177  1.00  0.00           H  
ATOM   2703  O4'   G C  85      10.695   9.923  10.961  1.00  0.00           O  
ATOM   2704  C1'   G C  85      10.130   8.623  10.821  1.00  0.00           C  
ATOM   2705  H1'   G C  85       9.854   8.492   9.751  1.00  0.00           H  
ATOM   2706  N9    G C  85      11.073   7.568  11.236  1.00  0.00           N  
ATOM   2707  C4    G C  85      10.989   6.241  10.902  1.00  0.00           C  
ATOM   2708  N2    G C  85       9.163   3.670   9.501  1.00  0.00           N  
ATOM   2709  H21   G C  85       8.405   4.212   9.135  1.00  0.00           H  
ATOM   2710  H22   G C  85       9.064   2.686   9.560  1.00  0.00           H  
ATOM   2711  N3    G C  85      10.060   5.687  10.111  1.00  0.00           N  
ATOM   2712  C2    G C  85      10.064   4.364  10.171  1.00  0.00           C  
ATOM   2713  N1    G C  85      11.017   3.645  10.847  1.00  0.00           N  
ATOM   2714  H1    G C  85      10.909   2.656  10.936  1.00  0.00           H  
ATOM   2715  C6    G C  85      12.041   4.195  11.611  1.00  0.00           C  
ATOM   2716  O6    G C  85      12.867   3.479  12.186  1.00  0.00           O  
ATOM   2717  C5    G C  85      12.004   5.617  11.598  1.00  0.00           C  
ATOM   2718  N7    G C  85      12.759   6.545  12.309  1.00  0.00           N  
ATOM   2719  C8    G C  85      12.160   7.691  12.074  1.00  0.00           C  
ATOM   2720  H8    G C  85      12.465   8.663  12.469  1.00  0.00           H  
ATOM   2721  C2'   G C  85       8.871   8.578  11.683  1.00  0.00           C  
ATOM   2722  H2'   G C  85       8.759   7.591  12.176  1.00  0.00           H  
ATOM   2723  O2'   G C  85       7.691   8.876  10.949  1.00  0.00           O  
ATOM   2724 'HO2   G C  85       7.010   9.053  11.622  1.00  0.00           H  
ATOM   2725  C3'   G C  85       9.172   9.656  12.727  1.00  0.00           C  
ATOM   2726  H3'   G C  85       9.958   9.314  13.437  1.00  0.00           H  
ATOM   2727  O3'   G C  85       8.026  10.188  13.427  1.00  0.00           O  
ATOM   2728  P     G C  86       7.209   9.236  14.393  1.00  0.00           P  
ATOM   2729  OP1   G C  86       6.829   9.987  15.607  1.00  0.00           O  
ATOM   2730  OP2   G C  86       7.935   7.956  14.567  1.00  0.00           O1-
ATOM   2731  O5'   G C  86       5.927   8.976  13.508  1.00  0.00           O  
ATOM   2732  C5'   G C  86       4.677   8.507  14.093  1.00  0.00           C  
ATOM   2733 1H5'   G C  86       3.912   9.304  13.971  1.00  0.00           H  
ATOM   2734 2H5'   G C  86       4.759   8.334  15.195  1.00  0.00           H  
ATOM   2735  C4'   G C  86       4.098   7.205  13.469  1.00  0.00           C  
ATOM   2736  H4'   G C  86       3.148   7.421  12.935  1.00  0.00           H  
ATOM   2737  O4'   G C  86       5.004   6.629  12.485  1.00  0.00           O  
ATOM   2738  C1'   G C  86       4.935   5.219  12.530  1.00  0.00           C  
ATOM   2739  H1'   G C  86       4.606   4.926  11.510  1.00  0.00           H  
ATOM   2740  N9    G C  86       6.251   4.596  12.761  1.00  0.00           N  
ATOM   2741  C4    G C  86       6.536   3.256  12.861  1.00  0.00           C  
ATOM   2742  N2    G C  86       5.490  -0.025  12.952  1.00  0.00           N  
ATOM   2743  H21   G C  86       4.515   0.169  12.925  1.00  0.00           H  
ATOM   2744  H22   G C  86       5.828  -0.761  12.357  1.00  0.00           H  
ATOM   2745  N3    G C  86       5.646   2.249  12.832  1.00  0.00           N  
ATOM   2746  C2    G C  86       6.223   1.062  12.903  1.00  0.00           C  
ATOM   2747  N1    G C  86       7.576   0.877  12.902  1.00  0.00           N  
ATOM   2748  H1    G C  86       7.916  -0.056  12.780  1.00  0.00           H  
ATOM   2749  C6    G C  86       8.522   1.891  12.887  1.00  0.00           C  
ATOM   2750  O6    G C  86       9.731   1.642  12.874  1.00  0.00           O  
ATOM   2751  C5    G C  86       7.912   3.175  12.940  1.00  0.00           C  
ATOM   2752  N7    G C  86       8.482   4.441  12.980  1.00  0.00           N  
ATOM   2753  C8    G C  86       7.455   5.256  12.859  1.00  0.00           C  
ATOM   2754  H8    G C  86       7.488   6.348  12.855  1.00  0.00           H  
ATOM   2755  C2'   G C  86       3.873   4.821  13.530  1.00  0.00           C  
ATOM   2756  H2'   G C  86       4.143   3.922  14.124  1.00  0.00           H  
ATOM   2757  O2'   G C  86       2.658   4.579  12.833  1.00  0.00           O  
ATOM   2758 'HO2   G C  86       2.825   3.906  12.156  1.00  0.00           H  
ATOM   2759  C3'   G C  86       3.828   6.049  14.450  1.00  0.00           C  
ATOM   2760  H3'   G C  86       4.702   6.039  15.141  1.00  0.00           H  
ATOM   2761  O3'   G C  86       2.575   6.255  15.143  1.00  0.00           O  
ATOM   2762  P     C C  87       2.355   5.708  16.606  1.00  0.00           P  
ATOM   2763  OP1   C C  87       0.915   5.721  16.948  1.00  0.00           O  
ATOM   2764  OP2   C C  87       3.275   6.392  17.535  1.00  0.00           O1-
ATOM   2765  O5'   C C  87       2.828   4.203  16.544  1.00  0.00           O  
ATOM   2766  C5'   C C  87       2.004   3.151  16.013  1.00  0.00           C  
ATOM   2767 1H5'   C C  87       2.023   3.170  14.901  1.00  0.00           H  
ATOM   2768 2H5'   C C  87       0.940   3.279  16.327  1.00  0.00           H  
ATOM   2769  C4'   C C  87       2.473   1.765  16.493  1.00  0.00           C  
ATOM   2770  H4'   C C  87       1.762   0.991  16.131  1.00  0.00           H  
ATOM   2771  O4'   C C  87       3.808   1.433  15.997  1.00  0.00           O  
ATOM   2772  C1'   C C  87       4.731   1.375  17.080  1.00  0.00           C  
ATOM   2773  H1'   C C  87       4.871   0.287  17.276  1.00  0.00           H  
ATOM   2774  N1    C C  87       6.023   2.023  16.749  1.00  0.00           N  
ATOM   2775  C6    C C  87       6.009   3.339  16.357  1.00  0.00           C  
ATOM   2776  H6    C C  87       5.027   3.803  16.256  1.00  0.00           H  
ATOM   2777  C5    C C  87       7.142   3.989  16.065  1.00  0.00           C  
ATOM   2778  H5    C C  87       7.150   5.021  15.717  1.00  0.00           H  
ATOM   2779  C2    C C  87       7.237   1.350  16.895  1.00  0.00           C  
ATOM   2780  O2    C C  87       7.234   0.175  17.299  1.00  0.00           O  
ATOM   2781  N3    C C  87       8.393   1.990  16.588  1.00  0.00           N  
ATOM   2782  C4    C C  87       8.364   3.264  16.168  1.00  0.00           C  
ATOM   2783  N4    C C  87       9.504   3.832  15.791  1.00  0.00           N  
ATOM   2784  H41   C C  87       9.426   4.558  15.103  1.00  0.00           H  
ATOM   2785  H42   C C  87      10.288   3.229  15.718  1.00  0.00           H  
ATOM   2786  C2'   C C  87       4.059   2.000  18.291  1.00  0.00           C  
ATOM   2787  H2'   C C  87       4.197   3.105  18.296  1.00  0.00           H  
ATOM   2788  O2'   C C  87       4.527   1.444  19.511  1.00  0.00           O  
ATOM   2789 'HO2   C C  87       4.005   1.819  20.225  1.00  0.00           H  
ATOM   2790  C3'   C C  87       2.585   1.675  18.024  1.00  0.00           C  
ATOM   2791  H3'   C C  87       1.946   2.476  18.457  1.00  0.00           H  
ATOM   2792  O3'   C C  87       2.174   0.400  18.553  1.00  0.00           O  
ATOM   2793 'HO3   C C  87       2.915  -0.201  18.413  1.00  0.00           H  
TER    2794        C C  87 
END
