# Supplementary material for: Cooperative gene regulation by microRNA pairs and their identification using a computational workflow
Source: Nucleic Acids Res. 2014 May 28;42(12):7539–52. doi: 10.1093/nar/gku465 (PMC4081082; doi:10.1093/nar/gku465)
Supplement: SUPPORTING INFORMATION [file supp_gku465_nar-03703-n-2013-File009.zip › HTRA2_triplex.pdb]

REMARK   Accelrys Discovery Studio PDB file
REMARK   Created:  Wed Oct 16 13:58:31 W. Europe Daylight Time 2013
ATOM      1  C5'   U A   1       0.675   0.190   3.314  1.00  0.00           C  
ATOM      2 1H5'   U A   1      -0.209   0.600   2.766  1.00  0.00           H  
ATOM      3 2H5'   U A   1       1.493   0.118   2.563  1.00  0.00           H  
ATOM      4  P     U A   1      -1.022  -1.777   3.866  1.00  0.00           P  
ATOM      5  OP1   U A   1      -1.686  -1.731   2.553  1.00  0.00           O  
ATOM      6  OP2   U A   1      -1.003  -3.018   4.664  1.00  0.00           O1-
ATOM      7  O5'   U A   1       0.412  -1.132   3.846  1.00  0.00           O  
ATOM      8  OP3   U A   1      -1.733  -0.727   4.767  1.00  0.00           O  
ATOM      9 3HOP   U A   1      -1.047  -0.093   5.042  1.00  0.00           H  
ATOM     10  C4'   U A   1       1.092   1.244   4.378  1.00  0.00           C  
ATOM     11  H4'   U A   1       0.912   2.260   3.962  1.00  0.00           H  
ATOM     12  O4'   U A   1       0.330   1.107   5.625  1.00  0.00           O  
ATOM     13  C1'   U A   1       1.214   0.724   6.665  1.00  0.00           C  
ATOM     14  H1'   U A   1       1.462   1.670   7.205  1.00  0.00           H  
ATOM     15  N1    U A   1       0.568  -0.277   7.551  1.00  0.00           N  
ATOM     16  C6    U A   1       0.387  -1.565   7.103  1.00  0.00           C  
ATOM     17  H6    U A   1       0.731  -1.779   6.090  1.00  0.00           H  
ATOM     18  C2    U A   1       0.050   0.129   8.757  1.00  0.00           C  
ATOM     19  O2    U A   1       0.105   1.280   9.176  1.00  0.00           O  
ATOM     20  N3    U A   1      -0.550  -0.861   9.488  1.00  0.00           N  
ATOM     21  H3    U A   1      -0.956  -0.560  10.345  1.00  0.00           H  
ATOM     22  C4    U A   1      -0.779  -2.162   9.107  1.00  0.00           C  
ATOM     23  O4    U A   1      -1.387  -2.913   9.867  1.00  0.00           O  
ATOM     24  C5    U A   1      -0.258  -2.500   7.818  1.00  0.00           C  
ATOM     25  H5    U A   1      -0.439  -3.492   7.412  1.00  0.00           H  
ATOM     26  C2'   U A   1       2.493   0.229   6.005  1.00  0.00           C  
ATOM     27  H2'   U A   1       2.371  -0.803   5.612  1.00  0.00           H  
ATOM     28  O2'   U A   1       3.620   0.288   6.864  1.00  0.00           O  
ATOM     29 'HO2   U A   1       4.281   0.896   6.459  1.00  0.00           H  
ATOM     30  C3'   U A   1       2.576   1.179   4.811  1.00  0.00           C  
ATOM     31  H3'   U A   1       3.145   0.692   3.985  1.00  0.00           H  
ATOM     32  O3'   U A   1       3.087   2.500   5.107  1.00  0.00           O  
ATOM     33  P     U A   2       4.606   2.863   4.917  1.00  0.00           P  
ATOM     34  OP1   U A   2       4.797   4.298   5.206  1.00  0.00           O  
ATOM     35  OP2   U A   2       5.392   1.914   5.738  1.00  0.00           O1-
ATOM     36  O5'   U A   2       4.895   2.565   3.394  1.00  0.00           O  
ATOM     37  C5'   U A   2       4.190   3.217   2.310  1.00  0.00           C  
ATOM     38 1H5'   U A   2       3.478   3.994   2.675  1.00  0.00           H  
ATOM     39 2H5'   U A   2       3.598   2.450   1.761  1.00  0.00           H  
ATOM     40  C4'   U A   2       5.135   3.891   1.290  1.00  0.00           C  
ATOM     41  H4'   U A   2       4.546   4.430   0.518  1.00  0.00           H  
ATOM     42  O4'   U A   2       5.970   4.886   1.954  1.00  0.00           O  
ATOM     43  C1'   U A   2       7.253   4.913   1.356  1.00  0.00           C  
ATOM     44  H1'   U A   2       7.376   5.953   0.970  1.00  0.00           H  
ATOM     45  N1    U A   2       8.320   4.589   2.347  1.00  0.00           N  
ATOM     46  C6    U A   2       8.078   3.691   3.361  1.00  0.00           C  
ATOM     47  H6    U A   2       7.074   3.264   3.371  1.00  0.00           H  
ATOM     48  C2    U A   2       9.538   5.215   2.236  1.00  0.00           C  
ATOM     49  O2    U A   2       9.802   6.017   1.349  1.00  0.00           O  
ATOM     50  N3    U A   2      10.447   4.887   3.204  1.00  0.00           N  
ATOM     51  H3    U A   2      11.344   5.350   3.114  1.00  0.00           H  
ATOM     52  C4    U A   2      10.276   4.021   4.258  1.00  0.00           C  
ATOM     53  O4    U A   2      11.196   3.838   5.056  1.00  0.00           O  
ATOM     54  C5    U A   2       8.988   3.393   4.302  1.00  0.00           C  
ATOM     55  H5    U A   2       8.764   2.696   5.105  1.00  0.00           H  
ATOM     56  C2'   U A   2       7.233   3.954   0.173  1.00  0.00           C  
ATOM     57  H2'   U A   2       8.198   3.421   0.050  1.00  0.00           H  
ATOM     58  O2'   U A   2       6.922   4.650  -1.020  1.00  0.00           O  
ATOM     59 'HO2   U A   2       6.780   3.959  -1.681  1.00  0.00           H  
ATOM     60  C3'   U A   2       6.120   2.974   0.547  1.00  0.00           C  
ATOM     61  H3'   U A   2       6.480   2.233   1.298  1.00  0.00           H  
ATOM     62  O3'   U A   2       5.464   2.350  -0.586  1.00  0.00           O  
ATOM     63  P     U A   3       5.907   0.922  -1.092  1.00  0.00           P  
ATOM     64  OP1   U A   3       5.117   0.586  -2.297  1.00  0.00           O  
ATOM     65  OP2   U A   3       5.879  -0.024   0.040  1.00  0.00           O1-
ATOM     66  O5'   U A   3       7.413   1.149  -1.505  1.00  0.00           O  
ATOM     67  C5'   U A   3       7.799   1.377  -2.882  1.00  0.00           C  
ATOM     68 1H5'   U A   3       7.142   2.149  -3.349  1.00  0.00           H  
ATOM     69 2H5'   U A   3       7.689   0.437  -3.471  1.00  0.00           H  
ATOM     70  C4'   U A   3       9.259   1.867  -3.031  1.00  0.00           C  
ATOM     71  H4'   U A   3       9.405   2.346  -4.023  1.00  0.00           H  
ATOM     72  O4'   U A   3       9.571   2.864  -2.009  1.00  0.00           O  
ATOM     73  C1'   U A   3      10.909   2.707  -1.581  1.00  0.00           C  
ATOM     74  H1'   U A   3      11.391   3.700  -1.746  1.00  0.00           H  
ATOM     75  N1    U A   3      10.973   2.290  -0.153  1.00  0.00           N  
ATOM     76  C6    U A   3      10.086   1.370   0.366  1.00  0.00           C  
ATOM     77  H6    U A   3       9.301   1.035  -0.311  1.00  0.00           H  
ATOM     78  C2    U A   3      12.013   2.761   0.600  1.00  0.00           C  
ATOM     79  O2    U A   3      12.868   3.516   0.154  1.00  0.00           O  
ATOM     80  N3    U A   3      12.040   2.321   1.893  1.00  0.00           N  
ATOM     81  H3    U A   3      12.854   2.630   2.411  1.00  0.00           H  
ATOM     82  C4    U A   3      11.236   1.360   2.463  1.00  0.00           C  
ATOM     83  O4    U A   3      11.456   0.980   3.612  1.00  0.00           O  
ATOM     84  C5    U A   3      10.174   0.904   1.620  1.00  0.00           C  
ATOM     85  H5    U A   3       9.477   0.161   2.001  1.00  0.00           H  
ATOM     86  C2'   U A   3      11.555   1.682  -2.494  1.00  0.00           C  
ATOM     87  H2'   U A   3      12.344   1.090  -1.985  1.00  0.00           H  
ATOM     88  O2'   U A   3      12.096   2.304  -3.643  1.00  0.00           O  
ATOM     89 'HO2   U A   3      12.079   1.614  -4.320  1.00  0.00           H  
ATOM     90  C3'   U A   3      10.367   0.809  -2.868  1.00  0.00           C  
ATOM     91  H3'   U A   3      10.046   0.174  -2.011  1.00  0.00           H  
ATOM     92  O3'   U A   3      10.560   0.053  -4.089  1.00  0.00           O  
ATOM     93  P     A A   4      11.092  -1.436  -3.945  1.00  0.00           P  
ATOM     94  OP1   A A   4      11.113  -2.056  -5.287  1.00  0.00           O  
ATOM     95  OP2   A A   4      10.321  -2.112  -2.884  1.00  0.00           O1-
ATOM     96  O5'   A A   4      12.581  -1.222  -3.432  1.00  0.00           O  
ATOM     97  C5'   A A   4      13.640  -1.026  -4.405  1.00  0.00           C  
ATOM     98 1H5'   A A   4      13.428  -0.129  -5.032  1.00  0.00           H  
ATOM     99 2H5'   A A   4      13.715  -1.909  -5.083  1.00  0.00           H  
ATOM    100  C4'   A A   4      15.029  -0.825  -3.758  1.00  0.00           C  
ATOM    101  H4'   A A   4      15.762  -0.481  -4.519  1.00  0.00           H  
ATOM    102  O4'   A A   4      14.979   0.194  -2.719  1.00  0.00           O  
ATOM    103  C1'   A A   4      15.864  -0.156  -1.674  1.00  0.00           C  
ATOM    104  H1'   A A   4      16.602   0.677  -1.602  1.00  0.00           H  
ATOM    105  N9    A A   4      15.148  -0.276  -0.402  1.00  0.00           N  
ATOM    106  C5    A A   4      14.650  -0.244   1.738  1.00  0.00           C  
ATOM    107  N7    A A   4      13.463  -0.517   1.071  1.00  0.00           N  
ATOM    108  C8    A A   4      13.811  -0.537  -0.199  1.00  0.00           C  
ATOM    109  H8    A A   4      13.139  -0.732  -1.042  1.00  0.00           H  
ATOM    110  N1    A A   4      16.256   0.168   3.437  1.00  0.00           N  
ATOM    111  C2    A A   4      17.161   0.237   2.455  1.00  0.00           C  
ATOM    112  H2    A A   4      18.194   0.429   2.772  1.00  0.00           H  
ATOM    113  N3    A A   4      16.977   0.142   1.139  1.00  0.00           N  
ATOM    114  C4    A A   4      15.693  -0.106   0.843  1.00  0.00           C  
ATOM    115  C6    A A   4      14.963  -0.070   3.107  1.00  0.00           C  
ATOM    116  N6    A A   4      14.065  -0.067   4.108  1.00  0.00           N  
ATOM    117  H61   A A   4      13.095   0.090   3.892  1.00  0.00           H  
ATOM    118  H62   A A   4      14.388   0.207   5.013  1.00  0.00           H  
ATOM    119  C2'   A A   4      16.594  -1.429  -2.063  1.00  0.00           C  
ATOM    120  H2'   A A   4      16.746  -2.113  -1.202  1.00  0.00           H  
ATOM    121  O2'   A A   4      17.850  -1.123  -2.642  1.00  0.00           O  
ATOM    122 'HO2   A A   4      18.235  -1.981  -2.904  1.00  0.00           H  
ATOM    123  C3'   A A   4      15.632  -2.060  -3.077  1.00  0.00           C  
ATOM    124  H3'   A A   4      14.789  -2.569  -2.555  1.00  0.00           H  
ATOM    125  O3'   A A   4      16.240  -2.921  -4.070  1.00  0.00           O  
ATOM    126  P     U A   5      16.862  -4.299  -3.615  1.00  0.00           P  
ATOM    127  OP1   U A   5      16.897  -5.212  -4.778  1.00  0.00           O  
ATOM    128  OP2   U A   5      16.204  -4.739  -2.369  1.00  0.00           O1-
ATOM    129  O5'   U A   5      18.343  -3.863  -3.265  1.00  0.00           O  
ATOM    130  C5'   U A   5      19.426  -4.829  -3.193  1.00  0.00           C  
ATOM    131 1H5'   U A   5      20.177  -4.553  -3.963  1.00  0.00           H  
ATOM    132 2H5'   U A   5      19.097  -5.868  -3.443  1.00  0.00           H  
ATOM    133  C4'   U A   5      20.175  -4.901  -1.831  1.00  0.00           C  
ATOM    134  H4'   U A   5      21.271  -4.927  -2.009  1.00  0.00           H  
ATOM    135  O4'   U A   5      19.917  -3.742  -0.981  1.00  0.00           O  
ATOM    136  C1'   U A   5      19.951  -4.138   0.378  1.00  0.00           C  
ATOM    137  H1'   U A   5      20.766  -3.532   0.839  1.00  0.00           H  
ATOM    138  N1    U A   5      18.650  -3.881   1.047  1.00  0.00           N  
ATOM    139  C6    U A   5      17.467  -4.144   0.391  1.00  0.00           C  
ATOM    140  H6    U A   5      17.576  -4.470  -0.646  1.00  0.00           H  
ATOM    141  C2    U A   5      18.654  -3.462   2.355  1.00  0.00           C  
ATOM    142  O2    U A   5      19.678  -3.293   3.006  1.00  0.00           O  
ATOM    143  N3    U A   5      17.416  -3.252   2.893  1.00  0.00           N  
ATOM    144  H3    U A   5      17.420  -2.977   3.866  1.00  0.00           H  
ATOM    145  C4    U A   5      16.194  -3.475   2.307  1.00  0.00           C  
ATOM    146  O4    U A   5      15.168  -3.242   2.946  1.00  0.00           O  
ATOM    147  C5    U A   5      16.264  -3.956   0.959  1.00  0.00           C  
ATOM    148  H5    U A   5      15.345  -4.152   0.410  1.00  0.00           H  
ATOM    149  C2'   U A   5      20.341  -5.610   0.424  1.00  0.00           C  
ATOM    150  H2'   U A   5      19.820  -6.157   1.240  1.00  0.00           H  
ATOM    151  O2'   U A   5      21.744  -5.740   0.585  1.00  0.00           O  
ATOM    152 'HO2   U A   5      21.921  -6.707   0.516  1.00  0.00           H  
ATOM    153  C3'   U A   5      19.858  -6.119  -0.945  1.00  0.00           C  
ATOM    154  H3'   U A   5      18.753  -6.245  -0.951  1.00  0.00           H  
ATOM    155  O3'   U A   5      20.506  -7.294  -1.480  1.00  0.00           O  
ATOM    156  P     A A   6      20.715  -8.626  -0.665  1.00  0.00           P  
ATOM    157  OP1   A A   6      21.734  -8.351   0.377  1.00  0.00           O  
ATOM    158  OP2   A A   6      21.022  -9.713  -1.621  1.00  0.00           O1-
ATOM    159  O5'   A A   6      19.307  -8.860   0.030  1.00  0.00           O  
ATOM    160  C5'   A A   6      18.280  -9.666  -0.612  1.00  0.00           C  
ATOM    161 1H5'   A A   6      18.637 -10.149  -1.554  1.00  0.00           H  
ATOM    162 2H5'   A A   6      17.435  -9.004  -0.909  1.00  0.00           H  
ATOM    163  C4'   A A   6      17.702 -10.801   0.275  1.00  0.00           C  
ATOM    164  H4'   A A   6      17.427 -11.671  -0.359  1.00  0.00           H  
ATOM    165  O4'   A A   6      18.657 -11.276   1.277  1.00  0.00           O  
ATOM    166  C1'   A A   6      17.956 -11.670   2.438  1.00  0.00           C  
ATOM    167  H1'   A A   6      18.193 -12.749   2.587  1.00  0.00           H  
ATOM    168  N9    A A   6      18.372 -10.895   3.602  1.00  0.00           N  
ATOM    169  C5    A A   6      18.905 -10.320   5.650  1.00  0.00           C  
ATOM    170  N7    A A   6      18.906  -9.144   4.913  1.00  0.00           N  
ATOM    171  C8    A A   6      18.589  -9.538   3.695  1.00  0.00           C  
ATOM    172  H8    A A   6      18.515  -8.893   2.812  1.00  0.00           H  
ATOM    173  N1    A A   6      19.041 -11.872   7.444  1.00  0.00           N  
ATOM    174  C2    A A   6      18.709 -12.810   6.550  1.00  0.00           C  
ATOM    175  H2    A A   6      18.617 -13.828   6.941  1.00  0.00           H  
ATOM    176  N3    A A   6      18.483 -12.685   5.241  1.00  0.00           N  
ATOM    177  C4    A A   6      18.580 -11.401   4.855  1.00  0.00           C  
ATOM    178  C6    A A   6      19.143 -10.590   7.015  1.00  0.00           C  
ATOM    179  N6    A A   6      19.418  -9.656   7.937  1.00  0.00           N  
ATOM    180  H61   A A   6      19.395  -8.674   7.712  1.00  0.00           H  
ATOM    181  H62   A A   6      19.373  -9.926   8.892  1.00  0.00           H  
ATOM    182  C2'   A A   6      16.473 -11.514   2.177  1.00  0.00           C  
ATOM    183  H2'   A A   6      15.910 -11.158   3.069  1.00  0.00           H  
ATOM    184  O2'   A A   6      15.920 -12.738   1.727  1.00  0.00           O  
ATOM    185 'HO2   A A   6      15.031 -12.533   1.381  1.00  0.00           H  
ATOM    186  C3'   A A   6      16.455 -10.441   1.090  1.00  0.00           C  
ATOM    187  H3'   A A   6      16.660  -9.432   1.515  1.00  0.00           H  
ATOM    188  O3'   A A   6      15.273 -10.442   0.253  1.00  0.00           O  
ATOM    189  P     U A   7      13.927  -9.949   0.921  1.00  0.00           P  
ATOM    190  OP1   U A   7      13.013  -9.447  -0.122  1.00  0.00           O  
ATOM    191  OP2   U A   7      14.250  -9.056   2.055  1.00  0.00           O1-
ATOM    192  O5'   U A   7      13.355 -11.315   1.509  1.00  0.00           O  
ATOM    193  C5'   U A   7      12.193 -11.880   0.842  1.00  0.00           C  
ATOM    194 1H5'   U A   7      12.439 -12.116  -0.220  1.00  0.00           H  
ATOM    195 2H5'   U A   7      11.345 -11.151   0.840  1.00  0.00           H  
ATOM    196  C4'   U A   7      11.665 -13.175   1.489  1.00  0.00           C  
ATOM    197  H4'   U A   7      10.929 -13.649   0.803  1.00  0.00           H  
ATOM    198  O4'   U A   7      12.727 -14.148   1.711  1.00  0.00           O  
ATOM    199  C1'   U A   7      12.366 -14.964   2.814  1.00  0.00           C  
ATOM    200  H1'   U A   7      12.293 -15.997   2.399  1.00  0.00           H  
ATOM    201  N1    U A   7      13.386 -14.900   3.895  1.00  0.00           N  
ATOM    202  C6    U A   7      14.146 -13.762   4.088  1.00  0.00           C  
ATOM    203  H6    U A   7      13.904 -12.921   3.430  1.00  0.00           H  
ATOM    204  C2    U A   7      13.606 -16.028   4.646  1.00  0.00           C  
ATOM    205  O2    U A   7      13.004 -17.083   4.481  1.00  0.00           O  
ATOM    206  N3    U A   7      14.590 -15.914   5.588  1.00  0.00           N  
ATOM    207  H3    U A   7      14.759 -16.733   6.127  1.00  0.00           H  
ATOM    208  C4    U A   7      15.466 -14.870   5.754  1.00  0.00           C  
ATOM    209  O4    U A   7      16.406 -15.002   6.534  1.00  0.00           O  
ATOM    210  C5    U A   7      15.168 -13.716   4.959  1.00  0.00           C  
ATOM    211  H5    U A   7      15.807 -12.841   5.047  1.00  0.00           H  
ATOM    212  C2'   U A   7      10.977 -14.525   3.277  1.00  0.00           C  
ATOM    213  H2'   U A   7      10.844 -14.619   4.377  1.00  0.00           H  
ATOM    214  O2'   U A   7       9.994 -15.295   2.599  1.00  0.00           O  
ATOM    215 'HO2   U A   7       9.124 -14.867   2.776  1.00  0.00           H  
ATOM    216  C3'   U A   7      10.964 -13.048   2.849  1.00  0.00           C  
ATOM    217  H3'   U A   7      11.626 -12.442   3.504  1.00  0.00           H  
ATOM    218  O3'   U A   7       9.691 -12.395   2.683  1.00  0.00           O  
ATOM    219  P     A A   8       8.409 -12.603   3.563  1.00  0.00           P  
ATOM    220  OP1   A A   8       7.830 -13.912   3.176  1.00  0.00           O  
ATOM    221  OP2   A A   8       7.528 -11.424   3.435  1.00  0.00           O1-
ATOM    222  O5'   A A   8       8.954 -12.713   5.055  1.00  0.00           O  
ATOM    223  C5'   A A   8       7.982 -13.147   6.054  1.00  0.00           C  
ATOM    224 1H5'   A A   8       7.327 -13.964   5.660  1.00  0.00           H  
ATOM    225 2H5'   A A   8       7.321 -12.294   6.335  1.00  0.00           H  
ATOM    226  C4'   A A   8       8.597 -13.715   7.354  1.00  0.00           C  
ATOM    227  H4'   A A   8       7.870 -14.414   7.821  1.00  0.00           H  
ATOM    228  O4'   A A   8       9.821 -14.476   7.107  1.00  0.00           O  
ATOM    229  C1'   A A   8      10.663 -14.347   8.237  1.00  0.00           C  
ATOM    230  H1'   A A   8      10.900 -15.377   8.588  1.00  0.00           H  
ATOM    231  N9    A A   8      11.881 -13.621   7.904  1.00  0.00           N  
ATOM    232  C5    A A   8      13.913 -12.812   7.974  1.00  0.00           C  
ATOM    233  N7    A A   8      13.258 -12.115   6.965  1.00  0.00           N  
ATOM    234  C8    A A   8      12.045 -12.620   6.973  1.00  0.00           C  
ATOM    235  H8    A A   8      11.223 -12.318   6.312  1.00  0.00           H  
ATOM    236  N1    A A   8      15.578 -13.594   9.479  1.00  0.00           N  
ATOM    237  C2    A A   8      14.664 -14.464   9.903  1.00  0.00           C  
ATOM    238  H2    A A   8      15.003 -15.143  10.689  1.00  0.00           H  
ATOM    239  N3    A A   8      13.410 -14.653   9.495  1.00  0.00           N  
ATOM    240  C4    A A   8      13.083 -13.756   8.543  1.00  0.00           C  
ATOM    241  C6    A A   8      15.219 -12.724   8.504  1.00  0.00           C  
ATOM    242  N6    A A   8      16.104 -11.799   8.117  1.00  0.00           N  
ATOM    243  H61   A A   8      15.770 -10.865   7.938  1.00  0.00           H  
ATOM    244  H62   A A   8      17.059 -11.915   8.382  1.00  0.00           H  
ATOM    245  C2'   A A   8       9.888 -13.609   9.309  1.00  0.00           C  
ATOM    246  H2'   A A   8      10.548 -12.991   9.957  1.00  0.00           H  
ATOM    247  O2'   A A   8       9.153 -14.517  10.113  1.00  0.00           O  
ATOM    248 'HO2   A A   8       8.585 -13.954  10.687  1.00  0.00           H  
ATOM    249  C3'   A A   8       8.979 -12.712   8.456  1.00  0.00           C  
ATOM    250  H3'   A A   8       9.559 -11.897   7.971  1.00  0.00           H  
ATOM    251  O3'   A A   8       7.796 -12.180   9.091  1.00  0.00           O  
ATOM    252  P     A A   9       7.838 -11.514  10.520  1.00  0.00           P  
ATOM    253  OP1   A A   9       7.882 -12.631  11.497  1.00  0.00           O  
ATOM    254  OP2   A A   9       6.721 -10.556  10.649  1.00  0.00           O1-
ATOM    255  O5'   A A   9       9.235 -10.742  10.535  1.00  0.00           O  
ATOM    256  C5'   A A   9      10.042 -10.789  11.744  1.00  0.00           C  
ATOM    257 1H5'   A A   9      10.113 -11.833  12.133  1.00  0.00           H  
ATOM    258 2H5'   A A   9       9.574 -10.163  12.539  1.00  0.00           H  
ATOM    259  C4'   A A   9      11.504 -10.308  11.568  1.00  0.00           C  
ATOM    260  H4'   A A   9      12.121 -10.706  12.403  1.00  0.00           H  
ATOM    261  O4'   A A   9      12.105 -10.794  10.327  1.00  0.00           O  
ATOM    262  C1'   A A   9      13.104  -9.869   9.922  1.00  0.00           C  
ATOM    263  H1'   A A   9      14.066 -10.430   9.932  1.00  0.00           H  
ATOM    264  N9    A A   9      12.850  -9.357   8.583  1.00  0.00           N  
ATOM    265  C5    A A   9      13.106  -8.583   6.548  1.00  0.00           C  
ATOM    266  N7    A A   9      11.734  -8.638   6.772  1.00  0.00           N  
ATOM    267  C8    A A   9      11.633  -9.112   7.992  1.00  0.00           C  
ATOM    268  H8    A A   9      10.696  -9.319   8.520  1.00  0.00           H  
ATOM    269  N1    A A   9      15.226  -8.206   5.556  1.00  0.00           N  
ATOM    270  C2    A A   9      15.754  -8.626   6.697  1.00  0.00           C  
ATOM    271  H2    A A   9      16.849  -8.622   6.723  1.00  0.00           H  
ATOM    272  N3    A A   9      15.150  -9.062   7.805  1.00  0.00           N  
ATOM    273  C4    A A   9      13.805  -9.008   7.662  1.00  0.00           C  
ATOM    274  C6    A A   9      13.873  -8.184   5.433  1.00  0.00           C  
ATOM    275  N6    A A   9      13.316  -7.836   4.264  1.00  0.00           N  
ATOM    276  H61   A A   9      12.330  -7.946   4.174  1.00  0.00           H  
ATOM    277  H62   A A   9      13.827  -8.117   3.429  1.00  0.00           H  
ATOM    278  C2'   A A   9      13.165  -8.750  10.941  1.00  0.00           C  
ATOM    279  H2'   A A   9      13.362  -7.754  10.487  1.00  0.00           H  
ATOM    280  O2'   A A   9      14.169  -9.048  11.893  1.00  0.00           O  
ATOM    281 'HO2   A A   9      14.155  -8.356  12.581  1.00  0.00           H  
ATOM    282  C3'   A A   9      11.759  -8.796  11.543  1.00  0.00           C  
ATOM    283  H3'   A A   9      11.005  -8.370  10.842  1.00  0.00           H  
ATOM    284  O3'   A A   9      11.635  -8.232  12.872  1.00  0.00           O  
ATOM    285  P     A A  10      11.794  -6.661  13.007  1.00  0.00           P  
ATOM    286  OP1   A A  10      11.039  -6.204  14.193  1.00  0.00           O  
ATOM    287  OP2   A A  10      11.493  -6.027  11.706  1.00  0.00           O1-
ATOM    288  O5'   A A  10      13.350  -6.517  13.277  1.00  0.00           O  
ATOM    289  C5'   A A  10      13.869  -6.725  14.614  1.00  0.00           C  
ATOM    290 1H5'   A A  10      13.554  -7.722  15.001  1.00  0.00           H  
ATOM    291 2H5'   A A  10      13.475  -5.945  15.307  1.00  0.00           H  
ATOM    292  C4'   A A  10      15.410  -6.668  14.670  1.00  0.00           C  
ATOM    293  H4'   A A  10      15.779  -7.062  15.641  1.00  0.00           H  
ATOM    294  O4'   A A  10      15.993  -7.491  13.616  1.00  0.00           O  
ATOM    295  C1'   A A  10      17.144  -6.849  13.101  1.00  0.00           C  
ATOM    296  H1'   A A  10      17.978  -7.583  13.191  1.00  0.00           H  
ATOM    297  N9    A A  10      16.955  -6.480  11.692  1.00  0.00           N  
ATOM    298  C5    A A  10      17.258  -6.176   9.535  1.00  0.00           C  
ATOM    299  N7    A A  10      15.964  -5.761   9.798  1.00  0.00           N  
ATOM    300  C8    A A  10      15.825  -5.963  11.092  1.00  0.00           C  
ATOM    301  H8    A A  10      14.917  -5.761  11.666  1.00  0.00           H  
ATOM    302  N1    A A  10      19.288  -6.692   8.422  1.00  0.00           N  
ATOM    303  C2    A A  10      19.782  -6.964   9.630  1.00  0.00           C  
ATOM    304  H2    A A  10      20.825  -7.294   9.640  1.00  0.00           H  
ATOM    305  N3    A A  10      19.153  -7.054  10.799  1.00  0.00           N  
ATOM    306  C4    A A  10      17.886  -6.604  10.693  1.00  0.00           C  
ATOM    307  C6    A A  10      18.002  -6.270   8.337  1.00  0.00           C  
ATOM    308  N6    A A  10      17.505  -6.014   7.115  1.00  0.00           N  
ATOM    309  H61   A A  10      16.532  -5.836   6.971  1.00  0.00           H  
ATOM    310  H62   A A  10      18.099  -6.131   6.322  1.00  0.00           H  
ATOM    311  C2'   A A  10      17.441  -5.652  13.976  1.00  0.00           C  
ATOM    312  H2'   A A  10      17.887  -4.809  13.408  1.00  0.00           H  
ATOM    313  O2'   A A  10      18.314  -6.018  15.033  1.00  0.00           O  
ATOM    314 'HO2   A A  10      18.384  -5.209  15.591  1.00  0.00           H  
ATOM    315  C3'   A A  10      16.039  -5.277  14.483  1.00  0.00           C  
ATOM    316  H3'   A A  10      15.458  -4.767  13.683  1.00  0.00           H  
ATOM    317  O3'   A A  10      15.970  -4.531  15.721  1.00  0.00           O  
ATOM    318  P     A A  11      16.807  -3.205  15.909  1.00  0.00           P  
ATOM    319  OP1   A A  11      18.207  -3.617  16.176  1.00  0.00           O  
ATOM    320  OP2   A A  11      16.151  -2.352  16.923  1.00  0.00           O1-
ATOM    321  O5'   A A  11      16.713  -2.528  14.481  1.00  0.00           O  
ATOM    322  C5'   A A  11      17.579  -1.432  14.095  1.00  0.00           C  
ATOM    323 1H5'   A A  11      18.174  -1.022  14.947  1.00  0.00           H  
ATOM    324 2H5'   A A  11      16.931  -0.594  13.753  1.00  0.00           H  
ATOM    325  C4'   A A  11      18.561  -1.750  12.937  1.00  0.00           C  
ATOM    326  H4'   A A  11      19.515  -2.140  13.354  1.00  0.00           H  
ATOM    327  O4'   A A  11      18.058  -2.774  12.021  1.00  0.00           O  
ATOM    328  C1'   A A  11      18.606  -2.558  10.732  1.00  0.00           C  
ATOM    329  H1'   A A  11      19.260  -3.434  10.515  1.00  0.00           H  
ATOM    330  N9    A A  11      17.549  -2.473   9.725  1.00  0.00           N  
ATOM    331  C5    A A  11      16.438  -2.479   7.833  1.00  0.00           C  
ATOM    332  N7    A A  11      15.497  -2.252   8.825  1.00  0.00           N  
ATOM    333  C8    A A  11      16.202  -2.276   9.934  1.00  0.00           C  
ATOM    334  H8    A A  11      15.802  -2.160  10.946  1.00  0.00           H  
ATOM    335  N1    A A  11      17.461  -2.778   5.722  1.00  0.00           N  
ATOM    336  C2    A A  11      18.627  -2.817   6.375  1.00  0.00           C  
ATOM    337  H2    A A  11      19.517  -2.944   5.747  1.00  0.00           H  
ATOM    338  N3    A A  11      18.849  -2.778   7.691  1.00  0.00           N  
ATOM    339  C4    A A  11      17.706  -2.597   8.370  1.00  0.00           C  
ATOM    340  C6    A A  11      16.324  -2.618   6.435  1.00  0.00           C  
ATOM    341  N6    A A  11      15.150  -2.619   5.783  1.00  0.00           N  
ATOM    342  H61   A A  11      14.290  -2.565   6.283  1.00  0.00           H  
ATOM    343  H62   A A  11      15.130  -2.747   4.784  1.00  0.00           H  
ATOM    344  C2'   A A  11      19.456  -1.300  10.790  1.00  0.00           C  
ATOM    345  H2'   A A  11      19.374  -0.674   9.875  1.00  0.00           H  
ATOM    346  O2'   A A  11      20.811  -1.625  11.019  1.00  0.00           O  
ATOM    347 'HO2   A A  11      21.183  -0.806  11.376  1.00  0.00           H  
ATOM    348  C3'   A A  11      18.868  -0.575  11.995  1.00  0.00           C  
ATOM    349  H3'   A A  11      17.882  -0.127  11.727  1.00  0.00           H  
ATOM    350  O3'   A A  11      19.784   0.354  12.620  1.00  0.00           O  
ATOM    351  P     U A  12      19.480   1.903  12.574  1.00  0.00           P  
ATOM    352  OP1   U A  12      20.379   2.574  13.535  1.00  0.00           O  
ATOM    353  OP2   U A  12      18.022   2.106  12.707  1.00  0.00           O1-
ATOM    354  O5'   U A  12      19.909   2.273  11.101  1.00  0.00           O  
ATOM    355  C5'   U A  12      21.295   2.533  10.768  1.00  0.00           C  
ATOM    356 1H5'   U A  12      21.979   1.869  11.347  1.00  0.00           H  
ATOM    357 2H5'   U A  12      21.548   3.587  11.025  1.00  0.00           H  
ATOM    358  C4'   U A  12      21.612   2.315   9.270  1.00  0.00           C  
ATOM    359  H4'   U A  12      22.709   2.211   9.127  1.00  0.00           H  
ATOM    360  O4'   U A  12      20.999   1.083   8.781  1.00  0.00           O  
ATOM    361  C1'   U A  12      20.577   1.261   7.441  1.00  0.00           C  
ATOM    362  H1'   U A  12      21.092   0.464   6.854  1.00  0.00           H  
ATOM    363  N1    U A  12      19.097   1.148   7.319  1.00  0.00           N  
ATOM    364  C6    U A  12      18.268   1.616   8.317  1.00  0.00           C  
ATOM    365  H6    U A  12      18.772   2.038   9.186  1.00  0.00           H  
ATOM    366  C2    U A  12      18.577   0.653   6.149  1.00  0.00           C  
ATOM    367  O2    U A  12      19.271   0.289   5.208  1.00  0.00           O  
ATOM    368  N3    U A  12      17.213   0.595   6.105  1.00  0.00           N  
ATOM    369  H3    U A  12      16.844   0.298   5.209  1.00  0.00           H  
ATOM    370  C4    U A  12      16.321   1.051   7.045  1.00  0.00           C  
ATOM    371  O4    U A  12      15.111   0.988   6.825  1.00  0.00           O  
ATOM    372  C5    U A  12      16.930   1.572   8.231  1.00  0.00           C  
ATOM    373  H5    U A  12      16.297   1.957   9.027  1.00  0.00           H  
ATOM    374  C2'   U A  12      21.081   2.620   6.983  1.00  0.00           C  
ATOM    375  H2'   U A  12      20.385   3.103   6.263  1.00  0.00           H  
ATOM    376  O2'   U A  12      22.366   2.519   6.398  1.00  0.00           O  
ATOM    377 'HO2   U A  12      22.689   3.430   6.393  1.00  0.00           H  
ATOM    378  C3'   U A  12      21.141   3.407   8.293  1.00  0.00           C  
ATOM    379  H3'   U A  12      20.124   3.715   8.629  1.00  0.00           H  
ATOM    380  O3'   U A  12      22.074   4.511   8.293  1.00  0.00           O  
ATOM    381  P     A A  13      21.653   5.923   7.725  1.00  0.00           P  
ATOM    382  OP1   A A  13      22.837   6.807   7.751  1.00  0.00           O  
ATOM    383  OP2   A A  13      20.423   6.406   8.376  1.00  0.00           O1-
ATOM    384  O5'   A A  13      21.284   5.591   6.232  1.00  0.00           O  
ATOM    385  C5'   A A  13      22.133   5.929   5.116  1.00  0.00           C  
ATOM    386 1H5'   A A  13      22.966   5.196   5.041  1.00  0.00           H  
ATOM    387 2H5'   A A  13      22.574   6.949   5.234  1.00  0.00           H  
ATOM    388  C4'   A A  13      21.352   5.918   3.788  1.00  0.00           C  
ATOM    389  H4'   A A  13      22.036   6.008   2.918  1.00  0.00           H  
ATOM    390  O4'   A A  13      20.597   4.682   3.629  1.00  0.00           O  
ATOM    391  C1'   A A  13      19.354   4.968   3.013  1.00  0.00           C  
ATOM    392  H1'   A A  13      19.343   4.392   2.059  1.00  0.00           H  
ATOM    393  N9    A A  13      18.232   4.545   3.855  1.00  0.00           N  
ATOM    394  C5    A A  13      16.257   3.830   4.500  1.00  0.00           C  
ATOM    395  N7    A A  13      16.973   4.082   5.662  1.00  0.00           N  
ATOM    396  C8    A A  13      18.137   4.522   5.229  1.00  0.00           C  
ATOM    397  H8    A A  13      18.973   4.838   5.861  1.00  0.00           H  
ATOM    398  N1    A A  13      14.536   3.235   2.980  1.00  0.00           N  
ATOM    399  C2    A A  13      15.399   3.547   2.006  1.00  0.00           C  
ATOM    400  H2    A A  13      15.037   3.420   0.981  1.00  0.00           H  
ATOM    401  N3    A A  13      16.657   3.972   2.104  1.00  0.00           N  
ATOM    402  C4    A A  13      17.025   4.105   3.385  1.00  0.00           C  
ATOM    403  C6    A A  13      14.935   3.388   4.264  1.00  0.00           C  
ATOM    404  N6    A A  13      14.034   3.127   5.228  1.00  0.00           N  
ATOM    405  H61   A A  13      14.330   2.677   6.072  1.00  0.00           H  
ATOM    406  H62   A A  13      13.060   3.104   4.992  1.00  0.00           H  
ATOM    407  C2'   A A  13      19.297   6.452   2.695  1.00  0.00           C  
ATOM    408  H2'   A A  13      18.291   6.890   2.884  1.00  0.00           H  
ATOM    409  O2'   A A  13      19.662   6.696   1.349  1.00  0.00           O  
ATOM    410 'HO2   A A  13      19.553   7.651   1.210  1.00  0.00           H  
ATOM    411  C3'   A A  13      20.312   7.033   3.679  1.00  0.00           C  
ATOM    412  H3'   A A  13      19.859   7.112   4.695  1.00  0.00           H  
ATOM    413  O3'   A A  13      20.959   8.263   3.268  1.00  0.00           O  
ATOM    414  P     A A  14      20.149   9.602   3.426  1.00  0.00           P  
ATOM    415  OP1   A A  14      21.057  10.758   3.322  1.00  0.00           O  
ATOM    416  OP2   A A  14      19.275   9.503   4.616  1.00  0.00           O1-
ATOM    417  O5'   A A  14      19.207   9.573   2.164  1.00  0.00           O  
ATOM    418  C5'   A A  14      19.579  10.105   0.876  1.00  0.00           C  
ATOM    419 1H5'   A A  14      20.375   9.473   0.423  1.00  0.00           H  
ATOM    420 2H5'   A A  14      19.979  11.143   0.974  1.00  0.00           H  
ATOM    421  C4'   A A  14      18.379  10.152  -0.098  1.00  0.00           C  
ATOM    422  H4'   A A  14      18.715  10.293  -1.147  1.00  0.00           H  
ATOM    423  O4'   A A  14      17.625   8.904  -0.040  1.00  0.00           O  
ATOM    424  C1'   A A  14      16.241   9.178   0.098  1.00  0.00           C  
ATOM    425  H1'   A A  14      15.729   8.579  -0.691  1.00  0.00           H  
ATOM    426  N9    A A  14      15.771   8.756   1.423  1.00  0.00           N  
ATOM    427  C5    A A  14      14.765   7.701   3.072  1.00  0.00           C  
ATOM    428  N7    A A  14      15.686   8.544   3.660  1.00  0.00           N  
ATOM    429  C8    A A  14      16.249   9.157   2.648  1.00  0.00           C  
ATOM    430  H8    A A  14      17.013   9.929   2.744  1.00  0.00           H  
ATOM    431  N1    A A  14      13.019   6.134   2.760  1.00  0.00           N  
ATOM    432  C2    A A  14      13.166   6.356   1.445  1.00  0.00           C  
ATOM    433  H2    A A  14      12.488   5.798   0.789  1.00  0.00           H  
ATOM    434  N3    A A  14      14.026   7.163   0.818  1.00  0.00           N  
ATOM    435  C4    A A  14      14.805   7.815   1.694  1.00  0.00           C  
ATOM    436  C6    A A  14      13.831   6.798   3.620  1.00  0.00           C  
ATOM    437  N6    A A  14      13.714   6.552   4.940  1.00  0.00           N  
ATOM    438  H61   A A  14      14.265   7.054   5.619  1.00  0.00           H  
ATOM    439  H62   A A  14      13.194   5.754   5.231  1.00  0.00           H  
ATOM    440  C2'   A A  14      16.023  10.657  -0.179  1.00  0.00           C  
ATOM    441  H2'   A A  14      15.199  11.088   0.433  1.00  0.00           H  
ATOM    442  O2'   A A  14      15.741  10.849  -1.556  1.00  0.00           O  
ATOM    443 'HO2   A A  14      15.703  11.820  -1.706  1.00  0.00           H  
ATOM    444  C3'   A A  14      17.373  11.269   0.234  1.00  0.00           C  
ATOM    445  H3'   A A  14      17.400  11.405   1.337  1.00  0.00           H  
ATOM    446  O3'   A A  14      17.782  12.489  -0.425  1.00  0.00           O  
ATOM    447  P     A A  15      16.836  13.740  -0.472  1.00  0.00           P  
ATOM    448  OP1   A A  15      16.340  14.048   0.885  1.00  0.00           O  
ATOM    449  OP2   A A  15      15.806  13.523  -1.509  1.00  0.00           O1-
ATOM    450  O5'   A A  15      17.792  14.892  -0.977  1.00  0.00           O  
ATOM    451  C5'   A A  15      18.595  15.589   0.003  1.00  0.00           C  
ATOM    452 1H5'   A A  15      19.180  14.877   0.633  1.00  0.00           H  
ATOM    453 2H5'   A A  15      17.930  16.180   0.678  1.00  0.00           H  
ATOM    454  C4'   A A  15      19.574  16.578  -0.647  1.00  0.00           C  
ATOM    455  H4'   A A  15      19.960  17.268   0.136  1.00  0.00           H  
ATOM    456  O4'   A A  15      20.733  15.885  -1.205  1.00  0.00           O  
ATOM    457  C1'   A A  15      21.299  16.715  -2.208  1.00  0.00           C  
ATOM    458  H1'   A A  15      22.321  16.989  -1.860  1.00  0.00           H  
ATOM    459  N9    A A  15      21.359  16.034  -3.499  1.00  0.00           N  
ATOM    460  C5    A A  15      21.975  15.386  -5.503  1.00  0.00           C  
ATOM    461  N7    A A  15      20.697  14.875  -5.310  1.00  0.00           N  
ATOM    462  C8    A A  15      20.369  15.299  -4.110  1.00  0.00           C  
ATOM    463  H8    A A  15      19.423  15.089  -3.601  1.00  0.00           H  
ATOM    464  N1    A A  15      24.116  15.850  -6.421  1.00  0.00           N  
ATOM    465  C2    A A  15      24.400  16.425  -5.254  1.00  0.00           C  
ATOM    466  H2    A A  15      25.413  16.830  -5.172  1.00  0.00           H  
ATOM    467  N3    A A  15      23.625  16.613  -4.185  1.00  0.00           N  
ATOM    468  C4    A A  15      22.407  16.070  -4.382  1.00  0.00           C  
ATOM    469  C6    A A  15      22.869  15.347  -6.598  1.00  0.00           C  
ATOM    470  N6    A A  15      22.550  14.923  -7.829  1.00  0.00           N  
ATOM    471  H61   A A  15      21.604  15.015  -8.156  1.00  0.00           H  
ATOM    472  H62   A A  15      23.262  15.030  -8.529  1.00  0.00           H  
ATOM    473  C2'   A A  15      20.445  17.969  -2.302  1.00  0.00           C  
ATOM    474  H2'   A A  15      20.373  18.352  -3.344  1.00  0.00           H  
ATOM    475  O2'   A A  15      20.945  18.993  -1.457  1.00  0.00           O  
ATOM    476 'HO2   A A  15      20.260  19.700  -1.464  1.00  0.00           H  
ATOM    477  C3'   A A  15      19.088  17.436  -1.823  1.00  0.00           C  
ATOM    478  H3'   A A  15      18.634  16.756  -2.574  1.00  0.00           H  
ATOM    479  O3'   A A  15      18.118  18.400  -1.382  1.00  0.00           O  
ATOM    480  P     A A  16      17.805  19.707  -2.201  1.00  0.00           P  
ATOM    481  OP1   A A  16      18.858  20.681  -1.823  1.00  0.00           O  
ATOM    482  OP2   A A  16      16.397  20.078  -1.966  1.00  0.00           O1-
ATOM    483  O5'   A A  16      18.003  19.276  -3.723  1.00  0.00           O  
ATOM    484  C5'   A A  16      18.534  20.255  -4.663  1.00  0.00           C  
ATOM    485 1H5'   A A  16      19.343  20.867  -4.197  1.00  0.00           H  
ATOM    486 2H5'   A A  16      17.725  20.961  -4.964  1.00  0.00           H  
ATOM    487  C4'   A A  16      19.155  19.675  -5.965  1.00  0.00           C  
ATOM    488  H4'   A A  16      20.059  20.270  -6.224  1.00  0.00           H  
ATOM    489  O4'   A A  16      19.588  18.284  -5.836  1.00  0.00           O  
ATOM    490  C1'   A A  16      19.593  17.699  -7.128  1.00  0.00           C  
ATOM    491  H1'   A A  16      20.656  17.447  -7.349  1.00  0.00           H  
ATOM    492  N9    A A  16      18.785  16.487  -7.186  1.00  0.00           N  
ATOM    493  C5    A A  16      17.978  14.539  -7.783  1.00  0.00           C  
ATOM    494  N7    A A  16      17.198  14.967  -6.717  1.00  0.00           N  
ATOM    495  C8    A A  16      17.720  16.131  -6.392  1.00  0.00           C  
ATOM    496  H8    A A  16      17.381  16.780  -5.578  1.00  0.00           H  
ATOM    497  N1    A A  16      18.795  13.298  -9.637  1.00  0.00           N  
ATOM    498  C2    A A  16      19.654  14.303  -9.833  1.00  0.00           C  
ATOM    499  H2    A A  16      20.329  14.191 -10.691  1.00  0.00           H  
ATOM    500  N3    A A  16      19.857  15.387  -9.079  1.00  0.00           N  
ATOM    501  C4    A A  16      18.950  15.467  -8.088  1.00  0.00           C  
ATOM    502  C6    A A  16      17.936  13.381  -8.589  1.00  0.00           C  
ATOM    503  N6    A A  16      17.113  12.348  -8.344  1.00  0.00           N  
ATOM    504  H61   A A  16      16.593  12.323  -7.494  1.00  0.00           H  
ATOM    505  H62   A A  16      17.263  11.497  -8.862  1.00  0.00           H  
ATOM    506  C2'   A A  16      19.105  18.728  -8.124  1.00  0.00           C  
ATOM    507  H2'   A A  16      18.460  18.298  -8.921  1.00  0.00           H  
ATOM    508  O2'   A A  16      20.216  19.370  -8.719  1.00  0.00           O  
ATOM    509 'HO2   A A  16      19.891  19.739  -9.561  1.00  0.00           H  
ATOM    510  C3'   A A  16      18.292  19.669  -7.235  1.00  0.00           C  
ATOM    511  H3'   A A  16      17.322  19.208  -6.937  1.00  0.00           H  
ATOM    512  O3'   A A  16      18.130  21.011  -7.753  1.00  0.00           O  
ATOM    513  P     U A  17      16.993  21.274  -8.824  1.00  0.00           P  
ATOM    514  OP1   U A  17      16.765  22.731  -8.925  1.00  0.00           O  
ATOM    515  OP2   U A  17      15.838  20.401  -8.522  1.00  0.00           O1-
ATOM    516  O5'   U A  17      17.623  20.748 -10.166  1.00  0.00           O  
ATOM    517  C5'   U A  17      18.637  21.433 -10.926  1.00  0.00           C  
ATOM    518 1H5'   U A  17      19.443  21.803 -10.251  1.00  0.00           H  
ATOM    519 2H5'   U A  17      18.192  22.313 -11.446  1.00  0.00           H  
ATOM    520  C4'   U A  17      19.285  20.516 -11.993  1.00  0.00           C  
ATOM    521  H4'   U A  17      20.270  20.921 -12.308  1.00  0.00           H  
ATOM    522  O4'   U A  17      19.516  19.178 -11.445  1.00  0.00           O  
ATOM    523  C1'   U A  17      19.248  18.195 -12.430  1.00  0.00           C  
ATOM    524  H1'   U A  17      20.188  17.598 -12.519  1.00  0.00           H  
ATOM    525  N1    U A  17      18.091  17.331 -12.038  1.00  0.00           N  
ATOM    526  C6    U A  17      16.992  17.875 -11.412  1.00  0.00           C  
ATOM    527  H6    U A  17      17.010  18.954 -11.284  1.00  0.00           H  
ATOM    528  C2    U A  17      18.153  15.981 -12.295  1.00  0.00           C  
ATOM    529  O2    U A  17      19.118  15.445 -12.822  1.00  0.00           O  
ATOM    530  N3    U A  17      17.058  15.262 -11.893  1.00  0.00           N  
ATOM    531  H3    U A  17      17.070  14.283 -12.153  1.00  0.00           H  
ATOM    532  C4    U A  17      15.953  15.727 -11.219  1.00  0.00           C  
ATOM    533  O4    U A  17      15.069  14.947 -10.872  1.00  0.00           O  
ATOM    534  C5    U A  17      15.957  17.138 -10.985  1.00  0.00           C  
ATOM    535  H5    U A  17      15.117  17.591 -10.461  1.00  0.00           H  
ATOM    536  C2'   U A  17      19.011  18.927 -13.739  1.00  0.00           C  
ATOM    537  H2'   U A  17      18.273  18.403 -14.382  1.00  0.00           H  
ATOM    538  O2'   U A  17      20.224  19.108 -14.447  1.00  0.00           O  
ATOM    539 'HO2   U A  17      20.024  19.830 -15.057  1.00  0.00           H  
ATOM    540  C3'   U A  17      18.466  20.275 -13.274  1.00  0.00           C  
ATOM    541  H3'   U A  17      17.404  20.189 -12.952  1.00  0.00           H  
ATOM    542  O3'   U A  17      18.678  21.351 -14.218  1.00  0.00           O  
ATOM    543  P     U A  18      17.538  21.731 -15.246  1.00  0.00           P  
ATOM    544  OP1   U A  18      18.109  22.702 -16.204  1.00  0.00           O  
ATOM    545  OP2   U A  18      16.336  22.126 -14.486  1.00  0.00           O1-
ATOM    546  O5'   U A  18      17.252  20.356 -15.981  1.00  0.00           O  
ATOM    547  C5'   U A  18      17.887  20.069 -17.253  1.00  0.00           C  
ATOM    548 1H5'   U A  18      18.989  20.218 -17.177  1.00  0.00           H  
ATOM    549 2H5'   U A  18      17.502  20.762 -18.038  1.00  0.00           H  
ATOM    550  C4'   U A  18      17.660  18.621 -17.755  1.00  0.00           C  
ATOM    551  H4'   U A  18      18.423  18.364 -18.520  1.00  0.00           H  
ATOM    552  O4'   U A  18      17.797  17.650 -16.673  1.00  0.00           O  
ATOM    553  C1'   U A  18      16.884  16.586 -16.871  1.00  0.00           C  
ATOM    554  H1'   U A  18      17.505  15.659 -16.910  1.00  0.00           H  
ATOM    555  N1    U A  18      15.886  16.521 -15.765  1.00  0.00           N  
ATOM    556  C6    U A  18      15.405  17.678 -15.190  1.00  0.00           C  
ATOM    557  H6    U A  18      15.843  18.606 -15.564  1.00  0.00           H  
ATOM    558  C2    U A  18      15.381  15.295 -15.408  1.00  0.00           C  
ATOM    559  O2    U A  18      15.709  14.251 -15.956  1.00  0.00           O  
ATOM    560  N3    U A  18      14.467  15.319 -14.390  1.00  0.00           N  
ATOM    561  H3    U A  18      14.072  14.416 -14.160  1.00  0.00           H  
ATOM    562  C4    U A  18      13.913  16.429 -13.795  1.00  0.00           C  
ATOM    563  O4    U A  18      13.025  16.293 -12.953  1.00  0.00           O  
ATOM    564  C5    U A  18      14.464  17.675 -14.235  1.00  0.00           C  
ATOM    565  H5    U A  18      14.088  18.601 -13.806  1.00  0.00           H  
ATOM    566  C2'   U A  18      16.227  16.800 -18.225  1.00  0.00           C  
ATOM    567  H2'   U A  18      15.179  16.440 -18.251  1.00  0.00           H  
ATOM    568  O2'   U A  18      16.965  16.163 -19.251  1.00  0.00           O  
ATOM    569 'HO2   U A  18      16.659  16.595 -20.059  1.00  0.00           H  
ATOM    570  C3'   U A  18      16.289  18.316 -18.379  1.00  0.00           C  
ATOM    571  H3'   U A  18      15.537  18.820 -17.730  1.00  0.00           H  
ATOM    572  O3'   U A  18      16.246  18.771 -19.752  1.00  0.00           O  
ATOM    573  P     A A  19      14.875  19.257 -20.372  1.00  0.00           P  
ATOM    574  OP1   A A  19      15.139  19.680 -21.765  1.00  0.00           O  
ATOM    575  OP2   A A  19      14.246  20.227 -19.457  1.00  0.00           O1-
ATOM    576  O5'   A A  19      14.017  17.922 -20.375  1.00  0.00           O  
ATOM    577  C5'   A A  19      13.974  17.112 -21.579  1.00  0.00           C  
ATOM    578 1H5'   A A  19      15.007  16.899 -21.942  1.00  0.00           H  
ATOM    579 2H5'   A A  19      13.433  17.655 -22.389  1.00  0.00           H  
ATOM    580  C4'   A A  19      13.274  15.751 -21.374  1.00  0.00           C  
ATOM    581  H4'   A A  19      13.536  15.050 -22.195  1.00  0.00           H  
ATOM    582  O4'   A A  19      13.696  15.136 -20.118  1.00  0.00           O  
ATOM    583  C1'   A A  19      12.606  14.434 -19.556  1.00  0.00           C  
ATOM    584  H1'   A A  19      12.943  13.378 -19.434  1.00  0.00           H  
ATOM    585  N9    A A  19      12.229  14.980 -18.250  1.00  0.00           N  
ATOM    586  C5    A A  19      11.363  15.191 -16.243  1.00  0.00           C  
ATOM    587  N7    A A  19      12.062  16.366 -16.485  1.00  0.00           N  
ATOM    588  C8    A A  19      12.544  16.202 -17.701  1.00  0.00           C  
ATOM    589  H8    A A  19      13.140  16.935 -18.256  1.00  0.00           H  
ATOM    590  N1    A A  19      10.006  13.527 -15.235  1.00  0.00           N  
ATOM    591  C2    A A  19      10.170  12.819 -16.358  1.00  0.00           C  
ATOM    592  H2    A A  19       9.665  11.845 -16.389  1.00  0.00           H  
ATOM    593  N3    A A  19      10.867  13.137 -17.447  1.00  0.00           N  
ATOM    594  C4    A A  19      11.450  14.338 -17.325  1.00  0.00           C  
ATOM    595  C6    A A  19      10.604  14.738 -15.139  1.00  0.00           C  
ATOM    596  N6    A A  19      10.468  15.402 -13.977  1.00  0.00           N  
ATOM    597  H61   A A  19      11.196  16.034 -13.701  1.00  0.00           H  
ATOM    598  H62   A A  19       9.940  14.967 -13.248  1.00  0.00           H  
ATOM    599  C2'   A A  19      11.457  14.485 -20.537  1.00  0.00           C  
ATOM    600  H2'   A A  19      10.470  14.531 -20.034  1.00  0.00           H  
ATOM    601  O2'   A A  19      11.500  13.355 -21.386  1.00  0.00           O  
ATOM    602 'HO2   A A  19      10.703  13.392 -21.939  1.00  0.00           H  
ATOM    603  C3'   A A  19      11.741  15.783 -21.286  1.00  0.00           C  
ATOM    604  H3'   A A  19      11.513  16.668 -20.646  1.00  0.00           H  
ATOM    605  O3'   A A  19      11.142  15.851 -22.605  1.00  0.00           O  
ATOM    606  P     U A  20       9.791  16.650 -22.803  1.00  0.00           P  
ATOM    607  OP1   U A  20       9.930  17.574 -23.947  1.00  0.00           O  
ATOM    608  OP2   U A  20       9.356  17.206 -21.502  1.00  0.00           O1-
ATOM    609  O5'   U A  20       8.727  15.550 -23.172  1.00  0.00           O  
ATOM    610  C5'   U A  20       8.919  14.312 -23.867  1.00  0.00           C  
ATOM    611 1H5'   U A  20       9.995  14.033 -23.950  1.00  0.00           H  
ATOM    612 2H5'   U A  20       8.522  14.427 -24.901  1.00  0.00           H  
ATOM    613  C4'   U A  20       8.150  13.156 -23.192  1.00  0.00           C  
ATOM    614  H4'   U A  20       8.228  12.236 -23.810  1.00  0.00           H  
ATOM    615  O4'   U A  20       8.757  12.852 -21.898  1.00  0.00           O  
ATOM    616  C1'   U A  20       7.748  12.501 -20.957  1.00  0.00           C  
ATOM    617  H1'   U A  20       8.037  11.498 -20.563  1.00  0.00           H  
ATOM    618  N1    U A  20       7.659  13.488 -19.838  1.00  0.00           N  
ATOM    619  C6    U A  20       7.923  14.818 -20.059  1.00  0.00           C  
ATOM    620  H6    U A  20       8.183  15.078 -21.078  1.00  0.00           H  
ATOM    621  C2    U A  20       7.272  13.055 -18.591  1.00  0.00           C  
ATOM    622  O2    U A  20       6.960  11.893 -18.369  1.00  0.00           O  
ATOM    623  N3    U A  20       7.270  14.017 -17.608  1.00  0.00           N  
ATOM    624  H3    U A  20       6.942  13.720 -16.702  1.00  0.00           H  
ATOM    625  C4    U A  20       7.650  15.337 -17.748  1.00  0.00           C  
ATOM    626  O4    U A  20       7.721  16.070 -16.764  1.00  0.00           O  
ATOM    627  C5    U A  20       7.959  15.730 -19.082  1.00  0.00           C  
ATOM    628  H5    U A  20       8.268  16.754 -19.283  1.00  0.00           H  
ATOM    629  C2'   U A  20       6.451  12.380 -21.733  1.00  0.00           C  
ATOM    630  H2'   U A  20       5.564  12.632 -21.117  1.00  0.00           H  
ATOM    631  O2'   U A  20       6.305  11.080 -22.273  1.00  0.00           O  
ATOM    632 'HO2   U A  20       5.699  11.211 -23.021  1.00  0.00           H  
ATOM    633  C3'   U A  20       6.659  13.381 -22.862  1.00  0.00           C  
ATOM    634  H3'   U A  20       6.559  14.429 -22.495  1.00  0.00           H  
ATOM    635  O3'   U A  20       5.845  13.116 -24.026  1.00  0.00           O  
ATOM    636  P     A A  21       4.432  13.807 -24.176  1.00  0.00           P  
ATOM    637  OP1   A A  21       3.758  13.199 -25.342  1.00  0.00           O  
ATOM    638  OP2   A A  21       4.612  15.274 -24.145  1.00  0.00           O1-
ATOM    639  O5'   A A  21       3.687  13.387 -22.841  1.00  0.00           O  
ATOM    640  C5'   A A  21       2.900  12.168 -22.823  1.00  0.00           C  
ATOM    641 1H5'   A A  21       3.548  11.281 -23.004  1.00  0.00           H  
ATOM    642 2H5'   A A  21       2.124  12.190 -23.623  1.00  0.00           H  
ATOM    643  C4'   A A  21       2.151  11.947 -21.495  1.00  0.00           C  
ATOM    644  H4'   A A  21       1.757  10.909 -21.438  1.00  0.00           H  
ATOM    645  O4'   A A  21       3.046  12.131 -20.361  1.00  0.00           O  
ATOM    646  C1'   A A  21       2.368  12.806 -19.315  1.00  0.00           C  
ATOM    647  H1'   A A  21       2.396  12.113 -18.443  1.00  0.00           H  
ATOM    648  N9    A A  21       3.073  14.045 -18.943  1.00  0.00           N  
ATOM    649  C5    A A  21       3.885  15.768 -17.838  1.00  0.00           C  
ATOM    650  N7    A A  21       4.637  15.664 -19.000  1.00  0.00           N  
ATOM    651  C8    A A  21       4.108  14.640 -19.628  1.00  0.00           C  
ATOM    652  H8    A A  21       4.422  14.270 -20.608  1.00  0.00           H  
ATOM    653  N1    A A  21       3.080  16.458 -15.711  1.00  0.00           N  
ATOM    654  C2    A A  21       2.167  15.486 -15.838  1.00  0.00           C  
ATOM    655  H2    A A  21       1.474  15.377 -14.997  1.00  0.00           H  
ATOM    656  N3    A A  21       2.033  14.574 -16.805  1.00  0.00           N  
ATOM    657  C4    A A  21       2.917  14.781 -17.792  1.00  0.00           C  
ATOM    658  C6    A A  21       3.975  16.625 -16.717  1.00  0.00           C  
ATOM    659  N6    A A  21       4.942  17.546 -16.560  1.00  0.00           N  
ATOM    660  H61   A A  21       5.676  17.577 -17.235  1.00  0.00           H  
ATOM    661  H62   A A  21       5.144  17.859 -15.631  1.00  0.00           H  
ATOM    662  C2'   A A  21       0.919  13.005 -19.730  1.00  0.00           C  
ATOM    663  H2'   A A  21       0.513  13.985 -19.405  1.00  0.00           H  
ATOM    664  O2'   A A  21       0.115  11.960 -19.219  1.00  0.00           O  
ATOM    665 'HO2   A A  21      -0.521  11.818 -19.938  1.00  0.00           H  
ATOM    666  C3'   A A  21       0.975  12.907 -21.256  1.00  0.00           C  
ATOM    667  H3'   A A  21       1.268  13.886 -21.696  1.00  0.00           H  
ATOM    668  O3'   A A  21      -0.233  12.356 -21.833  1.00  0.00           O  
ATOM    669  P     C A  22      -1.047  13.037 -22.996  1.00  0.00           P  
ATOM    670  OP1   C A  22      -2.332  12.314 -23.119  1.00  0.00           O  
ATOM    671  OP2   C A  22      -0.184  13.127 -24.191  1.00  0.00           O1-
ATOM    672  O5'   C A  22      -1.315  14.487 -22.434  1.00  0.00           O  
ATOM    673  C5'   C A  22      -2.458  14.759 -21.586  1.00  0.00           C  
ATOM    674 1H5'   C A  22      -2.681  13.894 -20.916  1.00  0.00           H  
ATOM    675 2H5'   C A  22      -3.356  14.939 -22.220  1.00  0.00           H  
ATOM    676  C4'   C A  22      -2.254  15.991 -20.680  1.00  0.00           C  
ATOM    677  H4'   C A  22      -3.073  16.056 -19.932  1.00  0.00           H  
ATOM    678  O4'   C A  22      -1.002  15.867 -19.937  1.00  0.00           O  
ATOM    679  C1'   C A  22      -0.411  17.150 -19.794  1.00  0.00           C  
ATOM    680  H1'   C A  22      -0.287  17.293 -18.696  1.00  0.00           H  
ATOM    681  N1    C A  22       0.916  17.245 -20.471  1.00  0.00           N  
ATOM    682  C6    C A  22       1.090  16.597 -21.671  1.00  0.00           C  
ATOM    683  H6    C A  22       0.236  16.034 -22.043  1.00  0.00           H  
ATOM    684  C5    C A  22       2.260  16.619 -22.315  1.00  0.00           C  
ATOM    685  H5    C A  22       2.422  16.066 -23.239  1.00  0.00           H  
ATOM    686  C2    C A  22       1.954  18.019 -19.949  1.00  0.00           C  
ATOM    687  O2    C A  22       1.772  18.639 -18.887  1.00  0.00           O  
ATOM    688  N3    C A  22       3.144  18.068 -20.600  1.00  0.00           N  
ATOM    689  C4    C A  22       3.324  17.356 -21.730  1.00  0.00           C  
ATOM    690  N4    C A  22       4.524  17.308 -22.302  1.00  0.00           N  
ATOM    691  H41   C A  22       4.669  16.633 -23.049  1.00  0.00           H  
ATOM    692  H42   C A  22       5.311  17.661 -21.812  1.00  0.00           H  
ATOM    693  C2'   C A  22      -1.413  18.167 -20.311  1.00  0.00           C  
ATOM    694  H2'   C A  22      -0.927  19.062 -20.756  1.00  0.00           H  
ATOM    695  O2'   C A  22      -2.286  18.549 -19.263  1.00  0.00           O  
ATOM    696 'HO2   C A  22      -3.034  19.023 -19.671  1.00  0.00           H  
ATOM    697  C3'   C A  22      -2.166  17.365 -21.372  1.00  0.00           C  
ATOM    698  H3'   C A  22      -1.547  17.227 -22.286  1.00  0.00           H  
ATOM    699  O3'   C A  22      -3.488  17.862 -21.704  1.00  0.00           O  
ATOM    700  P     C A  23      -3.600  19.294 -22.377  1.00  0.00           P  
ATOM    701  OP1   C A  23      -4.828  19.338 -23.203  1.00  0.00           O  
ATOM    702  OP2   C A  23      -2.317  19.630 -23.029  1.00  0.00           O1-
ATOM    703  O5'   C A  23      -3.783  20.235 -21.103  1.00  0.00           O  
ATOM    704  C5'   C A  23      -5.014  21.002 -20.976  1.00  0.00           C  
ATOM    705 1H5'   C A  23      -5.890  20.313 -20.978  1.00  0.00           H  
ATOM    706 2H5'   C A  23      -5.130  21.701 -21.838  1.00  0.00           H  
ATOM    707  C4'   C A  23      -5.111  21.848 -19.682  1.00  0.00           C  
ATOM    708  H4'   C A  23      -6.168  22.131 -19.491  1.00  0.00           H  
ATOM    709  O4'   C A  23      -4.657  21.090 -18.522  1.00  0.00           O  
ATOM    710  C1'   C A  23      -4.039  21.973 -17.594  1.00  0.00           C  
ATOM    711  H1'   C A  23      -4.657  21.901 -16.669  1.00  0.00           H  
ATOM    712  N1    C A  23      -2.640  21.568 -17.297  1.00  0.00           N  
ATOM    713  C6    C A  23      -1.815  21.280 -18.355  1.00  0.00           C  
ATOM    714  H6    C A  23      -2.285  21.277 -19.343  1.00  0.00           H  
ATOM    715  C5    C A  23      -0.551  20.882 -18.163  1.00  0.00           C  
ATOM    716  H5    C A  23       0.085  20.557 -18.984  1.00  0.00           H  
ATOM    717  C2    C A  23      -2.117  21.592 -16.002  1.00  0.00           C  
ATOM    718  O2    C A  23      -2.825  22.001 -15.069  1.00  0.00           O  
ATOM    719  N3    C A  23      -0.846  21.167 -15.785  1.00  0.00           N  
ATOM    720  C4    C A  23      -0.093  20.766 -16.821  1.00  0.00           C  
ATOM    721  N4    C A  23       1.080  20.186 -16.576  1.00  0.00           N  
ATOM    722  H41   C A  23       1.485  19.627 -17.308  1.00  0.00           H  
ATOM    723  H42   C A  23       1.274  19.971 -15.626  1.00  0.00           H  
ATOM    724  C2'   C A  23      -4.142  23.390 -18.138  1.00  0.00           C  
ATOM    725  H2'   C A  23      -3.226  23.982 -17.941  1.00  0.00           H  
ATOM    726  O2'   C A  23      -5.260  24.055 -17.577  1.00  0.00           O  
ATOM    727 'HO2   C A  23      -5.232  24.976 -17.894  1.00  0.00           H  
ATOM    728  C3'   C A  23      -4.303  23.155 -19.648  1.00  0.00           C  
ATOM    729  H3'   C A  23      -3.321  22.917 -20.115  1.00  0.00           H  
ATOM    730  O3'   C A  23      -4.998  24.193 -20.384  1.00  0.00           O  
ATOM    731  P     U A  24      -4.269  25.572 -20.637  1.00  0.00           P  
ATOM    732  OP1   U A  24      -4.958  26.293 -21.728  1.00  0.00           O  
ATOM    733  OP2   U A  24      -2.811  25.352 -20.754  1.00  0.00           O1-
ATOM    734  O5'   U A  24      -4.506  26.324 -19.277  1.00  0.00           O  
ATOM    735  C5'   U A  24      -5.561  27.269 -19.017  1.00  0.00           C  
ATOM    736 1H5'   U A  24      -6.537  26.735 -18.985  1.00  0.00           H  
ATOM    737 2H5'   U A  24      -5.612  28.039 -19.822  1.00  0.00           H  
ATOM    738  C4'   U A  24      -5.365  28.002 -17.664  1.00  0.00           C  
ATOM    739  H4'   U A  24      -6.297  28.500 -17.328  1.00  0.00           H  
ATOM    740  O4'   U A  24      -4.970  27.039 -16.635  1.00  0.00           O  
ATOM    741  C1'   U A  24      -3.786  27.462 -15.990  1.00  0.00           C  
ATOM    742  H1'   U A  24      -4.041  27.436 -14.904  1.00  0.00           H  
ATOM    743  N1    U A  24      -2.656  26.534 -16.292  1.00  0.00           N  
ATOM    744  C6    U A  24      -2.079  26.517 -17.543  1.00  0.00           C  
ATOM    745  H6    U A  24      -2.532  27.154 -18.301  1.00  0.00           H  
ATOM    746  C2    U A  24      -2.286  25.607 -15.339  1.00  0.00           C  
ATOM    747  O2    U A  24      -2.799  25.548 -14.227  1.00  0.00           O  
ATOM    748  N3    U A  24      -1.263  24.770 -15.707  1.00  0.00           N  
ATOM    749  H3    U A  24      -1.108  23.999 -15.084  1.00  0.00           H  
ATOM    750  C4    U A  24      -0.619  24.725 -16.924  1.00  0.00           C  
ATOM    751  O4    U A  24       0.296  23.927 -17.113  1.00  0.00           O  
ATOM    752  C5    U A  24      -1.095  25.673 -17.881  1.00  0.00           C  
ATOM    753  H5    U A  24      -0.693  25.650 -18.891  1.00  0.00           H  
ATOM    754  C2'   U A  24      -3.520  28.917 -16.365  1.00  0.00           C  
ATOM    755  H2'   U A  24      -2.436  29.125 -16.493  1.00  0.00           H  
ATOM    756  O2'   U A  24      -4.049  29.782 -15.374  1.00  0.00           O  
ATOM    757 'HO2   U A  24      -4.006  30.693 -15.720  1.00  0.00           H  
ATOM    758  C3'   U A  24      -4.241  29.055 -17.712  1.00  0.00           C  
ATOM    759  H3'   U A  24      -3.575  28.707 -18.531  1.00  0.00           H  
ATOM    760  O3'   U A  24      -4.774  30.367 -18.020  1.00  0.00           O  
ATOM    761  P     A A  25      -3.751  31.501 -18.442  1.00  0.00           P  
ATOM    762  OP1   A A  25      -4.455  32.468 -19.311  1.00  0.00           O  
ATOM    763  OP2   A A  25      -2.510  30.877 -18.950  1.00  0.00           O1-
ATOM    764  O5'   A A  25      -3.434  32.169 -17.039  1.00  0.00           O  
ATOM    765  C5'   A A  25      -4.313  33.193 -16.513  1.00  0.00           C  
ATOM    766 1H5'   A A  25      -5.352  32.798 -16.433  1.00  0.00           H  
ATOM    767 2H5'   A A  25      -4.333  34.076 -17.196  1.00  0.00           H  
ATOM    768  C4'   A A  25      -3.897  33.695 -15.111  1.00  0.00           C  
ATOM    769  H4'   A A  25      -4.760  34.188 -14.615  1.00  0.00           H  
ATOM    770  O4'   A A  25      -3.478  32.586 -14.253  1.00  0.00           O  
ATOM    771  C1'   A A  25      -2.396  33.009 -13.440  1.00  0.00           C  
ATOM    772  H1'   A A  25      -2.675  32.787 -12.385  1.00  0.00           H  
ATOM    773  N9    A A  25      -1.155  32.307 -13.790  1.00  0.00           N  
ATOM    774  C5    A A  25       0.889  31.508 -13.751  1.00  0.00           C  
ATOM    775  N7    A A  25       0.371  31.159 -14.988  1.00  0.00           N  
ATOM    776  C8    A A  25      -0.842  31.668 -14.973  1.00  0.00           C  
ATOM    777  H8    A A  25      -1.563  31.599 -15.791  1.00  0.00           H  
ATOM    778  N1    A A  25       2.379  31.789 -11.923  1.00  0.00           N  
ATOM    779  C2    A A  25       1.373  32.423 -11.316  1.00  0.00           C  
ATOM    780  H2    A A  25       1.592  32.792 -10.310  1.00  0.00           H  
ATOM    781  N3    A A  25       0.131  32.658 -11.742  1.00  0.00           N  
ATOM    782  C4    A A  25      -0.038  32.200 -12.998  1.00  0.00           C  
ATOM    783  C6    A A  25       2.162  31.319 -13.178  1.00  0.00           C  
ATOM    784  N6    A A  25       3.172  30.770 -13.877  1.00  0.00           N  
ATOM    785  H61   A A  25       2.915  30.484 -14.798  1.00  0.00           H  
ATOM    786  H62   A A  25       4.040  31.255 -13.791  1.00  0.00           H  
ATOM    787  C2'   A A  25      -2.251  34.504 -13.618  1.00  0.00           C  
ATOM    788  H2'   A A  25      -1.204  34.853 -13.495  1.00  0.00           H  
ATOM    789  O2'   A A  25      -3.085  35.202 -12.712  1.00  0.00           O  
ATOM    790 'HO2   A A  25      -3.074  36.110 -13.043  1.00  0.00           H  
ATOM    791  C3'   A A  25      -2.725  34.693 -15.055  1.00  0.00           C  
ATOM    792  H3'   A A  25      -1.969  34.322 -15.786  1.00  0.00           H  
ATOM    793  O3'   A A  25      -3.185  36.033 -15.357  1.00  0.00           O  
ATOM    794  P     G A  26      -2.159  37.101 -15.918  1.00  0.00           P  
ATOM    795  OP1   G A  26      -2.897  38.355 -16.184  1.00  0.00           O  
ATOM    796  OP2   G A  26      -1.375  36.508 -17.019  1.00  0.00           O1-
ATOM    797  O5'   G A  26      -1.186  37.320 -14.688  1.00  0.00           O  
ATOM    798  C5'   G A  26      -1.483  38.336 -13.699  1.00  0.00           C  
ATOM    799 1H5'   G A  26      -2.501  38.179 -13.275  1.00  0.00           H  
ATOM    800 2H5'   G A  26      -1.460  39.349 -14.166  1.00  0.00           H  
ATOM    801  C4'   G A  26      -0.482  38.339 -12.524  1.00  0.00           C  
ATOM    802  H4'   G A  26      -0.891  38.913 -11.666  1.00  0.00           H  
ATOM    803  O4'   G A  26      -0.224  36.982 -12.055  1.00  0.00           O  
ATOM    804  C1'   G A  26       1.142  36.859 -11.702  1.00  0.00           C  
ATOM    805  H1'   G A  26       1.165  36.508 -10.646  1.00  0.00           H  
ATOM    806  N9    G A  26       1.845  35.888 -12.553  1.00  0.00           N  
ATOM    807  C4    G A  26       3.049  35.307 -12.257  1.00  0.00           C  
ATOM    808  N2    G A  26       5.944  35.433 -10.440  1.00  0.00           N  
ATOM    809  H21   G A  26       5.582  36.129  -9.825  1.00  0.00           H  
ATOM    810  H22   G A  26       6.817  35.665 -10.869  1.00  0.00           H  
ATOM    811  N3    G A  26       3.789  35.537 -11.156  1.00  0.00           N  
ATOM    812  C2    G A  26       5.004  35.049 -11.276  1.00  0.00           C  
ATOM    813  N1    G A  26       5.377  34.162 -12.249  1.00  0.00           N  
ATOM    814  H1    G A  26       6.335  33.892 -12.306  1.00  0.00           H  
ATOM    815  C6    G A  26       4.595  33.810 -13.341  1.00  0.00           C  
ATOM    816  O6    G A  26       5.021  33.007 -14.180  1.00  0.00           O  
ATOM    817  C5    G A  26       3.344  34.490 -13.331  1.00  0.00           C  
ATOM    818  N7    G A  26       2.349  34.565 -14.298  1.00  0.00           N  
ATOM    819  C8    G A  26       1.479  35.419 -13.798  1.00  0.00           C  
ATOM    820  H8    G A  26       0.554  35.749 -14.282  1.00  0.00           H  
ATOM    821  C2'   G A  26       1.776  38.231 -11.788  1.00  0.00           C  
ATOM    822  H2'   G A  26       2.832  38.192 -12.132  1.00  0.00           H  
ATOM    823  O2'   G A  26       1.727  38.892 -10.536  1.00  0.00           O  
ATOM    824 'HO2   G A  26       2.107  39.770 -10.717  1.00  0.00           H  
ATOM    825  C3'   G A  26       0.903  38.926 -12.836  1.00  0.00           C  
ATOM    826  H3'   G A  26       1.162  38.577 -13.862  1.00  0.00           H  
ATOM    827  O3'   G A  26       0.856  40.372 -12.759  1.00  0.00           O  
ATOM    828  P     C A  27       2.121  41.223 -13.172  1.00  0.00           P  
ATOM    829  OP1   C A  27       1.742  42.650 -13.233  1.00  0.00           O  
ATOM    830  OP2   C A  27       2.754  40.611 -14.359  1.00  0.00           O1-
ATOM    831  O5'   C A  27       3.072  40.999 -11.929  1.00  0.00           O  
ATOM    832  C5'   C A  27       4.205  41.851 -11.628  1.00  0.00           C  
ATOM    833 1H5'   C A  27       3.960  42.440 -10.718  1.00  0.00           H  
ATOM    834 2H5'   C A  27       4.401  42.598 -12.436  1.00  0.00           H  
ATOM    835  C4'   C A  27       5.550  41.112 -11.348  1.00  0.00           C  
ATOM    836  H4'   C A  27       6.007  41.496 -10.412  1.00  0.00           H  
ATOM    837  O4'   C A  27       5.385  39.663 -11.183  1.00  0.00           O  
ATOM    838  C1'   C A  27       6.474  38.995 -11.812  1.00  0.00           C  
ATOM    839  H1'   C A  27       6.903  38.328 -11.031  1.00  0.00           H  
ATOM    840  N1    C A  27       6.044  38.195 -12.994  1.00  0.00           N  
ATOM    841  C6    C A  27       5.001  38.659 -13.764  1.00  0.00           C  
ATOM    842  H6    C A  27       4.549  39.601 -13.445  1.00  0.00           H  
ATOM    843  C5    C A  27       4.542  37.967 -14.812  1.00  0.00           C  
ATOM    844  H5    C A  27       3.687  38.310 -15.393  1.00  0.00           H  
ATOM    845  C2    C A  27       6.666  36.994 -13.330  1.00  0.00           C  
ATOM    846  O2    C A  27       7.565  36.545 -12.595  1.00  0.00           O  
ATOM    847  N3    C A  27       6.237  36.297 -14.411  1.00  0.00           N  
ATOM    848  C4    C A  27       5.179  36.735 -15.115  1.00  0.00           C  
ATOM    849  N4    C A  27       4.686  35.948 -16.066  1.00  0.00           N  
ATOM    850  H41   C A  27       3.721  36.064 -16.293  1.00  0.00           H  
ATOM    851  H42   C A  27       5.040  35.019 -16.074  1.00  0.00           H  
ATOM    852  C2'   C A  27       7.511  40.043 -12.171  1.00  0.00           C  
ATOM    853  H2'   C A  27       8.105  39.767 -13.069  1.00  0.00           H  
ATOM    854  O2'   C A  27       8.373  40.259 -11.065  1.00  0.00           O  
ATOM    855 'HO2   C A  27       8.850  41.099 -11.205  1.00  0.00           H  
ATOM    856  C3'   C A  27       6.616  41.254 -12.454  1.00  0.00           C  
ATOM    857  H3'   C A  27       6.091  41.133 -13.427  1.00  0.00           H  
ATOM    858  O3'   C A  27       7.248  42.549 -12.374  1.00  0.00           O  
ATOM    859  P     A A  28       8.460  42.883 -13.334  1.00  0.00           P  
ATOM    860  OP1   A A  28       8.398  44.310 -13.711  1.00  0.00           O  
ATOM    861  OP2   A A  28       8.531  41.884 -14.423  1.00  0.00           O1-
ATOM    862  O5'   A A  28       9.683  42.654 -12.346  1.00  0.00           O  
ATOM    863  C5'   A A  28       9.879  43.621 -11.277  1.00  0.00           C  
ATOM    864 1H5'   A A  28       8.929  43.795 -10.717  1.00  0.00           H  
ATOM    865 2H5'   A A  28      10.211  44.598 -11.701  1.00  0.00           H  
ATOM    866  C4'   A A  28      10.931  43.173 -10.246  1.00  0.00           C  
ATOM    867  H4'   A A  28      10.894  43.815  -9.340  1.00  0.00           H  
ATOM    868  O4'   A A  28      10.669  41.804  -9.820  1.00  0.00           O  
ATOM    869  C1'   A A  28      11.895  41.128  -9.629  1.00  0.00           C  
ATOM    870  H1'   A A  28      11.885  40.763  -8.576  1.00  0.00           H  
ATOM    871  N9    A A  28      12.022  39.998 -10.546  1.00  0.00           N  
ATOM    872  C5    A A  28      12.426  38.020 -11.399  1.00  0.00           C  
ATOM    873  N7    A A  28      11.968  38.797 -12.452  1.00  0.00           N  
ATOM    874  C8    A A  28      11.726  39.964 -11.892  1.00  0.00           C  
ATOM    875  H8    A A  28      11.319  40.840 -12.407  1.00  0.00           H  
ATOM    876  N1    A A  28      13.214  36.172 -10.129  1.00  0.00           N  
ATOM    877  C2    A A  28      13.208  37.004  -9.080  1.00  0.00           C  
ATOM    878  H2    A A  28      13.556  36.574  -8.135  1.00  0.00           H  
ATOM    879  N3    A A  28      12.853  38.287  -9.015  1.00  0.00           N  
ATOM    880  C4    A A  28      12.466  38.742 -10.223  1.00  0.00           C  
ATOM    881  C6    A A  28      12.818  36.667 -11.326  1.00  0.00           C  
ATOM    882  N6    A A  28      12.806  35.839 -12.384  1.00  0.00           N  
ATOM    883  H61   A A  28      12.396  36.161 -13.235  1.00  0.00           H  
ATOM    884  H62   A A  28      12.975  34.876 -12.216  1.00  0.00           H  
ATOM    885  C2'   A A  28      13.019  42.129  -9.802  1.00  0.00           C  
ATOM    886  H2'   A A  28      13.921  41.685 -10.276  1.00  0.00           H  
ATOM    887  O2'   A A  28      13.358  42.679  -8.543  1.00  0.00           O  
ATOM    888 'HO2   A A  28      14.074  43.326  -8.674  1.00  0.00           H  
ATOM    889  C3'   A A  28      12.386  43.162 -10.736  1.00  0.00           C  
ATOM    890  H3'   A A  28      12.346  42.781 -11.782  1.00  0.00           H  
ATOM    891  O3'   A A  28      12.951  44.495 -10.673  1.00  0.00           O  
ATOM    892  P     A A  29      14.366  44.740 -11.330  1.00  0.00           P  
ATOM    893  OP1   A A  29      14.534  46.179 -11.614  1.00  0.00           O  
ATOM    894  OP2   A A  29      14.564  43.790 -12.449  1.00  0.00           O1-
ATOM    895  O5'   A A  29      15.347  44.314 -10.165  1.00  0.00           O  
ATOM    896  C5'   A A  29      15.732  45.266  -9.145  1.00  0.00           C  
ATOM    897 1H5'   A A  29      14.831  45.678  -8.635  1.00  0.00           H  
ATOM    898 2H5'   A A  29      16.290  46.118  -9.603  1.00  0.00           H  
ATOM    899  C4'   A A  29      16.643  44.634  -8.073  1.00  0.00           C  
ATOM    900  H4'   A A  29      16.817  45.341  -7.234  1.00  0.00           H  
ATOM    901  O4'   A A  29      16.013  43.443  -7.515  1.00  0.00           O  
ATOM    902  C1'   A A  29      16.990  42.432  -7.328  1.00  0.00           C  
ATOM    903  H1'   A A  29      16.910  42.100  -6.268  1.00  0.00           H  
ATOM    904  N9    A A  29      16.740  41.305  -8.230  1.00  0.00           N  
ATOM    905  C5    A A  29      16.435  39.322  -9.119  1.00  0.00           C  
ATOM    906  N7    A A  29      16.321  40.225 -10.156  1.00  0.00           N  
ATOM    907  C8    A A  29      16.513  41.382  -9.582  1.00  0.00           C  
ATOM    908  H8    A A  29      16.495  42.337 -10.105  1.00  0.00           H  
ATOM    909  N1    A A  29      16.400  37.305  -7.876  1.00  0.00           N  
ATOM    910  C2    A A  29      16.596  38.071  -6.800  1.00  0.00           C  
ATOM    911  H2    A A  29      16.654  37.531  -5.852  1.00  0.00           H  
ATOM    912  N3    A A  29      16.772  39.390  -6.705  1.00  0.00           N  
ATOM    913  C4    A A  29      16.665  39.968  -7.918  1.00  0.00           C  
ATOM    914  C6    A A  29      16.343  37.917  -9.087  1.00  0.00           C  
ATOM    915  N6    A A  29      16.207  37.191 -10.212  1.00  0.00           N  
ATOM    916  H61   A A  29      16.374  37.649 -11.087  1.00  0.00           H  
ATOM    917  H62   A A  29      15.631  36.380 -10.185  1.00  0.00           H  
ATOM    918  C2'   A A  29      18.353  43.060  -7.562  1.00  0.00           C  
ATOM    919  H2'   A A  29      19.086  42.344  -7.997  1.00  0.00           H  
ATOM    920  O2'   A A  29      18.862  43.584  -6.346  1.00  0.00           O  
ATOM    921 'HO2   A A  29      19.673  44.086  -6.592  1.00  0.00           H  
ATOM    922  C3'   A A  29      18.017  44.166  -8.578  1.00  0.00           C  
ATOM    923  H3'   A A  29      17.864  43.730  -9.587  1.00  0.00           H  
ATOM    924  O3'   A A  29      18.914  45.291  -8.664  1.00  0.00           O  
ATOM    925  P     C A  30      20.474  45.121  -8.783  1.00  0.00           P  
ATOM    926  OP1   C A  30      20.961  44.784  -7.423  1.00  0.00           O  
ATOM    927  OP2   C A  30      21.042  46.323  -9.425  1.00  0.00           O1-
ATOM    928  O5'   C A  30      20.640  43.855  -9.735  1.00  0.00           O  
ATOM    929  C5'   C A  30      21.889  43.111  -9.651  1.00  0.00           C  
ATOM    930 1H5'   C A  30      22.151  42.895  -8.587  1.00  0.00           H  
ATOM    931 2H5'   C A  30      22.723  43.708 -10.089  1.00  0.00           H  
ATOM    932  C4'   C A  30      21.874  41.736 -10.367  1.00  0.00           C  
ATOM    933  H4'   C A  30      22.680  41.101  -9.937  1.00  0.00           H  
ATOM    934  O4'   C A  30      20.616  41.017 -10.162  1.00  0.00           O  
ATOM    935  C1'   C A  30      20.361  40.216 -11.316  1.00  0.00           C  
ATOM    936  H1'   C A  30      20.268  39.170 -10.942  1.00  0.00           H  
ATOM    937  N1    C A  30      19.105  40.612 -12.018  1.00  0.00           N  
ATOM    938  C6    C A  30      18.697  41.927 -11.966  1.00  0.00           C  
ATOM    939  H6    C A  30      19.328  42.603 -11.377  1.00  0.00           H  
ATOM    940  C5    C A  30      17.562  42.325 -12.553  1.00  0.00           C  
ATOM    941  H5    C A  30      17.188  43.345 -12.470  1.00  0.00           H  
ATOM    942  C2    C A  30      18.358  39.682 -12.750  1.00  0.00           C  
ATOM    943  O2    C A  30      18.743  38.502 -12.805  1.00  0.00           O  
ATOM    944  N3    C A  30      17.218  40.077 -13.374  1.00  0.00           N  
ATOM    945  C4    C A  30      16.793  41.344 -13.242  1.00  0.00           C  
ATOM    946  N4    C A  30      15.611  41.676 -13.747  1.00  0.00           N  
ATOM    947  H41   C A  30      15.172  42.511 -13.364  1.00  0.00           H  
ATOM    948  H42   C A  30      15.025  40.937 -14.050  1.00  0.00           H  
ATOM    949  C2'   C A  30      21.590  40.306 -12.215  1.00  0.00           C  
ATOM    950  H2'   C A  30      21.331  40.210 -13.292  1.00  0.00           H  
ATOM    951  O2'   C A  30      22.534  39.310 -11.852  1.00  0.00           O  
ATOM    952 'HO2   C A  30      23.373  39.530 -12.289  1.00  0.00           H  
ATOM    953  C3'   C A  30      22.093  41.721 -11.893  1.00  0.00           C  
ATOM    954  H3'   C A  30      21.417  42.489 -12.326  1.00  0.00           H  
ATOM    955  O3'   C A  30      23.465  42.037 -12.200  1.00  0.00           O  
ATOM    956  P     A A  31      24.265  41.631 -13.496  1.00  0.00           P  
ATOM    957  OP1   A A  31      25.102  42.762 -13.938  1.00  0.00           O  
ATOM    958  OP2   A A  31      23.349  41.047 -14.499  1.00  0.00           O1-
ATOM    959  O5'   A A  31      25.210  40.475 -12.952  1.00  0.00           O  
ATOM    960  C5'   A A  31      25.788  40.593 -11.622  1.00  0.00           C  
ATOM    961 1H5'   A A  31      25.011  40.351 -10.861  1.00  0.00           H  
ATOM    962 2H5'   A A  31      26.142  41.634 -11.418  1.00  0.00           H  
ATOM    963  C4'   A A  31      26.989  39.652 -11.353  1.00  0.00           C  
ATOM    964  H4'   A A  31      27.076  39.465 -10.260  1.00  0.00           H  
ATOM    965  O4'   A A  31      26.831  38.353 -12.003  1.00  0.00           O  
ATOM    966  C1'   A A  31      28.102  37.901 -12.433  1.00  0.00           C  
ATOM    967  H1'   A A  31      28.245  36.887 -11.994  1.00  0.00           H  
ATOM    968  N9    A A  31      28.157  37.820 -13.894  1.00  0.00           N  
ATOM    969  C5    A A  31      28.663  37.241 -15.950  1.00  0.00           C  
ATOM    970  N7    A A  31      27.670  38.203 -16.061  1.00  0.00           N  
ATOM    971  C8    A A  31      27.400  38.519 -14.811  1.00  0.00           C  
ATOM    972  H8    A A  31      26.651  39.250 -14.485  1.00  0.00           H  
ATOM    973  N1    A A  31      30.321  35.634 -16.481  1.00  0.00           N  
ATOM    974  C2    A A  31      30.518  35.518 -15.166  1.00  0.00           C  
ATOM    975  H2    A A  31      31.286  34.797 -14.868  1.00  0.00           H  
ATOM    976  N3    A A  31      29.875  36.115 -14.161  1.00  0.00           N  
ATOM    977  C4    A A  31      28.974  36.998 -14.625  1.00  0.00           C  
ATOM    978  C6    A A  31      29.372  36.492 -16.914  1.00  0.00           C  
ATOM    979  N6    A A  31      29.151  36.563 -18.237  1.00  0.00           N  
ATOM    980  H61   A A  31      28.432  37.145 -18.606  1.00  0.00           H  
ATOM    981  H62   A A  31      29.715  36.000 -18.836  1.00  0.00           H  
ATOM    982  C2'   A A  31      29.148  38.842 -11.865  1.00  0.00           C  
ATOM    983  H2'   A A  31      30.044  38.936 -12.515  1.00  0.00           H  
ATOM    984  O2'   A A  31      29.534  38.386 -10.578  1.00  0.00           O  
ATOM    985 'HO2   A A  31      30.090  39.104 -10.192  1.00  0.00           H  
ATOM    986  C3'   A A  31      28.366  40.164 -11.812  1.00  0.00           C  
ATOM    987  H3'   A A  31      28.231  40.583 -12.832  1.00  0.00           H  
ATOM    988  O3'   A A  31      28.835  41.186 -10.910  1.00  0.00           O  
ATOM    989  P     U A  32      30.341  41.567 -10.663  1.00  0.00           P  
ATOM    990  OP1   U A  32      30.940  40.481  -9.848  1.00  0.00           O  
ATOM    991  OP2   U A  32      30.424  42.934 -10.108  1.00  0.00           O1-
ATOM    992  O5'   U A  32      30.981  41.534 -12.118  1.00  0.00           O  
ATOM    993  C5'   U A  32      32.434  41.523 -12.237  1.00  0.00           C  
ATOM    994 1H5'   U A  32      32.924  41.076 -11.338  1.00  0.00           H  
ATOM    995 2H5'   U A  32      32.803  42.572 -12.317  1.00  0.00           H  
ATOM    996  C4'   U A  32      32.994  40.735 -13.453  1.00  0.00           C  
ATOM    997  H4'   U A  32      33.905  40.183 -13.138  1.00  0.00           H  
ATOM    998  O4'   U A  32      32.053  39.737 -13.964  1.00  0.00           O  
ATOM    999  C1'   U A  32      32.240  39.597 -15.358  1.00  0.00           C  
ATOM   1000  H1'   U A  32      32.488  38.522 -15.522  1.00  0.00           H  
ATOM   1001  N1    U A  32      31.025  39.991 -16.114  1.00  0.00           N  
ATOM   1002  C6    U A  32      30.118  40.909 -15.618  1.00  0.00           C  
ATOM   1003  H6    U A  32      30.311  41.258 -14.595  1.00  0.00           H  
ATOM   1004  C2    U A  32      30.905  39.494 -17.383  1.00  0.00           C  
ATOM   1005  O2    U A  32      31.717  38.724 -17.881  1.00  0.00           O  
ATOM   1006  N3    U A  32      29.806  39.915 -18.065  1.00  0.00           N  
ATOM   1007  H3    U A  32      29.783  39.595 -19.023  1.00  0.00           H  
ATOM   1008  C4    U A  32      28.878  40.850 -17.676  1.00  0.00           C  
ATOM   1009  O4    U A  32      27.992  41.183 -18.465  1.00  0.00           O  
ATOM   1010  C5    U A  32      29.066  41.341 -16.338  1.00  0.00           C  
ATOM   1011  H5    U A  32      28.359  42.068 -15.941  1.00  0.00           H  
ATOM   1012  C2'   U A  32      33.436  40.451 -15.748  1.00  0.00           C  
ATOM   1013  H2'   U A  32      33.342  40.878 -16.770  1.00  0.00           H  
ATOM   1014  O2'   U A  32      34.641  39.716 -15.654  1.00  0.00           O  
ATOM   1015 'HO2   U A  32      35.321  40.401 -15.595  1.00  0.00           H  
ATOM   1016  C3'   U A  32      33.395  41.550 -14.697  1.00  0.00           C  
ATOM   1017  H3'   U A  32      32.562  42.267 -14.885  1.00  0.00           H  
ATOM   1018  O3'   U A  32      34.669  42.207 -14.493  1.00  0.00           O  
ATOM   1019  P     A A  33      35.007  43.525 -15.305  1.00  0.00           P  
ATOM   1020  OP1   A A  33      36.399  43.909 -14.981  1.00  0.00           O  
ATOM   1021  OP2   A A  33      33.942  44.518 -15.061  1.00  0.00           O1-
ATOM   1022  O5'   A A  33      34.923  43.047 -16.822  1.00  0.00           O  
ATOM   1023  C5'   A A  33      36.155  42.737 -17.530  1.00  0.00           C  
ATOM   1024 1H5'   A A  33      36.741  41.979 -16.961  1.00  0.00           H  
ATOM   1025 2H5'   A A  33      36.788  43.651 -17.624  1.00  0.00           H  
ATOM   1026  C4'   A A  33      35.950  42.168 -18.957  1.00  0.00           C  
ATOM   1027  H4'   A A  33      36.854  41.601 -19.267  1.00  0.00           H  
ATOM   1028  O4'   A A  33      34.820  41.246 -19.015  1.00  0.00           O  
ATOM   1029  C1'   A A  33      34.222  41.331 -20.296  1.00  0.00           C  
ATOM   1030  H1'   A A  33      34.264  40.306 -20.732  1.00  0.00           H  
ATOM   1031  N9    A A  33      32.832  41.768 -20.206  1.00  0.00           N  
ATOM   1032  C5    A A  33      30.724  42.159 -20.676  1.00  0.00           C  
ATOM   1033  N7    A A  33      30.933  42.659 -19.396  1.00  0.00           N  
ATOM   1034  C8    A A  33      32.206  42.413 -19.164  1.00  0.00           C  
ATOM   1035  H8    A A  33      32.753  42.668 -18.248  1.00  0.00           H  
ATOM   1036  N1    A A  33      29.722  41.578 -22.747  1.00  0.00           N  
ATOM   1037  C2    A A  33      30.923  41.107 -23.106  1.00  0.00           C  
ATOM   1038  H2    A A  33      30.988  40.678 -24.114  1.00  0.00           H  
ATOM   1039  N3    A A  33      32.056  41.082 -22.405  1.00  0.00           N  
ATOM   1040  C4    A A  33      31.889  41.624 -21.189  1.00  0.00           C  
ATOM   1041  C6    A A  33      29.582  42.105 -21.507  1.00  0.00           C  
ATOM   1042  N6    A A  33      28.349  42.487 -21.124  1.00  0.00           N  
ATOM   1043  H61   A A  33      28.161  42.605 -20.147  1.00  0.00           H  
ATOM   1044  H62   A A  33      27.584  42.307 -21.743  1.00  0.00           H  
ATOM   1045  C2'   A A  33      35.047  42.272 -21.146  1.00  0.00           C  
ATOM   1046  H2'   A A  33      34.436  42.872 -21.854  1.00  0.00           H  
ATOM   1047  O2'   A A  33      36.014  41.533 -21.868  1.00  0.00           O  
ATOM   1048 'HO2   A A  33      36.337  42.109 -22.585  1.00  0.00           H  
ATOM   1049  C3'   A A  33      35.674  43.177 -20.084  1.00  0.00           C  
ATOM   1050  H3'   A A  33      34.925  43.889 -19.668  1.00  0.00           H  
ATOM   1051  O3'   A A  33      36.895  43.841 -20.491  1.00  0.00           O  
ATOM   1052  P     U A  34      36.771  45.118 -21.418  1.00  0.00           P  
ATOM   1053  OP1   U A  34      38.029  45.890 -21.331  1.00  0.00           O  
ATOM   1054  OP2   U A  34      35.499  45.814 -21.121  1.00  0.00           O1-
ATOM   1055  O5'   U A  34      36.626  44.499 -22.861  1.00  0.00           O  
ATOM   1056  C5'   U A  34      37.718  43.946 -23.621  1.00  0.00           C  
ATOM   1057 1H5'   U A  34      38.298  43.231 -22.993  1.00  0.00           H  
ATOM   1058 2H5'   U A  34      38.409  44.760 -23.943  1.00  0.00           H  
ATOM   1059  C4'   U A  34      37.241  43.188 -24.887  1.00  0.00           C  
ATOM   1060  H4'   U A  34      38.027  42.480 -25.225  1.00  0.00           H  
ATOM   1061  O4'   U A  34      36.043  42.397 -24.603  1.00  0.00           O  
ATOM   1062  C1'   U A  34      35.167  42.421 -25.722  1.00  0.00           C  
ATOM   1063  H1'   U A  34      35.002  41.353 -25.999  1.00  0.00           H  
ATOM   1064  N1    U A  34      33.869  43.088 -25.392  1.00  0.00           N  
ATOM   1065  C6    U A  34      33.825  44.104 -24.464  1.00  0.00           C  
ATOM   1066  H6    U A  34      34.786  44.403 -24.055  1.00  0.00           H  
ATOM   1067  C2    U A  34      32.725  42.675 -26.036  1.00  0.00           C  
ATOM   1068  O2    U A  34      32.716  41.785 -26.876  1.00  0.00           O  
ATOM   1069  N3    U A  34      31.579  43.326 -25.652  1.00  0.00           N  
ATOM   1070  H3    U A  34      30.747  43.074 -26.173  1.00  0.00           H  
ATOM   1071  C4    U A  34      31.454  44.307 -24.694  1.00  0.00           C  
ATOM   1072  O4    U A  34      30.348  44.774 -24.426  1.00  0.00           O  
ATOM   1073  C5    U A  34      32.686  44.701 -24.088  1.00  0.00           C  
ATOM   1074  H5    U A  34      32.680  45.486 -23.335  1.00  0.00           H  
ATOM   1075  C2'   U A  34      35.906  43.114 -26.855  1.00  0.00           C  
ATOM   1076  H2'   U A  34      35.223  43.690 -27.513  1.00  0.00           H  
ATOM   1077  O2'   U A  34      36.645  42.182 -27.626  1.00  0.00           O  
ATOM   1078 'HO2   U A  34      37.348  42.725 -28.008  1.00  0.00           H  
ATOM   1079  C3'   U A  34      36.858  44.045 -26.108  1.00  0.00           C  
ATOM   1080  H3'   U A  34      36.319  44.936 -25.709  1.00  0.00           H  
ATOM   1081  O3'   U A  34      38.041  44.394 -26.864  1.00  0.00           O  
ATOM   1082  P     U A  35      38.102  45.742 -27.686  1.00  0.00           P  
ATOM   1083  OP1   U A  35      39.291  45.667 -28.563  1.00  0.00           O  
ATOM   1084  OP2   U A  35      38.000  46.873 -26.744  1.00  0.00           O1-
ATOM   1085  O5'   U A  35      36.786  45.684 -28.567  1.00  0.00           O  
ATOM   1086  C5'   U A  35      36.862  45.257 -29.951  1.00  0.00           C  
ATOM   1087 1H5'   U A  35      37.351  44.258 -30.017  1.00  0.00           H  
ATOM   1088 2H5'   U A  35      37.474  45.978 -30.544  1.00  0.00           H  
ATOM   1089  C4'   U A  35      35.484  45.137 -30.646  1.00  0.00           C  
ATOM   1090  H4'   U A  35      35.576  44.518 -31.564  1.00  0.00           H  
ATOM   1091  O4'   U A  35      34.508  44.478 -29.784  1.00  0.00           O  
ATOM   1092  C1'   U A  35      33.229  45.046 -29.991  1.00  0.00           C  
ATOM   1093  H1'   U A  35      32.571  44.198 -30.297  1.00  0.00           H  
ATOM   1094  N1    U A  35      32.726  45.702 -28.755  1.00  0.00           N  
ATOM   1095  C6    U A  35      33.588  46.394 -27.931  1.00  0.00           C  
ATOM   1096  H6    U A  35      34.642  46.359 -28.214  1.00  0.00           H  
ATOM   1097  C2    U A  35      31.375  45.697 -28.518  1.00  0.00           C  
ATOM   1098  O2    U A  35      30.566  45.179 -29.277  1.00  0.00           O  
ATOM   1099  N3    U A  35      30.989  46.330 -27.369  1.00  0.00           N  
ATOM   1100  H3    U A  35      29.993  46.304 -27.188  1.00  0.00           H  
ATOM   1101  C4    U A  35      31.778  47.069 -26.518  1.00  0.00           C  
ATOM   1102  O4    U A  35      31.267  47.660 -25.568  1.00  0.00           O  
ATOM   1103  C5    U A  35      33.172  47.060 -26.844  1.00  0.00           C  
ATOM   1104  H5    U A  35      33.868  47.607 -26.212  1.00  0.00           H  
ATOM   1105  C2'   U A  35      33.345  46.026 -31.146  1.00  0.00           C  
ATOM   1106  H2'   U A  35      32.674  46.902 -31.028  1.00  0.00           H  
ATOM   1107  O2'   U A  35      33.075  45.393 -32.383  1.00  0.00           O  
ATOM   1108 'HO2   U A  35      33.453  45.996 -33.036  1.00  0.00           H  
ATOM   1109  C3'   U A  35      34.808  46.452 -31.065  1.00  0.00           C  
ATOM   1110  H3'   U A  35      34.977  47.164 -30.224  1.00  0.00           H  
ATOM   1111  O3'   U A  35      35.357  46.924 -32.317  1.00  0.00           O  
ATOM   1112  P     A A  36      35.315  48.469 -32.648  1.00  0.00           P  
ATOM   1113  OP1   A A  36      35.940  48.659 -33.976  1.00  0.00           O  
ATOM   1114  OP2   A A  36      35.854  49.230 -31.506  1.00  0.00           O1-
ATOM   1115  O5'   A A  36      33.756  48.749 -32.751  1.00  0.00           O  
ATOM   1116  C5'   A A  36      33.120  48.714 -34.052  1.00  0.00           C  
ATOM   1117 1H5'   A A  36      33.228  47.703 -34.508  1.00  0.00           H  
ATOM   1118 2H5'   A A  36      33.594  49.455 -34.739  1.00  0.00           H  
ATOM   1119  C4'   A A  36      31.618  49.047 -33.988  1.00  0.00           C  
ATOM   1120  H4'   A A  36      31.134  48.843 -34.967  1.00  0.00           H  
ATOM   1121  O4'   A A  36      30.937  48.231 -32.992  1.00  0.00           O  
ATOM   1122  C1'   A A  36      29.891  48.987 -32.411  1.00  0.00           C  
ATOM   1123  H1'   A A  36      28.947  48.431 -32.616  1.00  0.00           H  
ATOM   1124  N9    A A  36      30.081  49.122 -30.964  1.00  0.00           N  
ATOM   1125  C5    A A  36      29.714  49.344 -28.807  1.00  0.00           C  
ATOM   1126  N7    A A  36      31.094  49.268 -28.958  1.00  0.00           N  
ATOM   1127  C8    A A  36      31.264  49.146 -30.258  1.00  0.00           C  
ATOM   1128  H8    A A  36      32.229  49.059 -30.769  1.00  0.00           H  
ATOM   1129  N1    A A  36      27.541  49.523 -27.875  1.00  0.00           N  
ATOM   1130  C2    A A  36      27.078  49.427 -29.126  1.00  0.00           C  
ATOM   1131  H2    A A  36      25.987  49.463 -29.230  1.00  0.00           H  
ATOM   1132  N3    A A  36      27.762  49.294 -30.264  1.00  0.00           N  
ATOM   1133  C4    A A  36      29.083  49.255 -30.034  1.00  0.00           C  
ATOM   1134  C6    A A  36      28.879  49.492 -27.675  1.00  0.00           C  
ATOM   1135  N6    A A  36      29.310  49.585 -26.403  1.00  0.00           N  
ATOM   1136  H61   A A  36      30.173  49.146 -26.141  1.00  0.00           H  
ATOM   1137  H62   A A  36      28.628  49.718 -25.683  1.00  0.00           H  
ATOM   1138  C2'   A A  36      29.839  50.335 -33.111  1.00  0.00           C  
ATOM   1139  H2'   A A  36      29.580  51.158 -32.418  1.00  0.00           H  
ATOM   1140  O2'   A A  36      28.904  50.311 -34.175  1.00  0.00           O  
ATOM   1141 'HO2   A A  36      28.975  51.172 -34.628  1.00  0.00           H  
ATOM   1142  C3'   A A  36      31.277  50.493 -33.610  1.00  0.00           C  
ATOM   1143  H3'   A A  36      31.962  50.771 -32.777  1.00  0.00           H  
ATOM   1144  O3'   A A  36      31.461  51.354 -34.753  1.00  0.00           O  
ATOM   1145  P     U A  37      31.198  52.901 -34.646  1.00  0.00           P  
ATOM   1146  OP1   U A  37      31.948  53.584 -35.715  1.00  0.00           O  
ATOM   1147  OP2   U A  37      31.401  53.348 -33.246  1.00  0.00           O1-
ATOM   1148  O5'   U A  37      29.649  52.955 -34.952  1.00  0.00           O  
ATOM   1149  C5'   U A  37      29.044  53.977 -35.785  1.00  0.00           C  
ATOM   1150 1H5'   U A  37      28.920  53.560 -36.809  1.00  0.00           H  
ATOM   1151 2H5'   U A  37      29.695  54.881 -35.886  1.00  0.00           H  
ATOM   1152  C4'   U A  37      27.645  54.474 -35.311  1.00  0.00           C  
ATOM   1153  H4'   U A  37      26.976  54.625 -36.184  1.00  0.00           H  
ATOM   1154  O4'   U A  37      26.978  53.520 -34.420  1.00  0.00           O  
ATOM   1155  C1'   U A  37      26.377  54.210 -33.329  1.00  0.00           C  
ATOM   1156  H1'   U A  37      25.309  53.888 -33.319  1.00  0.00           H  
ATOM   1157  N1    U A  37      27.043  53.853 -32.038  1.00  0.00           N  
ATOM   1158  C6    U A  37      28.393  53.601 -32.019  1.00  0.00           C  
ATOM   1159  H6    U A  37      28.915  53.772 -32.958  1.00  0.00           H  
ATOM   1160  C2    U A  37      26.305  53.779 -30.875  1.00  0.00           C  
ATOM   1161  O2    U A  37      25.111  54.052 -30.829  1.00  0.00           O  
ATOM   1162  N3    U A  37      27.003  53.353 -29.768  1.00  0.00           N  
ATOM   1163  H3    U A  37      26.492  53.309 -28.898  1.00  0.00           H  
ATOM   1164  C4    U A  37      28.321  52.953 -29.724  1.00  0.00           C  
ATOM   1165  O4    U A  37      28.790  52.455 -28.705  1.00  0.00           O  
ATOM   1166  C5    U A  37      29.037  53.146 -30.937  1.00  0.00           C  
ATOM   1167  H5    U A  37      30.090  52.877 -30.976  1.00  0.00           H  
ATOM   1168  C2'   U A  37      26.434  55.698 -33.646  1.00  0.00           C  
ATOM   1169  H2'   U A  37      26.539  56.320 -32.735  1.00  0.00           H  
ATOM   1170  O2'   U A  37      25.288  56.112 -34.367  1.00  0.00           O  
ATOM   1171 'HO2   U A  37      25.613  56.868 -34.879  1.00  0.00           H  
ATOM   1172  C3'   U A  37      27.675  55.800 -34.529  1.00  0.00           C  
ATOM   1173  H3'   U A  37      28.599  55.774 -33.905  1.00  0.00           H  
ATOM   1174  O3'   U A  37      27.639  56.911 -35.457  1.00  0.00           O  
ATOM   1175  P     A A  38      28.590  58.156 -35.274  1.00  0.00           P  
ATOM   1176  OP1   A A  38      28.284  59.115 -36.360  1.00  0.00           O  
ATOM   1177  OP2   A A  38      29.977  57.677 -35.142  1.00  0.00           O1-
ATOM   1178  O5'   A A  38      28.100  58.740 -33.887  1.00  0.00           O  
ATOM   1179  C5'   A A  38      27.462  60.042 -33.849  1.00  0.00           C  
ATOM   1180 1H5'   A A  38      26.610  60.075 -34.567  1.00  0.00           H  
ATOM   1181 2H5'   A A  38      28.189  60.836 -34.140  1.00  0.00           H  
ATOM   1182  C4'   A A  38      26.898  60.408 -32.459  1.00  0.00           C  
ATOM   1183  H4'   A A  38      26.201  61.268 -32.548  1.00  0.00           H  
ATOM   1184  O4'   A A  38      26.143  59.291 -31.884  1.00  0.00           O  
ATOM   1185  C1'   A A  38      26.369  59.265 -30.483  1.00  0.00           C  
ATOM   1186  H1'   A A  38      25.375  59.228 -29.981  1.00  0.00           H  
ATOM   1187  N9    A A  38      27.187  58.114 -30.097  1.00  0.00           N  
ATOM   1188  C5    A A  38      28.281  56.638 -28.903  1.00  0.00           C  
ATOM   1189  N7    A A  38      28.703  56.455 -30.214  1.00  0.00           N  
ATOM   1190  C8    A A  38      28.056  57.385 -30.875  1.00  0.00           C  
ATOM   1191  H8    A A  38      28.154  57.575 -31.944  1.00  0.00           H  
ATOM   1192  N1    A A  38      28.051  56.452 -26.553  1.00  0.00           N  
ATOM   1193  C2    A A  38      27.086  57.371 -26.650  1.00  0.00           C  
ATOM   1194  H2    A A  38      26.597  57.642 -25.706  1.00  0.00           H  
ATOM   1195  N3    A A  38      26.650  58.022 -27.729  1.00  0.00           N  
ATOM   1196  C4    A A  38      27.322  57.630 -28.825  1.00  0.00           C  
ATOM   1197  C6    A A  38      28.695  56.070 -27.682  1.00  0.00           C  
ATOM   1198  N6    A A  38      29.753  55.250 -27.568  1.00  0.00           N  
ATOM   1199  H61   A A  38      30.492  55.384 -28.237  1.00  0.00           H  
ATOM   1200  H62   A A  38      29.995  54.924 -26.654  1.00  0.00           H  
ATOM   1201  C2'   A A  38      27.081  60.548 -30.116  1.00  0.00           C  
ATOM   1202  H2'   A A  38      27.733  60.424 -29.223  1.00  0.00           H  
ATOM   1203  O2'   A A  38      26.163  61.604 -29.882  1.00  0.00           O  
ATOM   1204 'HO2   A A  38      26.722  62.399 -29.739  1.00  0.00           H  
ATOM   1205  C3'   A A  38      27.926  60.785 -31.375  1.00  0.00           C  
ATOM   1206  H3'   A A  38      28.756  60.047 -31.445  1.00  0.00           H  
ATOM   1207  O3'   A A  38      28.425  62.131 -31.579  1.00  0.00           O  
ATOM   1208  P     G A  39      29.181  62.871 -30.404  1.00  0.00           P  
ATOM   1209  OP1   G A  39      28.137  63.418 -29.504  1.00  0.00           O  
ATOM   1210  OP2   G A  39      30.163  63.829 -30.955  1.00  0.00           O1-
ATOM   1211  O5'   G A  39      29.932  61.696 -29.657  1.00  0.00           O  
ATOM   1212  C5'   G A  39      30.745  61.922 -28.486  1.00  0.00           C  
ATOM   1213 1H5'   G A  39      30.394  62.803 -27.896  1.00  0.00           H  
ATOM   1214 2H5'   G A  39      31.788  62.130 -28.814  1.00  0.00           H  
ATOM   1215  C4'   G A  39      30.773  60.707 -27.529  1.00  0.00           C  
ATOM   1216  H4'   G A  39      29.788  60.600 -27.025  1.00  0.00           H  
ATOM   1217  O4'   G A  39      31.039  59.450 -28.224  1.00  0.00           O  
ATOM   1218  C1'   G A  39      31.669  58.543 -27.325  1.00  0.00           C  
ATOM   1219  H1'   G A  39      30.939  57.716 -27.176  1.00  0.00           H  
ATOM   1220  N9    G A  39      32.912  57.994 -27.904  1.00  0.00           N  
ATOM   1221  C4    G A  39      32.961  57.026 -28.881  1.00  0.00           C  
ATOM   1222  N2    G A  39      31.279  55.239 -31.286  1.00  0.00           N  
ATOM   1223  H21   G A  39      30.355  55.572 -31.093  1.00  0.00           H  
ATOM   1224  H22   G A  39      31.439  54.644 -32.090  1.00  0.00           H  
ATOM   1225  N3    G A  39      31.905  56.406 -29.432  1.00  0.00           N  
ATOM   1226  C2    G A  39      32.226  55.748 -30.538  1.00  0.00           C  
ATOM   1227  N1    G A  39      33.518  55.526 -30.932  1.00  0.00           N  
ATOM   1228  H1    G A  39      33.673  54.995 -31.767  1.00  0.00           H  
ATOM   1229  C6    G A  39      34.645  56.054 -30.304  1.00  0.00           C  
ATOM   1230  O6    G A  39      35.783  55.812 -30.717  1.00  0.00           O  
ATOM   1231  C5    G A  39      34.297  56.864 -29.182  1.00  0.00           C  
ATOM   1232  N7    G A  39      35.087  57.673 -28.368  1.00  0.00           N  
ATOM   1233  C8    G A  39      34.224  58.329 -27.628  1.00  0.00           C  
ATOM   1234  H8    G A  39      34.501  59.065 -26.867  1.00  0.00           H  
ATOM   1235  C2'   G A  39      31.882  59.272 -26.010  1.00  0.00           C  
ATOM   1236  H2'   G A  39      32.841  59.016 -25.516  1.00  0.00           H  
ATOM   1237  O2'   G A  39      30.813  58.996 -25.124  1.00  0.00           O  
ATOM   1238 'HO2   G A  39      30.721  59.771 -24.551  1.00  0.00           H  
ATOM   1239  C3'   G A  39      31.874  60.730 -26.464  1.00  0.00           C  
ATOM   1240  H3'   G A  39      32.828  60.986 -26.975  1.00  0.00           H  
ATOM   1241  O3'   G A  39      31.611  61.654 -25.396  1.00  0.00           O  
ATOM   1242 'HO3   G A  39      32.429  61.680 -24.836  1.00  0.00           H  
TER    1243        G A  39 
ATOM   1244  C5'   U B  40      33.121  59.695 -21.810  1.00  0.00           C  
ATOM   1245 1H5'   U B  40      32.449  59.818 -22.692  1.00  0.00           H  
ATOM   1246 2H5'   U B  40      32.652  60.262 -20.974  1.00  0.00           H  
ATOM   1247  P     U B  40      34.942  60.685 -23.453  1.00  0.00           P  
ATOM   1248  OP1   U B  40      33.899  61.451 -24.159  1.00  0.00           O  
ATOM   1249  OP2   U B  40      36.333  61.165 -23.411  1.00  0.00           O1-
ATOM   1250  O5'   U B  40      34.457  60.217 -22.040  1.00  0.00           O  
ATOM   1251  OP3   U B  40      34.992  59.304 -24.165  1.00  0.00           O  
ATOM   1252 3HOP   U B  40      34.513  58.679 -23.592  1.00  0.00           H  
ATOM   1253  C4'   U B  40      33.110  58.205 -21.411  1.00  0.00           C  
ATOM   1254  H4'   U B  40      32.066  57.820 -21.415  1.00  0.00           H  
ATOM   1255  O4'   U B  40      33.895  57.400 -22.350  1.00  0.00           O  
ATOM   1256  C1'   U B  40      34.513  56.336 -21.642  1.00  0.00           C  
ATOM   1257  H1'   U B  40      34.153  55.402 -22.135  1.00  0.00           H  
ATOM   1258  N1    U B  40      36.000  56.433 -21.701  1.00  0.00           N  
ATOM   1259  C6    U B  40      36.632  57.658 -21.734  1.00  0.00           C  
ATOM   1260  H6    U B  40      35.973  58.526 -21.735  1.00  0.00           H  
ATOM   1261  C2    U B  40      36.727  55.268 -21.691  1.00  0.00           C  
ATOM   1262  O2    U B  40      36.216  54.157 -21.640  1.00  0.00           O  
ATOM   1263  N3    U B  40      38.086  55.430 -21.738  1.00  0.00           N  
ATOM   1264  H3    U B  40      38.608  54.581 -21.748  1.00  0.00           H  
ATOM   1265  C4    U B  40      38.787  56.613 -21.779  1.00  0.00           C  
ATOM   1266  O4    U B  40      40.016  56.591 -21.804  1.00  0.00           O  
ATOM   1267  C5    U B  40      37.967  57.787 -21.779  1.00  0.00           C  
ATOM   1268  H5    U B  40      38.439  58.766 -21.824  1.00  0.00           H  
ATOM   1269  C2'   U B  40      33.986  56.377 -20.212  1.00  0.00           C  
ATOM   1270  H2'   U B  40      34.737  56.028 -19.472  1.00  0.00           H  
ATOM   1271  O2'   U B  40      32.816  55.583 -20.122  1.00  0.00           O  
ATOM   1272 'HO2   U B  40      32.338  55.868 -19.316  1.00  0.00           H  
ATOM   1273  C3'   U B  40      33.704  57.876 -20.034  1.00  0.00           C  
ATOM   1274  H3'   U B  40      34.655  58.441 -19.950  1.00  0.00           H  
ATOM   1275  O3'   U B  40      32.802  58.291 -18.993  1.00  0.00           O  
ATOM   1276  P     U B  41      32.658  57.644 -17.572  1.00  0.00           P  
ATOM   1277  OP1   U B  41      32.178  58.654 -16.602  1.00  0.00           O  
ATOM   1278  OP2   U B  41      33.922  56.949 -17.234  1.00  0.00           O1-
ATOM   1279  O5'   U B  41      31.537  56.546 -17.845  1.00  0.00           O  
ATOM   1280  C5'   U B  41      30.174  56.720 -17.368  1.00  0.00           C  
ATOM   1281 1H5'   U B  41      30.130  57.347 -16.447  1.00  0.00           H  
ATOM   1282 2H5'   U B  41      29.794  55.721 -17.054  1.00  0.00           H  
ATOM   1283  C4'   U B  41      29.126  57.288 -18.372  1.00  0.00           C  
ATOM   1284  H4'   U B  41      28.610  58.153 -17.903  1.00  0.00           H  
ATOM   1285  O4'   U B  41      29.704  57.779 -19.619  1.00  0.00           O  
ATOM   1286  C1'   U B  41      28.743  57.663 -20.660  1.00  0.00           C  
ATOM   1287  H1'   U B  41      28.542  58.702 -21.010  1.00  0.00           H  
ATOM   1288  N1    U B  41      29.242  56.811 -21.772  1.00  0.00           N  
ATOM   1289  C6    U B  41      30.116  55.776 -21.521  1.00  0.00           C  
ATOM   1290  H6    U B  41      30.462  55.705 -20.487  1.00  0.00           H  
ATOM   1291  C2    U B  41      28.730  57.012 -23.030  1.00  0.00           C  
ATOM   1292  O2    U B  41      27.878  57.857 -23.280  1.00  0.00           O  
ATOM   1293  N3    U B  41      29.223  56.171 -23.988  1.00  0.00           N  
ATOM   1294  H3    U B  41      28.864  56.340 -24.919  1.00  0.00           H  
ATOM   1295  C4    U B  41      30.078  55.110 -23.822  1.00  0.00           C  
ATOM   1296  O4    U B  41      30.367  54.395 -24.784  1.00  0.00           O  
ATOM   1297  C5    U B  41      30.547  54.941 -22.480  1.00  0.00           C  
ATOM   1298  H5    U B  41      31.249  54.141 -22.260  1.00  0.00           H  
ATOM   1299  C2'   U B  41      27.477  57.088 -20.044  1.00  0.00           C  
ATOM   1300  H2'   U B  41      26.938  56.409 -20.738  1.00  0.00           H  
ATOM   1301  O2'   U B  41      26.600  58.109 -19.604  1.00  0.00           O  
ATOM   1302 'HO2   U B  41      26.024  57.657 -18.975  1.00  0.00           H  
ATOM   1303  C3'   U B  41      28.034  56.318 -18.855  1.00  0.00           C  
ATOM   1304  H3'   U B  41      28.569  55.398 -19.189  1.00  0.00           H  
ATOM   1305  O3'   U B  41      27.063  56.068 -17.811  1.00  0.00           O  
ATOM   1306  P     A B  42      26.310  54.675 -17.809  1.00  0.00           P  
ATOM   1307  OP1   A B  42      25.424  54.649 -16.625  1.00  0.00           O  
ATOM   1308  OP2   A B  42      27.313  53.600 -17.944  1.00  0.00           O1-
ATOM   1309  O5'   A B  42      25.434  54.749 -19.137  1.00  0.00           O  
ATOM   1310  C5'   A B  42      24.072  55.243 -19.037  1.00  0.00           C  
ATOM   1311 1H5'   A B  42      24.044  56.197 -18.459  1.00  0.00           H  
ATOM   1312 2H5'   A B  42      23.437  54.502 -18.495  1.00  0.00           H  
ATOM   1313  C4'   A B  42      23.394  55.527 -20.399  1.00  0.00           C  
ATOM   1314  H4'   A B  42      22.557  56.244 -20.252  1.00  0.00           H  
ATOM   1315  O4'   A B  42      24.314  56.142 -21.350  1.00  0.00           O  
ATOM   1316  C1'   A B  42      24.005  55.686 -22.659  1.00  0.00           C  
ATOM   1317  H1'   A B  42      23.822  56.591 -23.283  1.00  0.00           H  
ATOM   1318  N9    A B  42      25.114  54.912 -23.221  1.00  0.00           N  
ATOM   1319  C5    A B  42      26.474  53.880 -24.600  1.00  0.00           C  
ATOM   1320  N7    A B  42      26.983  53.663 -23.324  1.00  0.00           N  
ATOM   1321  C8    A B  42      26.137  54.291 -22.538  1.00  0.00           C  
ATOM   1322  H8    A B  42      26.202  54.345 -21.447  1.00  0.00           H  
ATOM   1323  N1    A B  42      26.111  53.747 -26.943  1.00  0.00           N  
ATOM   1324  C2    A B  42      25.009  54.472 -26.728  1.00  0.00           C  
ATOM   1325  H2    A B  42      24.420  54.708 -27.620  1.00  0.00           H  
ATOM   1326  N3    A B  42      24.564  55.015 -25.593  1.00  0.00           N  
ATOM   1327  C4    A B  42      25.323  54.640 -24.550  1.00  0.00           C  
ATOM   1328  C6    A B  42      26.893  53.444 -25.874  1.00  0.00           C  
ATOM   1329  N6    A B  42      28.038  52.768 -26.066  1.00  0.00           N  
ATOM   1330  H61   A B  42      28.766  52.852 -25.387  1.00  0.00           H  
ATOM   1331  H62   A B  42      28.315  52.592 -27.018  1.00  0.00           H  
ATOM   1332  C2'   A B  42      22.735  54.867 -22.572  1.00  0.00           C  
ATOM   1333  H2'   A B  42      22.701  54.039 -23.314  1.00  0.00           H  
ATOM   1334  O2'   A B  42      21.593  55.690 -22.723  1.00  0.00           O  
ATOM   1335 'HO2   A B  42      20.910  55.203 -22.239  1.00  0.00           H  
ATOM   1336  C3'   A B  42      22.806  54.322 -21.151  1.00  0.00           C  
ATOM   1337  H3'   A B  42      23.555  53.502 -21.062  1.00  0.00           H  
ATOM   1338  O3'   A B  42      21.514  53.977 -20.605  1.00  0.00           O  
ATOM   1339  P     U B  43      21.023  52.475 -20.611  1.00  0.00           P  
ATOM   1340  OP1   U B  43      19.578  52.491 -20.290  1.00  0.00           O  
ATOM   1341  OP2   U B  43      21.920  51.682 -19.751  1.00  0.00           O1-
ATOM   1342  O5'   U B  43      21.234  52.037 -22.122  1.00  0.00           O  
ATOM   1343  C5'   U B  43      20.091  52.059 -23.018  1.00  0.00           C  
ATOM   1344 1H5'   U B  43      19.619  53.069 -23.012  1.00  0.00           H  
ATOM   1345 2H5'   U B  43      19.323  51.321 -22.685  1.00  0.00           H  
ATOM   1346  C4'   U B  43      20.435  51.734 -24.491  1.00  0.00           C  
ATOM   1347  H4'   U B  43      19.632  52.124 -25.152  1.00  0.00           H  
ATOM   1348  O4'   U B  43      21.677  52.374 -24.914  1.00  0.00           O  
ATOM   1349  C1'   U B  43      22.331  51.546 -25.857  1.00  0.00           C  
ATOM   1350  H1'   U B  43      22.441  52.164 -26.779  1.00  0.00           H  
ATOM   1351  N1    U B  43      23.658  51.096 -25.358  1.00  0.00           N  
ATOM   1352  C6    U B  43      23.905  50.937 -24.009  1.00  0.00           C  
ATOM   1353  H6    U B  43      23.073  51.194 -23.345  1.00  0.00           H  
ATOM   1354  C2    U B  43      24.606  50.767 -26.294  1.00  0.00           C  
ATOM   1355  O2    U B  43      24.411  50.834 -27.502  1.00  0.00           O  
ATOM   1356  N3    U B  43      25.796  50.347 -25.779  1.00  0.00           N  
ATOM   1357  H3    U B  43      26.481  50.109 -26.485  1.00  0.00           H  
ATOM   1358  C4    U B  43      26.131  50.160 -24.459  1.00  0.00           C  
ATOM   1359  O4    U B  43      27.247  49.722 -24.170  1.00  0.00           O  
ATOM   1360  C5    U B  43      25.086  50.502 -23.537  1.00  0.00           C  
ATOM   1361  H5    U B  43      25.266  50.383 -22.471  1.00  0.00           H  
ATOM   1362  C2'   U B  43      21.407  50.374 -26.154  1.00  0.00           C  
ATOM   1363  H2'   U B  43      21.962  49.435 -26.370  1.00  0.00           H  
ATOM   1364  O2'   U B  43      20.538  50.672 -27.232  1.00  0.00           O  
ATOM   1365 'HO2   U B  43      19.796  50.070 -27.085  1.00  0.00           H  
ATOM   1366  C3'   U B  43      20.616  50.252 -24.857  1.00  0.00           C  
ATOM   1367  H3'   U B  43      21.229  49.798 -24.045  1.00  0.00           H  
ATOM   1368  O3'   U B  43      19.327  49.616 -25.018  1.00  0.00           O  
ATOM   1369  P     A B  44      19.168  48.064 -24.758  1.00  0.00           P  
ATOM   1370  OP1   A B  44      17.790  47.693 -25.154  1.00  0.00           O  
ATOM   1371  OP2   A B  44      19.599  47.754 -23.382  1.00  0.00           O1-
ATOM   1372  O5'   A B  44      20.204  47.426 -25.782  1.00  0.00           O  
ATOM   1373  C5'   A B  44      19.718  46.976 -27.074  1.00  0.00           C  
ATOM   1374 1H5'   A B  44      19.246  47.823 -27.622  1.00  0.00           H  
ATOM   1375 2H5'   A B  44      18.947  46.179 -26.944  1.00  0.00           H  
ATOM   1376  C4'   A B  44      20.824  46.399 -27.984  1.00  0.00           C  
ATOM   1377  H4'   A B  44      20.455  46.323 -29.029  1.00  0.00           H  
ATOM   1378  O4'   A B  44      21.997  47.261 -28.006  1.00  0.00           O  
ATOM   1379  C1'   A B  44      23.151  46.468 -28.202  1.00  0.00           C  
ATOM   1380  H1'   A B  44      23.585  46.792 -29.176  1.00  0.00           H  
ATOM   1381  N9    A B  44      24.132  46.682 -27.142  1.00  0.00           N  
ATOM   1382  C5    A B  44      26.016  46.803 -26.024  1.00  0.00           C  
ATOM   1383  N7    A B  44      25.016  47.177 -25.134  1.00  0.00           N  
ATOM   1384  C8    A B  44      23.910  47.082 -25.844  1.00  0.00           C  
ATOM   1385  H8    A B  44      22.896  47.298 -25.487  1.00  0.00           H  
ATOM   1386  N1    A B  44      28.125  46.250 -26.965  1.00  0.00           N  
ATOM   1387  C2    A B  44      27.462  45.980 -28.095  1.00  0.00           C  
ATOM   1388  H2    A B  44      28.076  45.637 -28.937  1.00  0.00           H  
ATOM   1389  N3    A B  44      26.157  46.077 -28.344  1.00  0.00           N  
ATOM   1390  C4    A B  44      25.483  46.492 -27.259  1.00  0.00           C  
ATOM   1391  C6    A B  44      27.417  46.670 -25.890  1.00  0.00           C  
ATOM   1392  N6    A B  44      28.106  46.945 -24.768  1.00  0.00           N  
ATOM   1393  H61   A B  44      27.789  47.690 -24.179  1.00  0.00           H  
ATOM   1394  H62   A B  44      29.072  46.684 -24.748  1.00  0.00           H  
ATOM   1395  C2'   A B  44      22.731  45.012 -28.300  1.00  0.00           C  
ATOM   1396  H2'   A B  44      23.424  44.326 -27.764  1.00  0.00           H  
ATOM   1397  O2'   A B  44      22.651  44.628 -29.660  1.00  0.00           O  
ATOM   1398 'HO2   A B  44      22.486  43.668 -29.672  1.00  0.00           H  
ATOM   1399  C3'   A B  44      21.361  45.012 -27.612  1.00  0.00           C  
ATOM   1400  H3'   A B  44      21.473  45.019 -26.503  1.00  0.00           H  
ATOM   1401  O3'   A B  44      20.437  43.988 -28.056  1.00  0.00           O  
ATOM   1402  P     A B  45      20.630  42.499 -27.571  1.00  0.00           P  
ATOM   1403  OP1   A B  45      19.403  41.732 -27.879  1.00  0.00           O  
ATOM   1404  OP2   A B  45      21.126  42.486 -26.179  1.00  0.00           O1-
ATOM   1405  O5'   A B  45      21.804  41.995 -28.499  1.00  0.00           O  
ATOM   1406  C5'   A B  45      21.565  41.400 -29.792  1.00  0.00           C  
ATOM   1407 1H5'   A B  45      21.045  42.129 -30.455  1.00  0.00           H  
ATOM   1408 2H5'   A B  45      20.918  40.497 -29.695  1.00  0.00           H  
ATOM   1409  C4'   A B  45      22.876  40.971 -30.485  1.00  0.00           C  
ATOM   1410  H4'   A B  45      22.701  40.779 -31.565  1.00  0.00           H  
ATOM   1411  O4'   A B  45      23.882  42.025 -30.386  1.00  0.00           O  
ATOM   1412  C1'   A B  45      25.150  41.444 -30.135  1.00  0.00           C  
ATOM   1413  H1'   A B  45      25.845  41.859 -30.901  1.00  0.00           H  
ATOM   1414  N9    A B  45      25.620  41.797 -28.788  1.00  0.00           N  
ATOM   1415  C5    A B  45      26.836  42.446 -27.077  1.00  0.00           C  
ATOM   1416  N7    A B  45      25.568  42.222 -26.575  1.00  0.00           N  
ATOM   1417  C8    A B  45      24.880  41.843 -27.626  1.00  0.00           C  
ATOM   1418  H8    A B  45      23.825  41.572 -27.607  1.00  0.00           H  
ATOM   1419  N1    A B  45      29.139  42.973 -27.218  1.00  0.00           N  
ATOM   1420  C2    A B  45      29.042  42.676 -28.521  1.00  0.00           C  
ATOM   1421  H2    A B  45      29.966  42.786 -29.099  1.00  0.00           H  
ATOM   1422  N3    A B  45      27.971  42.299 -29.225  1.00  0.00           N  
ATOM   1423  C4    A B  45      26.889  42.188 -28.435  1.00  0.00           C  
ATOM   1424  C6    A B  45      28.023  42.878 -26.458  1.00  0.00           C  
ATOM   1425  N6    A B  45      28.073  43.231 -25.161  1.00  0.00           N  
ATOM   1426  H61   A B  45      27.228  43.259 -24.631  1.00  0.00           H  
ATOM   1427  H62   A B  45      28.861  43.766 -24.843  1.00  0.00           H  
ATOM   1428  C2'   A B  45      25.012  39.946 -30.338  1.00  0.00           C  
ATOM   1429  H2'   A B  45      25.709  39.359 -29.699  1.00  0.00           H  
ATOM   1430  O2'   A B  45      25.227  39.633 -31.707  1.00  0.00           O  
ATOM   1431 'HO2   A B  45      24.965  38.690 -31.822  1.00  0.00           H  
ATOM   1432  C3'   A B  45      23.553  39.715 -29.907  1.00  0.00           C  
ATOM   1433  H3'   A B  45      23.462  39.773 -28.802  1.00  0.00           H  
ATOM   1434  O3'   A B  45      22.880  38.537 -30.393  1.00  0.00           O  
ATOM   1435  P     U B  46      23.529  37.110 -30.495  1.00  0.00           P  
ATOM   1436  OP1   U B  46      24.410  37.128 -31.689  1.00  0.00           O  
ATOM   1437  OP2   U B  46      22.464  36.086 -30.469  1.00  0.00           O1-
ATOM   1438  O5'   U B  46      24.432  36.998 -29.189  1.00  0.00           O  
ATOM   1439  C5'   U B  46      25.448  35.954 -29.186  1.00  0.00           C  
ATOM   1440 1H5'   U B  46      25.983  35.912 -30.166  1.00  0.00           H  
ATOM   1441 2H5'   U B  46      24.970  34.960 -29.026  1.00  0.00           H  
ATOM   1442  C4'   U B  46      26.566  36.111 -28.124  1.00  0.00           C  
ATOM   1443  H4'   U B  46      27.491  35.631 -28.512  1.00  0.00           H  
ATOM   1444  O4'   U B  46      26.901  37.498 -27.826  1.00  0.00           O  
ATOM   1445  C1'   U B  46      27.619  37.519 -26.608  1.00  0.00           C  
ATOM   1446  H1'   U B  46      28.680  37.679 -26.915  1.00  0.00           H  
ATOM   1447  N1    U B  46      27.156  38.591 -25.702  1.00  0.00           N  
ATOM   1448  C6    U B  46      25.813  38.834 -25.532  1.00  0.00           C  
ATOM   1449  H6    U B  46      25.155  38.280 -26.213  1.00  0.00           H  
ATOM   1450  C2    U B  46      28.101  39.243 -24.949  1.00  0.00           C  
ATOM   1451  O2    U B  46      29.301  39.007 -25.012  1.00  0.00           O  
ATOM   1452  N3    U B  46      27.603  40.167 -24.083  1.00  0.00           N  
ATOM   1453  H3    U B  46      28.310  40.688 -23.580  1.00  0.00           H  
ATOM   1454  C4    U B  46      26.290  40.471 -23.837  1.00  0.00           C  
ATOM   1455  O4    U B  46      26.022  41.309 -22.976  1.00  0.00           O  
ATOM   1456  C5    U B  46      25.353  39.726 -24.635  1.00  0.00           C  
ATOM   1457  H5    U B  46      24.292  39.935 -24.524  1.00  0.00           H  
ATOM   1458  C2'   U B  46      27.493  36.141 -25.958  1.00  0.00           C  
ATOM   1459  H2'   U B  46      27.220  36.203 -24.883  1.00  0.00           H  
ATOM   1460  O2'   U B  46      28.707  35.427 -26.104  1.00  0.00           O  
ATOM   1461 'HO2   U B  46      28.595  34.558 -25.677  1.00  0.00           H  
ATOM   1462  C3'   U B  46      26.342  35.498 -26.743  1.00  0.00           C  
ATOM   1463  H3'   U B  46      25.357  35.890 -26.401  1.00  0.00           H  
ATOM   1464  O3'   U B  46      26.360  34.050 -26.806  1.00  0.00           O  
ATOM   1465  P     A B  47      25.932  33.256 -25.505  1.00  0.00           P  
ATOM   1466  OP1   A B  47      25.525  31.886 -25.881  1.00  0.00           O  
ATOM   1467  OP2   A B  47      24.987  34.072 -24.715  1.00  0.00           O1-
ATOM   1468  O5'   A B  47      27.291  33.189 -24.701  1.00  0.00           O  
ATOM   1469  C5'   A B  47      28.238  32.111 -24.875  1.00  0.00           C  
ATOM   1470 1H5'   A B  47      28.572  32.067 -25.937  1.00  0.00           H  
ATOM   1471 2H5'   A B  47      27.767  31.133 -24.618  1.00  0.00           H  
ATOM   1472  C4'   A B  47      29.489  32.288 -23.987  1.00  0.00           C  
ATOM   1473  H4'   A B  47      30.310  31.613 -24.307  1.00  0.00           H  
ATOM   1474  O4'   A B  47      29.975  33.662 -24.088  1.00  0.00           O  
ATOM   1475  C1'   A B  47      30.319  34.146 -22.804  1.00  0.00           C  
ATOM   1476  H1'   A B  47      31.360  34.535 -22.893  1.00  0.00           H  
ATOM   1477  N9    A B  47      29.413  35.229 -22.388  1.00  0.00           N  
ATOM   1478  C5    A B  47      28.627  37.140 -21.635  1.00  0.00           C  
ATOM   1479  N7    A B  47      27.521  36.394 -21.992  1.00  0.00           N  
ATOM   1480  C8    A B  47      28.034  35.268 -22.441  1.00  0.00           C  
ATOM   1481  H8    A B  47      27.446  34.424 -22.808  1.00  0.00           H  
ATOM   1482  N1    A B  47      29.987  38.840 -20.715  1.00  0.00           N  
ATOM   1483  C2    A B  47      31.035  38.062 -21.019  1.00  0.00           C  
ATOM   1484  H2    A B  47      32.019  38.456 -20.741  1.00  0.00           H  
ATOM   1485  N3    A B  47      31.037  36.836 -21.545  1.00  0.00           N  
ATOM   1486  C4    A B  47      29.796  36.437 -21.863  1.00  0.00           C  
ATOM   1487  C6    A B  47      28.747  38.406 -21.029  1.00  0.00           C  
ATOM   1488  N6    A B  47      27.690  39.168 -20.687  1.00  0.00           N  
ATOM   1489  H61   A B  47      26.768  38.915 -20.972  1.00  0.00           H  
ATOM   1490  H62   A B  47      27.819  39.995 -20.133  1.00  0.00           H  
ATOM   1491  C2'   A B  47      30.308  32.971 -21.846  1.00  0.00           C  
ATOM   1492  H2'   A B  47      30.005  33.258 -20.816  1.00  0.00           H  
ATOM   1493  O2'   A B  47      31.590  32.370 -21.815  1.00  0.00           O  
ATOM   1494 'HO2   A B  47      31.518  31.497 -21.386  1.00  0.00           H  
ATOM   1495  C3'   A B  47      29.257  32.059 -22.482  1.00  0.00           C  
ATOM   1496  H3'   A B  47      28.232  32.438 -22.272  1.00  0.00           H  
ATOM   1497  O3'   A B  47      29.371  30.653 -22.154  1.00  0.00           O  
ATOM   1498  P     C B  48      29.092  30.223 -20.654  1.00  0.00           P  
ATOM   1499  OP1   C B  48      28.446  28.894 -20.650  1.00  0.00           O  
ATOM   1500  OP2   C B  48      28.409  31.334 -19.953  1.00  0.00           O1-
ATOM   1501  O5'   C B  48      30.570  30.109 -20.087  1.00  0.00           O  
ATOM   1502  C5'   C B  48      31.319  28.880 -20.286  1.00  0.00           C  
ATOM   1503 1H5'   C B  48      31.321  28.600 -21.365  1.00  0.00           H  
ATOM   1504 2H5'   C B  48      30.847  28.045 -19.716  1.00  0.00           H  
ATOM   1505  C4'   C B  48      32.798  28.976 -19.838  1.00  0.00           C  
ATOM   1506  H4'   C B  48      33.383  28.130 -20.256  1.00  0.00           H  
ATOM   1507  O4'   C B  48      33.403  30.200 -20.342  1.00  0.00           O  
ATOM   1508  C1'   C B  48      34.317  30.715 -19.383  1.00  0.00           C  
ATOM   1509  H1'   C B  48      35.305  30.707 -19.900  1.00  0.00           H  
ATOM   1510  N1    C B  48      33.983  32.104 -18.975  1.00  0.00           N  
ATOM   1511  C6    C B  48      32.664  32.416 -18.752  1.00  0.00           C  
ATOM   1512  H6    C B  48      31.946  31.615 -18.948  1.00  0.00           H  
ATOM   1513  C5    C B  48      32.295  33.648 -18.378  1.00  0.00           C  
ATOM   1514  H5    C B  48      31.253  33.917 -18.224  1.00  0.00           H  
ATOM   1515  C2    C B  48      34.974  33.066 -18.755  1.00  0.00           C  
ATOM   1516  O2    C B  48      36.167  32.756 -18.910  1.00  0.00           O  
ATOM   1517  N3    C B  48      34.614  34.321 -18.383  1.00  0.00           N  
ATOM   1518  C4    C B  48      33.321  34.621 -18.200  1.00  0.00           C  
ATOM   1519  N4    C B  48      33.001  35.857 -17.826  1.00  0.00           N  
ATOM   1520  H41   C B  48      32.073  36.081 -17.526  1.00  0.00           H  
ATOM   1521  H42   C B  48      33.720  36.541 -17.751  1.00  0.00           H  
ATOM   1522  C2'   C B  48      34.383  29.751 -18.202  1.00  0.00           C  
ATOM   1523  H2'   C B  48      34.424  30.279 -17.225  1.00  0.00           H  
ATOM   1524  O2'   C B  48      35.512  28.906 -18.325  1.00  0.00           O  
ATOM   1525 'HO2   C B  48      35.560  28.377 -17.509  1.00  0.00           H  
ATOM   1526  C3'   C B  48      33.054  28.983 -18.321  1.00  0.00           C  
ATOM   1527  H3'   C B  48      32.226  29.578 -17.874  1.00  0.00           H  
ATOM   1528  O3'   C B  48      33.066  27.625 -17.821  1.00  0.00           O  
ATOM   1529  P     A B  49      32.953  27.327 -16.273  1.00  0.00           P  
ATOM   1530  OP1   A B  49      31.632  26.726 -15.998  1.00  0.00           O  
ATOM   1531  OP2   A B  49      33.301  28.543 -15.504  1.00  0.00           O1-
ATOM   1532  O5'   A B  49      34.058  26.221 -15.989  1.00  0.00           O  
ATOM   1533  C5'   A B  49      35.162  25.867 -16.855  1.00  0.00           C  
ATOM   1534 1H5'   A B  49      35.003  26.204 -17.904  1.00  0.00           H  
ATOM   1535 2H5'   A B  49      35.234  24.757 -16.898  1.00  0.00           H  
ATOM   1536  C4'   A B  49      36.540  26.397 -16.391  1.00  0.00           C  
ATOM   1537  H4'   A B  49      37.224  26.485 -17.263  1.00  0.00           H  
ATOM   1538  O4'   A B  49      36.423  27.728 -15.801  1.00  0.00           O  
ATOM   1539  C1'   A B  49      37.341  27.849 -14.732  1.00  0.00           C  
ATOM   1540  H1'   A B  49      37.952  28.759 -14.929  1.00  0.00           H  
ATOM   1541  N9    A B  49      36.663  27.959 -13.437  1.00  0.00           N  
ATOM   1542  C5    A B  49      36.301  28.211 -11.287  1.00  0.00           C  
ATOM   1543  N7    A B  49      35.108  27.744 -11.816  1.00  0.00           N  
ATOM   1544  C8    A B  49      35.370  27.611 -13.104  1.00  0.00           C  
ATOM   1545  H8    A B  49      34.661  27.277 -13.867  1.00  0.00           H  
ATOM   1546  N1    A B  49      37.949  28.990  -9.765  1.00  0.00           N  
ATOM   1547  C2    A B  49      38.752  29.112 -10.824  1.00  0.00           C  
ATOM   1548  H2    A B  49      39.761  29.477 -10.609  1.00  0.00           H  
ATOM   1549  N3    A B  49      38.513  28.823 -12.102  1.00  0.00           N  
ATOM   1550  C4    A B  49      37.259  28.362 -12.269  1.00  0.00           C  
ATOM   1551  C6    A B  49      36.698  28.517  -9.968  1.00  0.00           C  
ATOM   1552  N6    A B  49      35.936  28.290  -8.888  1.00  0.00           N  
ATOM   1553  H61   A B  49      35.115  27.742  -9.028  1.00  0.00           H  
ATOM   1554  H62   A B  49      36.450  28.195  -8.040  1.00  0.00           H  
ATOM   1555  C2'   A B  49      38.226  26.622 -14.752  1.00  0.00           C  
ATOM   1556  H2'   A B  49      38.564  26.325 -13.738  1.00  0.00           H  
ATOM   1557  O2'   A B  49      39.359  26.830 -15.572  1.00  0.00           O  
ATOM   1558 'HO2   A B  49      39.910  26.048 -15.440  1.00  0.00           H  
ATOM   1559  C3'   A B  49      37.285  25.566 -15.330  1.00  0.00           C  
ATOM   1560  H3'   A B  49      36.515  25.261 -14.584  1.00  0.00           H  
ATOM   1561  O3'   A B  49      37.941  24.429 -15.940  1.00  0.00           O  
ATOM   1562  P     A B  50      38.415  23.207 -15.058  1.00  0.00           P  
ATOM   1563  OP1   A B  50      38.980  22.168 -15.942  1.00  0.00           O  
ATOM   1564  OP2   A B  50      37.326  22.797 -14.143  1.00  0.00           O1-
ATOM   1565  O5'   A B  50      39.568  23.811 -14.161  1.00  0.00           O  
ATOM   1566  C5'   A B  50      40.922  23.931 -14.655  1.00  0.00           C  
ATOM   1567 1H5'   A B  50      40.935  24.422 -15.655  1.00  0.00           H  
ATOM   1568 2H5'   A B  50      41.376  22.919 -14.771  1.00  0.00           H  
ATOM   1569  C4'   A B  50      41.834  24.752 -13.713  1.00  0.00           C  
ATOM   1570  H4'   A B  50      42.756  25.066 -14.248  1.00  0.00           H  
ATOM   1571  O4'   A B  50      41.163  25.961 -13.242  1.00  0.00           O  
ATOM   1572  C1'   A B  50      41.531  26.205 -11.891  1.00  0.00           C  
ATOM   1573  H1'   A B  50      41.907  27.252 -11.837  1.00  0.00           H  
ATOM   1574  N9    A B  50      40.389  26.029 -10.987  1.00  0.00           N  
ATOM   1575  C5    A B  50      39.085  26.006  -9.221  1.00  0.00           C  
ATOM   1576  N7    A B  50      38.399  25.319 -10.210  1.00  0.00           N  
ATOM   1577  C8    A B  50      39.219  25.346 -11.232  1.00  0.00           C  
ATOM   1578  H8    A B  50      39.021  24.889 -12.202  1.00  0.00           H  
ATOM   1579  N1    A B  50      39.659  27.018  -7.152  1.00  0.00           N  
ATOM   1580  C2    A B  50      40.767  27.438  -7.767  1.00  0.00           C  
ATOM   1581  H2    A B  50      41.440  28.042  -7.153  1.00  0.00           H  
ATOM   1582  N3    A B  50      41.174  27.250  -9.024  1.00  0.00           N  
ATOM   1583  C4    A B  50      40.297  26.476  -9.692  1.00  0.00           C  
ATOM   1584  C6    A B  50      38.787  26.270  -7.868  1.00  0.00           C  
ATOM   1585  N6    A B  50      37.734  25.751  -7.215  1.00  0.00           N  
ATOM   1586  H61   A B  50      37.400  24.876  -7.577  1.00  0.00           H  
ATOM   1587  H62   A B  50      37.814  25.814  -6.228  1.00  0.00           H  
ATOM   1588  C2'   A B  50      42.649  25.242 -11.550  1.00  0.00           C  
ATOM   1589  H2'   A B  50      42.648  24.954 -10.475  1.00  0.00           H  
ATOM   1590  O2'   A B  50      43.907  25.799 -11.894  1.00  0.00           O  
ATOM   1591 'HO2   A B  50      44.563  25.077 -11.758  1.00  0.00           H  
ATOM   1592  C3'   A B  50      42.284  24.037 -12.432  1.00  0.00           C  
ATOM   1593  H3'   A B  50      41.392  23.512 -12.031  1.00  0.00           H  
ATOM   1594  O3'   A B  50      43.332  23.095 -12.736  1.00  0.00           O  
ATOM   1595  P     C B  51      44.313  22.531 -11.639  1.00  0.00           P  
ATOM   1596  OP1   C B  51      45.295  23.606 -11.355  1.00  0.00           O  
ATOM   1597  OP2   C B  51      44.846  21.231 -12.090  1.00  0.00           O1-
ATOM   1598  O5'   C B  51      43.361  22.332 -10.381  1.00  0.00           O  
ATOM   1599  C5'   C B  51      43.888  22.623  -9.059  1.00  0.00           C  
ATOM   1600 1H5'   C B  51      44.344  23.642  -9.030  1.00  0.00           H  
ATOM   1601 2H5'   C B  51      44.677  21.882  -8.790  1.00  0.00           H  
ATOM   1602  C4'   C B  51      42.818  22.585  -7.946  1.00  0.00           C  
ATOM   1603  H4'   C B  51      43.235  22.999  -7.003  1.00  0.00           H  
ATOM   1604  O4'   C B  51      41.656  23.401  -8.292  1.00  0.00           O  
ATOM   1605  C1'   C B  51      40.490  22.793  -7.745  1.00  0.00           C  
ATOM   1606  H1'   C B  51      40.079  23.552  -7.040  1.00  0.00           H  
ATOM   1607  N1    C B  51      39.468  22.480  -8.782  1.00  0.00           N  
ATOM   1608  C6    C B  51      39.885  22.182 -10.061  1.00  0.00           C  
ATOM   1609  H6    C B  51      40.968  22.171 -10.222  1.00  0.00           H  
ATOM   1610  C5    C B  51      39.002  21.965 -11.046  1.00  0.00           C  
ATOM   1611  H5    C B  51      39.308  21.789 -12.077  1.00  0.00           H  
ATOM   1612  C2    C B  51      38.102  22.489  -8.483  1.00  0.00           C  
ATOM   1613  O2    C B  51      37.731  22.772  -7.329  1.00  0.00           O  
ATOM   1614  N3    C B  51      37.198  22.227  -9.454  1.00  0.00           N  
ATOM   1615  C4    C B  51      37.616  22.028 -10.717  1.00  0.00           C  
ATOM   1616  N4    C B  51      36.698  21.919 -11.672  1.00  0.00           N  
ATOM   1617  H41   C B  51      36.961  22.156 -12.628  1.00  0.00           H  
ATOM   1618  H42   C B  51      35.757  22.085 -11.413  1.00  0.00           H  
ATOM   1619  C2'   C B  51      40.922  21.574  -6.942  1.00  0.00           C  
ATOM   1620  H2'   C B  51      40.201  20.731  -7.019  1.00  0.00           H  
ATOM   1621  O2'   C B  51      41.109  21.930  -5.583  1.00  0.00           O  
ATOM   1622 'HO2   C B  51      41.651  21.227  -5.178  1.00  0.00           H  
ATOM   1623  C3'   C B  51      42.248  21.202  -7.608  1.00  0.00           C  
ATOM   1624  H3'   C B  51      42.072  20.686  -8.580  1.00  0.00           H  
ATOM   1625  O3'   C B  51      43.181  20.469  -6.777  1.00  0.00           O  
ATOM   1626  P     C B  52      42.811  18.994  -6.341  1.00  0.00           P  
ATOM   1627  OP1   C B  52      44.049  18.186  -6.286  1.00  0.00           O  
ATOM   1628  OP2   C B  52      41.690  18.511  -7.174  1.00  0.00           O1-
ATOM   1629  O5'   C B  52      42.270  19.250  -4.869  1.00  0.00           O  
ATOM   1630  C5'   C B  52      43.020  18.733  -3.736  1.00  0.00           C  
ATOM   1631 1H5'   C B  52      43.990  19.274  -3.656  1.00  0.00           H  
ATOM   1632 2H5'   C B  52      43.244  17.647  -3.869  1.00  0.00           H  
ATOM   1633  C4'   C B  52      42.290  18.879  -2.377  1.00  0.00           C  
ATOM   1634  H4'   C B  52      43.002  18.743  -1.536  1.00  0.00           H  
ATOM   1635  O4'   C B  52      41.701  20.209  -2.238  1.00  0.00           O  
ATOM   1636  C1'   C B  52      40.444  20.103  -1.577  1.00  0.00           C  
ATOM   1637  H1'   C B  52      40.543  20.735  -0.664  1.00  0.00           H  
ATOM   1638  N1    C B  52      39.332  20.617  -2.422  1.00  0.00           N  
ATOM   1639  C6    C B  52      39.292  20.217  -3.736  1.00  0.00           C  
ATOM   1640  H6    C B  52      40.121  19.592  -4.076  1.00  0.00           H  
ATOM   1641  C5    C B  52      38.340  20.652  -4.568  1.00  0.00           C  
ATOM   1642  H5    C B  52      38.336  20.398  -5.627  1.00  0.00           H  
ATOM   1643  C2    C B  52      38.287  21.390  -1.903  1.00  0.00           C  
ATOM   1644  O2    C B  52      38.249  21.629  -0.683  1.00  0.00           O  
ATOM   1645  N3    C B  52      37.339  21.879  -2.745  1.00  0.00           N  
ATOM   1646  C4    C B  52      37.370  21.546  -4.043  1.00  0.00           C  
ATOM   1647  N4    C B  52      36.498  22.126  -4.863  1.00  0.00           N  
ATOM   1648  H41   C B  52      36.775  22.224  -5.826  1.00  0.00           H  
ATOM   1649  H42   C B  52      35.896  22.792  -4.446  1.00  0.00           H  
ATOM   1650  C2'   C B  52      40.251  18.657  -1.144  1.00  0.00           C  
ATOM   1651  H2'   C B  52      39.198  18.322  -1.240  1.00  0.00           H  
ATOM   1652  O2'   C B  52      40.689  18.490   0.193  1.00  0.00           O  
ATOM   1653 'HO2   C B  52      40.586  17.552   0.440  1.00  0.00           H  
ATOM   1654  C3'   C B  52      41.131  17.897  -2.143  1.00  0.00           C  
ATOM   1655  H3'   C B  52      40.615  17.805  -3.125  1.00  0.00           H  
ATOM   1656  O3'   C B  52      41.633  16.614  -1.690  1.00  0.00           O  
ATOM   1657  P     U B  53      40.600  15.420  -1.572  1.00  0.00           P  
ATOM   1658  OP1   U B  53      41.309  14.138  -1.771  1.00  0.00           O  
ATOM   1659  OP2   U B  53      39.413  15.705  -2.407  1.00  0.00           O1-
ATOM   1660  O5'   U B  53      40.138  15.534  -0.071  1.00  0.00           O  
ATOM   1661  C5'   U B  53      40.842  14.902   1.020  1.00  0.00           C  
ATOM   1662 1H5'   U B  53      41.874  15.314   1.093  1.00  0.00           H  
ATOM   1663 2H5'   U B  53      40.917  13.802   0.853  1.00  0.00           H  
ATOM   1664  C4'   U B  53      40.135  15.133   2.376  1.00  0.00           C  
ATOM   1665  H4'   U B  53      40.775  14.838   3.232  1.00  0.00           H  
ATOM   1666  O4'   U B  53      39.822  16.557   2.515  1.00  0.00           O  
ATOM   1667  C1'   U B  53      38.453  16.731   2.809  1.00  0.00           C  
ATOM   1668  H1'   U B  53      38.437  17.403   3.700  1.00  0.00           H  
ATOM   1669  N1    U B  53      37.740  17.370   1.654  1.00  0.00           N  
ATOM   1670  C6    U B  53      37.400  16.640   0.535  1.00  0.00           C  
ATOM   1671  H6    U B  53      37.760  15.618   0.477  1.00  0.00           H  
ATOM   1672  C2    U B  53      37.584  18.742   1.657  1.00  0.00           C  
ATOM   1673  O2    U B  53      37.941  19.460   2.586  1.00  0.00           O  
ATOM   1674  N3    U B  53      36.949  19.260   0.554  1.00  0.00           N  
ATOM   1675  H3    U B  53      37.049  20.253   0.443  1.00  0.00           H  
ATOM   1676  C4    U B  53      36.527  18.576  -0.564  1.00  0.00           C  
ATOM   1677  O4    U B  53      35.948  19.169  -1.471  1.00  0.00           O  
ATOM   1678  C5    U B  53      36.799  17.176  -0.536  1.00  0.00           C  
ATOM   1679  H5    U B  53      36.578  16.583  -1.420  1.00  0.00           H  
ATOM   1680  C2'   U B  53      37.888  15.381   3.245  1.00  0.00           C  
ATOM   1681  H2'   U B  53      36.828  15.252   2.940  1.00  0.00           H  
ATOM   1682  O2'   U B  53      37.998  15.226   4.652  1.00  0.00           O  
ATOM   1683 'HO2   U B  53      37.959  14.272   4.844  1.00  0.00           H  
ATOM   1684  C3'   U B  53      38.787  14.391   2.493  1.00  0.00           C  
ATOM   1685  H3'   U B  53      38.441  14.262   1.448  1.00  0.00           H  
ATOM   1686  O3'   U B  53      38.950  13.088   3.098  1.00  0.00           O  
ATOM   1687  P     G B  54      37.681  12.134   3.131  1.00  0.00           P  
ATOM   1688  OP1   G B  54      38.105  10.767   2.760  1.00  0.00           O  
ATOM   1689  OP2   G B  54      36.576  12.742   2.356  1.00  0.00           O1-
ATOM   1690  O5'   G B  54      37.326  12.193   4.682  1.00  0.00           O  
ATOM   1691  C5'   G B  54      38.222  11.472   5.575  1.00  0.00           C  
ATOM   1692 1H5'   G B  54      39.281  11.782   5.404  1.00  0.00           H  
ATOM   1693 2H5'   G B  54      38.155  10.374   5.386  1.00  0.00           H  
ATOM   1694  C4'   G B  54      37.941  11.698   7.075  1.00  0.00           C  
ATOM   1695  H4'   G B  54      38.838  11.393   7.658  1.00  0.00           H  
ATOM   1696  O4'   G B  54      37.685  13.103   7.386  1.00  0.00           O  
ATOM   1697  C1'   G B  54      36.801  13.163   8.499  1.00  0.00           C  
ATOM   1698  H1'   G B  54      37.310  13.764   9.285  1.00  0.00           H  
ATOM   1699  N9    G B  54      35.516  13.797   8.149  1.00  0.00           N  
ATOM   1700  C4    G B  54      34.512  14.124   9.027  1.00  0.00           C  
ATOM   1701  N2    G B  54      33.143  13.708  12.144  1.00  0.00           N  
ATOM   1702  H21   G B  54      33.970  13.305  12.521  1.00  0.00           H  
ATOM   1703  H22   G B  54      32.312  13.175  12.343  1.00  0.00           H  
ATOM   1704  N3    G B  54      34.527  13.925  10.360  1.00  0.00           N  
ATOM   1705  C2    G B  54      33.326  14.043  10.888  1.00  0.00           C  
ATOM   1706  N1    G B  54      32.249  14.571  10.223  1.00  0.00           N  
ATOM   1707  H1    G B  54      31.354  14.557  10.670  1.00  0.00           H  
ATOM   1708  C6    G B  54      32.241  14.922   8.876  1.00  0.00           C  
ATOM   1709  O6    G B  54      31.232  15.417   8.363  1.00  0.00           O  
ATOM   1710  C5    G B  54      33.497  14.657   8.255  1.00  0.00           C  
ATOM   1711  N7    G B  54      33.866  14.700   6.915  1.00  0.00           N  
ATOM   1712  C8    G B  54      35.071  14.166   6.894  1.00  0.00           C  
ATOM   1713  H8    G B  54      35.690  14.007   6.004  1.00  0.00           H  
ATOM   1714  C2'   G B  54      36.610  11.740   9.000  1.00  0.00           C  
ATOM   1715  H2'   G B  54      35.604  11.577   9.444  1.00  0.00           H  
ATOM   1716  O2'   G B  54      37.611  11.415   9.954  1.00  0.00           O  
ATOM   1717 'HO2   G B  54      37.530  10.446  10.110  1.00  0.00           H  
ATOM   1718  C3'   G B  54      36.758  10.940   7.697  1.00  0.00           C  
ATOM   1719  H3'   G B  54      35.878  11.097   7.035  1.00  0.00           H  
ATOM   1720  O3'   G B  54      37.063   9.531   7.807  1.00  0.00           O  
ATOM   1721  P     A B  55      36.395   8.578   8.868  1.00  0.00           P  
ATOM   1722  OP1   A B  55      37.113   8.803  10.145  1.00  0.00           O  
ATOM   1723  OP2   A B  55      36.349   7.194   8.349  1.00  0.00           O1-
ATOM   1724  O5'   A B  55      34.922   9.140   9.011  1.00  0.00           O  
ATOM   1725  C5'   A B  55      34.077   8.723  10.111  1.00  0.00           C  
ATOM   1726 1H5'   A B  55      34.665   8.422  11.012  1.00  0.00           H  
ATOM   1727 2H5'   A B  55      33.479   7.843   9.790  1.00  0.00           H  
ATOM   1728  C4'   A B  55      33.107   9.836  10.556  1.00  0.00           C  
ATOM   1729  H4'   A B  55      33.678  10.665  11.028  1.00  0.00           H  
ATOM   1730  O4'   A B  55      32.361  10.393   9.433  1.00  0.00           O  
ATOM   1731  C1'   A B  55      31.234  11.061   9.944  1.00  0.00           C  
ATOM   1732  H1'   A B  55      31.515  12.133   9.944  1.00  0.00           H  
ATOM   1733  N9    A B  55      30.049  10.884   9.122  1.00  0.00           N  
ATOM   1734  C5    A B  55      28.073  11.187   8.222  1.00  0.00           C  
ATOM   1735  N7    A B  55      28.490   9.914   7.835  1.00  0.00           N  
ATOM   1736  C8    A B  55      29.665   9.781   8.406  1.00  0.00           C  
ATOM   1737  H8    A B  55      30.314   8.905   8.334  1.00  0.00           H  
ATOM   1738  N1    A B  55      26.786  13.155   8.570  1.00  0.00           N  
ATOM   1739  C2    A B  55      27.851  13.639   9.214  1.00  0.00           C  
ATOM   1740  H2    A B  55      27.736  14.649   9.620  1.00  0.00           H  
ATOM   1741  N3    A B  55      28.997  13.033   9.527  1.00  0.00           N  
ATOM   1742  C4    A B  55      29.040  11.799   8.996  1.00  0.00           C  
ATOM   1743  C6    A B  55      26.861  11.900   8.048  1.00  0.00           C  
ATOM   1744  N6    A B  55      25.764  11.369   7.478  1.00  0.00           N  
ATOM   1745  H61   A B  55      25.723  10.374   7.389  1.00  0.00           H  
ATOM   1746  H62   A B  55      24.882  11.784   7.708  1.00  0.00           H  
ATOM   1747  C2'   A B  55      30.997  10.585  11.370  1.00  0.00           C  
ATOM   1748  H2'   A B  55      29.963  10.211  11.536  1.00  0.00           H  
ATOM   1749  O2'   A B  55      31.266  11.635  12.279  1.00  0.00           O  
ATOM   1750 'HO2   A B  55      31.015  11.323  13.174  1.00  0.00           H  
ATOM   1751  C3'   A B  55      31.981   9.415  11.502  1.00  0.00           C  
ATOM   1752  H3'   A B  55      31.553   8.502  11.025  1.00  0.00           H  
ATOM   1753  O3'   A B  55      32.471   9.153  12.839  1.00  0.00           O  
ATOM   1754  P     U B  56      31.500   8.355  13.806  1.00  0.00           P  
ATOM   1755  OP1   U B  56      32.283   7.714  14.881  1.00  0.00           O  
ATOM   1756  OP2   U B  56      30.606   7.503  12.991  1.00  0.00           O1-
ATOM   1757  O5'   U B  56      30.629   9.519  14.410  1.00  0.00           O  
ATOM   1758  C5'   U B  56      30.951  10.180  15.654  1.00  0.00           C  
ATOM   1759 1H5'   U B  56      32.006  10.540  15.635  1.00  0.00           H  
ATOM   1760 2H5'   U B  56      30.846   9.471  16.508  1.00  0.00           H  
ATOM   1761  C4'   U B  56      30.039  11.401  15.928  1.00  0.00           C  
ATOM   1762  H4'   U B  56      30.491  12.073  16.687  1.00  0.00           H  
ATOM   1763  O4'   U B  56      29.859  12.173  14.694  1.00  0.00           O  
ATOM   1764  C1'   U B  56      28.509  12.591  14.583  1.00  0.00           C  
ATOM   1765  H1'   U B  56      28.549  13.695  14.437  1.00  0.00           H  
ATOM   1766  N1    U B  56      27.822  11.907  13.445  1.00  0.00           N  
ATOM   1767  C6    U B  56      27.863  10.532  13.334  1.00  0.00           C  
ATOM   1768  H6    U B  56      28.489  10.003  14.043  1.00  0.00           H  
ATOM   1769  C2    U B  56      27.125  12.660  12.528  1.00  0.00           C  
ATOM   1770  O2    U B  56      27.061  13.884  12.571  1.00  0.00           O  
ATOM   1771  N3    U B  56      26.515  11.937  11.538  1.00  0.00           N  
ATOM   1772  H3    U B  56      25.964  12.467  10.888  1.00  0.00           H  
ATOM   1773  C4    U B  56      26.568  10.579  11.337  1.00  0.00           C  
ATOM   1774  O4    U B  56      26.062  10.087  10.337  1.00  0.00           O  
ATOM   1775  C5    U B  56      27.278   9.860  12.336  1.00  0.00           C  
ATOM   1776  H5    U B  56      27.393   8.784  12.226  1.00  0.00           H  
ATOM   1777  C2'   U B  56      27.833  12.307  15.912  1.00  0.00           C  
ATOM   1778  H2'   U B  56      26.757  12.066  15.779  1.00  0.00           H  
ATOM   1779  O2'   U B  56      27.964  13.404  16.803  1.00  0.00           O  
ATOM   1780 'HO2   U B  56      27.546  13.099  17.639  1.00  0.00           H  
ATOM   1781  C3'   U B  56      28.609  11.075  16.408  1.00  0.00           C  
ATOM   1782  H3'   U B  56      28.289  10.164  15.868  1.00  0.00           H  
ATOM   1783  O3'   U B  56      28.578  10.813  17.831  1.00  0.00           O  
ATOM   1784  P     A B  57      27.159  10.685  18.532  1.00  0.00           P  
ATOM   1785  OP1   A B  57      26.706  12.069  18.799  1.00  0.00           O  
ATOM   1786  OP2   A B  57      27.271   9.764  19.683  1.00  0.00           O1-
ATOM   1787  O5'   A B  57      26.252  10.030  17.405  1.00  0.00           O  
ATOM   1788  C5'   A B  57      24.806  10.020  17.472  1.00  0.00           C  
ATOM   1789 1H5'   A B  57      24.424  10.261  18.494  1.00  0.00           H  
ATOM   1790 2H5'   A B  57      24.455   8.991  17.236  1.00  0.00           H  
ATOM   1791  C4'   A B  57      24.121  10.983  16.472  1.00  0.00           C  
ATOM   1792  H4'   A B  57      24.327  12.036  16.767  1.00  0.00           H  
ATOM   1793  O4'   A B  57      24.590  10.808  15.096  1.00  0.00           O  
ATOM   1794  C1'   A B  57      23.637  11.419  14.237  1.00  0.00           C  
ATOM   1795  H1'   A B  57      24.056  12.424  13.995  1.00  0.00           H  
ATOM   1796  N9    A B  57      23.429  10.662  12.999  1.00  0.00           N  
ATOM   1797  C5    A B  57      23.104  10.099  10.893  1.00  0.00           C  
ATOM   1798  N7    A B  57      23.104   8.917  11.626  1.00  0.00           N  
ATOM   1799  C8    A B  57      23.286   9.304  12.864  1.00  0.00           C  
ATOM   1800  H8    A B  57      23.343   8.640  13.730  1.00  0.00           H  
ATOM   1801  N1    A B  57      23.030  11.692   9.128  1.00  0.00           N  
ATOM   1802  C2    A B  57      23.177  12.620  10.067  1.00  0.00           C  
ATOM   1803  H2    A B  57      23.212  13.649   9.697  1.00  0.00           H  
ATOM   1804  N3    A B  57      23.386  12.479  11.374  1.00  0.00           N  
ATOM   1805  C4    A B  57      23.299  11.183  11.733  1.00  0.00           C  
ATOM   1806  C6    A B  57      22.974  10.389   9.510  1.00  0.00           C  
ATOM   1807  N6    A B  57      22.786   9.498   8.523  1.00  0.00           N  
ATOM   1808  H61   A B  57      22.834   8.493   8.639  1.00  0.00           H  
ATOM   1809  H62   A B  57      22.346   9.809   7.686  1.00  0.00           H  
ATOM   1810  C2'   A B  57      22.341  11.595  15.016  1.00  0.00           C  
ATOM   1811  H2'   A B  57      21.463  11.150  14.499  1.00  0.00           H  
ATOM   1812  O2'   A B  57      22.094  12.964  15.265  1.00  0.00           O  
ATOM   1813 'HO2   A B  57      21.269  12.975  15.782  1.00  0.00           H  
ATOM   1814  C3'   A B  57      22.605  10.817  16.315  1.00  0.00           C  
ATOM   1815  H3'   A B  57      22.441   9.728  16.144  1.00  0.00           H  
ATOM   1816  O3'   A B  57      21.896  11.283  17.490  1.00  0.00           O  
ATOM   1817  P     A B  58      20.350  10.959  17.608  1.00  0.00           P  
ATOM   1818  OP1   A B  58      19.897  11.241  18.987  1.00  0.00           O  
ATOM   1819  OP2   A B  58      20.114   9.598  17.081  1.00  0.00           O1-
ATOM   1820  O5'   A B  58      19.711  12.034  16.627  1.00  0.00           O  
ATOM   1821  C5'   A B  58      18.444  11.767  15.968  1.00  0.00           C  
ATOM   1822 1H5'   A B  58      17.603  12.041  16.644  1.00  0.00           H  
ATOM   1823 2H5'   A B  58      18.325  10.689  15.701  1.00  0.00           H  
ATOM   1824  C4'   A B  58      18.297  12.580  14.668  1.00  0.00           C  
ATOM   1825  H4'   A B  58      18.422  13.665  14.876  1.00  0.00           H  
ATOM   1826  O4'   A B  58      19.323  12.195  13.711  1.00  0.00           O  
ATOM   1827  C1'   A B  58      18.883  12.524  12.409  1.00  0.00           C  
ATOM   1828  H1'   A B  58      19.497  13.398  12.089  1.00  0.00           H  
ATOM   1829  N9    A B  58      19.078  11.422  11.474  1.00  0.00           N  
ATOM   1830  C5    A B  58      19.343  10.252   9.633  1.00  0.00           C  
ATOM   1831  N7    A B  58      19.187   9.335  10.666  1.00  0.00           N  
ATOM   1832  C8    A B  58      19.024  10.076  11.732  1.00  0.00           C  
ATOM   1833  H8    A B  58      18.874   9.699  12.747  1.00  0.00           H  
ATOM   1834  N1    A B  58      19.609  11.252   7.502  1.00  0.00           N  
ATOM   1835  C2    A B  58      19.548  12.423   8.127  1.00  0.00           C  
ATOM   1836  H2    A B  58      19.640  13.296   7.476  1.00  0.00           H  
ATOM   1837  N3    A B  58      19.407  12.688   9.426  1.00  0.00           N  
ATOM   1838  C4    A B  58      19.285  11.546  10.125  1.00  0.00           C  
ATOM   1839  C6    A B  58      19.501  10.117   8.232  1.00  0.00           C  
ATOM   1840  N6    A B  58      19.535   8.963   7.546  1.00  0.00           N  
ATOM   1841  H61   A B  58      19.731   8.071   7.988  1.00  0.00           H  
ATOM   1842  H62   A B  58      19.561   9.031   6.544  1.00  0.00           H  
ATOM   1843  C2'   A B  58      17.421  12.932  12.489  1.00  0.00           C  
ATOM   1844  H2'   A B  58      16.796  12.452  11.702  1.00  0.00           H  
ATOM   1845  O2'   A B  58      17.298  14.337  12.386  1.00  0.00           O  
ATOM   1846 'HO2   A B  58      16.369  14.485  12.145  1.00  0.00           H  
ATOM   1847  C3'   A B  58      16.998  12.405  13.867  1.00  0.00           C  
ATOM   1848  H3'   A B  58      16.822  11.305  13.819  1.00  0.00           H  
ATOM   1849  O3'   A B  58      15.902  13.117  14.492  1.00  0.00           O  
ATOM   1850  P     G B  59      14.418  12.637  14.217  1.00  0.00           P  
ATOM   1851  OP1   G B  59      13.513  13.381  15.121  1.00  0.00           O  
ATOM   1852  OP2   G B  59      14.367  11.162  14.277  1.00  0.00           O1-
ATOM   1853  O5'   G B  59      14.147  13.109  12.725  1.00  0.00           O  
ATOM   1854  C5'   G B  59      13.887  14.513  12.451  1.00  0.00           C  
ATOM   1855 1H5'   G B  59      14.565  15.167  13.048  1.00  0.00           H  
ATOM   1856 2H5'   G B  59      12.840  14.766  12.738  1.00  0.00           H  
ATOM   1857  C4'   G B  59      14.081  14.897  10.964  1.00  0.00           C  
ATOM   1858  H4'   G B  59      14.292  15.983  10.865  1.00  0.00           H  
ATOM   1859  O4'   G B  59      15.212  14.177  10.391  1.00  0.00           O  
ATOM   1860  C1'   G B  59      14.916  13.817   9.054  1.00  0.00           C  
ATOM   1861  H1'   G B  59      15.747  14.222   8.431  1.00  0.00           H  
ATOM   1862  N9    G B  59      14.826  12.360   8.882  1.00  0.00           N  
ATOM   1863  C4    G B  59      15.395  11.635   7.869  1.00  0.00           C  
ATOM   1864  N2    G B  59      17.450  11.454   5.105  1.00  0.00           N  
ATOM   1865  H21   G B  59      17.737  12.401   5.061  1.00  0.00           H  
ATOM   1866  H22   G B  59      18.145  10.750   4.897  1.00  0.00           H  
ATOM   1867  N3    G B  59      16.156  12.129   6.875  1.00  0.00           N  
ATOM   1868  C2    G B  59      16.617  11.171   6.079  1.00  0.00           C  
ATOM   1869  N1    G B  59      16.273   9.854   6.203  1.00  0.00           N  
ATOM   1870  H1    G B  59      16.552   9.232   5.464  1.00  0.00           H  
ATOM   1871  C6    G B  59      15.397   9.330   7.142  1.00  0.00           C  
ATOM   1872  O6    G B  59      15.082   8.133   7.126  1.00  0.00           O  
ATOM   1873  C5    G B  59      14.988  10.328   8.074  1.00  0.00           C  
ATOM   1874  N7    G B  59      14.201  10.229   9.217  1.00  0.00           N  
ATOM   1875  C8    G B  59      14.140  11.461   9.673  1.00  0.00           C  
ATOM   1876  H8    G B  59      13.632  11.776  10.590  1.00  0.00           H  
ATOM   1877  C2'   G B  59      13.619  14.493   8.668  1.00  0.00           C  
ATOM   1878  H2'   G B  59      13.013  13.891   7.956  1.00  0.00           H  
ATOM   1879  O2'   G B  59      13.888  15.766   8.108  1.00  0.00           O  
ATOM   1880 'HO2   G B  59      13.039  16.167   7.839  1.00  0.00           H  
ATOM   1881  C3'   G B  59      12.909  14.591  10.021  1.00  0.00           C  
ATOM   1882  H3'   G B  59      12.518  13.597  10.338  1.00  0.00           H  
ATOM   1883  O3'   G B  59      11.892  15.617  10.119  1.00  0.00           O  
ATOM   1884  P     U B  60      10.545  15.373   9.322  1.00  0.00           P  
ATOM   1885  OP1   U B  60       9.489  16.212   9.930  1.00  0.00           O  
ATOM   1886  OP2   U B  60      10.303  13.918   9.225  1.00  0.00           O1-
ATOM   1887  O5'   U B  60      10.915  15.927   7.877  1.00  0.00           O  
ATOM   1888  C5'   U B  60      10.740  17.342   7.613  1.00  0.00           C  
ATOM   1889 1H5'   U B  60      11.315  17.948   8.352  1.00  0.00           H  
ATOM   1890 2H5'   U B  60       9.663  17.622   7.702  1.00  0.00           H  
ATOM   1891  C4'   U B  60      11.209  17.760   6.205  1.00  0.00           C  
ATOM   1892  H4'   U B  60      11.256  18.869   6.137  1.00  0.00           H  
ATOM   1893  O4'   U B  60      12.544  17.262   5.918  1.00  0.00           O  
ATOM   1894  C1'   U B  60      12.688  17.099   4.514  1.00  0.00           C  
ATOM   1895  H1'   U B  60      13.441  17.865   4.213  1.00  0.00           H  
ATOM   1896  N1    U B  60      13.171  15.733   4.163  1.00  0.00           N  
ATOM   1897  C6    U B  60      12.731  14.643   4.873  1.00  0.00           C  
ATOM   1898  H6    U B  60      12.052  14.876   5.701  1.00  0.00           H  
ATOM   1899  C2    U B  60      14.063  15.587   3.120  1.00  0.00           C  
ATOM   1900  O2    U B  60      14.465  16.538   2.460  1.00  0.00           O  
ATOM   1901  N3    U B  60      14.477  14.300   2.882  1.00  0.00           N  
ATOM   1902  H3    U B  60      15.153  14.188   2.127  1.00  0.00           H  
ATOM   1903  C4    U B  60      14.098  13.163   3.561  1.00  0.00           C  
ATOM   1904  O4    U B  60      14.565  12.065   3.258  1.00  0.00           O  
ATOM   1905  C5    U B  60      13.154  13.393   4.619  1.00  0.00           C  
ATOM   1906  H5    U B  60      12.829  12.545   5.214  1.00  0.00           H  
ATOM   1907  C2'   U B  60      11.348  17.450   3.861  1.00  0.00           C  
ATOM   1908  H2'   U B  60      11.091  16.759   3.030  1.00  0.00           H  
ATOM   1909  O2'   U B  60      11.392  18.786   3.389  1.00  0.00           O  
ATOM   1910 'HO2   U B  60      10.568  18.973   2.908  1.00  0.00           H  
ATOM   1911  C3'   U B  60      10.358  17.291   5.023  1.00  0.00           C  
ATOM   1912  H3'   U B  60      10.140  16.216   5.212  1.00  0.00           H  
ATOM   1913  O3'   U B  60       9.157  18.094   4.941  1.00  0.00           O  
ATOM   1914  P     G B  61       7.913  17.583   4.119  1.00  0.00           P  
ATOM   1915  OP1   G B  61       6.680  18.161   4.698  1.00  0.00           O  
ATOM   1916  OP2   G B  61       7.968  16.118   3.949  1.00  0.00           O1-
ATOM   1917  O5'   G B  61       8.155  18.249   2.704  1.00  0.00           O  
ATOM   1918  C5'   G B  61       7.988  19.678   2.543  1.00  0.00           C  
ATOM   1919 1H5'   G B  61       8.525  20.239   3.346  1.00  0.00           H  
ATOM   1920 2H5'   G B  61       6.907  19.945   2.600  1.00  0.00           H  
ATOM   1921  C4'   G B  61       8.535  20.153   1.188  1.00  0.00           C  
ATOM   1922  H4'   G B  61       8.477  21.258   1.088  1.00  0.00           H  
ATOM   1923  O4'   G B  61       9.938  19.775   1.088  1.00  0.00           O  
ATOM   1924  C1'   G B  61      10.200  19.184  -0.172  1.00  0.00           C  
ATOM   1925  H1'   G B  61      11.065  19.742  -0.599  1.00  0.00           H  
ATOM   1926  N9    G B  61      10.559  17.758  -0.025  1.00  0.00           N  
ATOM   1927  C4    G B  61      11.763  17.166  -0.342  1.00  0.00           C  
ATOM   1928  N2    G B  61      15.069  17.414  -1.363  1.00  0.00           N  
ATOM   1929  H21   G B  61      15.171  18.401  -1.510  1.00  0.00           H  
ATOM   1930  H22   G B  61      15.906  16.885  -1.267  1.00  0.00           H  
ATOM   1931  N3    G B  61      12.844  17.781  -0.859  1.00  0.00           N  
ATOM   1932  C2    G B  61      13.896  16.965  -0.954  1.00  0.00           C  
ATOM   1933  N1    G B  61      13.826  15.620  -0.688  1.00  0.00           N  
ATOM   1934  H1    G B  61      14.634  15.041  -0.839  1.00  0.00           H  
ATOM   1935  C6    G B  61      12.707  14.949  -0.211  1.00  0.00           C  
ATOM   1936  O6    G B  61      12.715  13.735   0.006  1.00  0.00           O  
ATOM   1937  C5    G B  61      11.607  15.829  -0.032  1.00  0.00           C  
ATOM   1938  N7    G B  61      10.337  15.579   0.473  1.00  0.00           N  
ATOM   1939  C8    G B  61       9.759  16.752   0.479  1.00  0.00           C  
ATOM   1940  H8    G B  61       8.754  16.935   0.862  1.00  0.00           H  
ATOM   1941  C2'   G B  61       8.978  19.394  -1.057  1.00  0.00           C  
ATOM   1942  H2'   G B  61       8.799  18.519  -1.718  1.00  0.00           H  
ATOM   1943  O2'   G B  61       9.121  20.557  -1.855  1.00  0.00           O  
ATOM   1944 'HO2   G B  61       8.292  20.691  -2.345  1.00  0.00           H  
ATOM   1945  C3'   G B  61       7.843  19.518  -0.032  1.00  0.00           C  
ATOM   1946  H3'   G B  61       7.494  18.511   0.279  1.00  0.00           H  
ATOM   1947  O3'   G B  61       6.723  20.327  -0.444  1.00  0.00           O  
ATOM   1948 'HO3   G B  61       6.461  20.124  -1.361  1.00  0.00           H  
TER    1949        G B  61 
ATOM   1950  C5'   U C  62       5.818  22.547  -3.271  1.00  0.00           C  
ATOM   1951 1H5'   U C  62       6.668  22.927  -2.655  1.00  0.00           H  
ATOM   1952 2H5'   U C  62       5.509  23.361  -3.968  1.00  0.00           H  
ATOM   1953  P     U C  62       4.199  23.152  -1.310  1.00  0.00           P  
ATOM   1954  OP1   U C  62       4.200  24.557  -1.758  1.00  0.00           O  
ATOM   1955  OP2   U C  62       3.015  22.604  -0.625  1.00  0.00           O1-
ATOM   1956  O5'   U C  62       4.701  22.164  -2.429  1.00  0.00           O  
ATOM   1957  OP3   U C  62       5.356  23.025  -0.275  1.00  0.00           O  
ATOM   1958 3HOP   U C  62       5.597  22.090  -0.200  1.00  0.00           H  
ATOM   1959  C4'   U C  62       6.360  21.377  -4.119  1.00  0.00           C  
ATOM   1960  H4'   U C  62       7.331  21.662  -4.581  1.00  0.00           H  
ATOM   1961  O4'   U C  62       6.600  20.190  -3.295  1.00  0.00           O  
ATOM   1962  C1'   U C  62       6.340  19.032  -4.076  1.00  0.00           C  
ATOM   1963  H1'   U C  62       7.291  18.449  -4.077  1.00  0.00           H  
ATOM   1964  N1    U C  62       5.221  18.237  -3.499  1.00  0.00           N  
ATOM   1965  C6    U C  62       4.110  18.859  -2.967  1.00  0.00           C  
ATOM   1966  H6    U C  62       4.151  19.950  -2.932  1.00  0.00           H  
ATOM   1967  C2    U C  62       5.284  16.865  -3.580  1.00  0.00           C  
ATOM   1968  O2    U C  62       6.237  16.272  -4.074  1.00  0.00           O  
ATOM   1969  N3    U C  62       4.230  16.200  -3.014  1.00  0.00           N  
ATOM   1970  H3    U C  62       4.175  15.231  -3.244  1.00  0.00           H  
ATOM   1971  C4    U C  62       3.118  16.747  -2.416  1.00  0.00           C  
ATOM   1972  O4    U C  62       2.303  16.017  -1.852  1.00  0.00           O  
ATOM   1973  C5    U C  62       3.084  18.179  -2.432  1.00  0.00           C  
ATOM   1974  H5    U C  62       2.259  18.687  -1.942  1.00  0.00           H  
ATOM   1975  C2'   U C  62       6.052  19.492  -5.502  1.00  0.00           C  
ATOM   1976  H2'   U C  62       5.318  18.829  -6.012  1.00  0.00           H  
ATOM   1977  O2'   U C  62       7.259  19.548  -6.247  1.00  0.00           O  
ATOM   1978 'HO2   U C  62       7.044  19.981  -7.103  1.00  0.00           H  
ATOM   1979  C3'   U C  62       5.458  20.889  -5.263  1.00  0.00           C  
ATOM   1980  H3'   U C  62       4.428  20.814  -4.856  1.00  0.00           H  
ATOM   1981  O3'   U C  62       5.496  21.831  -6.356  1.00  0.00           O  
ATOM   1982  P     U C  63       5.146  21.471  -7.846  1.00  0.00           P  
ATOM   1983  OP1   U C  63       4.688  22.684  -8.551  1.00  0.00           O  
ATOM   1984  OP2   U C  63       6.313  20.765  -8.424  1.00  0.00           O1-
ATOM   1985  O5'   U C  63       3.973  20.423  -7.740  1.00  0.00           O  
ATOM   1986  C5'   U C  63       2.618  20.769  -7.382  1.00  0.00           C  
ATOM   1987 1H5'   U C  63       2.387  21.839  -7.604  1.00  0.00           H  
ATOM   1988 2H5'   U C  63       2.478  20.609  -6.290  1.00  0.00           H  
ATOM   1989  C4'   U C  63       1.584  19.896  -8.124  1.00  0.00           C  
ATOM   1990  H4'   U C  63       0.556  20.136  -7.778  1.00  0.00           H  
ATOM   1991  O4'   U C  63       1.619  20.190  -9.553  1.00  0.00           O  
ATOM   1992  C1'   U C  63       1.391  19.005 -10.298  1.00  0.00           C  
ATOM   1993  H1'   U C  63       0.474  19.205 -10.901  1.00  0.00           H  
ATOM   1994  N1    U C  63       2.549  18.698 -11.188  1.00  0.00           N  
ATOM   1995  C6    U C  63       3.826  19.041 -10.803  1.00  0.00           C  
ATOM   1996  H6    U C  63       3.904  19.533  -9.833  1.00  0.00           H  
ATOM   1997  C2    U C  63       2.319  18.079 -12.395  1.00  0.00           C  
ATOM   1998  O2    U C  63       1.206  17.735 -12.772  1.00  0.00           O  
ATOM   1999  N3    U C  63       3.431  17.890 -13.170  1.00  0.00           N  
ATOM   2000  H3    U C  63       3.257  17.454 -14.067  1.00  0.00           H  
ATOM   2001  C4    U C  63       4.715  18.309 -12.901  1.00  0.00           C  
ATOM   2002  O4    U C  63       5.588  18.197 -13.761  1.00  0.00           O  
ATOM   2003  C5    U C  63       4.893  18.878 -11.599  1.00  0.00           C  
ATOM   2004  H5    U C  63       5.877  19.233 -11.302  1.00  0.00           H  
ATOM   2005  C2'   U C  63       1.090  17.886  -9.311  1.00  0.00           C  
ATOM   2006  H2'   U C  63       1.529  16.920  -9.636  1.00  0.00           H  
ATOM   2007  O2'   U C  63      -0.305  17.729  -9.122  1.00  0.00           O  
ATOM   2008 'HO2   U C  63      -0.370  17.169  -8.336  1.00  0.00           H  
ATOM   2009  C3'   U C  63       1.766  18.370  -8.024  1.00  0.00           C  
ATOM   2010  H3'   U C  63       2.861  18.171  -8.059  1.00  0.00           H  
ATOM   2011  O3'   U C  63       1.167  17.890  -6.798  1.00  0.00           O  
ATOM   2012  P     A C  64       1.501  16.475  -6.194  1.00  0.00           P  
ATOM   2013  OP1   A C  64       0.517  16.192  -5.129  1.00  0.00           O  
ATOM   2014  OP2   A C  64       2.933  16.421  -5.835  1.00  0.00           O1-
ATOM   2015  O5'   A C  64       1.215  15.490  -7.399  1.00  0.00           O  
ATOM   2016  C5'   A C  64       2.054  14.325  -7.601  1.00  0.00           C  
ATOM   2017 1H5'   A C  64       1.971  13.624  -6.738  1.00  0.00           H  
ATOM   2018 2H5'   A C  64       3.125  14.623  -7.691  1.00  0.00           H  
ATOM   2019  C4'   A C  64       1.668  13.553  -8.879  1.00  0.00           C  
ATOM   2020  H4'   A C  64       0.633  13.156  -8.789  1.00  0.00           H  
ATOM   2021  O4'   A C  64       1.691  14.439 -10.042  1.00  0.00           O  
ATOM   2022  C1'   A C  64       2.150  13.722 -11.175  1.00  0.00           C  
ATOM   2023  H1'   A C  64       1.374  13.823 -11.968  1.00  0.00           H  
ATOM   2024  N9    A C  64       3.427  14.269 -11.639  1.00  0.00           N  
ATOM   2025  C5    A C  64       5.187  14.793 -12.836  1.00  0.00           C  
ATOM   2026  N7    A C  64       5.359  15.424 -11.610  1.00  0.00           N  
ATOM   2027  C8    A C  64       4.287  15.082 -10.935  1.00  0.00           C  
ATOM   2028  H8    A C  64       4.051  15.401  -9.914  1.00  0.00           H  
ATOM   2029  N1    A C  64       5.540  14.030 -15.056  1.00  0.00           N  
ATOM   2030  C2    A C  64       4.412  13.325 -14.900  1.00  0.00           C  
ATOM   2031  H2    A C  64       4.101  12.728 -15.764  1.00  0.00           H  
ATOM   2032  N3    A C  64       3.552  13.330 -13.879  1.00  0.00           N  
ATOM   2033  C4    A C  64       4.014  14.067 -12.862  1.00  0.00           C  
ATOM   2034  C6    A C  64       5.959  14.792 -14.016  1.00  0.00           C  
ATOM   2035  N6    A C  64       7.066  15.539 -14.148  1.00  0.00           N  
ATOM   2036  H61   A C  64       7.178  16.308 -13.522  1.00  0.00           H  
ATOM   2037  H62   A C  64       7.410  15.672 -15.084  1.00  0.00           H  
ATOM   2038  C2'   A C  64       2.278  12.272 -10.770  1.00  0.00           C  
ATOM   2039  H2'   A C  64       3.084  11.741 -11.318  1.00  0.00           H  
ATOM   2040  O2'   A C  64       1.053  11.584 -10.930  1.00  0.00           O  
ATOM   2041 'HO2   A C  64       1.092  10.905 -10.241  1.00  0.00           H  
ATOM   2042  C3'   A C  64       2.608  12.402  -9.293  1.00  0.00           C  
ATOM   2043  H3'   A C  64       3.648  12.781  -9.149  1.00  0.00           H  
ATOM   2044  O3'   A C  64       2.325  11.200  -8.542  1.00  0.00           O  
ATOM   2045  P     U C  65       3.538  10.262  -8.141  1.00  0.00           P  
ATOM   2046  OP1   U C  65       2.974   9.029  -7.554  1.00  0.00           O  
ATOM   2047  OP2   U C  65       4.482  11.062  -7.335  1.00  0.00           O1-
ATOM   2048  O5'   U C  65       4.220   9.938  -9.538  1.00  0.00           O  
ATOM   2049  C5'   U C  65       3.775   8.796 -10.318  1.00  0.00           C  
ATOM   2050 1H5'   U C  65       2.666   8.818 -10.430  1.00  0.00           H  
ATOM   2051 2H5'   U C  65       4.046   7.847  -9.798  1.00  0.00           H  
ATOM   2052  C4'   U C  65       4.366   8.728 -11.753  1.00  0.00           C  
ATOM   2053  H4'   U C  65       3.693   8.127 -12.402  1.00  0.00           H  
ATOM   2054  O4'   U C  65       4.463  10.050 -12.360  1.00  0.00           O  
ATOM   2055  C1'   U C  65       5.599  10.105 -13.203  1.00  0.00           C  
ATOM   2056  H1'   U C  65       5.210  10.369 -14.215  1.00  0.00           H  
ATOM   2057  N1    U C  65       6.573  11.122 -12.727  1.00  0.00           N  
ATOM   2058  C6    U C  65       6.672  11.451 -11.390  1.00  0.00           C  
ATOM   2059  H6    U C  65       5.983  10.921 -10.725  1.00  0.00           H  
ATOM   2060  C2    U C  65       7.416  11.677 -13.655  1.00  0.00           C  
ATOM   2061  O2    U C  65       7.408  11.374 -14.842  1.00  0.00           O  
ATOM   2062  N3    U C  65       8.277  12.611 -13.160  1.00  0.00           N  
ATOM   2063  H3    U C  65       8.885  13.010 -13.863  1.00  0.00           H  
ATOM   2064  C4    U C  65       8.425  13.021 -11.858  1.00  0.00           C  
ATOM   2065  O4    U C  65       9.270  13.875 -11.580  1.00  0.00           O  
ATOM   2066  C5    U C  65       7.542  12.369 -10.934  1.00  0.00           C  
ATOM   2067  H5    U C  65       7.596  12.629  -9.880  1.00  0.00           H  
ATOM   2068  C2'   U C  65       6.200   8.711 -13.254  1.00  0.00           C  
ATOM   2069  H2'   U C  65       7.308   8.728 -13.342  1.00  0.00           H  
ATOM   2070  O2'   U C  65       5.650   7.961 -14.321  1.00  0.00           O  
ATOM   2071 'HO2   U C  65       5.789   7.044 -14.047  1.00  0.00           H  
ATOM   2072  C3'   U C  65       5.772   8.126 -11.912  1.00  0.00           C  
ATOM   2073  H3'   U C  65       6.385   8.535 -11.076  1.00  0.00           H  
ATOM   2074  O3'   U C  65       5.702   6.681 -11.907  1.00  0.00           O  
ATOM   2075  P     A C  66       6.944   5.832 -11.422  1.00  0.00           P  
ATOM   2076  OP1   A C  66       6.669   4.423 -11.784  1.00  0.00           O  
ATOM   2077  OP2   A C  66       7.211   6.157 -10.010  1.00  0.00           O1-
ATOM   2078  O5'   A C  66       8.133   6.391 -12.321  1.00  0.00           O  
ATOM   2079  C5'   A C  66       8.576   5.591 -13.450  1.00  0.00           C  
ATOM   2080 1H5'   A C  66       7.721   5.396 -14.139  1.00  0.00           H  
ATOM   2081 2H5'   A C  66       8.964   4.605 -13.100  1.00  0.00           H  
ATOM   2082  C4'   A C  66       9.693   6.248 -14.294  1.00  0.00           C  
ATOM   2083  H4'   A C  66       9.735   5.761 -15.293  1.00  0.00           H  
ATOM   2084  O4'   A C  66       9.451   7.669 -14.519  1.00  0.00           O  
ATOM   2085  C1'   A C  66      10.695   8.313 -14.725  1.00  0.00           C  
ATOM   2086  H1'   A C  66      10.678   8.696 -15.772  1.00  0.00           H  
ATOM   2087  N9    A C  66      10.888   9.428 -13.802  1.00  0.00           N  
ATOM   2088  C5    A C  66      11.577  11.302 -12.887  1.00  0.00           C  
ATOM   2089  N7    A C  66      10.681  10.738 -11.985  1.00  0.00           N  
ATOM   2090  C8    A C  66      10.307   9.617 -12.570  1.00  0.00           C  
ATOM   2091  H8    A C  66       9.596   8.886 -12.167  1.00  0.00           H  
ATOM   2092  N1    A C  66      13.136  12.767 -13.921  1.00  0.00           N  
ATOM   2093  C2    A C  66      13.193  11.874 -14.916  1.00  0.00           C  
ATOM   2094  H2    A C  66      13.875  12.120 -15.740  1.00  0.00           H  
ATOM   2095  N3    A C  66      12.525  10.729 -15.052  1.00  0.00           N  
ATOM   2096  C4    A C  66      11.724  10.498 -13.999  1.00  0.00           C  
ATOM   2097  C6    A C  66      12.317  12.507 -12.872  1.00  0.00           C  
ATOM   2098  N6    A C  66      12.232  13.432 -11.900  1.00  0.00           N  
ATOM   2099  H61   A C  66      11.394  13.478 -11.356  1.00  0.00           H  
ATOM   2100  H62   A C  66      12.798  14.253 -11.979  1.00  0.00           H  
ATOM   2101  C2'   A C  66      11.793   7.278 -14.586  1.00  0.00           C  
ATOM   2102  H2'   A C  66      12.688   7.669 -14.064  1.00  0.00           H  
ATOM   2103  O2'   A C  66      12.167   6.803 -15.864  1.00  0.00           O  
ATOM   2104 'HO2   A C  66      12.966   6.268 -15.734  1.00  0.00           H  
ATOM   2105  C3'   A C  66      11.120   6.198 -13.738  1.00  0.00           C  
ATOM   2106  H3'   A C  66      11.036   6.513 -12.672  1.00  0.00           H  
ATOM   2107  O3'   A C  66      11.683   4.872 -13.885  1.00  0.00           O  
ATOM   2108  P     A C  67      12.932   4.478 -12.997  1.00  0.00           P  
ATOM   2109  OP1   A C  67      13.181   3.027 -13.135  1.00  0.00           O  
ATOM   2110  OP2   A C  67      12.770   5.035 -11.641  1.00  0.00           O1-
ATOM   2111  O5'   A C  67      14.112   5.269 -13.689  1.00  0.00           O  
ATOM   2112  C5'   A C  67      14.879   4.685 -14.764  1.00  0.00           C  
ATOM   2113 1H5'   A C  67      14.201   4.254 -15.539  1.00  0.00           H  
ATOM   2114 2H5'   A C  67      15.521   3.861 -14.375  1.00  0.00           H  
ATOM   2115  C4'   A C  67      15.786   5.721 -15.458  1.00  0.00           C  
ATOM   2116  H4'   A C  67      16.094   5.353 -16.461  1.00  0.00           H  
ATOM   2117  O4'   A C  67      15.068   6.986 -15.643  1.00  0.00           O  
ATOM   2118  C1'   A C  67      15.967   8.068 -15.459  1.00  0.00           C  
ATOM   2119  H1'   A C  67      15.895   8.713 -16.366  1.00  0.00           H  
ATOM   2120  N9    A C  67      15.648   8.848 -14.252  1.00  0.00           N  
ATOM   2121  C5    A C  67      15.534  10.445 -12.747  1.00  0.00           C  
ATOM   2122  N7    A C  67      14.856   9.367 -12.208  1.00  0.00           N  
ATOM   2123  C8    A C  67      14.964   8.436 -13.128  1.00  0.00           C  
ATOM   2124  H8    A C  67      14.554   7.427 -13.047  1.00  0.00           H  
ATOM   2125  N1    A C  67      16.544  12.573 -13.002  1.00  0.00           N  
ATOM   2126  C2    A C  67      16.964  12.139 -14.198  1.00  0.00           C  
ATOM   2127  H2    A C  67      17.551  12.855 -14.785  1.00  0.00           H  
ATOM   2128  N3    A C  67      16.754  10.955 -14.784  1.00  0.00           N  
ATOM   2129  C4    A C  67      16.032  10.143 -13.998  1.00  0.00           C  
ATOM   2130  C6    A C  67      15.805  11.731 -12.241  1.00  0.00           C  
ATOM   2131  N6    A C  67      15.335  12.150 -11.057  1.00  0.00           N  
ATOM   2132  H61   A C  67      14.737  11.545 -10.537  1.00  0.00           H  
ATOM   2133  H62   A C  67      15.295  13.138 -10.887  1.00  0.00           H  
ATOM   2134  C2'   A C  67      17.346   7.472 -15.366  1.00  0.00           C  
ATOM   2135  H2'   A C  67      18.032   8.092 -14.756  1.00  0.00           H  
ATOM   2136  O2'   A C  67      17.884   7.262 -16.656  1.00  0.00           O  
ATOM   2137 'HO2   A C  67      18.424   6.468 -16.559  1.00  0.00           H  
ATOM   2138  C3'   A C  67      17.062   6.139 -14.701  1.00  0.00           C  
ATOM   2139  H3'   A C  67      16.736   6.272 -13.643  1.00  0.00           H  
ATOM   2140  O3'   A C  67      18.136   5.174 -14.871  1.00  0.00           O  
ATOM   2141  P     U C  68      19.147   4.947 -13.665  1.00  0.00           P  
ATOM   2142  OP1   U C  68      19.539   3.525 -13.594  1.00  0.00           O  
ATOM   2143  OP2   U C  68      18.611   5.571 -12.436  1.00  0.00           O1-
ATOM   2144  O5'   U C  68      20.434   5.778 -14.026  1.00  0.00           O  
ATOM   2145  C5'   U C  68      20.973   6.116 -15.311  1.00  0.00           C  
ATOM   2146 1H5'   U C  68      20.239   5.955 -16.131  1.00  0.00           H  
ATOM   2147 2H5'   U C  68      21.847   5.458 -15.518  1.00  0.00           H  
ATOM   2148  C4'   U C  68      21.465   7.579 -15.352  1.00  0.00           C  
ATOM   2149  H4'   U C  68      21.925   7.803 -16.338  1.00  0.00           H  
ATOM   2150  O4'   U C  68      20.346   8.490 -15.184  1.00  0.00           O  
ATOM   2151  C1'   U C  68      20.739   9.616 -14.411  1.00  0.00           C  
ATOM   2152  H1'   U C  68      20.492  10.506 -15.038  1.00  0.00           H  
ATOM   2153  N1    U C  68      19.999   9.695 -13.108  1.00  0.00           N  
ATOM   2154  C6    U C  68      19.475   8.565 -12.525  1.00  0.00           C  
ATOM   2155  H6    U C  68      19.636   7.646 -13.076  1.00  0.00           H  
ATOM   2156  C2    U C  68      19.836  10.925 -12.512  1.00  0.00           C  
ATOM   2157  O2    U C  68      20.290  11.959 -12.984  1.00  0.00           O  
ATOM   2158  N3    U C  68      19.118  10.915 -11.343  1.00  0.00           N  
ATOM   2159  H3    U C  68      18.985  11.812 -10.896  1.00  0.00           H  
ATOM   2160  C4    U C  68      18.528   9.832 -10.732  1.00  0.00           C  
ATOM   2161  O4    U C  68      17.872   9.989  -9.704  1.00  0.00           O  
ATOM   2162  C5    U C  68      18.752   8.588 -11.396  1.00  0.00           C  
ATOM   2163  H5    U C  68      18.309   7.678 -10.994  1.00  0.00           H  
ATOM   2164  C2'   U C  68      22.248   9.528 -14.248  1.00  0.00           C  
ATOM   2165  H2'   U C  68      22.607   9.964 -13.291  1.00  0.00           H  
ATOM   2166  O2'   U C  68      22.856  10.180 -15.348  1.00  0.00           O  
ATOM   2167 'HO2   U C  68      23.806  10.298 -15.165  1.00  0.00           H  
ATOM   2168  C3'   U C  68      22.477   8.014 -14.291  1.00  0.00           C  
ATOM   2169  H3'   U C  68      22.165   7.541 -13.332  1.00  0.00           H  
ATOM   2170  O3'   U C  68      23.787   7.592 -14.708  1.00  0.00           O  
ATOM   2171  P     A C  69      25.001   7.621 -13.718  1.00  0.00           P  
ATOM   2172  OP1   A C  69      25.865   6.477 -14.051  1.00  0.00           O  
ATOM   2173  OP2   A C  69      24.502   7.696 -12.326  1.00  0.00           O1-
ATOM   2174  O5'   A C  69      25.731   8.975 -14.070  1.00  0.00           O  
ATOM   2175  C5'   A C  69      26.164   9.310 -15.409  1.00  0.00           C  
ATOM   2176 1H5'   A C  69      25.427   8.964 -16.172  1.00  0.00           H  
ATOM   2177 2H5'   A C  69      27.134   8.807 -15.628  1.00  0.00           H  
ATOM   2178  C4'   A C  69      26.351  10.834 -15.614  1.00  0.00           C  
ATOM   2179  H4'   A C  69      26.360  11.081 -16.697  1.00  0.00           H  
ATOM   2180  O4'   A C  69      25.248  11.573 -15.009  1.00  0.00           O  
ATOM   2181  C1'   A C  69      25.736  12.767 -14.422  1.00  0.00           C  
ATOM   2182  H1'   A C  69      25.136  13.607 -14.842  1.00  0.00           H  
ATOM   2183  N9    A C  69      25.596  12.722 -12.967  1.00  0.00           N  
ATOM   2184  C5    A C  69      25.345  13.227 -10.848  1.00  0.00           C  
ATOM   2185  N7    A C  69      25.634  11.879 -10.888  1.00  0.00           N  
ATOM   2186  C8    A C  69      25.787  11.626 -12.159  1.00  0.00           C  
ATOM   2187  H8    A C  69      26.044  10.649 -12.567  1.00  0.00           H  
ATOM   2188  N1    A C  69      24.706  15.368 -10.067  1.00  0.00           N  
ATOM   2189  C2    A C  69      24.602  15.712 -11.355  1.00  0.00           C  
ATOM   2190  H2    A C  69      24.274  16.740 -11.539  1.00  0.00           H  
ATOM   2191  N3    A C  69      24.925  15.015 -12.448  1.00  0.00           N  
ATOM   2192  C4    A C  69      25.278  13.757 -12.122  1.00  0.00           C  
ATOM   2193  C6    A C  69      25.124  14.111  -9.776  1.00  0.00           C  
ATOM   2194  N6    A C  69      25.360  13.785  -8.493  1.00  0.00           N  
ATOM   2195  H61   A C  69      25.994  13.032  -8.294  1.00  0.00           H  
ATOM   2196  H62   A C  69      25.174  14.475  -7.792  1.00  0.00           H  
ATOM   2197  C2'   A C  69      27.188  12.918 -14.834  1.00  0.00           C  
ATOM   2198  H2'   A C  69      27.804  13.413 -14.049  1.00  0.00           H  
ATOM   2199  O2'   A C  69      27.284  13.649 -16.044  1.00  0.00           O  
ATOM   2200 'HO2   A C  69      28.237  13.622 -16.292  1.00  0.00           H  
ATOM   2201  C3'   A C  69      27.621  11.450 -15.004  1.00  0.00           C  
ATOM   2202  H3'   A C  69      27.770  10.970 -14.013  1.00  0.00           H  
ATOM   2203  O3'   A C  69      28.752  11.194 -15.865  1.00  0.00           O  
ATOM   2204  P     C C  70      30.110  11.985 -15.712  1.00  0.00           P  
ATOM   2205  OP1   C C  70      29.887  13.334 -16.288  1.00  0.00           O  
ATOM   2206  OP2   C C  70      31.211  11.195 -16.293  1.00  0.00           O1-
ATOM   2207  O5'   C C  70      30.274  12.102 -14.138  1.00  0.00           O  
ATOM   2208  C5'   C C  70      30.967  13.262 -13.608  1.00  0.00           C  
ATOM   2209 1H5'   C C  70      30.559  14.205 -14.045  1.00  0.00           H  
ATOM   2210 2H5'   C C  70      32.053  13.207 -13.857  1.00  0.00           H  
ATOM   2211  C4'   C C  70      30.844  13.403 -12.078  1.00  0.00           C  
ATOM   2212  H4'   C C  70      31.177  14.419 -11.772  1.00  0.00           H  
ATOM   2213  O4'   C C  70      29.462  13.252 -11.626  1.00  0.00           O  
ATOM   2214  C1'   C C  70      29.476  12.733 -10.300  1.00  0.00           C  
ATOM   2215  H1'   C C  70      28.984  13.507  -9.668  1.00  0.00           H  
ATOM   2216  N1    C C  70      28.761  11.436 -10.182  1.00  0.00           N  
ATOM   2217  C6    C C  70      28.890  10.520 -11.204  1.00  0.00           C  
ATOM   2218  H6    C C  70      29.456  10.850 -12.082  1.00  0.00           H  
ATOM   2219  C5    C C  70      28.307   9.317 -11.133  1.00  0.00           C  
ATOM   2220  H5    C C  70      28.392   8.576 -11.927  1.00  0.00           H  
ATOM   2221  C2    C C  70      28.016  11.111  -9.042  1.00  0.00           C  
ATOM   2222  O2    C C  70      27.897  11.943  -8.122  1.00  0.00           O  
ATOM   2223  N3    C C  70      27.433   9.894  -8.954  1.00  0.00           N  
ATOM   2224  C4    C C  70      27.574   9.009  -9.952  1.00  0.00           C  
ATOM   2225  N4    C C  70      27.052   7.802  -9.796  1.00  0.00           N  
ATOM   2226  H41   C C  70      27.198   7.089 -10.494  1.00  0.00           H  
ATOM   2227  H42   C C  70      26.539   7.602  -8.973  1.00  0.00           H  
ATOM   2228  C2'   C C  70      30.932  12.598  -9.873  1.00  0.00           C  
ATOM   2229  H2'   C C  70      31.094  11.713  -9.225  1.00  0.00           H  
ATOM   2230  O2'   C C  70      31.378  13.758  -9.194  1.00  0.00           O  
ATOM   2231 'HO2   C C  70      32.327  13.586  -9.007  1.00  0.00           H  
ATOM   2232  C3'   C C  70      31.647  12.413 -11.222  1.00  0.00           C  
ATOM   2233  H3'   C C  70      31.465  11.400 -11.640  1.00  0.00           H  
ATOM   2234  O3'   C C  70      33.053  12.739 -11.273  1.00  0.00           O  
ATOM   2235  P     A C  71      34.100  12.122 -10.273  1.00  0.00           P  
ATOM   2236  OP1   A C  71      33.811  12.675  -8.930  1.00  0.00           O  
ATOM   2237  OP2   A C  71      35.462  12.334 -10.807  1.00  0.00           O1-
ATOM   2238  O5'   A C  71      33.756  10.563 -10.275  1.00  0.00           O  
ATOM   2239  C5'   A C  71      34.820   9.636 -10.637  1.00  0.00           C  
ATOM   2240 1H5'   A C  71      35.772   9.917 -10.123  1.00  0.00           H  
ATOM   2241 2H5'   A C  71      35.013   9.691 -11.734  1.00  0.00           H  
ATOM   2242  C4'   A C  71      34.580   8.146 -10.264  1.00  0.00           C  
ATOM   2243  H4'   A C  71      35.564   7.629 -10.227  1.00  0.00           H  
ATOM   2244  O4'   A C  71      33.918   7.984  -8.968  1.00  0.00           O  
ATOM   2245  C1'   A C  71      32.612   7.458  -9.188  1.00  0.00           C  
ATOM   2246  H1'   A C  71      32.656   6.371  -8.949  1.00  0.00           H  
ATOM   2247  N9    A C  71      31.631   8.142  -8.356  1.00  0.00           N  
ATOM   2248  C5    A C  71      29.894   8.664  -7.124  1.00  0.00           C  
ATOM   2249  N7    A C  71      30.621   9.834  -7.280  1.00  0.00           N  
ATOM   2250  C8    A C  71      31.636   9.475  -8.027  1.00  0.00           C  
ATOM   2251  H8    A C  71      32.443  10.137  -8.355  1.00  0.00           H  
ATOM   2252  N1    A C  71      28.232   7.103  -6.455  1.00  0.00           N  
ATOM   2253  C2    A C  71      28.954   6.191  -7.111  1.00  0.00           C  
ATOM   2254  H2    A C  71      28.557   5.173  -7.084  1.00  0.00           H  
ATOM   2255  N3    A C  71      30.115   6.320  -7.750  1.00  0.00           N  
ATOM   2256  C4    A C  71      30.513   7.607  -7.763  1.00  0.00           C  
ATOM   2257  C6    A C  71      28.681   8.384  -6.459  1.00  0.00           C  
ATOM   2258  N6    A C  71      27.915   9.336  -5.903  1.00  0.00           N  
ATOM   2259  H61   A C  71      28.020  10.235  -6.342  1.00  0.00           H  
ATOM   2260  H62   A C  71      26.986   9.052  -5.705  1.00  0.00           H  
ATOM   2261  C2'   A C  71      32.314   7.627 -10.664  1.00  0.00           C  
ATOM   2262  H2'   A C  71      32.005   8.672 -10.895  1.00  0.00           H  
ATOM   2263  O2'   A C  71      31.356   6.707 -11.148  1.00  0.00           O  
ATOM   2264 'HO2   A C  71      31.853   5.946 -11.505  1.00  0.00           H  
ATOM   2265  C3'   A C  71      33.691   7.361 -11.248  1.00  0.00           C  
ATOM   2266  H3'   A C  71      33.774   7.839 -12.253  1.00  0.00           H  
ATOM   2267  O3'   A C  71      34.062   5.962 -11.264  1.00  0.00           O  
ATOM   2268  P     A C  72      34.209   5.138 -12.595  1.00  0.00           P  
ATOM   2269  OP1   A C  72      34.947   3.893 -12.294  1.00  0.00           O  
ATOM   2270  OP2   A C  72      34.759   6.016 -13.649  1.00  0.00           O1-
ATOM   2271  O5'   A C  72      32.691   4.808 -12.889  1.00  0.00           O  
ATOM   2272  C5'   A C  72      32.188   4.578 -14.228  1.00  0.00           C  
ATOM   2273 1H5'   A C  72      32.992   4.613 -15.003  1.00  0.00           H  
ATOM   2274 2H5'   A C  72      31.479   5.399 -14.472  1.00  0.00           H  
ATOM   2275  C4'   A C  72      31.453   3.222 -14.370  1.00  0.00           C  
ATOM   2276  H4'   A C  72      32.193   2.393 -14.338  1.00  0.00           H  
ATOM   2277  O4'   A C  72      30.474   3.018 -13.300  1.00  0.00           O  
ATOM   2278  C1'   A C  72      29.163   3.119 -13.828  1.00  0.00           C  
ATOM   2279  H1'   A C  72      28.779   2.076 -13.908  1.00  0.00           H  
ATOM   2280  N9    A C  72      28.313   3.929 -12.954  1.00  0.00           N  
ATOM   2281  C5    A C  72      26.638   4.689 -11.757  1.00  0.00           C  
ATOM   2282  N7    A C  72      27.651   5.633 -11.638  1.00  0.00           N  
ATOM   2283  C8    A C  72      28.616   5.146 -12.387  1.00  0.00           C  
ATOM   2284  H8    A C  72      29.590   5.618 -12.547  1.00  0.00           H  
ATOM   2285  N1    A C  72      24.615   3.487 -11.428  1.00  0.00           N  
ATOM   2286  C2    A C  72      25.165   2.522 -12.167  1.00  0.00           C  
ATOM   2287  H2    A C  72      24.539   1.638 -12.321  1.00  0.00           H  
ATOM   2288  N3    A C  72      26.362   2.477 -12.751  1.00  0.00           N  
ATOM   2289  C4    A C  72      27.046   3.618 -12.532  1.00  0.00           C  
ATOM   2290  C6    A C  72      25.330   4.617 -11.227  1.00  0.00           C  
ATOM   2291  N6    A C  72      24.686   5.606 -10.592  1.00  0.00           N  
ATOM   2292  H61   A C  72      24.742   6.501 -11.077  1.00  0.00           H  
ATOM   2293  H62   A C  72      23.758   5.367 -10.338  1.00  0.00           H  
ATOM   2294  C2'   A C  72      29.274   3.708 -15.219  1.00  0.00           C  
ATOM   2295  H2'   A C  72      29.339   4.819 -15.174  1.00  0.00           H  
ATOM   2296  O2'   A C  72      28.210   3.314 -16.062  1.00  0.00           O  
ATOM   2297 'HO2   A C  72      28.428   2.437 -16.429  1.00  0.00           H  
ATOM   2298  C3'   A C  72      30.616   3.134 -15.671  1.00  0.00           C  
ATOM   2299  H3'   A C  72      31.082   3.829 -16.408  1.00  0.00           H  
ATOM   2300  O3'   A C  72      30.549   1.777 -16.170  1.00  0.00           O  
ATOM   2301  P     C C  73      30.660   1.427 -17.706  1.00  0.00           P  
ATOM   2302  OP1   C C  73      31.382   0.144 -17.855  1.00  0.00           O  
ATOM   2303  OP2   C C  73      31.187   2.590 -18.453  1.00  0.00           O1-
ATOM   2304  O5'   C C  73      29.136   1.207 -18.071  1.00  0.00           O  
ATOM   2305  C5'   C C  73      28.465   2.036 -19.050  1.00  0.00           C  
ATOM   2306 1H5'   C C  73      29.066   2.110 -19.987  1.00  0.00           H  
ATOM   2307 2H5'   C C  73      28.337   3.068 -18.652  1.00  0.00           H  
ATOM   2308  C4'   C C  73      27.073   1.481 -19.431  1.00  0.00           C  
ATOM   2309  H4'   C C  73      27.206   0.512 -19.961  1.00  0.00           H  
ATOM   2310  O4'   C C  73      26.242   1.226 -18.249  1.00  0.00           O  
ATOM   2311  C1'   C C  73      24.988   1.852 -18.443  1.00  0.00           C  
ATOM   2312  H1'   C C  73      24.381   1.143 -19.054  1.00  0.00           H  
ATOM   2313  N1    C C  73      24.317   2.179 -17.162  1.00  0.00           N  
ATOM   2314  C6    C C  73      24.852   3.159 -16.358  1.00  0.00           C  
ATOM   2315  H6    C C  73      25.788   3.615 -16.692  1.00  0.00           H  
ATOM   2316  C5    C C  73      24.255   3.511 -15.211  1.00  0.00           C  
ATOM   2317  H5    C C  73      24.648   4.304 -14.575  1.00  0.00           H  
ATOM   2318  C2    C C  73      23.206   1.449 -16.729  1.00  0.00           C  
ATOM   2319  O2    C C  73      22.801   0.490 -17.408  1.00  0.00           O  
ATOM   2320  N3    C C  73      22.585   1.807 -15.579  1.00  0.00           N  
ATOM   2321  C4    C C  73      23.059   2.824 -14.846  1.00  0.00           C  
ATOM   2322  N4    C C  73      22.382   3.204 -13.766  1.00  0.00           N  
ATOM   2323  H41   C C  73      22.690   3.986 -13.235  1.00  0.00           H  
ATOM   2324  H42   C C  73      21.393   3.009 -13.744  1.00  0.00           H  
ATOM   2325  C2'   C C  73      25.298   3.067 -19.289  1.00  0.00           C  
ATOM   2326  H2'   C C  73      25.880   3.818 -18.710  1.00  0.00           H  
ATOM   2327  O2'   C C  73      24.155   3.673 -19.864  1.00  0.00           O  
ATOM   2328 'HO2   C C  73      23.905   3.156 -20.653  1.00  0.00           H  
ATOM   2329  C3'   C C  73      26.217   2.425 -20.325  1.00  0.00           C  
ATOM   2330  H3'   C C  73      26.904   3.195 -20.745  1.00  0.00           H  
ATOM   2331  O3'   C C  73      25.518   1.690 -21.358  1.00  0.00           O  
ATOM   2332  P     C C  74      25.253   2.301 -22.789  1.00  0.00           P  
ATOM   2333  OP1   C C  74      25.327   1.216 -23.789  1.00  0.00           O  
ATOM   2334  OP2   C C  74      26.131   3.473 -22.996  1.00  0.00           O1-
ATOM   2335  O5'   C C  74      23.746   2.790 -22.630  1.00  0.00           O  
ATOM   2336  C5'   C C  74      22.687   1.795 -22.593  1.00  0.00           C  
ATOM   2337 1H5'   C C  74      22.735   1.215 -21.643  1.00  0.00           H  
ATOM   2338 2H5'   C C  74      22.794   1.071 -23.438  1.00  0.00           H  
ATOM   2339  C4'   C C  74      21.263   2.391 -22.714  1.00  0.00           C  
ATOM   2340  H4'   C C  74      20.532   1.553 -22.743  1.00  0.00           H  
ATOM   2341  O4'   C C  74      20.923   3.222 -21.554  1.00  0.00           O  
ATOM   2342  C1'   C C  74      20.373   4.436 -22.052  1.00  0.00           C  
ATOM   2343  H1'   C C  74      19.316   4.197 -22.314  1.00  0.00           H  
ATOM   2344  N1    C C  74      20.389   5.564 -21.079  1.00  0.00           N  
ATOM   2345  C6    C C  74      21.282   5.554 -20.031  1.00  0.00           C  
ATOM   2346  H6    C C  74      21.966   4.699 -20.001  1.00  0.00           H  
ATOM   2347  C5    C C  74      21.280   6.531 -19.108  1.00  0.00           C  
ATOM   2348  H5    C C  74      21.961   6.529 -18.260  1.00  0.00           H  
ATOM   2349  C2    C C  74      19.471   6.612 -21.204  1.00  0.00           C  
ATOM   2350  O2    C C  74      18.638   6.589 -22.124  1.00  0.00           O  
ATOM   2351  N3    C C  74      19.490   7.624 -20.303  1.00  0.00           N  
ATOM   2352  C4    C C  74      20.326   7.585 -19.260  1.00  0.00           C  
ATOM   2353  N4    C C  74      20.218   8.557 -18.356  1.00  0.00           N  
ATOM   2354  H41   C C  74      20.516   8.434 -17.410  1.00  0.00           H  
ATOM   2355  H42   C C  74      19.428   9.148 -18.479  1.00  0.00           H  
ATOM   2356  C2'   C C  74      21.162   4.682 -23.321  1.00  0.00           C  
ATOM   2357  H2'   C C  74      22.231   4.890 -23.091  1.00  0.00           H  
ATOM   2358  O2'   C C  74      20.619   5.668 -24.173  1.00  0.00           O  
ATOM   2359 'HO2   C C  74      19.841   5.230 -24.545  1.00  0.00           H  
ATOM   2360  C3'   C C  74      21.001   3.303 -23.949  1.00  0.00           C  
ATOM   2361  H3'   C C  74      21.801   3.134 -24.706  1.00  0.00           H  
ATOM   2362  O3'   C C  74      19.674   3.134 -24.512  1.00  0.00           O  
ATOM   2363  P     U C  75      19.341   1.991 -25.545  1.00  0.00           P  
ATOM   2364  OP1   U C  75      19.923   0.709 -25.090  1.00  0.00           O  
ATOM   2365  OP2   U C  75      19.708   2.468 -26.896  1.00  0.00           O1-
ATOM   2366  O5'   U C  75      17.759   1.938 -25.424  1.00  0.00           O  
ATOM   2367  C5'   U C  75      17.104   0.903 -24.644  1.00  0.00           C  
ATOM   2368 1H5'   U C  75      17.752   0.536 -23.811  1.00  0.00           H  
ATOM   2369 2H5'   U C  75      16.885   0.038 -25.308  1.00  0.00           H  
ATOM   2370  C4'   U C  75      15.769   1.352 -24.004  1.00  0.00           C  
ATOM   2371  H4'   U C  75      15.328   0.515 -23.422  1.00  0.00           H  
ATOM   2372  O4'   U C  75      16.004   2.433 -23.052  1.00  0.00           O  
ATOM   2373  C1'   U C  75      14.918   3.349 -23.101  1.00  0.00           C  
ATOM   2374  H1'   U C  75      14.549   3.457 -22.054  1.00  0.00           H  
ATOM   2375  N1    U C  75      15.327   4.674 -23.654  1.00  0.00           N  
ATOM   2376  C6    U C  75      16.540   4.847 -24.289  1.00  0.00           C  
ATOM   2377  H6    U C  75      17.199   3.974 -24.296  1.00  0.00           H  
ATOM   2378  C2    U C  75      14.452   5.725 -23.512  1.00  0.00           C  
ATOM   2379  O2    U C  75      13.395   5.633 -22.900  1.00  0.00           O  
ATOM   2380  N3    U C  75      14.844   6.894 -24.106  1.00  0.00           N  
ATOM   2381  H3    U C  75      14.151   7.615 -24.098  1.00  0.00           H  
ATOM   2382  C4    U C  75      15.996   7.117 -24.830  1.00  0.00           C  
ATOM   2383  O4    U C  75      16.173   8.199 -25.390  1.00  0.00           O  
ATOM   2384  C5    U C  75      16.898   6.005 -24.864  1.00  0.00           C  
ATOM   2385  H5    U C  75      17.844   6.112 -25.387  1.00  0.00           H  
ATOM   2386  C2'   U C  75      13.833   2.705 -23.952  1.00  0.00           C  
ATOM   2387  H2'   U C  75      13.222   3.457 -24.497  1.00  0.00           H  
ATOM   2388  O2'   U C  75      12.981   1.888 -23.164  1.00  0.00           O  
ATOM   2389 'HO2   U C  75      12.309   1.545 -23.781  1.00  0.00           H  
ATOM   2390  C3'   U C  75      14.664   1.879 -24.937  1.00  0.00           C  
ATOM   2391  H3'   U C  75      15.164   2.538 -25.682  1.00  0.00           H  
ATOM   2392  O3'   U C  75      13.973   0.778 -25.580  1.00  0.00           O  
ATOM   2393  P     G C  76      12.759   1.100 -26.544  1.00  0.00           P  
ATOM   2394  OP1   G C  76      12.552  -0.043 -27.461  1.00  0.00           O  
ATOM   2395  OP2   G C  76      12.932   2.438 -27.150  1.00  0.00           O1-
ATOM   2396  O5'   G C  76      11.531   1.164 -25.533  1.00  0.00           O  
ATOM   2397  C5'   G C  76      10.254   1.630 -26.043  1.00  0.00           C  
ATOM   2398 1H5'   G C  76       9.748   0.803 -26.591  1.00  0.00           H  
ATOM   2399 2H5'   G C  76      10.381   2.481 -26.755  1.00  0.00           H  
ATOM   2400  C4'   G C  76       9.317   2.102 -24.913  1.00  0.00           C  
ATOM   2401  H4'   G C  76       9.115   1.264 -24.211  1.00  0.00           H  
ATOM   2402  O4'   G C  76       9.911   3.217 -24.171  1.00  0.00           O  
ATOM   2403  C1'   G C  76       9.112   4.377 -24.354  1.00  0.00           C  
ATOM   2404  H1'   G C  76       8.420   4.427 -23.482  1.00  0.00           H  
ATOM   2405  N9    G C  76       9.915   5.603 -24.459  1.00  0.00           N  
ATOM   2406  C4    G C  76       9.684   6.796 -23.817  1.00  0.00           C  
ATOM   2407  N2    G C  76       7.731   8.716 -21.727  1.00  0.00           N  
ATOM   2408  H21   G C  76       7.098   7.995 -21.471  1.00  0.00           H  
ATOM   2409  H22   G C  76       7.358   9.648 -21.799  1.00  0.00           H  
ATOM   2410  N3    G C  76       8.693   7.052 -22.938  1.00  0.00           N  
ATOM   2411  C2    G C  76       8.663   8.317 -22.566  1.00  0.00           C  
ATOM   2412  N1    G C  76       9.530   9.272 -23.028  1.00  0.00           N  
ATOM   2413  H1    G C  76       9.463  10.205 -22.670  1.00  0.00           H  
ATOM   2414  C6    G C  76      10.577   9.032 -23.915  1.00  0.00           C  
ATOM   2415  O6    G C  76      11.320   9.945 -24.281  1.00  0.00           O  
ATOM   2416  C5    G C  76      10.636   7.667 -24.312  1.00  0.00           C  
ATOM   2417  N7    G C  76      11.483   7.023 -25.213  1.00  0.00           N  
ATOM   2418  C8    G C  76      11.019   5.792 -25.261  1.00  0.00           C  
ATOM   2419  H8    G C  76      11.443   4.970 -25.846  1.00  0.00           H  
ATOM   2420  C2'   G C  76       8.313   4.138 -25.612  1.00  0.00           C  
ATOM   2421  H2'   G C  76       8.951   4.277 -26.514  1.00  0.00           H  
ATOM   2422  O2'   G C  76       7.163   4.953 -25.701  1.00  0.00           O  
ATOM   2423 'HO2   G C  76       6.397   4.405 -25.442  1.00  0.00           H  
ATOM   2424  C3'   G C  76       7.975   2.660 -25.453  1.00  0.00           C  
ATOM   2425  H3'   G C  76       7.807   2.209 -26.460  1.00  0.00           H  
ATOM   2426  O3'   G C  76       6.877   2.400 -24.547  1.00  0.00           O  
ATOM   2427  P     A C  77       5.482   1.880 -25.073  1.00  0.00           P  
ATOM   2428  OP1   A C  77       4.666   1.481 -23.905  1.00  0.00           O  
ATOM   2429  OP2   A C  77       5.713   0.865 -26.122  1.00  0.00           O1-
ATOM   2430  O5'   A C  77       4.891   3.206 -25.695  1.00  0.00           O  
ATOM   2431  C5'   A C  77       4.682   3.419 -27.114  1.00  0.00           C  
ATOM   2432 1H5'   A C  77       4.790   2.485 -27.716  1.00  0.00           H  
ATOM   2433 2H5'   A C  77       5.454   4.126 -27.491  1.00  0.00           H  
ATOM   2434  C4'   A C  77       3.298   4.027 -27.453  1.00  0.00           C  
ATOM   2435  H4'   A C  77       2.543   3.212 -27.490  1.00  0.00           H  
ATOM   2436  O4'   A C  77       2.832   4.988 -26.453  1.00  0.00           O  
ATOM   2437  C1'   A C  77       1.854   5.822 -27.059  1.00  0.00           C  
ATOM   2438  H1'   A C  77       0.881   5.527 -26.602  1.00  0.00           H  
ATOM   2439  N9    A C  77       2.089   7.242 -26.789  1.00  0.00           N  
ATOM   2440  C5    A C  77       1.790   9.410 -26.518  1.00  0.00           C  
ATOM   2441  N7    A C  77       3.115   9.146 -26.172  1.00  0.00           N  
ATOM   2442  C8    A C  77       3.239   7.850 -26.349  1.00  0.00           C  
ATOM   2443  H8    A C  77       4.147   7.267 -26.170  1.00  0.00           H  
ATOM   2444  N1    A C  77      -0.286  10.474 -26.949  1.00  0.00           N  
ATOM   2445  C2    A C  77      -0.739   9.280 -27.307  1.00  0.00           C  
ATOM   2446  H2    A C  77      -1.784   9.261 -27.628  1.00  0.00           H  
ATOM   2447  N3    A C  77      -0.120   8.103 -27.311  1.00  0.00           N  
ATOM   2448  C4    A C  77       1.154   8.239 -26.907  1.00  0.00           C  
ATOM   2449  C6    A C  77       0.999  10.590 -26.522  1.00  0.00           C  
ATOM   2450  N6    A C  77       1.400  11.803 -26.097  1.00  0.00           N  
ATOM   2451  H61   A C  77       2.359  12.068 -25.916  1.00  0.00           H  
ATOM   2452  H62   A C  77       0.720  12.369 -25.601  1.00  0.00           H  
ATOM   2453  C2'   A C  77       1.824   5.501 -28.546  1.00  0.00           C  
ATOM   2454  H2'   A C  77       1.717   6.400 -29.189  1.00  0.00           H  
ATOM   2455  O2'   A C  77       0.764   4.598 -28.797  1.00  0.00           O  
ATOM   2456 'HO2   A C  77       0.862   4.245 -29.705  1.00  0.00           H  
ATOM   2457  C3'   A C  77       3.191   4.848 -28.747  1.00  0.00           C  
ATOM   2458  H3'   A C  77       4.003   5.611 -28.690  1.00  0.00           H  
ATOM   2459  O3'   A C  77       3.298   4.008 -29.921  1.00  0.00           O  
ATOM   2460  P     U C  78       3.755   4.711 -31.269  1.00  0.00           P  
ATOM   2461  OP1   U C  78       5.201   4.481 -31.469  1.00  0.00           O  
ATOM   2462  OP2   U C  78       3.303   6.123 -31.255  1.00  0.00           O1-
ATOM   2463  O5'   U C  78       2.955   3.971 -32.413  1.00  0.00           O  
ATOM   2464  C5'   U C  78       2.352   2.662 -32.312  1.00  0.00           C  
ATOM   2465 1H5'   U C  78       2.667   2.117 -31.392  1.00  0.00           H  
ATOM   2466 2H5'   U C  78       2.691   2.051 -33.178  1.00  0.00           H  
ATOM   2467  C4'   U C  78       0.810   2.700 -32.351  1.00  0.00           C  
ATOM   2468  H4'   U C  78       0.391   1.699 -32.111  1.00  0.00           H  
ATOM   2469  O4'   U C  78       0.298   3.629 -31.355  1.00  0.00           O  
ATOM   2470  C1'   U C  78      -0.891   4.228 -31.830  1.00  0.00           C  
ATOM   2471  H1'   U C  78      -1.681   3.917 -31.107  1.00  0.00           H  
ATOM   2472  N1    U C  78      -0.772   5.708 -31.880  1.00  0.00           N  
ATOM   2473  C6    U C  78       0.418   6.298 -32.244  1.00  0.00           C  
ATOM   2474  H6    U C  78       1.247   5.611 -32.423  1.00  0.00           H  
ATOM   2475  C2    U C  78      -1.881   6.469 -31.606  1.00  0.00           C  
ATOM   2476  O2    U C  78      -2.969   5.993 -31.302  1.00  0.00           O  
ATOM   2477  N3    U C  78      -1.698   7.820 -31.710  1.00  0.00           N  
ATOM   2478  H3    U C  78      -2.538   8.355 -31.629  1.00  0.00           H  
ATOM   2479  C4    U C  78      -0.572   8.476 -32.154  1.00  0.00           C  
ATOM   2480  O4    U C  78      -0.616   9.691 -32.349  1.00  0.00           O  
ATOM   2481  C5    U C  78       0.559   7.627 -32.373  1.00  0.00           C  
ATOM   2482  H5    U C  78       1.502   8.061 -32.693  1.00  0.00           H  
ATOM   2483  C2'   U C  78      -1.204   3.631 -33.196  1.00  0.00           C  
ATOM   2484  H2'   U C  78      -1.609   4.384 -33.905  1.00  0.00           H  
ATOM   2485  O2'   U C  78      -2.126   2.565 -33.057  1.00  0.00           O  
ATOM   2486 'HO2   U C  78      -2.433   2.350 -33.955  1.00  0.00           H  
ATOM   2487  C3'   U C  78       0.171   3.151 -33.670  1.00  0.00           C  
ATOM   2488  H3'   U C  78       0.786   4.010 -34.024  1.00  0.00           H  
ATOM   2489  O3'   U C  78       0.155   2.057 -34.619  1.00  0.00           O  
ATOM   2490  P     A C  79       0.001   2.361 -36.161  1.00  0.00           P  
ATOM   2491  OP1   A C  79       0.337   1.129 -36.909  1.00  0.00           O  
ATOM   2492  OP2   A C  79       0.745   3.592 -36.502  1.00  0.00           O1-
ATOM   2493  O5'   A C  79      -1.553   2.651 -36.305  1.00  0.00           O  
ATOM   2494  C5'   A C  79      -2.486   1.556 -36.488  1.00  0.00           C  
ATOM   2495 1H5'   A C  79      -2.277   0.739 -35.757  1.00  0.00           H  
ATOM   2496 2H5'   A C  79      -2.380   1.132 -37.513  1.00  0.00           H  
ATOM   2497  C4'   A C  79      -3.960   1.979 -36.294  1.00  0.00           C  
ATOM   2498  H4'   A C  79      -4.604   1.088 -36.139  1.00  0.00           H  
ATOM   2499  O4'   A C  79      -4.088   2.818 -35.108  1.00  0.00           O  
ATOM   2500  C1'   A C  79      -4.951   3.903 -35.383  1.00  0.00           C  
ATOM   2501  H1'   A C  79      -5.695   3.927 -34.554  1.00  0.00           H  
ATOM   2502  N9    A C  79      -4.195   5.165 -35.414  1.00  0.00           N  
ATOM   2503  C5    A C  79      -3.453   7.196 -35.002  1.00  0.00           C  
ATOM   2504  N7    A C  79      -2.587   6.656 -35.928  1.00  0.00           N  
ATOM   2505  C8    A C  79      -3.051   5.446 -36.133  1.00  0.00           C  
ATOM   2506  H8    A C  79      -2.593   4.718 -36.806  1.00  0.00           H  
ATOM   2507  N1    A C  79      -4.367   8.632 -33.355  1.00  0.00           N  
ATOM   2508  C2    A C  79      -5.252   7.656 -33.127  1.00  0.00           C  
ATOM   2509  H2    A C  79      -5.987   7.866 -32.346  1.00  0.00           H  
ATOM   2510  N3    A C  79      -5.414   6.486 -33.746  1.00  0.00           N  
ATOM   2511  C4    A C  79      -4.440   6.290 -34.657  1.00  0.00           C  
ATOM   2512  C6    A C  79      -3.448   8.436 -34.334  1.00  0.00           C  
ATOM   2513  N6    A C  79      -2.544   9.398 -34.610  1.00  0.00           N  
ATOM   2514  H61   A C  79      -1.986   9.293 -35.438  1.00  0.00           H  
ATOM   2515  H62   A C  79      -2.169   9.928 -33.852  1.00  0.00           H  
ATOM   2516  C2'   A C  79      -5.664   3.593 -36.688  1.00  0.00           C  
ATOM   2517  H2'   A C  79      -5.947   4.508 -37.251  1.00  0.00           H  
ATOM   2518  O2'   A C  79      -6.822   2.821 -36.407  1.00  0.00           O  
ATOM   2519 'HO2   A C  79      -7.150   2.476 -37.270  1.00  0.00           H  
ATOM   2520  C3'   A C  79      -4.588   2.794 -37.446  1.00  0.00           C  
ATOM   2521  H3'   A C  79      -3.799   3.474 -37.829  1.00  0.00           H  
ATOM   2522  O3'   A C  79      -5.013   1.908 -38.499  1.00  0.00           O  
ATOM   2523  P     A C  80      -6.161   2.175 -39.540  1.00  0.00           P  
ATOM   2524  OP1   A C  80      -7.444   1.988 -38.821  1.00  0.00           O  
ATOM   2525  OP2   A C  80      -5.942   1.334 -40.735  1.00  0.00           O1-
ATOM   2526  O5'   A C  80      -6.011   3.711 -39.922  1.00  0.00           O  
ATOM   2527  C5'   A C  80      -7.144   4.372 -40.567  1.00  0.00           C  
ATOM   2528 1H5'   A C  80      -8.119   3.916 -40.269  1.00  0.00           H  
ATOM   2529 2H5'   A C  80      -7.057   4.258 -41.672  1.00  0.00           H  
ATOM   2530  C4'   A C  80      -7.287   5.887 -40.261  1.00  0.00           C  
ATOM   2531  H4'   A C  80      -8.364   6.156 -40.198  1.00  0.00           H  
ATOM   2532  O4'   A C  80      -6.682   6.247 -38.978  1.00  0.00           O  
ATOM   2533  C1'   A C  80      -6.081   7.520 -39.095  1.00  0.00           C  
ATOM   2534  H1'   A C  80      -6.478   8.145 -38.262  1.00  0.00           H  
ATOM   2535  N9    A C  80      -4.629   7.423 -39.014  1.00  0.00           N  
ATOM   2536  C5    A C  80      -2.518   7.900 -38.691  1.00  0.00           C  
ATOM   2537  N7    A C  80      -2.539   6.642 -39.283  1.00  0.00           N  
ATOM   2538  C8    A C  80      -3.818   6.402 -39.459  1.00  0.00           C  
ATOM   2539  H8    A C  80      -4.239   5.489 -39.892  1.00  0.00           H  
ATOM   2540  N1    A C  80      -1.778   9.943 -37.715  1.00  0.00           N  
ATOM   2541  C2    A C  80      -3.070  10.280 -37.658  1.00  0.00           C  
ATOM   2542  H2    A C  80      -3.282  11.264 -37.233  1.00  0.00           H  
ATOM   2543  N3    A C  80      -4.147   9.579 -37.999  1.00  0.00           N  
ATOM   2544  C4    A C  80      -3.796   8.392 -38.528  1.00  0.00           C  
ATOM   2545  C6    A C  80      -1.465   8.724 -38.240  1.00  0.00           C  
ATOM   2546  N6    A C  80      -0.176   8.363 -38.356  1.00  0.00           N  
ATOM   2547  H61   A C  80      -0.006   7.380 -38.439  1.00  0.00           H  
ATOM   2548  H62   A C  80       0.422   8.996 -38.838  1.00  0.00           H  
ATOM   2549  C2'   A C  80      -6.498   8.112 -40.418  1.00  0.00           C  
ATOM   2550  H2'   A C  80      -5.725   8.785 -40.849  1.00  0.00           H  
ATOM   2551  O2'   A C  80      -7.715   8.821 -40.291  1.00  0.00           O  
ATOM   2552 'HO2   A C  80      -7.902   9.139 -41.184  1.00  0.00           H  
ATOM   2553  C3'   A C  80      -6.657   6.862 -41.276  1.00  0.00           C  
ATOM   2554  H3'   A C  80      -5.668   6.425 -41.543  1.00  0.00           H  
ATOM   2555  O3'   A C  80      -7.516   7.034 -42.429  1.00  0.00           O  
ATOM   2556  P     G C  81      -6.880   7.536 -43.791  1.00  0.00           P  
ATOM   2557  OP1   G C  81      -7.948   7.579 -44.814  1.00  0.00           O  
ATOM   2558  OP2   G C  81      -5.676   6.734 -44.085  1.00  0.00           O1-
ATOM   2559  O5'   G C  81      -6.424   9.017 -43.451  1.00  0.00           O  
ATOM   2560  C5'   G C  81      -7.326  10.130 -43.685  1.00  0.00           C  
ATOM   2561 1H5'   G C  81      -8.336   9.908 -43.267  1.00  0.00           H  
ATOM   2562 2H5'   G C  81      -7.445  10.302 -44.780  1.00  0.00           H  
ATOM   2563  C4'   G C  81      -6.847  11.456 -43.046  1.00  0.00           C  
ATOM   2564  H4'   G C  81      -7.704  12.150 -42.915  1.00  0.00           H  
ATOM   2565  O4'   G C  81      -6.276  11.218 -41.724  1.00  0.00           O  
ATOM   2566  C1'   G C  81      -5.188  12.099 -41.512  1.00  0.00           C  
ATOM   2567  H1'   G C  81      -5.416  12.666 -40.582  1.00  0.00           H  
ATOM   2568  N9    G C  81      -3.911  11.380 -41.357  1.00  0.00           N  
ATOM   2569  C4    G C  81      -2.819  11.848 -40.674  1.00  0.00           C  
ATOM   2570  N2    G C  81      -1.203  14.531 -39.285  1.00  0.00           N  
ATOM   2571  H21   G C  81      -2.012  15.110 -39.359  1.00  0.00           H  
ATOM   2572  H22   G C  81      -0.351  14.925 -39.604  1.00  0.00           H  
ATOM   2573  N3    G C  81      -2.732  13.028 -40.028  1.00  0.00           N  
ATOM   2574  C2    G C  81      -1.496  13.314 -39.694  1.00  0.00           C  
ATOM   2575  N1    G C  81      -0.454  12.432 -39.779  1.00  0.00           N  
ATOM   2576  H1    G C  81       0.457  12.732 -39.511  1.00  0.00           H  
ATOM   2577  C6    G C  81      -0.524  11.172 -40.357  1.00  0.00           C  
ATOM   2578  O6    G C  81       0.494  10.469 -40.410  1.00  0.00           O  
ATOM   2579  C5    G C  81      -1.831  10.896 -40.850  1.00  0.00           C  
ATOM   2580  N7    G C  81      -2.299   9.836 -41.612  1.00  0.00           N  
ATOM   2581  C8    G C  81      -3.542  10.169 -41.904  1.00  0.00           C  
ATOM   2582  H8    G C  81      -4.241   9.575 -42.504  1.00  0.00           H  
ATOM   2583  C2'   G C  81      -5.130  13.055 -42.683  1.00  0.00           C  
ATOM   2584  H2'   G C  81      -4.087  13.323 -42.952  1.00  0.00           H  
ATOM   2585  O2'   G C  81      -5.856  14.242 -42.419  1.00  0.00           O  
ATOM   2586 'HO2   G C  81      -5.788  14.749 -43.245  1.00  0.00           H  
ATOM   2587  C3'   G C  81      -5.764  12.236 -43.809  1.00  0.00           C  
ATOM   2588  H3'   G C  81      -5.053  11.471 -44.195  1.00  0.00           H  
ATOM   2589  O3'   G C  81      -6.356  13.016 -44.879  1.00  0.00           O  
ATOM   2590  P     U C  82      -5.407  13.724 -45.930  1.00  0.00           P  
ATOM   2591  OP1   U C  82      -6.216  14.186 -47.078  1.00  0.00           O  
ATOM   2592  OP2   U C  82      -4.252  12.842 -46.205  1.00  0.00           O1-
ATOM   2593  O5'   U C  82      -4.891  14.998 -45.131  1.00  0.00           O  
ATOM   2594  C5'   U C  82      -3.773  15.786 -45.639  1.00  0.00           C  
ATOM   2595 1H5'   U C  82      -4.164  16.690 -46.155  1.00  0.00           H  
ATOM   2596 2H5'   U C  82      -3.184  15.223 -46.403  1.00  0.00           H  
ATOM   2597  C4'   U C  82      -2.756  16.259 -44.557  1.00  0.00           C  
ATOM   2598  H4'   U C  82      -3.048  17.245 -44.142  1.00  0.00           H  
ATOM   2599  O4'   U C  82      -2.726  15.324 -43.429  1.00  0.00           O  
ATOM   2600  C1'   U C  82      -1.396  15.008 -43.087  1.00  0.00           C  
ATOM   2601  H1'   U C  82      -1.336  15.133 -41.983  1.00  0.00           H  
ATOM   2602  N1    U C  82      -1.023  13.622 -43.484  1.00  0.00           N  
ATOM   2603  C6    U C  82      -1.773  12.897 -44.391  1.00  0.00           C  
ATOM   2604  H6    U C  82      -2.652  13.409 -44.788  1.00  0.00           H  
ATOM   2605  C2    U C  82       0.115  13.094 -42.935  1.00  0.00           C  
ATOM   2606  O2    U C  82       0.798  13.685 -42.103  1.00  0.00           O  
ATOM   2607  N3    U C  82       0.426  11.834 -43.352  1.00  0.00           N  
ATOM   2608  H3    U C  82       1.247  11.448 -42.942  1.00  0.00           H  
ATOM   2609  C4    U C  82      -0.277  11.036 -44.227  1.00  0.00           C  
ATOM   2610  O4    U C  82       0.161   9.917 -44.495  1.00  0.00           O  
ATOM   2611  C5    U C  82      -1.456  11.646 -44.762  1.00  0.00           C  
ATOM   2612  H5    U C  82      -2.069  11.098 -45.475  1.00  0.00           H  
ATOM   2613  C2'   U C  82      -0.513  16.028 -43.755  1.00  0.00           C  
ATOM   2614  H2'   U C  82       0.483  15.612 -44.007  1.00  0.00           H  
ATOM   2615  O2'   U C  82      -0.358  17.186 -42.950  1.00  0.00           O  
ATOM   2616 'HO2   U C  82       0.025  17.836 -43.560  1.00  0.00           H  
ATOM   2617  C3'   U C  82      -1.283  16.316 -45.038  1.00  0.00           C  
ATOM   2618  H3'   U C  82      -1.150  15.469 -45.751  1.00  0.00           H  
ATOM   2619  O3'   U C  82      -0.981  17.586 -45.666  1.00  0.00           O  
ATOM   2620  P     G C  83       0.439  17.782 -46.346  1.00  0.00           P  
ATOM   2621  OP1   G C  83       0.441  19.006 -47.171  1.00  0.00           O  
ATOM   2622  OP2   G C  83       0.898  16.528 -46.977  1.00  0.00           O1-
ATOM   2623  O5'   G C  83       1.383  18.059 -45.095  1.00  0.00           O  
ATOM   2624  C5'   G C  83       2.807  17.834 -45.217  1.00  0.00           C  
ATOM   2625 1H5'   G C  83       3.312  18.825 -45.191  1.00  0.00           H  
ATOM   2626 2H5'   G C  83       3.096  17.353 -46.182  1.00  0.00           H  
ATOM   2627  C4'   G C  83       3.326  16.985 -44.047  1.00  0.00           C  
ATOM   2628  H4'   G C  83       3.007  17.438 -43.083  1.00  0.00           H  
ATOM   2629  O4'   G C  83       2.857  15.604 -44.113  1.00  0.00           O  
ATOM   2630  C1'   G C  83       3.884  14.758 -44.593  1.00  0.00           C  
ATOM   2631  H1'   G C  83       4.208  14.157 -43.714  1.00  0.00           H  
ATOM   2632  N9    G C  83       3.420  13.856 -45.660  1.00  0.00           N  
ATOM   2633  C4    G C  83       3.289  12.487 -45.576  1.00  0.00           C  
ATOM   2634  N2    G C  83       3.115   9.615 -43.674  1.00  0.00           N  
ATOM   2635  H21   G C  83       3.383  10.007 -42.802  1.00  0.00           H  
ATOM   2636  H22   G C  83       2.396   8.925 -43.677  1.00  0.00           H  
ATOM   2637  N3    G C  83       3.520  11.720 -44.482  1.00  0.00           N  
ATOM   2638  C2    G C  83       3.149  10.464 -44.684  1.00  0.00           C  
ATOM   2639  N1    G C  83       2.780   9.960 -45.900  1.00  0.00           N  
ATOM   2640  H1    G C  83       2.437   9.025 -45.958  1.00  0.00           H  
ATOM   2641  C6    G C  83       2.613  10.704 -47.057  1.00  0.00           C  
ATOM   2642  O6    G C  83       2.283  10.136 -48.100  1.00  0.00           O  
ATOM   2643  C5    G C  83       2.881  12.082 -46.834  1.00  0.00           C  
ATOM   2644  N7    G C  83       2.722  13.169 -47.678  1.00  0.00           N  
ATOM   2645  C8    G C  83       3.014  14.208 -46.932  1.00  0.00           C  
ATOM   2646  H8    G C  83       2.915  15.249 -47.251  1.00  0.00           H  
ATOM   2647  C2'   G C  83       5.026  15.652 -45.039  1.00  0.00           C  
ATOM   2648  H2'   G C  83       4.896  15.985 -46.092  1.00  0.00           H  
ATOM   2649  O2'   G C  83       6.296  15.053 -44.863  1.00  0.00           O  
ATOM   2650 'HO2   G C  83       6.550  15.218 -43.946  1.00  0.00           H  
ATOM   2651  C3'   G C  83       4.851  16.838 -44.092  1.00  0.00           C  
ATOM   2652  H3'   G C  83       5.289  17.755 -44.544  1.00  0.00           H  
ATOM   2653  O3'   G C  83       5.426  16.622 -42.788  1.00  0.00           O  
ATOM   2654 'HO3   G C  83       4.839  16.017 -42.317  1.00  0.00           H  
TER    2655        G C  83 
END
