# Supplementary material for: Cooperative gene regulation by microRNA pairs and their identification using a computational workflow
Source: Nucleic Acids Res. 2014 May 28;42(12):7539–52. doi: 10.1093/nar/gku465 (PMC4081082; doi:10.1093/nar/gku465)
Supplement: SUPPORTING INFORMATION [file supp_gku465_nar-03703-n-2013-File009.zip › KAT2B_triplex.pdb]

REMARK   Accelrys Discovery Studio PDB file
REMARK   Created:  Wed Oct 16 13:59:56 W. Europe Daylight Time 2013
ATOM      1  C5'   U A   1       1.226   2.707   0.300  1.00  0.00           C  
ATOM      2 1H5'   U A   1       0.815   3.745   0.299  1.00  0.00           H  
ATOM      3 2H5'   U A   1       2.285   2.801  -0.024  1.00  0.00           H  
ATOM      4  P     U A   1      -0.697   2.325  -1.478  1.00  0.00           P  
ATOM      5  OP1   U A   1      -0.579   3.743  -1.866  1.00  0.00           O  
ATOM      6  OP2   U A   1      -1.124   1.316  -2.466  1.00  0.00           O1-
ATOM      7  O5'   U A   1       0.540   1.834  -0.640  1.00  0.00           O  
ATOM      8  OP3   U A   1      -1.743   2.280  -0.330  1.00  0.00           O  
ATOM      9 3HOP   U A   1      -1.239   2.302   0.501  1.00  0.00           H  
ATOM     10  C4'   U A   1       1.197   2.206   1.770  1.00  0.00           C  
ATOM     11  H4'   U A   1       1.573   2.998   2.453  1.00  0.00           H  
ATOM     12  O4'   U A   1      -0.192   1.931   2.138  1.00  0.00           O  
ATOM     13  C1'   U A   1      -0.280   0.776   2.954  1.00  0.00           C  
ATOM     14  H1'   U A   1      -0.690   1.150   3.922  1.00  0.00           H  
ATOM     15  N1    U A   1      -1.193  -0.241   2.355  1.00  0.00           N  
ATOM     16  C6    U A   1      -1.058  -0.569   1.029  1.00  0.00           C  
ATOM     17  H6    U A   1      -0.282  -0.020   0.493  1.00  0.00           H  
ATOM     18  C2    U A   1      -2.179  -0.826   3.131  1.00  0.00           C  
ATOM     19  O2    U A   1      -2.317  -0.556   4.319  1.00  0.00           O  
ATOM     20  N3    U A   1      -2.993  -1.718   2.467  1.00  0.00           N  
ATOM     21  H3    U A   1      -3.747  -2.149   3.006  1.00  0.00           H  
ATOM     22  C4    U A   1      -2.955  -2.031   1.122  1.00  0.00           C  
ATOM     23  O4    U A   1      -3.809  -2.755   0.616  1.00  0.00           O  
ATOM     24  C5    U A   1      -1.881  -1.418   0.401  1.00  0.00           C  
ATOM     25  H5    U A   1      -1.807  -1.592  -0.669  1.00  0.00           H  
ATOM     26  C2'   U A   1       1.131   0.249   3.199  1.00  0.00           C  
ATOM     27  H2'   U A   1       1.183  -0.857   3.120  1.00  0.00           H  
ATOM     28  O2'   U A   1       1.593   0.651   4.476  1.00  0.00           O  
ATOM     29 'HO2   U A   1       2.497   0.961   4.302  1.00  0.00           H  
ATOM     30  C3'   U A   1       1.976   0.903   2.091  1.00  0.00           C  
ATOM     31  H3'   U A   1       1.949   0.276   1.171  1.00  0.00           H  
ATOM     32  O3'   U A   1       3.341   1.139   2.532  1.00  0.00           O  
ATOM     33  P     A A   2       4.473   1.801   1.665  1.00  0.00           P  
ATOM     34  OP1   A A   2       4.204   3.250   1.563  1.00  0.00           O  
ATOM     35  OP2   A A   2       4.671   1.029   0.421  1.00  0.00           O1-
ATOM     36  O5'   A A   2       5.750   1.616   2.592  1.00  0.00           O  
ATOM     37  C5'   A A   2       7.072   1.883   2.040  1.00  0.00           C  
ATOM     38 1H5'   A A   2       7.029   2.408   1.055  1.00  0.00           H  
ATOM     39 2H5'   A A   2       7.590   0.913   1.870  1.00  0.00           H  
ATOM     40  C4'   A A   2       7.976   2.740   2.956  1.00  0.00           C  
ATOM     41  H4'   A A   2       8.900   3.036   2.416  1.00  0.00           H  
ATOM     42  O4'   A A   2       7.299   3.975   3.359  1.00  0.00           O  
ATOM     43  C1'   A A   2       7.502   4.182   4.748  1.00  0.00           C  
ATOM     44  H1'   A A   2       7.776   5.251   4.883  1.00  0.00           H  
ATOM     45  N9    A A   2       6.273   3.868   5.499  1.00  0.00           N  
ATOM     46  C5    A A   2       4.802   3.448   7.077  1.00  0.00           C  
ATOM     47  N7    A A   2       4.138   3.253   5.884  1.00  0.00           N  
ATOM     48  C8    A A   2       5.050   3.505   4.972  1.00  0.00           C  
ATOM     49  H8    A A   2       4.892   3.466   3.892  1.00  0.00           H  
ATOM     50  N1    A A   2       5.296   3.553   9.392  1.00  0.00           N  
ATOM     51  C2    A A   2       6.517   3.959   9.025  1.00  0.00           C  
ATOM     52  H2    A A   2       7.210   4.180   9.842  1.00  0.00           H  
ATOM     53  N3    A A   2       6.991   4.216   7.809  1.00  0.00           N  
ATOM     54  C4    A A   2       6.103   3.862   6.863  1.00  0.00           C  
ATOM     55  C6    A A   2       4.400   3.264   8.414  1.00  0.00           C  
ATOM     56  N6    A A   2       3.209   2.723   8.736  1.00  0.00           N  
ATOM     57  H61   A A   2       3.325   1.835   9.198  1.00  0.00           H  
ATOM     58  H62   A A   2       2.529   2.680   8.003  1.00  0.00           H  
ATOM     59  C2'   A A   2       8.670   3.299   5.147  1.00  0.00           C  
ATOM     60  H2'   A A   2       8.660   3.015   6.221  1.00  0.00           H  
ATOM     61  O2'   A A   2       9.893   3.951   4.837  1.00  0.00           O  
ATOM     62 'HO2   A A   2      10.600   3.276   4.964  1.00  0.00           H  
ATOM     63  C3'   A A   2       8.415   2.066   4.269  1.00  0.00           C  
ATOM     64  H3'   A A   2       7.541   1.494   4.649  1.00  0.00           H  
ATOM     65  O3'   A A   2       9.524   1.176   4.022  1.00  0.00           O  
ATOM     66  P     G A   3      10.595   0.758   5.098  1.00  0.00           P  
ATOM     67  OP1   G A   3      11.518   1.909   5.255  1.00  0.00           O  
ATOM     68  OP2   G A   3      11.191  -0.534   4.697  1.00  0.00           O1-
ATOM     69  O5'   G A   3       9.751   0.595   6.429  1.00  0.00           O  
ATOM     70  C5'   G A   3       9.950  -0.517   7.338  1.00  0.00           C  
ATOM     71 1H5'   G A   3      10.956  -0.989   7.226  1.00  0.00           H  
ATOM     72 2H5'   G A   3       9.201  -1.303   7.097  1.00  0.00           H  
ATOM     73  C4'   G A   3       9.783  -0.149   8.837  1.00  0.00           C  
ATOM     74  H4'   G A   3      10.722   0.306   9.218  1.00  0.00           H  
ATOM     75  O4'   G A   3       8.724   0.834   9.061  1.00  0.00           O  
ATOM     76  C1'   G A   3       8.191   0.657  10.366  1.00  0.00           C  
ATOM     77  H1'   G A   3       8.479   1.564  10.945  1.00  0.00           H  
ATOM     78  N9    G A   3       6.732   0.546  10.343  1.00  0.00           N  
ATOM     79  C4    G A   3       5.883   0.702  11.408  1.00  0.00           C  
ATOM     80  N2    G A   3       5.362   0.905  14.801  1.00  0.00           N  
ATOM     81  H21   G A   3       6.310   0.756  15.063  1.00  0.00           H  
ATOM     82  H22   G A   3       4.662   0.424  15.322  1.00  0.00           H  
ATOM     83  N3    G A   3       6.232   0.977  12.683  1.00  0.00           N  
ATOM     84  C2    G A   3       5.192   0.942  13.498  1.00  0.00           C  
ATOM     85  N1    G A   3       3.899   0.893  13.065  1.00  0.00           N  
ATOM     86  H1    G A   3       3.166   0.949  13.757  1.00  0.00           H  
ATOM     87  C6    G A   3       3.504   0.709  11.751  1.00  0.00           C  
ATOM     88  O6    G A   3       2.315   0.683  11.436  1.00  0.00           O  
ATOM     89  C5    G A   3       4.615   0.543  10.890  1.00  0.00           C  
ATOM     90  N7    G A   3       4.660   0.239   9.538  1.00  0.00           N  
ATOM     91  C8    G A   3       5.944   0.244   9.253  1.00  0.00           C  
ATOM     92  H8    G A   3       6.385   0.060   8.269  1.00  0.00           H  
ATOM     93  C2'   G A   3       8.841  -0.559  10.988  1.00  0.00           C  
ATOM     94  H2'   G A   3       8.114  -1.202  11.530  1.00  0.00           H  
ATOM     95  O2'   G A   3       9.880  -0.183  11.872  1.00  0.00           O  
ATOM     96 'HO2   G A   3      10.345  -1.018  12.044  1.00  0.00           H  
ATOM     97  C3'   G A   3       9.384  -1.305   9.770  1.00  0.00           C  
ATOM     98  H3'   G A   3       8.561  -1.847   9.249  1.00  0.00           H  
ATOM     99  O3'   G A   3      10.519  -2.163  10.044  1.00  0.00           O  
ATOM    100  P     A A   4      10.235  -3.591  10.669  1.00  0.00           P  
ATOM    101  OP1   A A   4      11.493  -4.368  10.664  1.00  0.00           O  
ATOM    102  OP2   A A   4       9.051  -4.171  10.001  1.00  0.00           O1-
ATOM    103  O5'   A A   4       9.868  -3.227  12.173  1.00  0.00           O  
ATOM    104  C5'   A A   4       9.157  -4.187  13.003  1.00  0.00           C  
ATOM    105 1H5'   A A   4       9.885  -4.724  13.652  1.00  0.00           H  
ATOM    106 2H5'   A A   4       8.618  -4.962  12.403  1.00  0.00           H  
ATOM    107  C4'   A A   4       8.114  -3.507  13.911  1.00  0.00           C  
ATOM    108  H4'   A A   4       8.593  -2.732  14.547  1.00  0.00           H  
ATOM    109  O4'   A A   4       7.101  -2.853  13.101  1.00  0.00           O  
ATOM    110  C1'   A A   4       5.947  -2.666  13.880  1.00  0.00           C  
ATOM    111  H1'   A A   4       6.046  -1.638  14.289  1.00  0.00           H  
ATOM    112  N9    A A   4       4.727  -2.757  13.076  1.00  0.00           N  
ATOM    113  C5    A A   4       2.661  -2.577  12.352  1.00  0.00           C  
ATOM    114  N7    A A   4       3.380  -3.177  11.327  1.00  0.00           N  
ATOM    115  C8    A A   4       4.597  -3.273  11.808  1.00  0.00           C  
ATOM    116  H8    A A   4       5.457  -3.697  11.279  1.00  0.00           H  
ATOM    117  N1    A A   4       0.928  -1.555  13.603  1.00  0.00           N  
ATOM    118  C2    A A   4       1.811  -1.446  14.599  1.00  0.00           C  
ATOM    119  H2    A A   4       1.430  -0.968  15.510  1.00  0.00           H  
ATOM    120  N3    A A   4       3.124  -1.695  14.580  1.00  0.00           N  
ATOM    121  C4    A A   4       3.476  -2.321  13.440  1.00  0.00           C  
ATOM    122  C6    A A   4       1.324  -2.130  12.442  1.00  0.00           C  
ATOM    123  N6    A A   4       0.440  -2.218  11.435  1.00  0.00           N  
ATOM    124  H61   A A   4       0.693  -2.686  10.592  1.00  0.00           H  
ATOM    125  H62   A A   4      -0.477  -1.820  11.518  1.00  0.00           H  
ATOM    126  C2'   A A   4       5.970  -3.661  15.022  1.00  0.00           C  
ATOM    127  H2'   A A   4       5.133  -4.384  14.956  1.00  0.00           H  
ATOM    128  O2'   A A   4       5.918  -2.974  16.259  1.00  0.00           O  
ATOM    129 'HO2   A A   4       5.913  -3.660  16.952  1.00  0.00           H  
ATOM    130  C3'   A A   4       7.287  -4.432  14.814  1.00  0.00           C  
ATOM    131  H3'   A A   4       7.085  -5.329  14.181  1.00  0.00           H  
ATOM    132  O3'   A A   4       8.007  -4.786  16.018  1.00  0.00           O  
ATOM    133  P     G A   5       7.573  -6.071  16.834  1.00  0.00           P  
ATOM    134  OP1   G A   5       8.498  -6.230  17.978  1.00  0.00           O  
ATOM    135  OP2   G A   5       7.430  -7.205  15.903  1.00  0.00           O1-
ATOM    136  O5'   G A   5       6.128  -5.671  17.373  1.00  0.00           O  
ATOM    137  C5'   G A   5       5.873  -5.720  18.801  1.00  0.00           C  
ATOM    138 1H5'   G A   5       6.546  -5.004  19.328  1.00  0.00           H  
ATOM    139 2H5'   G A   5       6.083  -6.740  19.205  1.00  0.00           H  
ATOM    140  C4'   G A   5       4.421  -5.359  19.197  1.00  0.00           C  
ATOM    141  H4'   G A   5       4.397  -5.052  20.265  1.00  0.00           H  
ATOM    142  O4'   G A   5       3.899  -4.240  18.413  1.00  0.00           O  
ATOM    143  C1'   G A   5       2.501  -4.442  18.208  1.00  0.00           C  
ATOM    144  H1'   G A   5       1.976  -3.518  18.541  1.00  0.00           H  
ATOM    145  N9    G A   5       2.204  -4.710  16.791  1.00  0.00           N  
ATOM    146  C4    G A   5       1.049  -4.432  16.104  1.00  0.00           C  
ATOM    147  N2    G A   5      -2.238  -3.373  16.068  1.00  0.00           N  
ATOM    148  H21   G A   5      -2.343  -2.998  16.982  1.00  0.00           H  
ATOM    149  H22   G A   5      -3.039  -3.596  15.509  1.00  0.00           H  
ATOM    150  N3    G A   5      -0.055  -3.844  16.603  1.00  0.00           N  
ATOM    151  C2    G A   5      -1.057  -3.848  15.733  1.00  0.00           C  
ATOM    152  N1    G A   5      -0.951  -4.320  14.453  1.00  0.00           N  
ATOM    153  H1    G A   5      -1.758  -4.283  13.853  1.00  0.00           H  
ATOM    154  C6    G A   5       0.190  -4.871  13.892  1.00  0.00           C  
ATOM    155  O6    G A   5       0.214  -5.261  12.723  1.00  0.00           O  
ATOM    156  C5    G A   5       1.260  -4.911  14.823  1.00  0.00           C  
ATOM    157  N7    G A   5       2.532  -5.453  14.698  1.00  0.00           N  
ATOM    158  C8    G A   5       3.046  -5.330  15.898  1.00  0.00           C  
ATOM    159  H8    G A   5       4.044  -5.660  16.199  1.00  0.00           H  
ATOM    160  C2'   G A   5       2.086  -5.608  19.086  1.00  0.00           C  
ATOM    161  H2'   G A   5       1.216  -6.158  18.666  1.00  0.00           H  
ATOM    162  O2'   G A   5       1.787  -5.154  20.398  1.00  0.00           O  
ATOM    163 'HO2   G A   5       1.700  -5.959  20.958  1.00  0.00           H  
ATOM    164  C3'   G A   5       3.359  -6.467  19.047  1.00  0.00           C  
ATOM    165  H3'   G A   5       3.497  -6.926  18.046  1.00  0.00           H  
ATOM    166  O3'   G A   5       3.531  -7.465  20.073  1.00  0.00           O  
ATOM    167  P     U A   6       2.380  -8.364  20.659  1.00  0.00           P  
ATOM    168  OP1   U A   6       1.639  -7.517  21.626  1.00  0.00           O  
ATOM    169  OP2   U A   6       2.959  -9.620  21.177  1.00  0.00           O1-
ATOM    170  O5'   U A   6       1.443  -8.671  19.404  1.00  0.00           O  
ATOM    171  C5'   U A   6       0.003  -8.666  19.632  1.00  0.00           C  
ATOM    172 1H5'   U A   6      -0.314  -7.711  20.116  1.00  0.00           H  
ATOM    173 2H5'   U A   6      -0.282  -9.505  20.308  1.00  0.00           H  
ATOM    174  C4'   U A   6      -0.851  -8.793  18.349  1.00  0.00           C  
ATOM    175  H4'   U A   6      -1.906  -8.529  18.577  1.00  0.00           H  
ATOM    176  O4'   U A   6      -0.404  -7.881  17.310  1.00  0.00           O  
ATOM    177  C1'   U A   6      -0.764  -8.405  16.048  1.00  0.00           C  
ATOM    178  H1'   U A   6      -1.572  -7.726  15.689  1.00  0.00           H  
ATOM    179  N1    U A   6       0.379  -8.403  15.112  1.00  0.00           N  
ATOM    180  C6    U A   6       1.661  -8.639  15.558  1.00  0.00           C  
ATOM    181  H6    U A   6       1.765  -8.736  16.645  1.00  0.00           H  
ATOM    182  C2    U A   6       0.106  -8.251  13.777  1.00  0.00           C  
ATOM    183  O2    U A   6      -1.036  -8.135  13.342  1.00  0.00           O  
ATOM    184  N3    U A   6       1.197  -8.277  12.956  1.00  0.00           N  
ATOM    185  H3    U A   6       1.038  -7.986  12.013  1.00  0.00           H  
ATOM    186  C4    U A   6       2.508  -8.491  13.317  1.00  0.00           C  
ATOM    187  O4    U A   6       3.371  -8.535  12.446  1.00  0.00           O  
ATOM    188  C5    U A   6       2.713  -8.698  14.724  1.00  0.00           C  
ATOM    189  H5    U A   6       3.725  -8.872  15.082  1.00  0.00           H  
ATOM    190  C2'   U A   6      -1.339  -9.806  16.247  1.00  0.00           C  
ATOM    191  H2'   U A   6      -0.912 -10.544  15.532  1.00  0.00           H  
ATOM    192  O2'   U A   6      -2.749  -9.777  16.102  1.00  0.00           O  
ATOM    193 'HO2   U A   6      -3.084 -10.646  16.389  1.00  0.00           H  
ATOM    194  C3'   U A   6      -0.888 -10.163  17.672  1.00  0.00           C  
ATOM    195  H3'   U A   6       0.167 -10.521  17.668  1.00  0.00           H  
ATOM    196  O3'   U A   6      -1.755 -11.061  18.407  1.00  0.00           O  
ATOM    197  P     A A   7      -1.854 -12.566  17.947  1.00  0.00           P  
ATOM    198  OP1   A A   7      -2.193 -13.422  19.101  1.00  0.00           O  
ATOM    199  OP2   A A   7      -0.681 -12.922  17.124  1.00  0.00           O1-
ATOM    200  O5'   A A   7      -3.092 -12.509  16.969  1.00  0.00           O  
ATOM    201  C5'   A A   7      -4.440 -12.287  17.438  1.00  0.00           C  
ATOM    202 1H5'   A A   7      -4.551 -11.223  17.753  1.00  0.00           H  
ATOM    203 2H5'   A A   7      -4.668 -12.919  18.329  1.00  0.00           H  
ATOM    204  C4'   A A   7      -5.525 -12.567  16.362  1.00  0.00           C  
ATOM    205  H4'   A A   7      -6.443 -12.000  16.625  1.00  0.00           H  
ATOM    206  O4'   A A   7      -5.091 -12.172  15.021  1.00  0.00           O  
ATOM    207  C1'   A A   7      -4.866 -13.342  14.247  1.00  0.00           C  
ATOM    208  H1'   A A   7      -5.772 -13.464  13.611  1.00  0.00           H  
ATOM    209  N9    A A   7      -3.670 -13.193  13.422  1.00  0.00           N  
ATOM    210  C5    A A   7      -2.330 -12.907  11.706  1.00  0.00           C  
ATOM    211  N7    A A   7      -1.521 -12.863  12.832  1.00  0.00           N  
ATOM    212  C8    A A   7      -2.363 -13.032  13.830  1.00  0.00           C  
ATOM    213  H8    A A   7      -2.082 -13.051  14.886  1.00  0.00           H  
ATOM    214  N1    A A   7      -3.076 -12.825   9.460  1.00  0.00           N  
ATOM    215  C2    A A   7      -4.299 -13.069   9.941  1.00  0.00           C  
ATOM    216  H2    A A   7      -5.096 -13.131   9.192  1.00  0.00           H  
ATOM    217  N3    A A   7      -4.696 -13.212  11.208  1.00  0.00           N  
ATOM    218  C4    A A   7      -3.653 -13.115  12.052  1.00  0.00           C  
ATOM    219  C6    A A   7      -2.051 -12.731  10.335  1.00  0.00           C  
ATOM    220  N6    A A   7      -0.829 -12.447   9.851  1.00  0.00           N  
ATOM    221  H61   A A   7      -0.021 -12.484  10.435  1.00  0.00           H  
ATOM    222  H62   A A   7      -0.743 -12.334   8.864  1.00  0.00           H  
ATOM    223  C2'   A A   7      -4.790 -14.506  15.210  1.00  0.00           C  
ATOM    224  H2'   A A   7      -3.793 -14.577  15.697  1.00  0.00           H  
ATOM    225  O2'   A A   7      -5.144 -15.731  14.605  1.00  0.00           O  
ATOM    226 'HO2   A A   7      -6.114 -15.749  14.637  1.00  0.00           H  
ATOM    227  C3'   A A   7      -5.846 -14.081  16.223  1.00  0.00           C  
ATOM    228  H3'   A A   7      -5.653 -14.591  17.196  1.00  0.00           H  
ATOM    229  O3'   A A   7      -7.191 -14.364  15.761  1.00  0.00           O  
ATOM    230  P     U A   8      -8.452 -14.060  16.665  1.00  0.00           P  
ATOM    231  OP1   U A   8      -8.206 -14.586  18.024  1.00  0.00           O  
ATOM    232  OP2   U A   8      -8.761 -12.619  16.537  1.00  0.00           O1-
ATOM    233  O5'   U A   8      -9.619 -14.879  15.978  1.00  0.00           O  
ATOM    234  C5'   U A   8      -9.537 -15.514  14.680  1.00  0.00           C  
ATOM    235 1H5'   U A   8      -9.299 -16.594  14.816  1.00  0.00           H  
ATOM    236 2H5'   U A   8      -8.727 -15.085  14.048  1.00  0.00           H  
ATOM    237  C4'   U A   8     -10.849 -15.418  13.865  1.00  0.00           C  
ATOM    238  H4'   U A   8     -11.673 -15.980  14.350  1.00  0.00           H  
ATOM    239  O4'   U A   8     -11.266 -14.020  13.714  1.00  0.00           O  
ATOM    240  C1'   U A   8     -11.070 -13.586  12.377  1.00  0.00           C  
ATOM    241  H1'   U A   8     -11.939 -12.928  12.147  1.00  0.00           H  
ATOM    242  N1    U A   8      -9.796 -12.805  12.203  1.00  0.00           N  
ATOM    243  C6    U A   8      -9.010 -12.500  13.299  1.00  0.00           C  
ATOM    244  H6    U A   8      -9.365 -12.874  14.261  1.00  0.00           H  
ATOM    245  C2    U A   8      -9.533 -12.216  10.983  1.00  0.00           C  
ATOM    246  O2    U A   8     -10.305 -12.278  10.032  1.00  0.00           O  
ATOM    247  N3    U A   8      -8.361 -11.507  10.917  1.00  0.00           N  
ATOM    248  H3    U A   8      -8.139 -11.117  10.010  1.00  0.00           H  
ATOM    249  C4    U A   8      -7.523 -11.186  11.965  1.00  0.00           C  
ATOM    250  O4    U A   8      -6.555 -10.451  11.780  1.00  0.00           O  
ATOM    251  C5    U A   8      -7.913 -11.737  13.223  1.00  0.00           C  
ATOM    252  H5    U A   8      -7.326 -11.504  14.108  1.00  0.00           H  
ATOM    253  C2'   U A   8     -11.165 -14.833  11.507  1.00  0.00           C  
ATOM    254  H2'   U A   8     -10.563 -14.761  10.576  1.00  0.00           H  
ATOM    255  O2'   U A   8     -12.511 -15.126  11.185  1.00  0.00           O  
ATOM    256 'HO2   U A   8     -12.553 -16.079  11.366  1.00  0.00           H  
ATOM    257  C3'   U A   8     -10.602 -15.924  12.420  1.00  0.00           C  
ATOM    258  H3'   U A   8      -9.495 -15.942  12.271  1.00  0.00           H  
ATOM    259  O3'   U A   8     -11.216 -17.224  12.224  1.00  0.00           O  
ATOM    260  P     U A   9     -10.319 -18.506  12.012  1.00  0.00           P  
ATOM    261  OP1   U A   9     -11.218 -19.679  11.964  1.00  0.00           O  
ATOM    262  OP2   U A   9      -9.244 -18.498  13.025  1.00  0.00           O1-
ATOM    263  O5'   U A   9      -9.683 -18.257  10.588  1.00  0.00           O  
ATOM    264  C5'   U A   9     -10.515 -18.277   9.400  1.00  0.00           C  
ATOM    265 1H5'   U A   9     -11.386 -17.592   9.523  1.00  0.00           H  
ATOM    266 2H5'   U A   9     -10.905 -19.307   9.223  1.00  0.00           H  
ATOM    267  C4'   U A   9      -9.768 -17.830   8.123  1.00  0.00           C  
ATOM    268  H4'   U A   9     -10.494 -17.623   7.308  1.00  0.00           H  
ATOM    269  O4'   U A   9      -9.029 -16.595   8.360  1.00  0.00           O  
ATOM    270  C1'   U A   9      -7.844 -16.602   7.587  1.00  0.00           C  
ATOM    271  H1'   U A   9      -7.924 -15.713   6.917  1.00  0.00           H  
ATOM    272  N1    U A   9      -6.626 -16.523   8.440  1.00  0.00           N  
ATOM    273  C6    U A   9      -6.609 -16.990   9.737  1.00  0.00           C  
ATOM    274  H6    U A   9      -7.566 -17.366  10.110  1.00  0.00           H  
ATOM    275  C2    U A   9      -5.501 -15.998   7.864  1.00  0.00           C  
ATOM    276  O2    U A   9      -5.493 -15.552   6.724  1.00  0.00           O  
ATOM    277  N3    U A   9      -4.386 -15.994   8.655  1.00  0.00           N  
ATOM    278  H3    U A   9      -3.535 -15.707   8.194  1.00  0.00           H  
ATOM    279  C4    U A   9      -4.277 -16.449   9.949  1.00  0.00           C  
ATOM    280  O4    U A   9      -3.194 -16.382  10.528  1.00  0.00           O  
ATOM    281  C5    U A   9      -5.502 -16.958  10.500  1.00  0.00           C  
ATOM    282  H5    U A   9      -5.505 -17.312  11.528  1.00  0.00           H  
ATOM    283  C2'   U A   9      -7.847 -17.865   6.729  1.00  0.00           C  
ATOM    284  H2'   U A   9      -6.829 -18.299   6.618  1.00  0.00           H  
ATOM    285  O2'   U A   9      -8.390 -17.609   5.444  1.00  0.00           O  
ATOM    286 'HO2   U A   9      -8.389 -18.463   4.976  1.00  0.00           H  
ATOM    287  C3'   U A   9      -8.731 -18.808   7.548  1.00  0.00           C  
ATOM    288  H3'   U A   9      -8.172 -19.214   8.422  1.00  0.00           H  
ATOM    289  O3'   U A   9      -9.386 -19.859   6.795  1.00  0.00           O  
ATOM    290  P     G A  10      -8.498 -21.015   6.180  1.00  0.00           P  
ATOM    291  OP1   G A  10      -9.324 -22.231   6.030  1.00  0.00           O  
ATOM    292  OP2   G A  10      -7.228 -21.121   6.929  1.00  0.00           O1-
ATOM    293  O5'   G A  10      -8.161 -20.462   4.725  1.00  0.00           O  
ATOM    294  C5'   G A  10      -7.286 -21.280   3.889  1.00  0.00           C  
ATOM    295 1H5'   G A  10      -7.858 -22.133   3.457  1.00  0.00           H  
ATOM    296 2H5'   G A  10      -6.454 -21.719   4.492  1.00  0.00           H  
ATOM    297  C4'   G A  10      -6.615 -20.510   2.723  1.00  0.00           C  
ATOM    298  H4'   G A  10      -7.323 -20.370   1.879  1.00  0.00           H  
ATOM    299  O4'   G A  10      -6.204 -19.176   3.156  1.00  0.00           O  
ATOM    300  C1'   G A  10      -4.919 -18.873   2.635  1.00  0.00           C  
ATOM    301  H1'   G A  10      -4.991 -17.884   2.128  1.00  0.00           H  
ATOM    302  N9    G A  10      -3.914 -18.817   3.708  1.00  0.00           N  
ATOM    303  C4    G A  10      -2.677 -18.229   3.639  1.00  0.00           C  
ATOM    304  N2    G A  10      -0.329 -16.378   1.896  1.00  0.00           N  
ATOM    305  H21   G A  10      -0.865 -16.147   1.093  1.00  0.00           H  
ATOM    306  H22   G A  10       0.553 -15.920   2.022  1.00  0.00           H  
ATOM    307  N3    G A  10      -2.163 -17.575   2.579  1.00  0.00           N  
ATOM    308  C2    G A  10      -0.950 -17.095   2.816  1.00  0.00           C  
ATOM    309  N1    G A  10      -0.281 -17.300   3.992  1.00  0.00           N  
ATOM    310  H1    G A  10       0.666 -16.979   4.084  1.00  0.00           H  
ATOM    311  C6    G A  10      -0.771 -17.996   5.094  1.00  0.00           C  
ATOM    312  O6    G A  10      -0.093 -18.141   6.116  1.00  0.00           O  
ATOM    313  C5    G A  10      -2.087 -18.471   4.864  1.00  0.00           C  
ATOM    314  N7    G A  10      -2.940 -19.183   5.697  1.00  0.00           N  
ATOM    315  C8    G A  10      -4.019 -19.366   4.972  1.00  0.00           C  
ATOM    316  H8    G A  10      -4.928 -19.882   5.301  1.00  0.00           H  
ATOM    317  C2'   G A  10      -4.571 -19.943   1.624  1.00  0.00           C  
ATOM    318  H2'   G A  10      -3.477 -20.133   1.571  1.00  0.00           H  
ATOM    319  O2'   G A  10      -5.043 -19.622   0.329  1.00  0.00           O  
ATOM    320 'HO2   G A  10      -4.881 -20.424  -0.191  1.00  0.00           H  
ATOM    321  C3'   G A  10      -5.307 -21.150   2.196  1.00  0.00           C  
ATOM    322  H3'   G A  10      -4.771 -21.533   3.096  1.00  0.00           H  
ATOM    323  O3'   G A  10      -5.590 -22.205   1.242  1.00  0.00           O  
ATOM    324  P     U A  11      -4.424 -23.209   0.861  1.00  0.00           P  
ATOM    325  OP1   U A  11      -5.004 -24.379   0.170  1.00  0.00           O  
ATOM    326  OP2   U A  11      -3.578 -23.433   2.053  1.00  0.00           O1-
ATOM    327  O5'   U A  11      -3.585 -22.363  -0.180  1.00  0.00           O  
ATOM    328  C5'   U A  11      -2.582 -22.985  -1.033  1.00  0.00           C  
ATOM    329 1H5'   U A  11      -3.008 -23.080  -2.055  1.00  0.00           H  
ATOM    330 2H5'   U A  11      -2.331 -24.025  -0.706  1.00  0.00           H  
ATOM    331  C4'   U A  11      -1.225 -22.223  -1.168  1.00  0.00           C  
ATOM    332  H4'   U A  11      -1.001 -22.032  -2.238  1.00  0.00           H  
ATOM    333  O4'   U A  11      -1.242 -20.915  -0.501  1.00  0.00           O  
ATOM    334  C1'   U A  11       0.002 -20.701   0.151  1.00  0.00           C  
ATOM    335  H1'   U A  11       0.364 -19.695  -0.167  1.00  0.00           H  
ATOM    336  N1    U A  11      -0.125 -20.787   1.633  1.00  0.00           N  
ATOM    337  C6    U A  11      -1.188 -21.433   2.232  1.00  0.00           C  
ATOM    338  H6    U A  11      -1.963 -21.795   1.554  1.00  0.00           H  
ATOM    339  C2    U A  11       0.931 -20.331   2.377  1.00  0.00           C  
ATOM    340  O2    U A  11       1.909 -19.785   1.883  1.00  0.00           O  
ATOM    341  N3    U A  11       0.829 -20.548   3.719  1.00  0.00           N  
ATOM    342  H3    U A  11       1.700 -20.391   4.211  1.00  0.00           H  
ATOM    343  C4    U A  11      -0.131 -21.289   4.369  1.00  0.00           C  
ATOM    344  O4    U A  11       0.026 -21.584   5.551  1.00  0.00           O  
ATOM    345  C5    U A  11      -1.237 -21.676   3.549  1.00  0.00           C  
ATOM    346  H5    U A  11      -2.047 -22.259   3.983  1.00  0.00           H  
ATOM    347  C2'   U A  11       0.956 -21.768  -0.354  1.00  0.00           C  
ATOM    348  H2'   U A  11       1.735 -22.033   0.395  1.00  0.00           H  
ATOM    349  O2'   U A  11       1.585 -21.392  -1.567  1.00  0.00           O  
ATOM    350 'HO2   U A  11       2.024 -22.203  -1.862  1.00  0.00           H  
ATOM    351  C3'   U A  11       0.006 -22.936  -0.566  1.00  0.00           C  
ATOM    352  H3'   U A  11      -0.331 -23.360   0.408  1.00  0.00           H  
ATOM    353  O3'   U A  11       0.509 -23.956  -1.461  1.00  0.00           O  
ATOM    354  P     C A  12       1.567 -24.995  -0.897  1.00  0.00           P  
ATOM    355  OP1   C A  12       1.635 -26.122  -1.848  1.00  0.00           O  
ATOM    356  OP2   C A  12       1.255 -25.275   0.520  1.00  0.00           O1-
ATOM    357  O5'   C A  12       2.922 -24.171  -0.942  1.00  0.00           O  
ATOM    358  C5'   C A  12       4.197 -24.778  -1.290  1.00  0.00           C  
ATOM    359 1H5'   C A  12       4.631 -24.180  -2.121  1.00  0.00           H  
ATOM    360 2H5'   C A  12       4.089 -25.818  -1.683  1.00  0.00           H  
ATOM    361  C4'   C A  12       5.278 -24.822  -0.167  1.00  0.00           C  
ATOM    362  H4'   C A  12       6.284 -24.712  -0.626  1.00  0.00           H  
ATOM    363  O4'   C A  12       5.147 -23.743   0.810  1.00  0.00           O  
ATOM    364  C1'   C A  12       5.557 -24.224   2.093  1.00  0.00           C  
ATOM    365  H1'   C A  12       6.382 -23.550   2.421  1.00  0.00           H  
ATOM    366  N1    C A  12       4.460 -24.187   3.105  1.00  0.00           N  
ATOM    367  C6    C A  12       3.151 -24.170   2.671  1.00  0.00           C  
ATOM    368  H6    C A  12       2.999 -24.181   1.587  1.00  0.00           H  
ATOM    369  C5    C A  12       2.129 -24.127   3.535  1.00  0.00           C  
ATOM    370  H5    C A  12       1.093 -24.101   3.200  1.00  0.00           H  
ATOM    371  C2    C A  12       4.730 -24.234   4.477  1.00  0.00           C  
ATOM    372  O2    C A  12       5.904 -24.300   4.877  1.00  0.00           O  
ATOM    373  N3    C A  12       3.707 -24.200   5.360  1.00  0.00           N  
ATOM    374  C4    C A  12       2.442 -24.131   4.923  1.00  0.00           C  
ATOM    375  N4    C A  12       1.474 -24.042   5.828  1.00  0.00           N  
ATOM    376  H41   C A  12       0.605 -23.624   5.575  1.00  0.00           H  
ATOM    377  H42   C A  12       1.762 -23.909   6.780  1.00  0.00           H  
ATOM    378  C2'   C A  12       6.120 -25.625   1.905  1.00  0.00           C  
ATOM    379  H2'   C A  12       5.914 -26.285   2.776  1.00  0.00           H  
ATOM    380  O2'   C A  12       7.518 -25.572   1.665  1.00  0.00           O  
ATOM    381 'HO2   C A  12       7.794 -26.472   1.411  1.00  0.00           H  
ATOM    382  C3'   C A  12       5.346 -26.109   0.673  1.00  0.00           C  
ATOM    383  H3'   C A  12       4.297 -26.372   0.942  1.00  0.00           H  
ATOM    384  O3'   C A  12       5.974 -27.161  -0.093  1.00  0.00           O  
ATOM    385  P     U A  13       6.263 -28.561   0.576  1.00  0.00           P  
ATOM    386  OP1   U A  13       6.129 -29.618  -0.447  1.00  0.00           O  
ATOM    387  OP2   U A  13       5.484 -28.686   1.828  1.00  0.00           O1-
ATOM    388  O5'   U A  13       7.785 -28.392   0.983  1.00  0.00           O  
ATOM    389  C5'   U A  13       8.795 -29.395   0.684  1.00  0.00           C  
ATOM    390 1H5'   U A  13       9.400 -29.029  -0.173  1.00  0.00           H  
ATOM    391 2H5'   U A  13       8.350 -30.367   0.359  1.00  0.00           H  
ATOM    392  C4'   U A  13       9.787 -29.730   1.841  1.00  0.00           C  
ATOM    393  H4'   U A  13      10.829 -29.736   1.457  1.00  0.00           H  
ATOM    394  O4'   U A  13       9.741 -28.754   2.936  1.00  0.00           O  
ATOM    395  C1'   U A  13       9.845 -29.438   4.179  1.00  0.00           C  
ATOM    396  H1'   U A  13      10.663 -28.938   4.746  1.00  0.00           H  
ATOM    397  N1    U A  13       8.564 -29.395   4.947  1.00  0.00           N  
ATOM    398  C6    U A  13       7.362 -29.119   4.329  1.00  0.00           C  
ATOM    399  H6    U A  13       7.415 -28.893   3.263  1.00  0.00           H  
ATOM    400  C2    U A  13       8.609 -29.703   6.285  1.00  0.00           C  
ATOM    401  O2    U A  13       9.658 -29.955   6.866  1.00  0.00           O  
ATOM    402  N3    U A  13       7.400 -29.693   6.930  1.00  0.00           N  
ATOM    403  H3    U A  13       7.415 -30.084   7.856  1.00  0.00           H  
ATOM    404  C4    U A  13       6.164 -29.425   6.380  1.00  0.00           C  
ATOM    405  O4    U A  13       5.160 -29.435   7.087  1.00  0.00           O  
ATOM    406  C5    U A  13       6.192 -29.113   4.983  1.00  0.00           C  
ATOM    407  H5    U A  13       5.262 -28.878   4.467  1.00  0.00           H  
ATOM    408  C2'   U A  13      10.256 -30.869   3.870  1.00  0.00           C  
ATOM    409  H2'   U A  13       9.875 -31.589   4.627  1.00  0.00           H  
ATOM    410  O2'   U A  13      11.666 -30.994   3.764  1.00  0.00           O  
ATOM    411 'HO2   U A  13      11.828 -31.921   3.510  1.00  0.00           H  
ATOM    412  C3'   U A  13       9.565 -31.093   2.528  1.00  0.00           C  
ATOM    413  H3'   U A  13       8.465 -31.205   2.665  1.00  0.00           H  
ATOM    414  O3'   U A  13      10.111 -32.164   1.721  1.00  0.00           O  
ATOM    415  P     U A  14       9.969 -33.650   2.254  1.00  0.00           P  
ATOM    416  OP1   U A  14       9.861 -34.547   1.084  1.00  0.00           O  
ATOM    417  OP2   U A  14       8.916 -33.698   3.290  1.00  0.00           O1-
ATOM    418  O5'   U A  14      11.372 -33.864   2.958  1.00  0.00           O  
ATOM    419  C5'   U A  14      12.028 -35.166   2.972  1.00  0.00           C  
ATOM    420 1H5'   U A  14      12.906 -35.113   2.295  1.00  0.00           H  
ATOM    421 2H5'   U A  14      11.376 -35.982   2.572  1.00  0.00           H  
ATOM    422  C4'   U A  14      12.547 -35.655   4.360  1.00  0.00           C  
ATOM    423  H4'   U A  14      13.579 -36.049   4.262  1.00  0.00           H  
ATOM    424  O4'   U A  14      12.606 -34.576   5.339  1.00  0.00           O  
ATOM    425  C1'   U A  14      12.248 -35.068   6.618  1.00  0.00           C  
ATOM    426  H1'   U A  14      13.150 -34.900   7.252  1.00  0.00           H  
ATOM    427  N1    U A  14      11.068 -34.339   7.154  1.00  0.00           N  
ATOM    428  C6    U A  14       9.988 -34.076   6.342  1.00  0.00           C  
ATOM    429  H6    U A  14      10.097 -34.384   5.297  1.00  0.00           H  
ATOM    430  C2    U A  14      11.093 -33.914   8.463  1.00  0.00           C  
ATOM    431  O2    U A  14      12.063 -34.083   9.194  1.00  0.00           O  
ATOM    432  N3    U A  14       9.973 -33.242   8.877  1.00  0.00           N  
ATOM    433  H3    U A  14       9.927 -33.053   9.865  1.00  0.00           H  
ATOM    434  C4    U A  14       8.892 -32.874   8.105  1.00  0.00           C  
ATOM    435  O4    U A  14       8.032 -32.121   8.559  1.00  0.00           O  
ATOM    436  C5    U A  14       8.925 -33.373   6.761  1.00  0.00           C  
ATOM    437  H5    U A  14       8.130 -33.094   6.074  1.00  0.00           H  
ATOM    438  C2'   U A  14      12.008 -36.573   6.518  1.00  0.00           C  
ATOM    439  H2'   U A  14      11.128 -36.894   7.119  1.00  0.00           H  
ATOM    440  O2'   U A  14      13.150 -37.298   6.944  1.00  0.00           O  
ATOM    441 'HO2   U A  14      12.862 -38.226   7.008  1.00  0.00           H  
ATOM    442  C3'   U A  14      11.719 -36.771   5.024  1.00  0.00           C  
ATOM    443  H3'   U A  14      10.652 -36.533   4.808  1.00  0.00           H  
ATOM    444  O3'   U A  14      12.108 -38.054   4.473  1.00  0.00           O  
ATOM    445  P     U A  15      11.212 -39.336   4.699  1.00  0.00           P  
ATOM    446  OP1   U A  15      11.707 -40.394   3.789  1.00  0.00           O  
ATOM    447  OP2   U A  15       9.795 -38.948   4.576  1.00  0.00           O1-
ATOM    448  O5'   U A  15      11.528 -39.747   6.203  1.00  0.00           O  
ATOM    449  C5'   U A  15      12.652 -40.620   6.484  1.00  0.00           C  
ATOM    450 1H5'   U A  15      13.593 -40.145   6.123  1.00  0.00           H  
ATOM    451 2H5'   U A  15      12.538 -41.591   5.947  1.00  0.00           H  
ATOM    452  C4'   U A  15      12.858 -40.955   7.988  1.00  0.00           C  
ATOM    453  H4'   U A  15      13.944 -41.107   8.171  1.00  0.00           H  
ATOM    454  O4'   U A  15      12.429 -39.875   8.874  1.00  0.00           O  
ATOM    455  C1'   U A  15      12.005 -40.439  10.117  1.00  0.00           C  
ATOM    456  H1'   U A  15      12.615 -39.950  10.911  1.00  0.00           H  
ATOM    457  N1    U A  15      10.546 -40.232  10.380  1.00  0.00           N  
ATOM    458  C6    U A  15       9.673 -39.863   9.378  1.00  0.00           C  
ATOM    459  H6    U A  15      10.125 -39.689   8.397  1.00  0.00           H  
ATOM    460  C2    U A  15      10.085 -40.442  11.663  1.00  0.00           C  
ATOM    461  O2    U A  15      10.821 -40.768  12.590  1.00  0.00           O  
ATOM    462  N3    U A  15       8.734 -40.288  11.838  1.00  0.00           N  
ATOM    463  H3    U A  15       8.404 -40.356  12.778  1.00  0.00           H  
ATOM    464  C4    U A  15       7.823 -39.845  10.910  1.00  0.00           C  
ATOM    465  O4    U A  15       6.662 -39.628  11.261  1.00  0.00           O  
ATOM    466  C5    U A  15       8.359 -39.682   9.590  1.00  0.00           C  
ATOM    467  H5    U A  15       7.696 -39.349   8.800  1.00  0.00           H  
ATOM    468  C2'   U A  15      12.344 -41.920  10.058  1.00  0.00           C  
ATOM    469  H2'   U A  15      11.633 -42.525  10.662  1.00  0.00           H  
ATOM    470  O2'   U A  15      13.677 -42.171  10.489  1.00  0.00           O  
ATOM    471 'HO2   U A  15      13.822 -43.130  10.334  1.00  0.00           H  
ATOM    472  C3'   U A  15      12.162 -42.205   8.559  1.00  0.00           C  
ATOM    473  H3'   U A  15      11.088 -42.146   8.276  1.00  0.00           H  
ATOM    474  O3'   U A  15      12.767 -43.415   8.040  1.00  0.00           O  
ATOM    475  P     A A  16      12.646 -44.794   8.802  1.00  0.00           P  
ATOM    476  OP1   A A  16      13.679 -44.785   9.867  1.00  0.00           O  
ATOM    477  OP2   A A  16      12.714 -45.899   7.820  1.00  0.00           O1-
ATOM    478  O5'   A A  16      11.209 -44.753   9.464  1.00  0.00           O  
ATOM    479  C5'   A A  16      10.806 -45.675  10.508  1.00  0.00           C  
ATOM    480 1H5'   A A  16      11.666 -46.244  10.937  1.00  0.00           H  
ATOM    481 2H5'   A A  16      10.110 -46.419  10.063  1.00  0.00           H  
ATOM    482  C4'   A A  16      10.074 -44.995  11.695  1.00  0.00           C  
ATOM    483  H4'   A A  16      10.790 -44.387  12.289  1.00  0.00           H  
ATOM    484  O4'   A A  16       9.027 -44.089  11.246  1.00  0.00           O  
ATOM    485  C1'   A A  16       8.184 -43.855  12.352  1.00  0.00           C  
ATOM    486  H1'   A A  16       8.729 -43.150  13.024  1.00  0.00           H  
ATOM    487  N9    A A  16       6.895 -43.298  11.948  1.00  0.00           N  
ATOM    488  C5    A A  16       4.990 -42.209  11.850  1.00  0.00           C  
ATOM    489  N7    A A  16       5.030 -43.031  10.731  1.00  0.00           N  
ATOM    490  C8    A A  16       6.181 -43.642  10.828  1.00  0.00           C  
ATOM    491  H8    A A  16       6.578 -44.356  10.102  1.00  0.00           H  
ATOM    492  N1    A A  16       4.226 -40.726  13.552  1.00  0.00           N  
ATOM    493  C2    A A  16       5.383 -40.991  14.174  1.00  0.00           C  
ATOM    494  H2    A A  16       5.532 -40.472  15.127  1.00  0.00           H  
ATOM    495  N3    A A  16       6.400 -41.768  13.794  1.00  0.00           N  
ATOM    496  C4    A A  16       6.124 -42.378  12.623  1.00  0.00           C  
ATOM    497  C6    A A  16       4.015 -41.313  12.342  1.00  0.00           C  
ATOM    498  N6    A A  16       2.923 -40.968  11.647  1.00  0.00           N  
ATOM    499  H61   A A  16       3.147 -40.602  10.722  1.00  0.00           H  
ATOM    500  H62   A A  16       2.162 -40.516  12.101  1.00  0.00           H  
ATOM    501  C2'   A A  16       8.023 -45.190  13.039  1.00  0.00           C  
ATOM    502  H2'   A A  16       7.150 -45.754  12.638  1.00  0.00           H  
ATOM    503  O2'   A A  16       7.875 -45.020  14.433  1.00  0.00           O  
ATOM    504 'HO2   A A  16       7.953 -45.915  14.812  1.00  0.00           H  
ATOM    505  C3'   A A  16       9.317 -45.950  12.642  1.00  0.00           C  
ATOM    506  H3'   A A  16       9.012 -46.797  11.984  1.00  0.00           H  
ATOM    507  O3'   A A  16      10.164 -46.412  13.720  1.00  0.00           O  
ATOM    508  P     A A  17       9.922 -47.839  14.360  1.00  0.00           P  
ATOM    509  OP1   A A  17      10.829 -47.995  15.518  1.00  0.00           O  
ATOM    510  OP2   A A  17      10.004 -48.857  13.293  1.00  0.00           O1-
ATOM    511  O5'   A A  17       8.426 -47.732  14.893  1.00  0.00           O  
ATOM    512  C5'   A A  17       7.462 -48.778  14.610  1.00  0.00           C  
ATOM    513 1H5'   A A  17       7.776 -49.727  15.105  1.00  0.00           H  
ATOM    514 2H5'   A A  17       7.381 -48.974  13.515  1.00  0.00           H  
ATOM    515  C4'   A A  17       6.070 -48.406  15.155  1.00  0.00           C  
ATOM    516  H4'   A A  17       6.176 -47.889  16.135  1.00  0.00           H  
ATOM    517  O4'   A A  17       5.375 -47.496  14.251  1.00  0.00           O  
ATOM    518  C1'   A A  17       4.043 -47.466  14.699  1.00  0.00           C  
ATOM    519  H1'   A A  17       4.073 -46.855  15.633  1.00  0.00           H  
ATOM    520  N9    A A  17       3.102 -46.875  13.739  1.00  0.00           N  
ATOM    521  C5    A A  17       1.547 -45.580  12.871  1.00  0.00           C  
ATOM    522  N7    A A  17       1.810 -46.556  11.924  1.00  0.00           N  
ATOM    523  C8    A A  17       2.740 -47.306  12.478  1.00  0.00           C  
ATOM    524  H8    A A  17       3.204 -48.177  12.003  1.00  0.00           H  
ATOM    525  N1    A A  17       0.548 -43.776  14.062  1.00  0.00           N  
ATOM    526  C2    A A  17       1.388 -44.076  15.055  1.00  0.00           C  
ATOM    527  H2    A A  17       1.310 -43.449  15.950  1.00  0.00           H  
ATOM    528  N3    A A  17       2.312 -45.029  15.121  1.00  0.00           N  
ATOM    529  C4    A A  17       2.329 -45.769  13.996  1.00  0.00           C  
ATOM    530  C6    A A  17       0.620 -44.511  12.918  1.00  0.00           C  
ATOM    531  N6    A A  17      -0.214 -44.157  11.927  1.00  0.00           N  
ATOM    532  H61   A A  17      -0.136 -44.511  10.978  1.00  0.00           H  
ATOM    533  H62   A A  17      -0.842 -43.397  12.080  1.00  0.00           H  
ATOM    534  C2'   A A  17       3.675 -48.884  15.067  1.00  0.00           C  
ATOM    535  H2'   A A  17       3.199 -49.424  14.218  1.00  0.00           H  
ATOM    536  O2'   A A  17       2.805 -48.870  16.182  1.00  0.00           O  
ATOM    537 'HO2   A A  17       2.719 -49.803  16.453  1.00  0.00           H  
ATOM    538  C3'   A A  17       5.049 -49.546  15.362  1.00  0.00           C  
ATOM    539  H3'   A A  17       5.268 -50.262  14.534  1.00  0.00           H  
ATOM    540  O3'   A A  17       5.204 -50.185  16.653  1.00  0.00           O  
ATOM    541  P     A A  18       4.726 -51.678  16.881  1.00  0.00           P  
ATOM    542  OP1   A A  18       4.905 -52.013  18.313  1.00  0.00           O  
ATOM    543  OP2   A A  18       5.390 -52.553  15.896  1.00  0.00           O1-
ATOM    544  O5'   A A  18       3.166 -51.599  16.577  1.00  0.00           O  
ATOM    545  C5'   A A  18       2.554 -52.409  15.542  1.00  0.00           C  
ATOM    546 1H5'   A A  18       2.549 -53.478  15.860  1.00  0.00           H  
ATOM    547 2H5'   A A  18       3.113 -52.343  14.578  1.00  0.00           H  
ATOM    548  C4'   A A  18       1.093 -51.978  15.310  1.00  0.00           C  
ATOM    549  H4'   A A  18       0.649 -51.624  16.267  1.00  0.00           H  
ATOM    550  O4'   A A  18       1.006 -50.888  14.346  1.00  0.00           O  
ATOM    551  C1'   A A  18      -0.360 -50.742  14.049  1.00  0.00           C  
ATOM    552  H1'   A A  18      -0.763 -50.177  14.924  1.00  0.00           H  
ATOM    553  N9    A A  18      -0.630 -49.985  12.812  1.00  0.00           N  
ATOM    554  C5    A A  18      -1.414 -48.453  11.427  1.00  0.00           C  
ATOM    555  N7    A A  18      -0.751 -49.387  10.640  1.00  0.00           N  
ATOM    556  C8    A A  18      -0.274 -50.260  11.507  1.00  0.00           C  
ATOM    557  H8    A A  18       0.348 -51.123  11.245  1.00  0.00           H  
ATOM    558  N1    A A  18      -2.821 -46.668  12.124  1.00  0.00           N  
ATOM    559  C2    A A  18      -2.707 -47.169  13.357  1.00  0.00           C  
ATOM    560  H2    A A  18      -3.256 -46.635  14.140  1.00  0.00           H  
ATOM    561  N3    A A  18      -1.990 -48.208  13.781  1.00  0.00           N  
ATOM    562  C4    A A  18      -1.372 -48.825  12.759  1.00  0.00           C  
ATOM    563  C6    A A  18      -2.154 -47.284  11.115  1.00  0.00           C  
ATOM    564  N6    A A  18      -2.243 -46.730   9.891  1.00  0.00           N  
ATOM    565  H61   A A  18      -1.449 -46.161   9.617  1.00  0.00           H  
ATOM    566  H62   A A  18      -3.088 -46.257   9.637  1.00  0.00           H  
ATOM    567  C2'   A A  18      -0.972 -52.137  14.050  1.00  0.00           C  
ATOM    568  H2'   A A  18      -1.158 -52.520  13.023  1.00  0.00           H  
ATOM    569  O2'   A A  18      -2.180 -52.093  14.784  1.00  0.00           O  
ATOM    570 'HO2   A A  18      -2.409 -52.998  15.065  1.00  0.00           H  
ATOM    571  C3'   A A  18       0.111 -53.009  14.731  1.00  0.00           C  
ATOM    572  H3'   A A  18       0.707 -53.517  13.935  1.00  0.00           H  
ATOM    573  O3'   A A  18      -0.352 -53.954  15.730  1.00  0.00           O  
ATOM    574  P     A A  19      -0.952 -55.345  15.270  1.00  0.00           P  
ATOM    575  OP1   A A  19      -0.871 -56.307  16.392  1.00  0.00           O  
ATOM    576  OP2   A A  19      -0.370 -55.741  13.974  1.00  0.00           O1-
ATOM    577  O5'   A A  19      -2.480 -54.971  15.025  1.00  0.00           O  
ATOM    578  C5'   A A  19      -3.453 -55.362  16.031  1.00  0.00           C  
ATOM    579 1H5'   A A  19      -3.147 -54.978  17.034  1.00  0.00           H  
ATOM    580 2H5'   A A  19      -3.520 -56.474  16.095  1.00  0.00           H  
ATOM    581  C4'   A A  19      -4.870 -54.821  15.751  1.00  0.00           C  
ATOM    582  H4'   A A  19      -5.516 -54.930  16.648  1.00  0.00           H  
ATOM    583  O4'   A A  19      -4.805 -53.404  15.440  1.00  0.00           O  
ATOM    584  C1'   A A  19      -5.749 -53.089  14.441  1.00  0.00           C  
ATOM    585  H1'   A A  19      -6.409 -52.308  14.885  1.00  0.00           H  
ATOM    586  N9    A A  19      -5.088 -52.556  13.245  1.00  0.00           N  
ATOM    587  C5    A A  19      -4.522 -51.269  11.554  1.00  0.00           C  
ATOM    588  N7    A A  19      -3.632 -52.335  11.542  1.00  0.00           N  
ATOM    589  C8    A A  19      -3.999 -53.063  12.574  1.00  0.00           C  
ATOM    590  H8    A A  19      -3.497 -53.974  12.914  1.00  0.00           H  
ATOM    591  N1    A A  19      -5.651 -49.250  11.032  1.00  0.00           N  
ATOM    592  C2    A A  19      -6.445 -49.516  12.076  1.00  0.00           C  
ATOM    593  H2    A A  19      -7.236 -48.782  12.268  1.00  0.00           H  
ATOM    594  N3    A A  19      -6.440 -50.572  12.890  1.00  0.00           N  
ATOM    595  C4    A A  19      -5.426 -51.399  12.594  1.00  0.00           C  
ATOM    596  C6    A A  19      -4.656 -50.121  10.739  1.00  0.00           C  
ATOM    597  N6    A A  19      -3.858 -49.814   9.701  1.00  0.00           N  
ATOM    598  H61   A A  19      -2.878 -50.015   9.747  1.00  0.00           H  
ATOM    599  H62   A A  19      -4.146 -49.070   9.093  1.00  0.00           H  
ATOM    600  C2'   A A  19      -6.569 -54.332  14.152  1.00  0.00           C  
ATOM    601  H2'   A A  19      -6.826 -54.433  13.078  1.00  0.00           H  
ATOM    602  O2'   A A  19      -7.755 -54.312  14.924  1.00  0.00           O  
ATOM    603 'HO2   A A  19      -8.328 -55.041  14.625  1.00  0.00           H  
ATOM    604  C3'   A A  19      -5.617 -55.458  14.571  1.00  0.00           C  
ATOM    605  H3'   A A  19      -4.845 -55.632  13.787  1.00  0.00           H  
ATOM    606  O3'   A A  19      -6.251 -56.690  14.990  1.00  0.00           O  
ATOM    607  P     U A  20      -6.814 -57.689  13.909  1.00  0.00           P  
ATOM    608  OP1   U A  20      -7.131 -58.978  14.558  1.00  0.00           O  
ATOM    609  OP2   U A  20      -5.898 -57.720  12.749  1.00  0.00           O1-
ATOM    610  O5'   U A  20      -8.153 -56.984  13.435  1.00  0.00           O  
ATOM    611  C5'   U A  20      -9.400 -57.355  14.078  1.00  0.00           C  
ATOM    612 1H5'   U A  20      -9.324 -57.208  15.181  1.00  0.00           H  
ATOM    613 2H5'   U A  20      -9.630 -58.431  13.890  1.00  0.00           H  
ATOM    614  C4'   U A  20     -10.604 -56.530  13.581  1.00  0.00           C  
ATOM    615  H4'   U A  20     -11.489 -56.715  14.226  1.00  0.00           H  
ATOM    616  O4'   U A  20     -10.316 -55.106  13.651  1.00  0.00           O  
ATOM    617  C1'   U A  20     -10.992 -54.438  12.597  1.00  0.00           C  
ATOM    618  H1'   U A  20     -11.683 -53.719  13.097  1.00  0.00           H  
ATOM    619  N1    U A  20     -10.021 -53.727  11.717  1.00  0.00           N  
ATOM    620  C6    U A  20      -8.858 -54.351  11.340  1.00  0.00           C  
ATOM    621  H6    U A  20      -8.714 -55.351  11.753  1.00  0.00           H  
ATOM    622  C2    U A  20     -10.289 -52.435  11.319  1.00  0.00           C  
ATOM    623  O2    U A  20     -11.317 -51.845  11.635  1.00  0.00           O  
ATOM    624  N3    U A  20      -9.310 -51.849  10.554  1.00  0.00           N  
ATOM    625  H3    U A  20      -9.469 -50.889  10.285  1.00  0.00           H  
ATOM    626  C4    U A  20      -8.086 -52.382  10.218  1.00  0.00           C  
ATOM    627  O4    U A  20      -7.241 -51.700   9.644  1.00  0.00           O  
ATOM    628  C5    U A  20      -7.900 -53.737  10.630  1.00  0.00           C  
ATOM    629  H5    U A  20      -6.948 -54.212  10.411  1.00  0.00           H  
ATOM    630  C2'   U A  20     -11.830 -55.478  11.852  1.00  0.00           C  
ATOM    631  H2'   U A  20     -11.868 -55.272  10.760  1.00  0.00           H  
ATOM    632  O2'   U A  20     -13.147 -55.522  12.385  1.00  0.00           O  
ATOM    633 'HO2   U A  20     -13.583 -56.300  11.966  1.00  0.00           H  
ATOM    634  C3'   U A  20     -11.054 -56.777  12.134  1.00  0.00           C  
ATOM    635  H3'   U A  20     -10.138 -56.823  11.510  1.00  0.00           H  
ATOM    636  O3'   U A  20     -11.775 -58.025  12.059  1.00  0.00           O  
ATOM    637  P     C A  21     -12.724 -58.413  10.865  1.00  0.00           P  
ATOM    638  OP1   C A  21     -13.988 -57.663  11.067  1.00  0.00           O  
ATOM    639  OP2   C A  21     -12.821 -59.885  10.789  1.00  0.00           O1-
ATOM    640  O5'   C A  21     -11.960 -57.848   9.594  1.00  0.00           O  
ATOM    641  C5'   C A  21     -12.710 -57.143   8.566  1.00  0.00           C  
ATOM    642 1H5'   C A  21     -13.420 -56.411   9.019  1.00  0.00           H  
ATOM    643 2H5'   C A  21     -13.304 -57.867   7.963  1.00  0.00           H  
ATOM    644  C4'   C A  21     -11.822 -56.336   7.590  1.00  0.00           C  
ATOM    645  H4'   C A  21     -12.441 -55.609   7.021  1.00  0.00           H  
ATOM    646  O4'   C A  21     -10.815 -55.565   8.308  1.00  0.00           O  
ATOM    647  C1'   C A  21      -9.640 -55.484   7.510  1.00  0.00           C  
ATOM    648  H1'   C A  21      -9.500 -54.395   7.316  1.00  0.00           H  
ATOM    649  N1    C A  21      -8.440 -56.017   8.207  1.00  0.00           N  
ATOM    650  C6    C A  21      -8.583 -57.040   9.117  1.00  0.00           C  
ATOM    651  H6    C A  21      -9.604 -57.408   9.266  1.00  0.00           H  
ATOM    652  C5    C A  21      -7.528 -57.510   9.799  1.00  0.00           C  
ATOM    653  H5    C A  21      -7.622 -58.280  10.563  1.00  0.00           H  
ATOM    654  C2    C A  21      -7.177 -55.482   7.955  1.00  0.00           C  
ATOM    655  O2    C A  21      -7.067 -54.535   7.168  1.00  0.00           O  
ATOM    656  N3    C A  21      -6.095 -55.975   8.602  1.00  0.00           N  
ATOM    657  C4    C A  21      -6.251 -56.935   9.523  1.00  0.00           C  
ATOM    658  N4    C A  21      -5.185 -57.302  10.220  1.00  0.00           N  
ATOM    659  H41   C A  21      -5.362 -57.601  11.178  1.00  0.00           H  
ATOM    660  H42   C A  21      -4.340 -56.811  10.045  1.00  0.00           H  
ATOM    661  C2'   C A  21      -9.911 -56.179   6.180  1.00  0.00           C  
ATOM    662  H2'   C A  21      -9.028 -56.738   5.804  1.00  0.00           H  
ATOM    663  O2'   C A  21     -10.326 -55.228   5.216  1.00  0.00           O  
ATOM    664 'HO2   C A  21     -10.538 -55.698   4.390  1.00  0.00           H  
ATOM    665  C3'   C A  21     -11.039 -57.148   6.548  1.00  0.00           C  
ATOM    666  H3'   C A  21     -10.634 -58.031   7.094  1.00  0.00           H  
ATOM    667  O3'   C A  21     -11.914 -57.530   5.459  1.00  0.00           O  
ATOM    668  P     A A  22     -11.436 -58.640   4.440  1.00  0.00           P  
ATOM    669  OP1   A A  22     -12.633 -59.231   3.797  1.00  0.00           O  
ATOM    670  OP2   A A  22     -10.507 -59.561   5.126  1.00  0.00           O1-
ATOM    671  O5'   A A  22     -10.627 -57.787   3.369  1.00  0.00           O  
ATOM    672  C5'   A A  22     -11.277 -57.423   2.119  1.00  0.00           C  
ATOM    673 1H5'   A A  22     -12.306 -57.037   2.311  1.00  0.00           H  
ATOM    674 2H5'   A A  22     -11.367 -58.319   1.461  1.00  0.00           H  
ATOM    675  C4'   A A  22     -10.535 -56.323   1.324  1.00  0.00           C  
ATOM    676  H4'   A A  22     -11.228 -55.823   0.614  1.00  0.00           H  
ATOM    677  O4'   A A  22     -10.048 -55.296   2.232  1.00  0.00           O  
ATOM    678  C1'   A A  22      -8.788 -54.831   1.795  1.00  0.00           C  
ATOM    679  H1'   A A  22      -8.902 -53.732   1.646  1.00  0.00           H  
ATOM    680  N9    A A  22      -7.760 -55.088   2.803  1.00  0.00           N  
ATOM    681  C5    A A  22      -6.098 -54.868   4.221  1.00  0.00           C  
ATOM    682  N7    A A  22      -6.537 -56.184   4.339  1.00  0.00           N  
ATOM    683  C8    A A  22      -7.531 -56.260   3.483  1.00  0.00           C  
ATOM    684  H8    A A  22      -8.152 -57.145   3.311  1.00  0.00           H  
ATOM    685  N1    A A  22      -4.858 -52.850   4.488  1.00  0.00           N  
ATOM    686  C2    A A  22      -5.632 -52.350   3.513  1.00  0.00           C  
ATOM    687  H2    A A  22      -5.437 -51.308   3.234  1.00  0.00           H  
ATOM    688  N3    A A  22      -6.658 -52.917   2.878  1.00  0.00           N  
ATOM    689  C4    A A  22      -6.835 -54.189   3.271  1.00  0.00           C  
ATOM    690  C6    A A  22      -5.080 -54.135   4.877  1.00  0.00           C  
ATOM    691  N6    A A  22      -4.370 -54.629   5.905  1.00  0.00           N  
ATOM    692  H61   A A  22      -4.876 -55.263   6.494  1.00  0.00           H  
ATOM    693  H62   A A  22      -3.752 -54.009   6.397  1.00  0.00           H  
ATOM    694  C2'   A A  22      -8.464 -55.485   0.465  1.00  0.00           C  
ATOM    695  H2'   A A  22      -7.387 -55.746   0.366  1.00  0.00           H  
ATOM    696  O2'   A A  22      -8.835 -54.625  -0.594  1.00  0.00           O  
ATOM    697 'HO2   A A  22      -8.296 -54.903  -1.353  1.00  0.00           H  
ATOM    698  C3'   A A  22      -9.309 -56.765   0.500  1.00  0.00           C  
ATOM    699  H3'   A A  22      -8.802 -57.554   1.100  1.00  0.00           H  
ATOM    700  O3'   A A  22      -9.736 -57.260  -0.793  1.00  0.00           O  
ATOM    701  P     G A  23      -8.808 -58.182  -1.677  1.00  0.00           P  
ATOM    702  OP1   G A  23      -9.566 -58.554  -2.895  1.00  0.00           O  
ATOM    703  OP2   G A  23      -8.291 -59.284  -0.843  1.00  0.00           O1-
ATOM    704  O5'   G A  23      -7.600 -57.240  -2.095  1.00  0.00           O  
ATOM    705  C5'   G A  23      -7.693 -56.410  -3.281  1.00  0.00           C  
ATOM    706 1H5'   G A  23      -8.688 -55.908  -3.328  1.00  0.00           H  
ATOM    707 2H5'   G A  23      -7.590 -57.041  -4.195  1.00  0.00           H  
ATOM    708  C4'   G A  23      -6.618 -55.297  -3.342  1.00  0.00           C  
ATOM    709  H4'   G A  23      -6.966 -54.462  -3.987  1.00  0.00           H  
ATOM    710  O4'   G A  23      -6.387 -54.740  -2.017  1.00  0.00           O  
ATOM    711  C1'   G A  23      -5.003 -54.523  -1.811  1.00  0.00           C  
ATOM    712  H1'   G A  23      -4.894 -53.463  -1.485  1.00  0.00           H  
ATOM    713  N9    G A  23      -4.472 -55.423  -0.773  1.00  0.00           N  
ATOM    714  C4    G A  23      -3.699 -55.078   0.313  1.00  0.00           C  
ATOM    715  N2    G A  23      -2.008 -52.712   2.199  1.00  0.00           N  
ATOM    716  H21   G A  23      -2.280 -51.855   1.776  1.00  0.00           H  
ATOM    717  H22   G A  23      -1.252 -52.729   2.858  1.00  0.00           H  
ATOM    718  N3    G A  23      -3.284 -53.835   0.643  1.00  0.00           N  
ATOM    719  C2    G A  23      -2.516 -53.834   1.727  1.00  0.00           C  
ATOM    720  N1    G A  23      -2.208 -54.963   2.433  1.00  0.00           N  
ATOM    721  H1    G A  23      -1.571 -54.894   3.211  1.00  0.00           H  
ATOM    722  C6    G A  23      -2.625 -56.248   2.128  1.00  0.00           C  
ATOM    723  O6    G A  23      -2.289 -57.205   2.833  1.00  0.00           O  
ATOM    724  C5    G A  23      -3.440 -56.268   0.969  1.00  0.00           C  
ATOM    725  N7    G A  23      -4.046 -57.335   0.325  1.00  0.00           N  
ATOM    726  C8    G A  23      -4.657 -56.790  -0.699  1.00  0.00           C  
ATOM    727  H8    G A  23      -5.275 -57.332  -1.420  1.00  0.00           H  
ATOM    728  C2'   G A  23      -4.309 -54.715  -3.144  1.00  0.00           C  
ATOM    729  H2'   G A  23      -3.284 -55.128  -3.034  1.00  0.00           H  
ATOM    730  O2'   G A  23      -4.263 -53.501  -3.870  1.00  0.00           O  
ATOM    731 'HO2   G A  23      -4.376 -53.785  -4.789  1.00  0.00           H  
ATOM    732  C3'   G A  23      -5.224 -55.714  -3.854  1.00  0.00           C  
ATOM    733  H3'   G A  23      -5.045 -56.751  -3.489  1.00  0.00           H  
ATOM    734  O3'   G A  23      -5.183 -55.621  -5.294  1.00  0.00           O  
ATOM    735  P     A A  24      -4.199 -56.487  -6.176  1.00  0.00           P  
ATOM    736  OP1   A A  24      -3.959 -55.715  -7.416  1.00  0.00           O  
ATOM    737  OP2   A A  24      -4.767 -57.841  -6.324  1.00  0.00           O1-
ATOM    738  O5'   A A  24      -2.855 -56.555  -5.324  1.00  0.00           O  
ATOM    739  C5'   A A  24      -1.840 -55.544  -5.566  1.00  0.00           C  
ATOM    740 1H5'   A A  24      -2.267 -54.526  -5.412  1.00  0.00           H  
ATOM    741 2H5'   A A  24      -1.480 -55.600  -6.621  1.00  0.00           H  
ATOM    742  C4'   A A  24      -0.591 -55.643  -4.655  1.00  0.00           C  
ATOM    743  H4'   A A  24      -0.060 -54.666  -4.677  1.00  0.00           H  
ATOM    744  O4'   A A  24      -0.907 -55.914  -3.260  1.00  0.00           O  
ATOM    745  C1'   A A  24       0.234 -56.486  -2.644  1.00  0.00           C  
ATOM    746  H1'   A A  24       0.600 -55.728  -1.914  1.00  0.00           H  
ATOM    747  N9    A A  24      -0.109 -57.723  -1.939  1.00  0.00           N  
ATOM    748  C5    A A  24      -0.355 -59.293  -0.415  1.00  0.00           C  
ATOM    749  N7    A A  24      -0.936 -59.782  -1.581  1.00  0.00           N  
ATOM    750  C8    A A  24      -0.777 -58.810  -2.449  1.00  0.00           C  
ATOM    751  H8    A A  24      -1.134 -58.820  -3.482  1.00  0.00           H  
ATOM    752  N1    A A  24       0.518 -59.126   1.792  1.00  0.00           N  
ATOM    753  C2    A A  24       0.959 -57.917   1.430  1.00  0.00           C  
ATOM    754  H2    A A  24       1.508 -57.369   2.202  1.00  0.00           H  
ATOM    755  N3    A A  24       0.816 -57.267   0.274  1.00  0.00           N  
ATOM    756  C4    A A  24       0.160 -58.026  -0.623  1.00  0.00           C  
ATOM    757  C6    A A  24      -0.177 -59.852   0.875  1.00  0.00           C  
ATOM    758  N6    A A  24      -0.639 -61.070   1.217  1.00  0.00           N  
ATOM    759  H61   A A  24      -0.946 -61.712   0.510  1.00  0.00           H  
ATOM    760  H62   A A  24      -0.422 -61.496   2.095  1.00  0.00           H  
ATOM    761  C2'   A A  24       1.298 -56.692  -3.724  1.00  0.00           C  
ATOM    762  H2'   A A  24       1.840 -57.657  -3.615  1.00  0.00           H  
ATOM    763  O2'   A A  24       2.225 -55.619  -3.698  1.00  0.00           O  
ATOM    764 'HO2   A A  24       2.821 -55.764  -4.468  1.00  0.00           H  
ATOM    765  C3'   A A  24       0.458 -56.693  -5.018  1.00  0.00           C  
ATOM    766  H3'   A A  24      -0.080 -57.658  -5.142  1.00  0.00           H  
ATOM    767  O3'   A A  24       1.119 -56.312  -6.246  1.00  0.00           O  
ATOM    768  P     U A  25       2.487 -56.940  -6.704  1.00  0.00           P  
ATOM    769  OP1   U A  25       3.550 -56.267  -5.920  1.00  0.00           O  
ATOM    770  OP2   U A  25       2.587 -56.851  -8.178  1.00  0.00           O1-
ATOM    771  O5'   U A  25       2.354 -58.453  -6.268  1.00  0.00           O  
ATOM    772  C5'   U A  25       3.411 -59.409  -6.533  1.00  0.00           C  
ATOM    773 1H5'   U A  25       4.121 -59.067  -7.323  1.00  0.00           H  
ATOM    774 2H5'   U A  25       2.930 -60.327  -6.939  1.00  0.00           H  
ATOM    775  C4'   U A  25       4.239 -59.855  -5.299  1.00  0.00           C  
ATOM    776  H4'   U A  25       5.177 -59.262  -5.245  1.00  0.00           H  
ATOM    777  O4'   U A  25       3.547 -59.634  -4.033  1.00  0.00           O  
ATOM    778  C1'   U A  25       4.023 -60.566  -3.080  1.00  0.00           C  
ATOM    779  H1'   U A  25       4.567 -59.956  -2.321  1.00  0.00           H  
ATOM    780  N1    U A  25       2.890 -61.313  -2.470  1.00  0.00           N  
ATOM    781  C6    U A  25       1.855 -61.759  -3.261  1.00  0.00           C  
ATOM    782  H6    U A  25       1.951 -61.547  -4.329  1.00  0.00           H  
ATOM    783  C2    U A  25       2.883 -61.533  -1.114  1.00  0.00           C  
ATOM    784  O2    U A  25       3.773 -61.138  -0.370  1.00  0.00           O  
ATOM    785  N3    U A  25       1.798 -62.218  -0.644  1.00  0.00           N  
ATOM    786  H3    U A  25       1.818 -62.431   0.350  1.00  0.00           H  
ATOM    787  C4    U A  25       0.713 -62.668  -1.366  1.00  0.00           C  
ATOM    788  O4    U A  25      -0.221 -63.228  -0.796  1.00  0.00           O  
ATOM    789  C5    U A  25       0.784 -62.395  -2.765  1.00  0.00           C  
ATOM    790  H5    U A  25      -0.024 -62.739  -3.404  1.00  0.00           H  
ATOM    791  C2'   U A  25       5.029 -61.481  -3.784  1.00  0.00           C  
ATOM    792  H2'   U A  25       4.941 -62.535  -3.443  1.00  0.00           H  
ATOM    793  O2'   U A  25       6.356 -61.020  -3.580  1.00  0.00           O  
ATOM    794 'HO2   U A  25       6.931 -61.601  -4.121  1.00  0.00           H  
ATOM    795  C3'   U A  25       4.600 -61.351  -5.253  1.00  0.00           C  
ATOM    796  H3'   U A  25       3.667 -61.929  -5.429  1.00  0.00           H  
ATOM    797  O3'   U A  25       5.579 -61.657  -6.271  1.00  0.00           O  
ATOM    798  P     U A  26       6.442 -62.973  -6.263  1.00  0.00           P  
ATOM    799  OP1   U A  26       7.541 -62.792  -5.285  1.00  0.00           O  
ATOM    800  OP2   U A  26       6.830 -63.299  -7.653  1.00  0.00           O1-
ATOM    801  O5'   U A  26       5.468 -64.079  -5.693  1.00  0.00           O  
ATOM    802  C5'   U A  26       4.693 -64.969  -6.525  1.00  0.00           C  
ATOM    803 1H5'   U A  26       5.076 -65.014  -7.571  1.00  0.00           H  
ATOM    804 2H5'   U A  26       3.643 -64.598  -6.563  1.00  0.00           H  
ATOM    805  C4'   U A  26       4.668 -66.412  -5.976  1.00  0.00           C  
ATOM    806  H4'   U A  26       4.118 -67.080  -6.671  1.00  0.00           H  
ATOM    807  O4'   U A  26       6.022 -66.945  -5.862  1.00  0.00           O  
ATOM    808  C1'   U A  26       6.133 -67.740  -4.694  1.00  0.00           C  
ATOM    809  H1'   U A  26       6.408 -68.756  -5.065  1.00  0.00           H  
ATOM    810  N1    U A  26       7.185 -67.229  -3.773  1.00  0.00           N  
ATOM    811  C6    U A  26       7.580 -65.904  -3.796  1.00  0.00           C  
ATOM    812  H6    U A  26       7.019 -65.249  -4.465  1.00  0.00           H  
ATOM    813  C2    U A  26       7.789 -68.127  -2.929  1.00  0.00           C  
ATOM    814  O2    U A  26       7.509 -69.320  -2.894  1.00  0.00           O  
ATOM    815  N3    U A  26       8.773 -67.606  -2.138  1.00  0.00           N  
ATOM    816  H3    U A  26       9.184 -68.244  -1.494  1.00  0.00           H  
ATOM    817  C4    U A  26       9.282 -66.332  -2.166  1.00  0.00           C  
ATOM    818  O4    U A  26      10.249 -66.064  -1.454  1.00  0.00           O  
ATOM    819  C5    U A  26       8.603 -65.442  -3.060  1.00  0.00           C  
ATOM    820  H5    U A  26       8.906 -64.397  -3.112  1.00  0.00           H  
ATOM    821  C2'   U A  26       4.759 -67.819  -4.039  1.00  0.00           C  
ATOM    822  H2'   U A  26       4.810 -67.782  -2.929  1.00  0.00           H  
ATOM    823  O2'   U A  26       4.071 -68.987  -4.448  1.00  0.00           O  
ATOM    824 'HO2   U A  26       3.160 -68.662  -4.534  1.00  0.00           H  
ATOM    825  C3'   U A  26       4.053 -66.579  -4.580  1.00  0.00           C  
ATOM    826  H3'   U A  26       4.356 -65.681  -3.992  1.00  0.00           H  
ATOM    827  O3'   U A  26       2.620 -66.755  -4.690  1.00  0.00           O  
ATOM    828  P     G A  27       1.613 -65.780  -3.980  1.00  0.00           P  
ATOM    829  OP1   G A  27       0.283 -66.429  -4.015  1.00  0.00           O  
ATOM    830  OP2   G A  27       1.731 -64.449  -4.603  1.00  0.00           O1-
ATOM    831  O5'   G A  27       2.148 -65.734  -2.484  1.00  0.00           O  
ATOM    832  C5'   G A  27       1.529 -66.633  -1.523  1.00  0.00           C  
ATOM    833 1H5'   G A  27       1.410 -67.659  -1.947  1.00  0.00           H  
ATOM    834 2H5'   G A  27       0.516 -66.253  -1.252  1.00  0.00           H  
ATOM    835  C4'   G A  27       2.340 -66.784  -0.223  1.00  0.00           C  
ATOM    836  H4'   G A  27       1.922 -67.604   0.400  1.00  0.00           H  
ATOM    837  O4'   G A  27       3.726 -67.126  -0.514  1.00  0.00           O  
ATOM    838  C1'   G A  27       4.557 -66.549   0.478  1.00  0.00           C  
ATOM    839  H1'   G A  27       5.105 -67.388   0.963  1.00  0.00           H  
ATOM    840  N9    G A  27       5.505 -65.593  -0.094  1.00  0.00           N  
ATOM    841  C4    G A  27       6.777 -65.368   0.357  1.00  0.00           C  
ATOM    842  N2    G A  27       9.132 -65.818   2.812  1.00  0.00           N  
ATOM    843  H21   G A  27       8.591 -66.512   3.275  1.00  0.00           H  
ATOM    844  H22   G A  27       9.423 -65.059   3.398  1.00  0.00           H  
ATOM    845  N3    G A  27       7.382 -66.010   1.376  1.00  0.00           N  
ATOM    846  C2    G A  27       8.512 -65.427   1.720  1.00  0.00           C  
ATOM    847  N1    G A  27       9.094 -64.407   1.018  1.00  0.00           N  
ATOM    848  H1    G A  27       9.905 -63.961   1.391  1.00  0.00           H  
ATOM    849  C6    G A  27       8.527 -63.765  -0.075  1.00  0.00           C  
ATOM    850  O6    G A  27       9.136 -62.848  -0.628  1.00  0.00           O  
ATOM    851  C5    G A  27       7.261 -64.328  -0.409  1.00  0.00           C  
ATOM    852  N7    G A  27       6.320 -63.936  -1.351  1.00  0.00           N  
ATOM    853  C8    G A  27       5.285 -64.708  -1.127  1.00  0.00           C  
ATOM    854  H8    G A  27       4.343 -64.692  -1.686  1.00  0.00           H  
ATOM    855  C2'   G A  27       3.669 -65.866   1.500  1.00  0.00           C  
ATOM    856  H2'   G A  27       4.120 -64.933   1.903  1.00  0.00           H  
ATOM    857  O2'   G A  27       3.376 -66.745   2.568  1.00  0.00           O  
ATOM    858 'HO2   G A  27       2.749 -66.286   3.152  1.00  0.00           H  
ATOM    859  C3'   G A  27       2.428 -65.542   0.669  1.00  0.00           C  
ATOM    860  H3'   G A  27       2.624 -64.691  -0.020  1.00  0.00           H  
ATOM    861  O3'   G A  27       1.199 -65.357   1.412  1.00  0.00           O  
ATOM    862  P     U A  28       1.093 -64.118   2.383  1.00  0.00           P  
ATOM    863  OP1   U A  28      -0.319 -63.718   2.505  1.00  0.00           O  
ATOM    864  OP2   U A  28       2.049 -63.075   1.954  1.00  0.00           O1-
ATOM    865  O5'   U A  28       1.590 -64.761   3.737  1.00  0.00           O  
ATOM    866  C5'   U A  28       0.961 -64.433   5.000  1.00  0.00           C  
ATOM    867 1H5'   U A  28       0.151 -63.667   4.916  1.00  0.00           H  
ATOM    868 2H5'   U A  28       1.735 -63.994   5.667  1.00  0.00           H  
ATOM    869  C4'   U A  28       0.379 -65.661   5.731  1.00  0.00           C  
ATOM    870  H4'   U A  28       0.115 -65.362   6.768  1.00  0.00           H  
ATOM    871  O4'   U A  28      -0.866 -66.099   5.108  1.00  0.00           O  
ATOM    872  C1'   U A  28      -0.792 -67.479   4.823  1.00  0.00           C  
ATOM    873  H1'   U A  28      -1.185 -67.997   5.729  1.00  0.00           H  
ATOM    874  N1    U A  28      -1.559 -67.802   3.596  1.00  0.00           N  
ATOM    875  C6    U A  28      -1.388 -67.022   2.474  1.00  0.00           C  
ATOM    876  H6    U A  28      -0.782 -66.128   2.629  1.00  0.00           H  
ATOM    877  C2    U A  28      -2.399 -68.886   3.586  1.00  0.00           C  
ATOM    878  O2    U A  28      -2.597 -69.610   4.556  1.00  0.00           O  
ATOM    879  N3    U A  28      -3.030 -69.111   2.393  1.00  0.00           N  
ATOM    880  H3    U A  28      -3.619 -69.913   2.371  1.00  0.00           H  
ATOM    881  C4    U A  28      -2.902 -68.395   1.226  1.00  0.00           C  
ATOM    882  O4    U A  28      -3.552 -68.742   0.243  1.00  0.00           O  
ATOM    883  C5    U A  28      -2.009 -67.277   1.311  1.00  0.00           C  
ATOM    884  H5    U A  28      -1.875 -66.633   0.443  1.00  0.00           H  
ATOM    885  C2'   U A  28       0.682 -67.802   4.675  1.00  0.00           C  
ATOM    886  H2'   U A  28       1.062 -67.494   3.677  1.00  0.00           H  
ATOM    887  O2'   U A  28       0.965 -69.162   4.937  1.00  0.00           O  
ATOM    888 'HO2   U A  28       1.123 -69.157   5.895  1.00  0.00           H  
ATOM    889  C3'   U A  28       1.284 -66.918   5.769  1.00  0.00           C  
ATOM    890  H3'   U A  28       2.315 -66.629   5.456  1.00  0.00           H  
ATOM    891  O3'   U A  28       1.293 -67.571   7.062  1.00  0.00           O  
ATOM    892  P     C A  29       2.090 -66.964   8.286  1.00  0.00           P  
ATOM    893  OP1   C A  29       2.348 -68.063   9.241  1.00  0.00           O  
ATOM    894  OP2   C A  29       1.341 -65.792   8.793  1.00  0.00           O1-
ATOM    895  O5'   C A  29       3.460 -66.487   7.645  1.00  0.00           O  
ATOM    896  C5'   C A  29       3.881 -65.112   7.811  1.00  0.00           C  
ATOM    897 1H5'   C A  29       3.801 -64.796   8.880  1.00  0.00           H  
ATOM    898 2H5'   C A  29       3.239 -64.433   7.209  1.00  0.00           H  
ATOM    899  C4'   C A  29       5.345 -64.901   7.391  1.00  0.00           C  
ATOM    900  H4'   C A  29       5.998 -65.629   7.922  1.00  0.00           H  
ATOM    901  O4'   C A  29       5.546 -65.078   5.958  1.00  0.00           O  
ATOM    902  C1'   C A  29       6.716 -64.354   5.581  1.00  0.00           C  
ATOM    903  H1'   C A  29       7.477 -65.137   5.362  1.00  0.00           H  
ATOM    904  N1    C A  29       6.535 -63.493   4.381  1.00  0.00           N  
ATOM    905  C6    C A  29       5.274 -63.159   3.937  1.00  0.00           C  
ATOM    906  H6    C A  29       4.437 -63.583   4.501  1.00  0.00           H  
ATOM    907  C5    C A  29       5.105 -62.392   2.849  1.00  0.00           C  
ATOM    908  H5    C A  29       4.122 -62.129   2.464  1.00  0.00           H  
ATOM    909  C2    C A  29       7.658 -63.007   3.708  1.00  0.00           C  
ATOM    910  O2    C A  29       8.794 -63.347   4.089  1.00  0.00           O  
ATOM    911  N3    C A  29       7.501 -62.238   2.612  1.00  0.00           N  
ATOM    912  C4    C A  29       6.271 -61.935   2.170  1.00  0.00           C  
ATOM    913  N4    C A  29       6.165 -61.243   1.042  1.00  0.00           N  
ATOM    914  H41   C A  29       5.275 -61.139   0.580  1.00  0.00           H  
ATOM    915  H42   C A  29       6.981 -61.106   0.490  1.00  0.00           H  
ATOM    916  C2'   C A  29       7.179 -63.552   6.791  1.00  0.00           C  
ATOM    917  H2'   C A  29       7.495 -62.521   6.516  1.00  0.00           H  
ATOM    918  O2'   C A  29       8.241 -64.208   7.464  1.00  0.00           O  
ATOM    919 'HO2   C A  29       8.390 -63.674   8.276  1.00  0.00           H  
ATOM    920  C3'   C A  29       5.903 -63.500   7.641  1.00  0.00           C  
ATOM    921  H3'   C A  29       5.176 -62.787   7.197  1.00  0.00           H  
ATOM    922  O3'   C A  29       6.062 -63.262   9.056  1.00  0.00           O  
ATOM    923  P     U A  30       6.875 -62.014   9.567  1.00  0.00           P  
ATOM    924  OP1   U A  30       8.312 -62.355   9.422  1.00  0.00           O  
ATOM    925  OP2   U A  30       6.405 -61.641  10.914  1.00  0.00           O1-
ATOM    926  O5'   U A  30       6.478 -60.893   8.510  1.00  0.00           O  
ATOM    927  C5'   U A  30       7.509 -59.999   8.018  1.00  0.00           C  
ATOM    928 1H5'   U A  30       8.423 -60.563   7.713  1.00  0.00           H  
ATOM    929 2H5'   U A  30       7.798 -59.280   8.820  1.00  0.00           H  
ATOM    930  C4'   U A  30       7.071 -59.176   6.789  1.00  0.00           C  
ATOM    931  H4'   U A  30       7.946 -58.632   6.373  1.00  0.00           H  
ATOM    932  O4'   U A  30       6.545 -60.024   5.721  1.00  0.00           O  
ATOM    933  C1'   U A  30       5.607 -59.271   4.963  1.00  0.00           C  
ATOM    934  H1'   U A  30       6.021 -59.212   3.928  1.00  0.00           H  
ATOM    935  N1    U A  30       4.260 -59.896   4.975  1.00  0.00           N  
ATOM    936  C6    U A  30       3.819 -60.593   6.079  1.00  0.00           C  
ATOM    937  H6    U A  30       4.563 -60.733   6.871  1.00  0.00           H  
ATOM    938  C2    U A  30       3.408 -59.597   3.937  1.00  0.00           C  
ATOM    939  O2    U A  30       3.733 -58.881   2.999  1.00  0.00           O  
ATOM    940  N3    U A  30       2.147 -60.109   4.059  1.00  0.00           N  
ATOM    941  H3    U A  30       1.525 -59.900   3.285  1.00  0.00           H  
ATOM    942  C4    U A  30       1.596 -60.669   5.189  1.00  0.00           C  
ATOM    943  O4    U A  30       0.378 -60.778   5.284  1.00  0.00           O  
ATOM    944  C5    U A  30       2.545 -60.994   6.214  1.00  0.00           C  
ATOM    945  H5    U A  30       2.181 -61.431   7.140  1.00  0.00           H  
ATOM    946  C2'   U A  30       5.553 -57.872   5.566  1.00  0.00           C  
ATOM    947  H2'   U A  30       4.528 -57.443   5.536  1.00  0.00           H  
ATOM    948  O2'   U A  30       6.449 -56.984   4.919  1.00  0.00           O  
ATOM    949 'HO2   U A  30       6.435 -56.170   5.454  1.00  0.00           H  
ATOM    950  C3'   U A  30       5.973 -58.137   7.010  1.00  0.00           C  
ATOM    951  H3'   U A  30       5.168 -58.650   7.584  1.00  0.00           H  
ATOM    952  O3'   U A  30       6.487 -56.992   7.727  1.00  0.00           O  
ATOM    953  P     C A  31       5.457 -55.837   8.057  1.00  0.00           P  
ATOM    954  OP1   C A  31       5.875 -55.168   9.300  1.00  0.00           O  
ATOM    955  OP2   C A  31       4.080 -56.369   7.940  1.00  0.00           O1-
ATOM    956  O5'   C A  31       5.712 -54.885   6.819  1.00  0.00           O  
ATOM    957  C5'   C A  31       5.792 -53.440   6.939  1.00  0.00           C  
ATOM    958 1H5'   C A  31       6.797 -53.127   6.584  1.00  0.00           H  
ATOM    959 2H5'   C A  31       5.713 -53.083   7.996  1.00  0.00           H  
ATOM    960  C4'   C A  31       4.747 -52.645   6.106  1.00  0.00           C  
ATOM    961  H4'   C A  31       5.216 -51.726   5.694  1.00  0.00           H  
ATOM    962  O4'   C A  31       4.238 -53.407   4.970  1.00  0.00           O  
ATOM    963  C1'   C A  31       2.860 -53.106   4.782  1.00  0.00           C  
ATOM    964  H1'   C A  31       2.792 -52.716   3.739  1.00  0.00           H  
ATOM    965  N1    C A  31       1.976 -54.303   4.891  1.00  0.00           N  
ATOM    966  C6    C A  31       2.416 -55.423   5.563  1.00  0.00           C  
ATOM    967  H6    C A  31       3.410 -55.350   6.011  1.00  0.00           H  
ATOM    968  C5    C A  31       1.667 -56.536   5.635  1.00  0.00           C  
ATOM    969  H5    C A  31       2.018 -57.434   6.139  1.00  0.00           H  
ATOM    970  C2    C A  31       0.698 -54.293   4.336  1.00  0.00           C  
ATOM    971  O2    C A  31       0.280 -53.273   3.766  1.00  0.00           O  
ATOM    972  N3    C A  31      -0.065 -55.405   4.400  1.00  0.00           N  
ATOM    973  C4    C A  31       0.396 -56.516   4.992  1.00  0.00           C  
ATOM    974  N4    C A  31      -0.350 -57.618   4.915  1.00  0.00           N  
ATOM    975  H41   C A  31      -0.034 -58.518   5.198  1.00  0.00           H  
ATOM    976  H42   C A  31      -1.136 -57.575   4.286  1.00  0.00           H  
ATOM    977  C2'   C A  31       2.484 -51.985   5.739  1.00  0.00           C  
ATOM    978  H2'   C A  31       1.445 -52.076   6.125  1.00  0.00           H  
ATOM    979  O2'   C A  31       2.649 -50.741   5.081  1.00  0.00           O  
ATOM    980 'HO2   C A  31       2.315 -50.042   5.676  1.00  0.00           H  
ATOM    981  C3'   C A  31       3.498 -52.178   6.874  1.00  0.00           C  
ATOM    982  H3'   C A  31       3.194 -53.026   7.531  1.00  0.00           H  
ATOM    983  O3'   C A  31       3.827 -50.999   7.647  1.00  0.00           O  
ATOM    984  P     U A  32       2.763 -50.336   8.606  1.00  0.00           P  
ATOM    985  OP1   U A  32       3.454 -49.516   9.619  1.00  0.00           O  
ATOM    986  OP2   U A  32       1.801 -51.359   9.068  1.00  0.00           O1-
ATOM    987  O5'   U A  32       1.992 -49.391   7.616  1.00  0.00           O  
ATOM    988  C5'   U A  32       2.478 -48.118   7.147  1.00  0.00           C  
ATOM    989 1H5'   U A  32       3.438 -48.260   6.601  1.00  0.00           H  
ATOM    990 2H5'   U A  32       2.671 -47.432   8.006  1.00  0.00           H  
ATOM    991  C4'   U A  32       1.476 -47.424   6.187  1.00  0.00           C  
ATOM    992  H4'   U A  32       1.992 -46.691   5.533  1.00  0.00           H  
ATOM    993  O4'   U A  32       0.837 -48.417   5.323  1.00  0.00           O  
ATOM    994  C1'   U A  32      -0.565 -48.264   5.334  1.00  0.00           C  
ATOM    995  H1'   U A  32      -0.834 -48.158   4.255  1.00  0.00           H  
ATOM    996  N1    U A  32      -1.229 -49.459   5.936  1.00  0.00           N  
ATOM    997  C6    U A  32      -0.934 -49.843   7.227  1.00  0.00           C  
ATOM    998  H6    U A  32      -0.264 -49.192   7.790  1.00  0.00           H  
ATOM    999  C2    U A  32      -2.033 -50.245   5.138  1.00  0.00           C  
ATOM   1000  O2    U A  32      -2.259 -49.999   3.959  1.00  0.00           O  
ATOM   1001  N3    U A  32      -2.561 -51.349   5.752  1.00  0.00           N  
ATOM   1002  H3    U A  32      -3.189 -51.901   5.188  1.00  0.00           H  
ATOM   1003  C4    U A  32      -2.263 -51.822   7.009  1.00  0.00           C  
ATOM   1004  O4    U A  32      -2.729 -52.895   7.380  1.00  0.00           O  
ATOM   1005  C5    U A  32      -1.392 -50.981   7.769  1.00  0.00           C  
ATOM   1006  H5    U A  32      -1.080 -51.300   8.761  1.00  0.00           H  
ATOM   1007  C2'   U A  32      -0.905 -46.953   6.027  1.00  0.00           C  
ATOM   1008  H2'   U A  32      -1.813 -47.045   6.662  1.00  0.00           H  
ATOM   1009  O2'   U A  32      -1.111 -45.931   5.067  1.00  0.00           O  
ATOM   1010 'HO2   U A  32      -1.283 -45.113   5.584  1.00  0.00           H  
ATOM   1011  C3'   U A  32       0.331 -46.689   6.912  1.00  0.00           C  
ATOM   1012  H3'   U A  32       0.210 -47.214   7.886  1.00  0.00           H  
ATOM   1013  O3'   U A  32       0.704 -45.308   7.129  1.00  0.00           O  
ATOM   1014  P     U A  33      -0.262 -44.279   7.816  1.00  0.00           P  
ATOM   1015  OP1   U A  33      -0.499 -44.702   9.215  1.00  0.00           O  
ATOM   1016  OP2   U A  33      -1.453 -44.111   6.958  1.00  0.00           O1-
ATOM   1017  O5'   U A  33       0.567 -42.934   7.792  1.00  0.00           O  
ATOM   1018  C5'   U A  33       1.182 -42.468   6.559  1.00  0.00           C  
ATOM   1019 1H5'   U A  33       0.665 -42.869   5.653  1.00  0.00           H  
ATOM   1020 2H5'   U A  33       2.239 -42.818   6.526  1.00  0.00           H  
ATOM   1021  C4'   U A  33       1.191 -40.928   6.420  1.00  0.00           C  
ATOM   1022  H4'   U A  33       1.578 -40.629   5.422  1.00  0.00           H  
ATOM   1023  O4'   U A  33      -0.161 -40.391   6.537  1.00  0.00           O  
ATOM   1024  C1'   U A  33      -0.124 -39.141   7.202  1.00  0.00           C  
ATOM   1025  H1'   U A  33      -0.555 -38.407   6.481  1.00  0.00           H  
ATOM   1026  N1    U A  33      -0.897 -39.187   8.468  1.00  0.00           N  
ATOM   1027  C6    U A  33      -0.846 -40.305   9.271  1.00  0.00           C  
ATOM   1028  H6    U A  33      -0.273 -41.142   8.873  1.00  0.00           H  
ATOM   1029  C2    U A  33      -1.581 -38.066   8.860  1.00  0.00           C  
ATOM   1030  O2    U A  33      -1.614 -37.035   8.196  1.00  0.00           O  
ATOM   1031  N3    U A  33      -2.226 -38.180  10.057  1.00  0.00           N  
ATOM   1032  H3    U A  33      -2.629 -37.317  10.399  1.00  0.00           H  
ATOM   1033  C4    U A  33      -2.159 -39.220  10.953  1.00  0.00           C  
ATOM   1034  O4    U A  33      -2.669 -39.102  12.065  1.00  0.00           O  
ATOM   1035  C5    U A  33      -1.444 -40.362  10.470  1.00  0.00           C  
ATOM   1036  H5    U A  33      -1.332 -41.228  11.114  1.00  0.00           H  
ATOM   1037  C2'   U A  33       1.333 -38.789   7.455  1.00  0.00           C  
ATOM   1038  H2'   U A  33       1.480 -38.283   8.434  1.00  0.00           H  
ATOM   1039  O2'   U A  33       1.847 -37.963   6.425  1.00  0.00           O  
ATOM   1040 'HO2   U A  33       2.806 -37.896   6.588  1.00  0.00           H  
ATOM   1041  C3'   U A  33       2.001 -40.164   7.471  1.00  0.00           C  
ATOM   1042  H3'   U A  33       1.807 -40.692   8.432  1.00  0.00           H  
ATOM   1043  O3'   U A  33       3.408 -40.170   7.134  1.00  0.00           O  
ATOM   1044  P     C A  34       4.398 -39.553   8.199  1.00  0.00           P  
ATOM   1045  OP1   C A  34       5.712 -40.197   8.064  1.00  0.00           O  
ATOM   1046  OP2   C A  34       3.719 -39.559   9.515  1.00  0.00           O1-
ATOM   1047  O5'   C A  34       4.461 -38.052   7.716  1.00  0.00           O  
ATOM   1048  C5'   C A  34       5.684 -37.274   7.645  1.00  0.00           C  
ATOM   1049 1H5'   C A  34       5.853 -37.001   6.580  1.00  0.00           H  
ATOM   1050 2H5'   C A  34       6.587 -37.848   7.962  1.00  0.00           H  
ATOM   1051  C4'   C A  34       5.656 -35.950   8.456  1.00  0.00           C  
ATOM   1052  H4'   C A  34       6.307 -35.192   7.969  1.00  0.00           H  
ATOM   1053  O4'   C A  34       4.307 -35.390   8.517  1.00  0.00           O  
ATOM   1054  C1'   C A  34       4.092 -34.784   9.779  1.00  0.00           C  
ATOM   1055  H1'   C A  34       3.879 -33.715   9.547  1.00  0.00           H  
ATOM   1056  N1    C A  34       2.945 -35.393  10.493  1.00  0.00           N  
ATOM   1057  C6    C A  34       2.888 -36.763  10.580  1.00  0.00           C  
ATOM   1058  H6    C A  34       3.665 -37.316  10.044  1.00  0.00           H  
ATOM   1059  C5    C A  34       1.895 -37.376  11.234  1.00  0.00           C  
ATOM   1060  H5    C A  34       1.834 -38.460  11.293  1.00  0.00           H  
ATOM   1061  C2    C A  34       1.989 -34.615  11.147  1.00  0.00           C  
ATOM   1062  O2    C A  34       2.096 -33.377  11.141  1.00  0.00           O  
ATOM   1063  N3    C A  34       0.949 -35.220  11.768  1.00  0.00           N  
ATOM   1064  C4    C A  34       0.905 -36.559  11.850  1.00  0.00           C  
ATOM   1065  N4    C A  34      -0.089 -37.129  12.521  1.00  0.00           N  
ATOM   1066  H41   C A  34      -0.090 -38.120  12.651  1.00  0.00           H  
ATOM   1067  H42   C A  34      -0.768 -36.563  12.986  1.00  0.00           H  
ATOM   1068  C2'   C A  34       5.386 -34.863  10.575  1.00  0.00           C  
ATOM   1069  H2'   C A  34       5.204 -35.063  11.654  1.00  0.00           H  
ATOM   1070  O2'   C A  34       6.107 -33.655  10.435  1.00  0.00           O  
ATOM   1071 'HO2   C A  34       7.047 -33.852  10.566  1.00  0.00           H  
ATOM   1072  C3'   C A  34       6.113 -36.050   9.924  1.00  0.00           C  
ATOM   1073  H3'   C A  34       5.713 -37.016  10.309  1.00  0.00           H  
ATOM   1074  O3'   C A  34       7.557 -36.021  10.002  1.00  0.00           O  
ATOM   1075  P     U A  35       8.283 -36.178  11.395  1.00  0.00           P  
ATOM   1076  OP1   U A  35       9.209 -37.316  11.369  1.00  0.00           O  
ATOM   1077  OP2   U A  35       7.272 -36.136  12.476  1.00  0.00           O1-
ATOM   1078  O5'   U A  35       9.121 -34.842  11.447  1.00  0.00           O  
ATOM   1079  C5'   U A  35      10.430 -34.827  12.101  1.00  0.00           C  
ATOM   1080 1H5'   U A  35      11.210 -35.115  11.361  1.00  0.00           H  
ATOM   1081 2H5'   U A  35      10.496 -35.585  12.919  1.00  0.00           H  
ATOM   1082  C4'   U A  35      10.851 -33.463  12.733  1.00  0.00           C  
ATOM   1083  H4'   U A  35      11.762 -33.070  12.234  1.00  0.00           H  
ATOM   1084  O4'   U A  35       9.797 -32.448  12.566  1.00  0.00           O  
ATOM   1085  C1'   U A  35       9.584 -31.789  13.809  1.00  0.00           C  
ATOM   1086  H1'   U A  35       9.497 -30.700  13.587  1.00  0.00           H  
ATOM   1087  N1    U A  35       8.354 -32.294  14.504  1.00  0.00           N  
ATOM   1088  C6    U A  35       7.743 -33.470  14.130  1.00  0.00           C  
ATOM   1089  H6    U A  35       8.199 -33.995  13.299  1.00  0.00           H  
ATOM   1090  C2    U A  35       7.846 -31.545  15.538  1.00  0.00           C  
ATOM   1091  O2    U A  35       8.349 -30.485  15.887  1.00  0.00           O  
ATOM   1092  N3    U A  35       6.734 -32.069  16.147  1.00  0.00           N  
ATOM   1093  H3    U A  35       6.293 -31.448  16.811  1.00  0.00           H  
ATOM   1094  C4    U A  35       6.017 -33.173  15.743  1.00  0.00           C  
ATOM   1095  O4    U A  35       4.936 -33.436  16.254  1.00  0.00           O  
ATOM   1096  C5    U A  35       6.627 -33.931  14.704  1.00  0.00           C  
ATOM   1097  H5    U A  35       6.133 -34.827  14.336  1.00  0.00           H  
ATOM   1098  C2'   U A  35      10.831 -32.035  14.633  1.00  0.00           C  
ATOM   1099  H2'   U A  35      10.637 -31.918  15.722  1.00  0.00           H  
ATOM   1100  O2'   U A  35      11.884 -31.168  14.229  1.00  0.00           O  
ATOM   1101 'HO2   U A  35      12.685 -31.467  14.712  1.00  0.00           H  
ATOM   1102  C3'   U A  35      11.114 -33.496  14.268  1.00  0.00           C  
ATOM   1103  H3'   U A  35      10.341 -34.152  14.722  1.00  0.00           H  
ATOM   1104  O3'   U A  35      12.429 -34.018  14.562  1.00  0.00           O  
ATOM   1105  P     A A  36      13.274 -33.653  15.847  1.00  0.00           P  
ATOM   1106  OP1   A A  36      13.844 -32.302  15.632  1.00  0.00           O  
ATOM   1107  OP2   A A  36      14.232 -34.746  16.128  1.00  0.00           O1-
ATOM   1108  O5'   A A  36      12.213 -33.587  17.023  1.00  0.00           O  
ATOM   1109  C5'   A A  36      12.534 -32.940  18.287  1.00  0.00           C  
ATOM   1110 1H5'   A A  36      13.570 -32.520  18.314  1.00  0.00           H  
ATOM   1111 2H5'   A A  36      12.482 -33.703  19.093  1.00  0.00           H  
ATOM   1112  C4'   A A  36      11.564 -31.796  18.663  1.00  0.00           C  
ATOM   1113  H4'   A A  36      11.726 -30.930  17.983  1.00  0.00           H  
ATOM   1114  O4'   A A  36      10.166 -32.198  18.516  1.00  0.00           O  
ATOM   1115  C1'   A A  36       9.368 -31.446  19.433  1.00  0.00           C  
ATOM   1116  H1'   A A  36       8.645 -30.844  18.834  1.00  0.00           H  
ATOM   1117  N9    A A  36       8.662 -32.342  20.358  1.00  0.00           N  
ATOM   1118  C5    A A  36       7.404 -33.158  21.962  1.00  0.00           C  
ATOM   1119  N7    A A  36       8.110 -34.241  21.444  1.00  0.00           N  
ATOM   1120  C8    A A  36       8.828 -33.702  20.485  1.00  0.00           C  
ATOM   1121  H8    A A  36       9.513 -34.241  19.825  1.00  0.00           H  
ATOM   1122  N1    A A  36       5.999 -31.818  23.325  1.00  0.00           N  
ATOM   1123  C2    A A  36       6.422 -30.777  22.603  1.00  0.00           C  
ATOM   1124  H2    A A  36       6.014 -29.801  22.890  1.00  0.00           H  
ATOM   1125  N3    A A  36       7.282 -30.758  21.586  1.00  0.00           N  
ATOM   1126  C4    A A  36       7.740 -31.986  21.310  1.00  0.00           C  
ATOM   1127  C6    A A  36       6.467 -33.045  23.011  1.00  0.00           C  
ATOM   1128  N6    A A  36       6.002 -34.077  23.732  1.00  0.00           N  
ATOM   1129  H61   A A  36       6.108 -35.005  23.386  1.00  0.00           H  
ATOM   1130  H62   A A  36       5.310 -33.868  24.418  1.00  0.00           H  
ATOM   1131  C2'   A A  36      10.308 -30.520  20.189  1.00  0.00           C  
ATOM   1132  H2'   A A  36       9.994 -30.338  21.240  1.00  0.00           H  
ATOM   1133  O2'   A A  36      10.460 -29.283  19.525  1.00  0.00           O  
ATOM   1134 'HO2   A A  36      11.338 -28.978  19.782  1.00  0.00           H  
ATOM   1135  C3'   A A  36      11.606 -31.305  20.127  1.00  0.00           C  
ATOM   1136  H3'   A A  36      11.545 -32.221  20.760  1.00  0.00           H  
ATOM   1137  O3'   A A  36      12.780 -30.501  20.393  1.00  0.00           O  
ATOM   1138  P     U A  37      13.387 -30.547  21.858  1.00  0.00           P  
ATOM   1139  OP1   U A  37      14.585 -29.682  21.885  1.00  0.00           O  
ATOM   1140  OP2   U A  37      13.536 -31.962  22.259  1.00  0.00           O1-
ATOM   1141  O5'   U A  37      12.246 -29.900  22.755  1.00  0.00           O  
ATOM   1142  C5'   U A  37      12.158 -28.456  22.868  1.00  0.00           C  
ATOM   1143 1H5'   U A  37      11.993 -28.008  21.861  1.00  0.00           H  
ATOM   1144 2H5'   U A  37      13.106 -28.036  23.282  1.00  0.00           H  
ATOM   1145  C4'   U A  37      11.003 -27.964  23.776  1.00  0.00           C  
ATOM   1146  H4'   U A  37      10.794 -26.893  23.572  1.00  0.00           H  
ATOM   1147  O4'   U A  37       9.770 -28.697  23.511  1.00  0.00           O  
ATOM   1148  C1'   U A  37       9.000 -28.776  24.698  1.00  0.00           C  
ATOM   1149  H1'   U A  37       8.045 -28.246  24.475  1.00  0.00           H  
ATOM   1150  N1    U A  37       8.748 -30.184  25.104  1.00  0.00           N  
ATOM   1151  C6    U A  37       9.684 -31.157  24.837  1.00  0.00           C  
ATOM   1152  H6    U A  37      10.538 -30.831  24.233  1.00  0.00           H  
ATOM   1153  C2    U A  37       7.633 -30.459  25.865  1.00  0.00           C  
ATOM   1154  O2    U A  37       6.826 -29.601  26.208  1.00  0.00           O  
ATOM   1155  N3    U A  37       7.509 -31.765  26.257  1.00  0.00           N  
ATOM   1156  H3    U A  37       6.633 -31.996  26.702  1.00  0.00           H  
ATOM   1157  C4    U A  37       8.422 -32.777  26.076  1.00  0.00           C  
ATOM   1158  O4    U A  37       8.236 -33.872  26.601  1.00  0.00           O  
ATOM   1159  C5    U A  37       9.565 -32.415  25.289  1.00  0.00           C  
ATOM   1160  H5    U A  37      10.334 -33.161  25.106  1.00  0.00           H  
ATOM   1161  C2'   U A  37       9.754 -28.027  25.784  1.00  0.00           C  
ATOM   1162  H2'   U A  37       9.674 -28.539  26.761  1.00  0.00           H  
ATOM   1163  O2'   U A  37       9.283 -26.699  25.918  1.00  0.00           O  
ATOM   1164 'HO2   U A  37       9.721 -26.352  26.711  1.00  0.00           H  
ATOM   1165  C3'   U A  37      11.203 -28.087  25.293  1.00  0.00           C  
ATOM   1166  H3'   U A  37      11.638 -29.099  25.458  1.00  0.00           H  
ATOM   1167  O3'   U A  37      12.067 -27.032  25.789  1.00  0.00           O  
ATOM   1168  P     A A  38      12.680 -27.165  27.242  1.00  0.00           P  
ATOM   1169  OP1   A A  38      13.623 -26.046  27.457  1.00  0.00           O  
ATOM   1170  OP2   A A  38      13.169 -28.543  27.446  1.00  0.00           O1-
ATOM   1171  O5'   A A  38      11.414 -26.964  28.172  1.00  0.00           O  
ATOM   1172  C5'   A A  38      11.086 -25.661  28.703  1.00  0.00           C  
ATOM   1173 1H5'   A A  38      10.924 -24.937  27.872  1.00  0.00           H  
ATOM   1174 2H5'   A A  38      11.922 -25.276  29.335  1.00  0.00           H  
ATOM   1175  C4'   A A  38       9.812 -25.684  29.575  1.00  0.00           C  
ATOM   1176  H4'   A A  38       9.446 -24.647  29.738  1.00  0.00           H  
ATOM   1177  O4'   A A  38       8.734 -26.432  28.932  1.00  0.00           O  
ATOM   1178  C1'   A A  38       7.990 -27.118  29.933  1.00  0.00           C  
ATOM   1179  H1'   A A  38       6.920 -26.837  29.796  1.00  0.00           H  
ATOM   1180  N9    A A  38       8.141 -28.579  29.796  1.00  0.00           N  
ATOM   1181  C5    A A  38       7.820 -30.756  29.837  1.00  0.00           C  
ATOM   1182  N7    A A  38       9.007 -30.559  29.150  1.00  0.00           N  
ATOM   1183  C8    A A  38       9.159 -29.255  29.162  1.00  0.00           C  
ATOM   1184  H8    A A  38      10.003 -28.720  28.724  1.00  0.00           H  
ATOM   1185  N1    A A  38       5.993 -31.792  30.931  1.00  0.00           N  
ATOM   1186  C2    A A  38       5.634 -30.559  31.314  1.00  0.00           C  
ATOM   1187  H2    A A  38       4.719 -30.495  31.914  1.00  0.00           H  
ATOM   1188  N3    A A  38       6.166 -29.383  30.971  1.00  0.00           N  
ATOM   1189  C4    A A  38       7.287 -29.551  30.258  1.00  0.00           C  
ATOM   1190  C6    A A  38       7.098 -31.925  30.158  1.00  0.00           C  
ATOM   1191  N6    A A  38       7.428 -33.143  29.687  1.00  0.00           N  
ATOM   1192  H61   A A  38       8.103 -33.232  28.956  1.00  0.00           H  
ATOM   1193  H62   A A  38       6.756 -33.890  29.760  1.00  0.00           H  
ATOM   1194  C2'   A A  38       8.473 -26.606  31.275  1.00  0.00           C  
ATOM   1195  H2'   A A  38       8.361 -27.365  32.078  1.00  0.00           H  
ATOM   1196  O2'   A A  38       7.768 -25.422  31.621  1.00  0.00           O  
ATOM   1197 'HO2   A A  38       8.233 -25.037  32.398  1.00  0.00           H  
ATOM   1198  C3'   A A  38       9.953 -26.328  30.964  1.00  0.00           C  
ATOM   1199  H3'   A A  38      10.513 -27.279  30.830  1.00  0.00           H  
ATOM   1200  O3'   A A  38      10.677 -25.443  31.840  1.00  0.00           O  
ATOM   1201  P     U A  39      10.508 -25.385  33.400  1.00  0.00           P  
ATOM   1202  OP1   U A  39       9.269 -24.608  33.652  1.00  0.00           O  
ATOM   1203  OP2   U A  39      11.754 -24.876  34.006  1.00  0.00           O1-
ATOM   1204  O5'   U A  39      10.268 -26.904  33.814  1.00  0.00           O  
ATOM   1205  C5'   U A  39       9.266 -27.170  34.835  1.00  0.00           C  
ATOM   1206 1H5'   U A  39       8.313 -26.633  34.608  1.00  0.00           H  
ATOM   1207 2H5'   U A  39       9.630 -26.815  35.827  1.00  0.00           H  
ATOM   1208  C4'   U A  39       8.877 -28.657  34.985  1.00  0.00           C  
ATOM   1209  H4'   U A  39       7.918 -28.729  35.542  1.00  0.00           H  
ATOM   1210  O4'   U A  39       8.680 -29.326  33.708  1.00  0.00           O  
ATOM   1211  C1'   U A  39       8.739 -30.718  33.932  1.00  0.00           C  
ATOM   1212  H1'   U A  39       7.670 -31.043  33.923  1.00  0.00           H  
ATOM   1213  N1    U A  39       9.507 -31.433  32.889  1.00  0.00           N  
ATOM   1214  C6    U A  39      10.536 -30.831  32.205  1.00  0.00           C  
ATOM   1215  H6    U A  39      10.680 -29.767  32.430  1.00  0.00           H  
ATOM   1216  C2    U A  39       9.211 -32.759  32.706  1.00  0.00           C  
ATOM   1217  O2    U A  39       8.349 -33.337  33.356  1.00  0.00           O  
ATOM   1218  N3    U A  39       9.963 -33.403  31.765  1.00  0.00           N  
ATOM   1219  H3    U A  39       9.701 -34.360  31.585  1.00  0.00           H  
ATOM   1220  C4    U A  39      10.978 -32.866  31.005  1.00  0.00           C  
ATOM   1221  O4    U A  39      11.555 -33.568  30.179  1.00  0.00           O  
ATOM   1222  C5    U A  39      11.270 -31.487  31.290  1.00  0.00           C  
ATOM   1223  H5    U A  39      12.049 -30.993  30.715  1.00  0.00           H  
ATOM   1224  C2'   U A  39       9.321 -30.951  35.327  1.00  0.00           C  
ATOM   1225  H2'   U A  39      10.161 -31.677  35.320  1.00  0.00           H  
ATOM   1226  O2'   U A  39       8.306 -31.410  36.200  1.00  0.00           O  
ATOM   1227 'HO2   U A  39       8.713 -31.560  37.074  1.00  0.00           H  
ATOM   1228  C3'   U A  39       9.854 -29.566  35.715  1.00  0.00           C  
ATOM   1229  H3'   U A  39      10.840 -29.370  35.235  1.00  0.00           H  
ATOM   1230  O3'   U A  39       9.866 -29.272  37.134  1.00  0.00           O  
ATOM   1231  P     U A  40      11.027 -29.904  38.000  1.00  0.00           P  
ATOM   1232  OP1   U A  40      11.167 -29.127  39.249  1.00  0.00           O  
ATOM   1233  OP2   U A  40      12.217 -30.103  37.145  1.00  0.00           O1-
ATOM   1234  O5'   U A  40      10.429 -31.328  38.321  1.00  0.00           O  
ATOM   1235  C5'   U A  40       9.609 -31.579  39.480  1.00  0.00           C  
ATOM   1236 1H5'   U A  40       8.707 -30.926  39.457  1.00  0.00           H  
ATOM   1237 2H5'   U A  40      10.178 -31.356  40.414  1.00  0.00           H  
ATOM   1238  C4'   U A  40       9.137 -33.048  39.554  1.00  0.00           C  
ATOM   1239  H4'   U A  40       8.290 -33.147  40.266  1.00  0.00           H  
ATOM   1240  O4'   U A  40       8.666 -33.514  38.249  1.00  0.00           O  
ATOM   1241  C1'   U A  40       9.038 -34.870  38.064  1.00  0.00           C  
ATOM   1242  H1'   U A  40       8.084 -35.421  37.887  1.00  0.00           H  
ATOM   1243  N1    U A  40       9.961 -35.028  36.902  1.00  0.00           N  
ATOM   1244  C6    U A  40      10.909 -34.069  36.615  1.00  0.00           C  
ATOM   1245  H6    U A  40      10.956 -33.234  37.312  1.00  0.00           H  
ATOM   1246  C2    U A  40       9.894 -36.182  36.162  1.00  0.00           C  
ATOM   1247  O2    U A  40       9.134 -37.104  36.428  1.00  0.00           O  
ATOM   1248  N3    U A  40      10.714 -36.215  35.070  1.00  0.00           N  
ATOM   1249  H3    U A  40      10.711 -37.089  34.557  1.00  0.00           H  
ATOM   1250  C4    U A  40      11.604 -35.256  34.654  1.00  0.00           C  
ATOM   1251  O4    U A  40      12.199 -35.393  33.586  1.00  0.00           O  
ATOM   1252  C5    U A  40      11.706 -34.132  35.536  1.00  0.00           C  
ATOM   1253  H5    U A  40      12.394 -33.327  35.291  1.00  0.00           H  
ATOM   1254  C2'   U A  40       9.640 -35.357  39.369  1.00  0.00           C  
ATOM   1255  H2'   U A  40      10.447 -36.102  39.206  1.00  0.00           H  
ATOM   1256  O2'   U A  40       8.639 -35.902  40.211  1.00  0.00           O  
ATOM   1257 'HO2   U A  40       9.058 -35.900  41.082  1.00  0.00           H  
ATOM   1258  C3'   U A  40      10.201 -34.075  39.975  1.00  0.00           C  
ATOM   1259  H3'   U A  40      11.147 -33.771  39.470  1.00  0.00           H  
ATOM   1260  O3'   U A  40      10.323 -34.104  41.418  1.00  0.00           O  
ATOM   1261  P     G A  41      11.684 -34.554  42.087  1.00  0.00           P  
ATOM   1262  OP1   G A  41      11.448 -34.644  43.546  1.00  0.00           O  
ATOM   1263  OP2   G A  41      12.769 -33.673  41.612  1.00  0.00           O1-
ATOM   1264  O5'   G A  41      11.899 -36.009  41.493  1.00  0.00           O  
ATOM   1265  C5'   G A  41      11.368 -37.151  42.215  1.00  0.00           C  
ATOM   1266 1H5'   G A  41      10.287 -37.004  42.438  1.00  0.00           H  
ATOM   1267 2H5'   G A  41      11.903 -37.272  43.187  1.00  0.00           H  
ATOM   1268  C4'   G A  41      11.499 -38.484  41.445  1.00  0.00           C  
ATOM   1269  H4'   G A  41      10.807 -39.241  41.872  1.00  0.00           H  
ATOM   1270  O4'   G A  41      11.144 -38.330  40.044  1.00  0.00           O  
ATOM   1271  C1'   G A  41      11.863 -39.269  39.271  1.00  0.00           C  
ATOM   1272  H1'   G A  41      11.105 -39.988  38.886  1.00  0.00           H  
ATOM   1273  N9    G A  41      12.543 -38.639  38.130  1.00  0.00           N  
ATOM   1274  C4    G A  41      12.896 -39.279  36.973  1.00  0.00           C  
ATOM   1275  N2    G A  41      13.142 -42.200  35.164  1.00  0.00           N  
ATOM   1276  H21   G A  41      12.740 -42.830  35.817  1.00  0.00           H  
ATOM   1277  H22   G A  41      13.691 -42.562  34.404  1.00  0.00           H  
ATOM   1278  N3    G A  41      12.691 -40.578  36.700  1.00  0.00           N  
ATOM   1279  C2    G A  41      13.206 -40.943  35.542  1.00  0.00           C  
ATOM   1280  N1    G A  41      13.817 -40.073  34.682  1.00  0.00           N  
ATOM   1281  H1    G A  41      14.201 -40.443  33.828  1.00  0.00           H  
ATOM   1282  C6    G A  41      14.003 -38.714  34.906  1.00  0.00           C  
ATOM   1283  O6    G A  41      14.569 -38.009  34.061  1.00  0.00           O  
ATOM   1284  C5    G A  41      13.503 -38.322  36.184  1.00  0.00           C  
ATOM   1285  N7    G A  41      13.545 -37.094  36.842  1.00  0.00           N  
ATOM   1286  C8    G A  41      12.968 -37.334  38.005  1.00  0.00           C  
ATOM   1287  H8    G A  41      12.810 -36.611  38.813  1.00  0.00           H  
ATOM   1288  C2'   G A  41      12.831 -40.008  40.181  1.00  0.00           C  
ATOM   1289  H2'   G A  41      13.846 -40.083  39.737  1.00  0.00           H  
ATOM   1290  O2'   G A  41      12.357 -41.310  40.466  1.00  0.00           O  
ATOM   1291 'HO2   G A  41      13.053 -41.711  41.012  1.00  0.00           H  
ATOM   1292  C3'   G A  41      12.888 -39.123  41.435  1.00  0.00           C  
ATOM   1293  H3'   G A  41      13.607 -38.283  41.291  1.00  0.00           H  
ATOM   1294  O3'   G A  41      13.108 -39.821  42.684  1.00  0.00           O  
ATOM   1295  P     A A  42      14.555 -40.241  43.144  1.00  0.00           P  
ATOM   1296  OP1   A A  42      14.442 -40.935  44.447  1.00  0.00           O  
ATOM   1297  OP2   A A  42      15.460 -39.080  43.049  1.00  0.00           O1-
ATOM   1298  O5'   A A  42      14.971 -41.287  42.031  1.00  0.00           O  
ATOM   1299  C5'   A A  42      14.957 -42.710  42.288  1.00  0.00           C  
ATOM   1300 1H5'   A A  42      13.920 -43.045  42.514  1.00  0.00           H  
ATOM   1301 2H5'   A A  42      15.597 -42.954  43.169  1.00  0.00           H  
ATOM   1302  C4'   A A  42      15.478 -43.529  41.087  1.00  0.00           C  
ATOM   1303  H4'   A A  42      15.186 -44.597  41.175  1.00  0.00           H  
ATOM   1304  O4'   A A  42      14.929 -43.020  39.832  1.00  0.00           O  
ATOM   1305  C1'   A A  42      15.933 -43.041  38.833  1.00  0.00           C  
ATOM   1306  H1'   A A  42      15.520 -43.648  37.993  1.00  0.00           H  
ATOM   1307  N9    A A  42      16.249 -41.693  38.356  1.00  0.00           N  
ATOM   1308  C5    A A  42      16.779 -39.987  37.083  1.00  0.00           C  
ATOM   1309  N7    A A  42      16.643 -39.478  38.362  1.00  0.00           N  
ATOM   1310  C8    A A  42      16.338 -40.529  39.089  1.00  0.00           C  
ATOM   1311  H8    A A  42      16.153 -40.515  40.166  1.00  0.00           H  
ATOM   1312  N1    A A  42      17.168 -40.158  34.751  1.00  0.00           N  
ATOM   1313  C2    A A  42      16.950 -41.469  34.890  1.00  0.00           C  
ATOM   1314  H2    A A  42      17.012 -42.060  33.970  1.00  0.00           H  
ATOM   1315  N3    A A  42      16.603 -42.151  35.985  1.00  0.00           N  
ATOM   1316  C4    A A  42      16.551 -41.348  37.062  1.00  0.00           C  
ATOM   1317  C6    A A  42      17.084 -39.374  35.851  1.00  0.00           C  
ATOM   1318  N6    A A  42      17.201 -38.044  35.704  1.00  0.00           N  
ATOM   1319  H61   A A  42      16.871 -37.477  36.459  1.00  0.00           H  
ATOM   1320  H62   A A  42      17.064 -37.708  34.777  1.00  0.00           H  
ATOM   1321  C2'   A A  42      17.152 -43.733  39.398  1.00  0.00           C  
ATOM   1322  H2'   A A  42      18.102 -43.280  39.040  1.00  0.00           H  
ATOM   1323  O2'   A A  42      17.128 -45.110  39.069  1.00  0.00           O  
ATOM   1324 'HO2   A A  42      17.939 -45.505  39.437  1.00  0.00           H  
ATOM   1325  C3'   A A  42      17.001 -43.490  40.899  1.00  0.00           C  
ATOM   1326  H3'   A A  42      17.309 -42.451  41.162  1.00  0.00           H  
ATOM   1327  O3'   A A  42      17.637 -44.471  41.754  1.00  0.00           O  
ATOM   1328  P     A A  43      19.210 -44.433  41.900  1.00  0.00           P  
ATOM   1329  OP1   A A  43      19.593 -45.234  43.083  1.00  0.00           O  
ATOM   1330  OP2   A A  43      19.671 -43.034  41.821  1.00  0.00           O1-
ATOM   1331  O5'   A A  43      19.674 -45.180  40.581  1.00  0.00           O  
ATOM   1332  C5'   A A  43      19.935 -46.600  40.583  1.00  0.00           C  
ATOM   1333 1H5'   A A  43      19.015 -47.157  40.874  1.00  0.00           H  
ATOM   1334 2H5'   A A  43      20.738 -46.845  41.318  1.00  0.00           H  
ATOM   1335  C4'   A A  43      20.391 -47.124  39.203  1.00  0.00           C  
ATOM   1336  H4'   A A  43      20.320 -48.233  39.176  1.00  0.00           H  
ATOM   1337  O4'   A A  43      19.550 -46.607  38.124  1.00  0.00           O  
ATOM   1338  C1'   A A  43      20.362 -46.362  36.981  1.00  0.00           C  
ATOM   1339  H1'   A A  43      19.886 -46.888  36.122  1.00  0.00           H  
ATOM   1340  N9    A A  43      20.460 -44.923  36.699  1.00  0.00           N  
ATOM   1341  C5    A A  43      20.777 -42.970  35.742  1.00  0.00           C  
ATOM   1342  N7    A A  43      20.421 -42.699  37.050  1.00  0.00           N  
ATOM   1343  C8    A A  43      20.256 -43.886  37.580  1.00  0.00           C  
ATOM   1344  H8    A A  43      19.980 -44.075  38.618  1.00  0.00           H  
ATOM   1345  N1    A A  43      21.521 -42.709  33.512  1.00  0.00           N  
ATOM   1346  C2    A A  43      21.488 -44.042  33.430  1.00  0.00           C  
ATOM   1347  H2    A A  43      21.780 -44.461  32.462  1.00  0.00           H  
ATOM   1348  N3    A A  43      21.138 -44.940  34.353  1.00  0.00           N  
ATOM   1349  C4    A A  43      20.812 -44.334  35.509  1.00  0.00           C  
ATOM   1350  C6    A A  43      21.138 -42.127  34.673  1.00  0.00           C  
ATOM   1351  N6    A A  43      21.111 -40.786  34.763  1.00  0.00           N  
ATOM   1352  H61   A A  43      20.797 -40.359  35.608  1.00  0.00           H  
ATOM   1353  H62   A A  43      21.154 -40.230  33.923  1.00  0.00           H  
ATOM   1354  C2'   A A  43      21.721 -46.966  37.261  1.00  0.00           C  
ATOM   1355  H2'   A A  43      22.539 -46.427  36.733  1.00  0.00           H  
ATOM   1356  O2'   A A  43      21.736 -48.339  36.900  1.00  0.00           O  
ATOM   1357 'HO2   A A  43      22.581 -48.700  37.256  1.00  0.00           H  
ATOM   1358  C3'   A A  43      21.824 -46.761  38.782  1.00  0.00           C  
ATOM   1359  H3'   A A  43      21.975 -45.686  39.024  1.00  0.00           H  
ATOM   1360  O3'   A A  43      22.769 -47.575  39.504  1.00  0.00           O  
ATOM   1361  P     A A  44      24.223 -47.878  38.987  1.00  0.00           P  
ATOM   1362  OP1   A A  44      24.077 -48.955  37.974  1.00  0.00           O  
ATOM   1363  OP2   A A  44      25.110 -48.153  40.135  1.00  0.00           O1-
ATOM   1364  O5'   A A  44      24.655 -46.526  38.255  1.00  0.00           O  
ATOM   1365  C5'   A A  44      25.520 -46.655  37.095  1.00  0.00           C  
ATOM   1366 1H5'   A A  44      25.125 -47.431  36.395  1.00  0.00           H  
ATOM   1367 2H5'   A A  44      26.539 -46.981  37.417  1.00  0.00           H  
ATOM   1368  C4'   A A  44      25.695 -45.386  36.220  1.00  0.00           C  
ATOM   1369  H4'   A A  44      25.866 -45.722  35.173  1.00  0.00           H  
ATOM   1370  O4'   A A  44      24.548 -44.480  36.190  1.00  0.00           O  
ATOM   1371  C1'   A A  44      24.998 -43.286  35.575  1.00  0.00           C  
ATOM   1372  H1'   A A  44      24.668 -43.381  34.515  1.00  0.00           H  
ATOM   1373  N9    A A  44      24.413 -42.065  36.123  1.00  0.00           N  
ATOM   1374  C5    A A  44      23.837 -39.954  36.310  1.00  0.00           C  
ATOM   1375  N7    A A  44      23.319 -40.595  37.427  1.00  0.00           N  
ATOM   1376  C8    A A  44      23.692 -41.851  37.274  1.00  0.00           C  
ATOM   1377  H8    A A  44      23.458 -42.674  37.957  1.00  0.00           H  
ATOM   1378  N1    A A  44      24.382 -38.318  34.681  1.00  0.00           N  
ATOM   1379  C2    A A  44      25.082 -39.271  34.064  1.00  0.00           C  
ATOM   1380  H2    A A  44      25.585 -38.966  33.137  1.00  0.00           H  
ATOM   1381  N3    A A  44      25.146 -40.573  34.351  1.00  0.00           N  
ATOM   1382  C4    A A  44      24.522 -40.844  35.511  1.00  0.00           C  
ATOM   1383  C6    A A  44      23.739 -38.628  35.832  1.00  0.00           C  
ATOM   1384  N6    A A  44      23.022 -37.657  36.425  1.00  0.00           N  
ATOM   1385  H61   A A  44      22.664 -37.783  37.345  1.00  0.00           H  
ATOM   1386  H62   A A  44      22.986 -36.758  35.983  1.00  0.00           H  
ATOM   1387  C2'   A A  44      26.520 -43.258  35.626  1.00  0.00           C  
ATOM   1388  H2'   A A  44      26.924 -42.329  36.084  1.00  0.00           H  
ATOM   1389  O2'   A A  44      27.036 -43.406  34.314  1.00  0.00           O  
ATOM   1390 'HO2   A A  44      28.004 -43.307  34.381  1.00  0.00           H  
ATOM   1391  C3'   A A  44      26.855 -44.449  36.529  1.00  0.00           C  
ATOM   1392  H3'   A A  44      26.725 -44.182  37.605  1.00  0.00           H  
ATOM   1393  O3'   A A  44      28.129 -45.084  36.265  1.00  0.00           O  
ATOM   1394  P     G A  45      29.424 -44.412  36.882  1.00  0.00           P  
ATOM   1395  OP1   G A  45      30.536 -45.384  36.818  1.00  0.00           O  
ATOM   1396  OP2   G A  45      29.085 -43.810  38.186  1.00  0.00           O1-
ATOM   1397  O5'   G A  45      29.689 -43.232  35.857  1.00  0.00           O  
ATOM   1398  C5'   G A  45      30.589 -43.427  34.741  1.00  0.00           C  
ATOM   1399 1H5'   G A  45      30.273 -44.313  34.143  1.00  0.00           H  
ATOM   1400 2H5'   G A  45      31.626 -43.616  35.109  1.00  0.00           H  
ATOM   1401  C4'   G A  45      30.641 -42.212  33.789  1.00  0.00           C  
ATOM   1402  H4'   G A  45      31.008 -42.524  32.788  1.00  0.00           H  
ATOM   1403  O4'   G A  45      29.314 -41.632  33.601  1.00  0.00           O  
ATOM   1404  C1'   G A  45      29.428 -40.216  33.514  1.00  0.00           C  
ATOM   1405  H1'   G A  45      28.963 -39.916  32.546  1.00  0.00           H  
ATOM   1406  N9    G A  45      28.717 -39.547  34.621  1.00  0.00           N  
ATOM   1407  C4    G A  45      28.209 -38.271  34.613  1.00  0.00           C  
ATOM   1408  N2    G A  45      27.792 -35.225  33.039  1.00  0.00           N  
ATOM   1409  H21   G A  45      28.209 -35.391  32.153  1.00  0.00           H  
ATOM   1410  H22   G A  45      27.408 -34.328  33.265  1.00  0.00           H  
ATOM   1411  N3    G A  45      28.285 -37.396  33.598  1.00  0.00           N  
ATOM   1412  C2    G A  45      27.731 -36.227  33.890  1.00  0.00           C  
ATOM   1413  N1    G A  45      27.063 -35.979  35.060  1.00  0.00           N  
ATOM   1414  H1    G A  45      26.683 -35.059  35.201  1.00  0.00           H  
ATOM   1415  C6    G A  45      26.927 -36.877  36.112  1.00  0.00           C  
ATOM   1416  O6    G A  45      26.312 -36.590  37.144  1.00  0.00           O  
ATOM   1417  C5    G A  45      27.602 -38.103  35.843  1.00  0.00           C  
ATOM   1418  N7    G A  45      27.766 -39.236  36.636  1.00  0.00           N  
ATOM   1419  C8    G A  45      28.437 -40.068  35.867  1.00  0.00           C  
ATOM   1420  H8    G A  45      28.753 -41.078  36.144  1.00  0.00           H  
ATOM   1421  C2'   G A  45      30.903 -39.874  33.482  1.00  0.00           C  
ATOM   1422  H2'   G A  45      31.127 -38.906  33.978  1.00  0.00           H  
ATOM   1423  O2'   G A  45      31.381 -39.845  32.151  1.00  0.00           O  
ATOM   1424 'HO2   G A  45      32.339 -39.917  32.251  1.00  0.00           H  
ATOM   1425  C3'   G A  45      31.528 -41.041  34.243  1.00  0.00           C  
ATOM   1426  H3'   G A  45      31.373 -40.938  35.342  1.00  0.00           H  
ATOM   1427  O3'   G A  45      32.907 -41.305  33.892  1.00  0.00           O  
ATOM   1428  P     C A  46      34.091 -40.660  34.713  1.00  0.00           P  
ATOM   1429  OP1   C A  46      35.355 -41.003  34.024  1.00  0.00           O  
ATOM   1430  OP2   C A  46      33.947 -41.025  36.135  1.00  0.00           O1-
ATOM   1431  O5'   C A  46      33.810 -39.110  34.565  1.00  0.00           O  
ATOM   1432  C5'   C A  46      34.440 -38.335  33.515  1.00  0.00           C  
ATOM   1433 1H5'   C A  46      34.207 -38.774  32.519  1.00  0.00           H  
ATOM   1434 2H5'   C A  46      35.548 -38.342  33.643  1.00  0.00           H  
ATOM   1435  C4'   C A  46      33.978 -36.860  33.496  1.00  0.00           C  
ATOM   1436  H4'   C A  46      34.283 -36.368  32.548  1.00  0.00           H  
ATOM   1437  O4'   C A  46      32.527 -36.770  33.581  1.00  0.00           O  
ATOM   1438  C1'   C A  46      32.164 -35.635  34.348  1.00  0.00           C  
ATOM   1439  H1'   C A  46      31.575 -34.997  33.649  1.00  0.00           H  
ATOM   1440  N1    C A  46      31.332 -35.974  35.530  1.00  0.00           N  
ATOM   1441  C6    C A  46      31.506 -37.180  36.167  1.00  0.00           C  
ATOM   1442  H6    C A  46      32.243 -37.855  35.720  1.00  0.00           H  
ATOM   1443  C5    C A  46      30.767 -37.510  37.235  1.00  0.00           C  
ATOM   1444  H5    C A  46      30.851 -38.480  37.721  1.00  0.00           H  
ATOM   1445  C2    C A  46      30.445 -35.037  36.053  1.00  0.00           C  
ATOM   1446  O2    C A  46      30.341 -33.930  35.507  1.00  0.00           O  
ATOM   1447  N3    C A  46      29.701 -35.341  37.138  1.00  0.00           N  
ATOM   1448  C4    C A  46      29.822 -36.551  37.706  1.00  0.00           C  
ATOM   1449  N4    C A  46      28.987 -36.864  38.692  1.00  0.00           N  
ATOM   1450  H41   C A  46      28.728 -37.824  38.775  1.00  0.00           H  
ATOM   1451  H42   C A  46      28.275 -36.188  38.875  1.00  0.00           H  
ATOM   1452  C2'   C A  46      33.429 -34.892  34.741  1.00  0.00           C  
ATOM   1453  H2'   C A  46      33.384 -34.506  35.782  1.00  0.00           H  
ATOM   1454  O2'   C A  46      33.668 -33.818  33.851  1.00  0.00           O  
ATOM   1455 'HO2   C A  46      34.460 -33.357  34.178  1.00  0.00           H  
ATOM   1456  C3'   C A  46      34.500 -35.985  34.644  1.00  0.00           C  
ATOM   1457  H3'   C A  46      34.476 -36.635  35.549  1.00  0.00           H  
ATOM   1458  O3'   C A  46      35.839 -35.525  34.344  1.00  0.00           O  
ATOM   1459  P     A A  47      36.707 -34.863  35.483  1.00  0.00           P  
ATOM   1460  OP1   A A  47      38.113 -34.803  35.029  1.00  0.00           O  
ATOM   1461  OP2   A A  47      36.419 -35.521  36.773  1.00  0.00           O1-
ATOM   1462  O5'   A A  47      36.110 -33.399  35.545  1.00  0.00           O  
ATOM   1463  C5'   A A  47      36.588 -32.357  34.668  1.00  0.00           C  
ATOM   1464 1H5'   A A  47      36.381 -32.622  33.607  1.00  0.00           H  
ATOM   1465 2H5'   A A  47      37.691 -32.224  34.782  1.00  0.00           H  
ATOM   1466  C4'   A A  47      35.924 -30.997  34.966  1.00  0.00           C  
ATOM   1467  H4'   A A  47      36.153 -30.274  34.153  1.00  0.00           H  
ATOM   1468  O4'   A A  47      34.468 -31.116  35.051  1.00  0.00           O  
ATOM   1469  C1'   A A  47      33.994 -30.235  36.065  1.00  0.00           C  
ATOM   1470  H1'   A A  47      33.194 -29.607  35.608  1.00  0.00           H  
ATOM   1471  N9    A A  47      33.441 -30.998  37.200  1.00  0.00           N  
ATOM   1472  C5    A A  47      32.305 -31.652  38.967  1.00  0.00           C  
ATOM   1473  N7    A A  47      33.023 -32.756  38.546  1.00  0.00           N  
ATOM   1474  C8    A A  47      33.679 -32.322  37.498  1.00  0.00           C  
ATOM   1475  H8    A A  47      34.353 -32.927  36.894  1.00  0.00           H  
ATOM   1476  N1    A A  47      30.842 -30.253  40.192  1.00  0.00           N  
ATOM   1477  C2    A A  47      31.192 -29.281  39.334  1.00  0.00           C  
ATOM   1478  H2    A A  47      30.714 -28.309  39.498  1.00  0.00           H  
ATOM   1479  N3    A A  47      32.020 -29.338  38.286  1.00  0.00           N  
ATOM   1480  C4    A A  47      32.557 -30.558  38.159  1.00  0.00           C  
ATOM   1481  C6    A A  47      31.385 -31.481  40.020  1.00  0.00           C  
ATOM   1482  N6    A A  47      31.017 -32.496  40.824  1.00  0.00           N  
ATOM   1483  H61   A A  47      31.395 -33.409  40.685  1.00  0.00           H  
ATOM   1484  H62   A A  47      30.218 -32.401  41.432  1.00  0.00           H  
ATOM   1485  C2'   A A  47      35.160 -29.350  36.461  1.00  0.00           C  
ATOM   1486  H2'   A A  47      35.082 -28.985  37.507  1.00  0.00           H  
ATOM   1487  O2'   A A  47      35.242 -28.252  35.564  1.00  0.00           O  
ATOM   1488 'HO2   A A  47      36.114 -27.820  35.717  1.00  0.00           H  
ATOM   1489  C3'   A A  47      36.332 -30.329  36.290  1.00  0.00           C  
ATOM   1490  H3'   A A  47      36.304 -31.114  37.075  1.00  0.00           H  
ATOM   1491  O3'   A A  47      37.664 -29.797  36.177  1.00  0.00           O  
ATOM   1492  P     U A  48      38.215 -28.505  36.873  1.00  0.00           P  
ATOM   1493  OP1   U A  48      37.673 -27.354  36.109  1.00  0.00           O  
ATOM   1494  OP2   U A  48      39.684 -28.598  36.994  1.00  0.00           O1-
ATOM   1495  O5'   U A  48      37.545 -28.534  38.318  1.00  0.00           O  
ATOM   1496  C5'   U A  48      37.285 -27.243  38.941  1.00  0.00           C  
ATOM   1497 1H5'   U A  48      36.788 -26.544  38.225  1.00  0.00           H  
ATOM   1498 2H5'   U A  48      38.243 -26.774  39.264  1.00  0.00           H  
ATOM   1499  C4'   U A  48      36.351 -27.298  40.168  1.00  0.00           C  
ATOM   1500  H4'   U A  48      35.936 -26.282  40.350  1.00  0.00           H  
ATOM   1501  O4'   U A  48      35.216 -28.188  39.968  1.00  0.00           O  
ATOM   1502  C1'   U A  48      34.740 -28.599  41.232  1.00  0.00           C  
ATOM   1503  H1'   U A  48      33.723 -28.147  41.320  1.00  0.00           H  
ATOM   1504  N1    U A  48      34.667 -30.075  41.350  1.00  0.00           N  
ATOM   1505  C6    U A  48      35.456 -30.910  40.589  1.00  0.00           C  
ATOM   1506  H6    U A  48      36.083 -30.407  39.843  1.00  0.00           H  
ATOM   1507  C2    U A  48      33.856 -30.569  42.336  1.00  0.00           C  
ATOM   1508  O2    U A  48      33.218 -29.841  43.087  1.00  0.00           O  
ATOM   1509  N3    U A  48      33.826 -31.930  42.443  1.00  0.00           N  
ATOM   1510  H3    U A  48      33.173 -32.302  43.115  1.00  0.00           H  
ATOM   1511  C4    U A  48      34.551 -32.836  41.703  1.00  0.00           C  
ATOM   1512  O4    U A  48      34.415 -34.037  41.920  1.00  0.00           O  
ATOM   1513  C5    U A  48      35.427 -32.246  40.728  1.00  0.00           C  
ATOM   1514  H5    U A  48      36.019 -32.904  40.097  1.00  0.00           H  
ATOM   1515  C2'   U A  48      35.654 -27.993  42.290  1.00  0.00           C  
ATOM   1516  H2'   U A  48      35.850 -28.694  43.127  1.00  0.00           H  
ATOM   1517  O2'   U A  48      35.090 -26.795  42.797  1.00  0.00           O  
ATOM   1518 'HO2   U A  48      35.760 -26.384  43.379  1.00  0.00           H  
ATOM   1519  C3'   U A  48      36.946 -27.753  41.499  1.00  0.00           C  
ATOM   1520  H3'   U A  48      37.478 -28.709  41.299  1.00  0.00           H  
ATOM   1521  O3'   U A  48      37.849 -26.752  42.022  1.00  0.00           O  
ATOM   1522  P     U A  49      38.435 -26.919  43.478  1.00  0.00           P  
ATOM   1523  OP1   U A  49      39.733 -26.221  43.565  1.00  0.00           O  
ATOM   1524  OP2   U A  49      38.358 -28.343  43.880  1.00  0.00           O1-
ATOM   1525  O5'   U A  49      37.341 -26.134  44.293  1.00  0.00           O  
ATOM   1526  C5'   U A  49      37.613 -25.229  45.383  1.00  0.00           C  
ATOM   1527 1H5'   U A  49      37.571 -24.190  44.993  1.00  0.00           H  
ATOM   1528 2H5'   U A  49      38.639 -25.374  45.803  1.00  0.00           H  
ATOM   1529  C4'   U A  49      36.607 -25.332  46.564  1.00  0.00           C  
ATOM   1530  H4'   U A  49      36.324 -24.320  46.922  1.00  0.00           H  
ATOM   1531  O4'   U A  49      35.366 -26.023  46.195  1.00  0.00           O  
ATOM   1532  C1'   U A  49      34.963 -26.878  47.252  1.00  0.00           C  
ATOM   1533  H1'   U A  49      33.920 -26.574  47.504  1.00  0.00           H  
ATOM   1534  N1    U A  49      35.013 -28.311  46.842  1.00  0.00           N  
ATOM   1535  C6    U A  49      35.955 -28.757  45.940  1.00  0.00           C  
ATOM   1536  H6    U A  49      36.642 -27.998  45.561  1.00  0.00           H  
ATOM   1537  C2    U A  49      34.128 -29.186  47.424  1.00  0.00           C  
ATOM   1538  O2    U A  49      33.311 -28.846  48.270  1.00  0.00           O  
ATOM   1539  N3    U A  49      34.203 -30.472  46.964  1.00  0.00           N  
ATOM   1540  H3    U A  49      33.579 -31.126  47.427  1.00  0.00           H  
ATOM   1541  C4    U A  49      35.039 -30.970  45.992  1.00  0.00           C  
ATOM   1542  O4    U A  49      34.907 -32.128  45.601  1.00  0.00           O  
ATOM   1543  C5    U A  49      35.997 -30.025  45.502  1.00  0.00           C  
ATOM   1544  H5    U A  49      36.707 -30.329  44.735  1.00  0.00           H  
ATOM   1545  C2'   U A  49      35.855 -26.585  48.445  1.00  0.00           C  
ATOM   1546  H2'   U A  49      36.047 -27.491  49.060  1.00  0.00           H  
ATOM   1547  O2'   U A  49      35.292 -25.574  49.261  1.00  0.00           O  
ATOM   1548 'HO2   U A  49      35.967 -25.415  49.933  1.00  0.00           H  
ATOM   1549  C3'   U A  49      37.142 -26.105  47.779  1.00  0.00           C  
ATOM   1550  H3'   U A  49      37.714 -26.967  47.363  1.00  0.00           H  
ATOM   1551  O3'   U A  49      37.960 -25.229  48.591  1.00  0.00           O  
ATOM   1552  P     U A  50      39.114 -25.831  49.482  1.00  0.00           P  
ATOM   1553  OP1   U A  50      39.839 -24.716  50.130  1.00  0.00           O  
ATOM   1554  OP2   U A  50      39.887 -26.804  48.686  1.00  0.00           O1-
ATOM   1555  O5'   U A  50      38.306 -26.632  50.566  1.00  0.00           O  
ATOM   1556  C5'   U A  50      37.790 -26.027  51.769  1.00  0.00           C  
ATOM   1557 1H5'   U A  50      37.164 -25.140  51.525  1.00  0.00           H  
ATOM   1558 2H5'   U A  50      38.632 -25.687  52.417  1.00  0.00           H  
ATOM   1559  C4'   U A  50      36.931 -27.015  52.586  1.00  0.00           C  
ATOM   1560  H4'   U A  50      36.366 -26.487  53.382  1.00  0.00           H  
ATOM   1561  O4'   U A  50      35.955 -27.686  51.731  1.00  0.00           O  
ATOM   1562  C1'   U A  50      35.810 -29.035  52.133  1.00  0.00           C  
ATOM   1563  H1'   U A  50      34.732 -29.147  52.399  1.00  0.00           H  
ATOM   1564  N1    U A  50      36.191 -29.969  51.030  1.00  0.00           N  
ATOM   1565  C6    U A  50      37.290 -29.703  50.243  1.00  0.00           C  
ATOM   1566  H6    U A  50      37.840 -28.800  50.499  1.00  0.00           H  
ATOM   1567  C2    U A  50      35.442 -31.104  50.829  1.00  0.00           C  
ATOM   1568  O2    U A  50      34.479 -31.401  51.525  1.00  0.00           O  
ATOM   1569  N3    U A  50      35.847 -31.885  49.780  1.00  0.00           N  
ATOM   1570  H3    U A  50      35.348 -32.761  49.680  1.00  0.00           H  
ATOM   1571  C4    U A  50      36.912 -31.673  48.936  1.00  0.00           C  
ATOM   1572  O4    U A  50      37.140 -32.466  48.025  1.00  0.00           O  
ATOM   1573  C5    U A  50      37.659 -30.485  49.218  1.00  0.00           C  
ATOM   1574  H5    U A  50      38.515 -30.239  48.593  1.00  0.00           H  
ATOM   1575  C2'   U A  50      36.647 -29.237  53.390  1.00  0.00           C  
ATOM   1576  H2'   U A  50      37.116 -30.240  53.413  1.00  0.00           H  
ATOM   1577  O2'   U A  50      35.863 -29.068  54.557  1.00  0.00           O  
ATOM   1578 'HO2   U A  50      36.477 -29.207  55.301  1.00  0.00           H  
ATOM   1579  C3'   U A  50      37.718 -28.146  53.259  1.00  0.00           C  
ATOM   1580  H3'   U A  50      38.501 -28.454  52.530  1.00  0.00           H  
ATOM   1581  O3'   U A  50      38.308 -27.664  54.491  1.00  0.00           O  
ATOM   1582  P     U A  51      39.271 -28.601  55.313  1.00  0.00           P  
ATOM   1583  OP1   U A  51      40.050 -27.788  56.270  1.00  0.00           O  
ATOM   1584  OP2   U A  51      40.006 -29.491  54.389  1.00  0.00           O1-
ATOM   1585  O5'   U A  51      38.228 -29.468  56.117  1.00  0.00           O  
ATOM   1586  C5'   U A  51      38.579 -30.269  57.272  1.00  0.00           C  
ATOM   1587 1H5'   U A  51      38.208 -29.750  58.182  1.00  0.00           H  
ATOM   1588 2H5'   U A  51      39.685 -30.367  57.398  1.00  0.00           H  
ATOM   1589  C4'   U A  51      37.982 -31.707  57.278  1.00  0.00           C  
ATOM   1590  H4'   U A  51      37.427 -31.892  58.220  1.00  0.00           H  
ATOM   1591  O4'   U A  51      37.035 -31.913  56.180  1.00  0.00           O  
ATOM   1592  C1'   U A  51      37.230 -33.186  55.602  1.00  0.00           C  
ATOM   1593  H1'   U A  51      36.230 -33.679  55.627  1.00  0.00           H  
ATOM   1594  N1    U A  51      37.745 -33.071  54.209  1.00  0.00           N  
ATOM   1595  C6    U A  51      38.743 -32.171  53.905  1.00  0.00           C  
ATOM   1596  H6    U A  51      39.017 -31.488  54.711  1.00  0.00           H  
ATOM   1597  C2    U A  51      37.273 -33.939  53.258  1.00  0.00           C  
ATOM   1598  O2    U A  51      36.429 -34.794  53.500  1.00  0.00           O  
ATOM   1599  N3    U A  51      37.818 -33.786  52.013  1.00  0.00           N  
ATOM   1600  H3    U A  51      37.619 -34.560  51.390  1.00  0.00           H  
ATOM   1601  C4    U A  51      38.880 -32.988  51.661  1.00  0.00           C  
ATOM   1602  O4    U A  51      39.365 -33.076  50.533  1.00  0.00           O  
ATOM   1603  C5    U A  51      39.304 -32.089  52.689  1.00  0.00           C  
ATOM   1604  H5    U A  51      40.096 -31.371  52.485  1.00  0.00           H  
ATOM   1605  C2'   U A  51      38.184 -33.953  56.502  1.00  0.00           C  
ATOM   1606  H2'   U A  51      38.831 -34.653  55.928  1.00  0.00           H  
ATOM   1607  O2'   U A  51      37.486 -34.664  57.509  1.00  0.00           O  
ATOM   1608 'HO2   U A  51      38.180 -34.917  58.144  1.00  0.00           H  
ATOM   1609  C3'   U A  51      39.021 -32.834  57.119  1.00  0.00           C  
ATOM   1610  H3'   U A  51      39.781 -32.466  56.393  1.00  0.00           H  
ATOM   1611  O3'   U A  51      39.620 -33.144  58.401  1.00  0.00           O  
ATOM   1612  P     U A  52      40.838 -34.150  58.457  1.00  0.00           P  
ATOM   1613  OP1   U A  52      41.510 -34.023  59.767  1.00  0.00           O  
ATOM   1614  OP2   U A  52      41.662 -33.998  57.242  1.00  0.00           O1-
ATOM   1615  O5'   U A  52      40.108 -35.567  58.393  1.00  0.00           O  
ATOM   1616  C5'   U A  52      40.951 -36.729  58.627  1.00  0.00           C  
ATOM   1617 1H5'   U A  52      41.369 -36.689  59.661  1.00  0.00           H  
ATOM   1618 2H5'   U A  52      41.809 -36.746  57.912  1.00  0.00           H  
ATOM   1619  C4'   U A  52      40.212 -38.081  58.492  1.00  0.00           C  
ATOM   1620  H4'   U A  52      40.901 -38.891  58.818  1.00  0.00           H  
ATOM   1621  O4'   U A  52      39.028 -38.138  59.351  1.00  0.00           O  
ATOM   1622  C1'   U A  52      37.931 -38.567  58.577  1.00  0.00           C  
ATOM   1623  H1'   U A  52      37.953 -39.683  58.610  1.00  0.00           H  
ATOM   1624  N1    U A  52      36.649 -38.044  59.132  1.00  0.00           N  
ATOM   1625  C6    U A  52      35.920 -37.060  58.490  1.00  0.00           C  
ATOM   1626  H6    U A  52      36.276 -36.708  57.520  1.00  0.00           H  
ATOM   1627  C2    U A  52      36.198 -38.592  60.314  1.00  0.00           C  
ATOM   1628  O2    U A  52      36.752 -39.517  60.897  1.00  0.00           O  
ATOM   1629  N3    U A  52      35.044 -38.045  60.803  1.00  0.00           N  
ATOM   1630  H3    U A  52      34.752 -38.401  61.686  1.00  0.00           H  
ATOM   1631  C4    U A  52      34.302 -37.026  60.259  1.00  0.00           C  
ATOM   1632  O4    U A  52      33.303 -36.624  60.852  1.00  0.00           O  
ATOM   1633  C5    U A  52      34.794 -36.541  59.006  1.00  0.00           C  
ATOM   1634  H5    U A  52      34.253 -35.744  58.501  1.00  0.00           H  
ATOM   1635  C2'   U A  52      38.240 -38.126  57.159  1.00  0.00           C  
ATOM   1636  H2'   U A  52      38.122 -37.031  57.023  1.00  0.00           H  
ATOM   1637  O2'   U A  52      37.486 -38.842  56.201  1.00  0.00           O  
ATOM   1638 'HO2   U A  52      38.049 -39.595  55.957  1.00  0.00           H  
ATOM   1639  C3'   U A  52      39.725 -38.454  57.073  1.00  0.00           C  
ATOM   1640  H3'   U A  52      40.219 -37.783  56.334  1.00  0.00           H  
ATOM   1641  O3'   U A  52      39.958 -39.834  56.714  1.00  0.00           O  
ATOM   1642 'HO3   U A  52      40.853 -39.919  56.291  1.00  0.00           H  
TER    1643        U A  52 
ATOM   1644  C5'   U B  53      41.178 -40.375  52.749  1.00  0.00           C  
ATOM   1645 1H5'   U B  53      40.558 -39.643  53.325  1.00  0.00           H  
ATOM   1646 2H5'   U B  53      40.867 -41.394  53.074  1.00  0.00           H  
ATOM   1647  P     U B  53      43.109 -39.624  54.367  1.00  0.00           P  
ATOM   1648  OP1   U B  53      42.256 -40.004  55.509  1.00  0.00           O  
ATOM   1649  OP2   U B  53      44.570 -39.734  54.504  1.00  0.00           O1-
ATOM   1650  O5'   U B  53      42.600 -40.217  53.000  1.00  0.00           O  
ATOM   1651  OP3   U B  53      42.888 -38.090  54.265  1.00  0.00           O  
ATOM   1652 3HOP   U B  53      43.072 -37.708  55.128  1.00  0.00           H  
ATOM   1653  C4'   U B  53      40.770 -40.224  51.260  1.00  0.00           C  
ATOM   1654  H4'   U B  53      39.697 -40.501  51.160  1.00  0.00           H  
ATOM   1655  O4'   U B  53      40.909 -38.835  50.825  1.00  0.00           O  
ATOM   1656  C1'   U B  53      41.867 -38.752  49.792  1.00  0.00           C  
ATOM   1657  H1'   U B  53      41.282 -38.687  48.845  1.00  0.00           H  
ATOM   1658  N1    U B  53      42.730 -37.569  50.012  1.00  0.00           N  
ATOM   1659  C6    U B  53      43.500 -37.541  51.149  1.00  0.00           C  
ATOM   1660  H6    U B  53      43.366 -38.393  51.815  1.00  0.00           H  
ATOM   1661  C2    U B  53      42.662 -36.482  49.178  1.00  0.00           C  
ATOM   1662  O2    U B  53      41.907 -36.401  48.214  1.00  0.00           O  
ATOM   1663  N3    U B  53      43.518 -35.460  49.496  1.00  0.00           N  
ATOM   1664  H3    U B  53      43.459 -34.657  48.910  1.00  0.00           H  
ATOM   1665  C4    U B  53      44.374 -35.391  50.572  1.00  0.00           C  
ATOM   1666  O4    U B  53      45.113 -34.417  50.695  1.00  0.00           O  
ATOM   1667  C5    U B  53      44.311 -36.517  51.453  1.00  0.00           C  
ATOM   1668  H5    U B  53      44.918 -36.525  52.355  1.00  0.00           H  
ATOM   1669  C2'   U B  53      42.650 -40.062  49.779  1.00  0.00           C  
ATOM   1670  H2'   U B  53      43.475 -40.053  50.524  1.00  0.00           H  
ATOM   1671  O2'   U B  53      43.145 -40.382  48.491  1.00  0.00           O  
ATOM   1672 'HO2   U B  53      42.422 -40.868  48.059  1.00  0.00           H  
ATOM   1673  C3'   U B  53      41.584 -41.054  50.241  1.00  0.00           C  
ATOM   1674  H3'   U B  53      42.072 -41.874  50.818  1.00  0.00           H  
ATOM   1675  O3'   U B  53      40.747 -41.554  49.169  1.00  0.00           O  
ATOM   1676  P     A B  54      40.878 -43.020  48.611  1.00  0.00           P  
ATOM   1677  OP1   A B  54      41.685 -43.860  49.522  1.00  0.00           O  
ATOM   1678  OP2   A B  54      41.345 -42.906  47.212  1.00  0.00           O1-
ATOM   1679  O5'   A B  54      39.383 -43.545  48.618  1.00  0.00           O  
ATOM   1680  C5'   A B  54      38.765 -44.048  49.830  1.00  0.00           C  
ATOM   1681 1H5'   A B  54      39.435 -43.959  50.721  1.00  0.00           H  
ATOM   1682 2H5'   A B  54      38.556 -45.131  49.693  1.00  0.00           H  
ATOM   1683  C4'   A B  54      37.434 -43.354  50.203  1.00  0.00           C  
ATOM   1684  H4'   A B  54      37.046 -43.799  51.145  1.00  0.00           H  
ATOM   1685  O4'   A B  54      37.647 -41.935  50.445  1.00  0.00           O  
ATOM   1686  C1'   A B  54      36.862 -41.191  49.530  1.00  0.00           C  
ATOM   1687  H1'   A B  54      35.912 -40.949  50.062  1.00  0.00           H  
ATOM   1688  N9    A B  54      37.550 -39.972  49.111  1.00  0.00           N  
ATOM   1689  C5    A B  54      38.321 -37.921  49.040  1.00  0.00           C  
ATOM   1690  N7    A B  54      38.794 -38.542  47.889  1.00  0.00           N  
ATOM   1691  C8    A B  54      38.330 -39.768  47.998  1.00  0.00           C  
ATOM   1692  H8    A B  54      38.534 -40.572  47.288  1.00  0.00           H  
ATOM   1693  N1    A B  54      37.817 -36.286  50.683  1.00  0.00           N  
ATOM   1694  C2    A B  54      37.123 -37.241  51.310  1.00  0.00           C  
ATOM   1695  H2    A B  54      36.614 -36.937  52.232  1.00  0.00           H  
ATOM   1696  N3    A B  54      36.896 -38.496  50.934  1.00  0.00           N  
ATOM   1697  C4    A B  54      37.553 -38.788  49.795  1.00  0.00           C  
ATOM   1698  C6    A B  54      38.461 -36.608  49.537  1.00  0.00           C  
ATOM   1699  N6    A B  54      39.210 -35.652  48.960  1.00  0.00           N  
ATOM   1700  H61   A B  54      40.022 -35.966  48.461  1.00  0.00           H  
ATOM   1701  H62   A B  54      39.257 -34.773  49.436  1.00  0.00           H  
ATOM   1702  C2'   A B  54      36.567 -42.123  48.382  1.00  0.00           C  
ATOM   1703  H2'   A B  54      37.472 -42.268  47.752  1.00  0.00           H  
ATOM   1704  O2'   A B  54      35.490 -41.698  47.570  1.00  0.00           O  
ATOM   1705 'HO2   A B  54      34.895 -42.473  47.458  1.00  0.00           H  
ATOM   1706  C3'   A B  54      36.304 -43.418  49.148  1.00  0.00           C  
ATOM   1707  H3'   A B  54      36.508 -44.294  48.492  1.00  0.00           H  
ATOM   1708  O3'   A B  54      35.005 -43.521  49.782  1.00  0.00           O  
ATOM   1709  P     A B  55      33.744 -44.037  48.997  1.00  0.00           P  
ATOM   1710  OP1   A B  55      33.353 -45.362  49.532  1.00  0.00           O  
ATOM   1711  OP2   A B  55      34.047 -43.953  47.549  1.00  0.00           O1-
ATOM   1712  O5'   A B  55      32.640 -42.957  49.339  1.00  0.00           O  
ATOM   1713  C5'   A B  55      32.105 -42.802  50.677  1.00  0.00           C  
ATOM   1714 1H5'   A B  55      32.715 -43.350  51.435  1.00  0.00           H  
ATOM   1715 2H5'   A B  55      31.079 -43.232  50.706  1.00  0.00           H  
ATOM   1716  C4'   A B  55      32.009 -41.335  51.165  1.00  0.00           C  
ATOM   1717  H4'   A B  55      31.829 -41.328  52.261  1.00  0.00           H  
ATOM   1718  O4'   A B  55      33.244 -40.606  50.943  1.00  0.00           O  
ATOM   1719  C1'   A B  55      32.969 -39.222  51.016  1.00  0.00           C  
ATOM   1720  H1'   A B  55      33.331 -38.906  52.022  1.00  0.00           H  
ATOM   1721  N9    A B  55      33.680 -38.448  49.999  1.00  0.00           N  
ATOM   1722  C5    A B  55      34.671 -36.803  48.932  1.00  0.00           C  
ATOM   1723  N7    A B  55      34.768 -37.911  48.101  1.00  0.00           N  
ATOM   1724  C8    A B  55      34.165 -38.867  48.782  1.00  0.00           C  
ATOM   1725  H8    A B  55      34.052 -39.908  48.463  1.00  0.00           H  
ATOM   1726  N1    A B  55      34.894 -34.611  49.820  1.00  0.00           N  
ATOM   1727  C2    A B  55      34.213 -35.057  50.880  1.00  0.00           C  
ATOM   1728  H2    A B  55      34.030 -34.320  51.671  1.00  0.00           H  
ATOM   1729  N3    A B  55      33.728 -36.275  51.114  1.00  0.00           N  
ATOM   1730  C4    A B  55      33.997 -37.115  50.097  1.00  0.00           C  
ATOM   1731  C6    A B  55      35.150 -35.480  48.811  1.00  0.00           C  
ATOM   1732  N6    A B  55      35.874 -35.051  47.761  1.00  0.00           N  
ATOM   1733  H61   A B  55      36.209 -35.717  47.101  1.00  0.00           H  
ATOM   1734  H62   A B  55      36.310 -34.148  47.811  1.00  0.00           H  
ATOM   1735  C2'   A B  55      31.462 -39.026  50.939  1.00  0.00           C  
ATOM   1736  H2'   A B  55      31.168 -38.304  50.149  1.00  0.00           H  
ATOM   1737  O2'   A B  55      30.972 -38.582  52.190  1.00  0.00           O  
ATOM   1738 'HO2   A B  55      30.036 -38.351  52.050  1.00  0.00           H  
ATOM   1739  C3'   A B  55      30.934 -40.423  50.563  1.00  0.00           C  
ATOM   1740  H3'   A B  55      30.995 -40.582  49.462  1.00  0.00           H  
ATOM   1741  O3'   A B  55      29.624 -40.753  51.090  1.00  0.00           O  
ATOM   1742  P     A B  56      28.328 -40.193  50.376  1.00  0.00           P  
ATOM   1743  OP1   A B  56      27.147 -40.776  51.055  1.00  0.00           O  
ATOM   1744  OP2   A B  56      28.453 -40.401  48.920  1.00  0.00           O1-
ATOM   1745  O5'   A B  56      28.394 -38.630  50.686  1.00  0.00           O  
ATOM   1746  C5'   A B  56      27.472 -38.062  51.651  1.00  0.00           C  
ATOM   1747 1H5'   A B  56      27.534 -38.623  52.613  1.00  0.00           H  
ATOM   1748 2H5'   A B  56      26.424 -38.147  51.277  1.00  0.00           H  
ATOM   1749  C4'   A B  56      27.733 -36.571  51.977  1.00  0.00           C  
ATOM   1750  H4'   A B  56      27.333 -36.336  52.986  1.00  0.00           H  
ATOM   1751  O4'   A B  56      29.158 -36.264  52.005  1.00  0.00           O  
ATOM   1752  C1'   A B  56      29.367 -34.950  51.506  1.00  0.00           C  
ATOM   1753  H1'   A B  56      29.924 -34.390  52.292  1.00  0.00           H  
ATOM   1754  N9    A B  56      30.146 -34.971  50.264  1.00  0.00           N  
ATOM   1755  C5    A B  56      31.464 -34.427  48.594  1.00  0.00           C  
ATOM   1756  N7    A B  56      30.993 -35.701  48.310  1.00  0.00           N  
ATOM   1757  C8    A B  56      30.201 -35.974  49.322  1.00  0.00           C  
ATOM   1758  H8    A B  56      29.631 -36.900  49.450  1.00  0.00           H  
ATOM   1759  N1    A B  56      32.601 -32.345  48.442  1.00  0.00           N  
ATOM   1760  C2    A B  56      32.039 -32.049  49.621  1.00  0.00           C  
ATOM   1761  H2    A B  56      32.296 -31.067  50.034  1.00  0.00           H  
ATOM   1762  N3    A B  56      31.217 -32.783  50.374  1.00  0.00           N  
ATOM   1763  C4    A B  56      30.958 -33.967  49.794  1.00  0.00           C  
ATOM   1764  C6    A B  56      32.326 -33.556  47.893  1.00  0.00           C  
ATOM   1765  N6    A B  56      32.882 -33.877  46.713  1.00  0.00           N  
ATOM   1766  H61   A B  56      32.558 -34.680  46.220  1.00  0.00           H  
ATOM   1767  H62   A B  56      33.614 -33.314  46.325  1.00  0.00           H  
ATOM   1768  C2'   A B  56      28.007 -34.316  51.305  1.00  0.00           C  
ATOM   1769  H2'   A B  56      27.985 -33.600  50.454  1.00  0.00           H  
ATOM   1770  O2'   A B  56      27.571 -33.668  52.485  1.00  0.00           O  
ATOM   1771 'HO2   A B  56      26.609 -33.658  52.385  1.00  0.00           H  
ATOM   1772  C3'   A B  56      27.130 -35.530  51.017  1.00  0.00           C  
ATOM   1773  H3'   A B  56      27.294 -35.920  49.985  1.00  0.00           H  
ATOM   1774  O3'   A B  56      25.733 -35.321  51.327  1.00  0.00           O  
ATOM   1775  P     G B  57      24.732 -34.857  50.194  1.00  0.00           P  
ATOM   1776  OP1   G B  57      23.457 -34.513  50.864  1.00  0.00           O  
ATOM   1777  OP2   G B  57      24.703 -35.884  49.137  1.00  0.00           O1-
ATOM   1778  O5'   G B  57      25.420 -33.535  49.637  1.00  0.00           O  
ATOM   1779  C5'   G B  57      25.002 -32.261  50.194  1.00  0.00           C  
ATOM   1780 1H5'   G B  57      25.140 -32.261  51.300  1.00  0.00           H  
ATOM   1781 2H5'   G B  57      23.920 -32.084  49.984  1.00  0.00           H  
ATOM   1782  C4'   G B  57      25.777 -31.044  49.642  1.00  0.00           C  
ATOM   1783  H4'   G B  57      25.622 -30.175  50.317  1.00  0.00           H  
ATOM   1784  O4'   G B  57      27.214 -31.278  49.583  1.00  0.00           O  
ATOM   1785  C1'   G B  57      27.767 -30.452  48.569  1.00  0.00           C  
ATOM   1786  H1'   G B  57      28.443 -29.732  49.084  1.00  0.00           H  
ATOM   1787  N9    G B  57      28.540 -31.224  47.589  1.00  0.00           N  
ATOM   1788  C4    G B  57      29.527 -30.723  46.780  1.00  0.00           C  
ATOM   1789  N2    G B  57      31.381 -28.044  45.618  1.00  0.00           N  
ATOM   1790  H21   G B  57      31.049 -27.321  46.213  1.00  0.00           H  
ATOM   1791  H22   G B  57      32.087 -27.859  44.941  1.00  0.00           H  
ATOM   1792  N3    G B  57      29.954 -29.446  46.746  1.00  0.00           N  
ATOM   1793  C2    G B  57      30.874 -29.245  45.821  1.00  0.00           C  
ATOM   1794  N1    G B  57      31.370 -30.239  45.029  1.00  0.00           N  
ATOM   1795  H1    G B  57      32.054 -29.999  44.330  1.00  0.00           H  
ATOM   1796  C6    G B  57      30.980 -31.568  45.048  1.00  0.00           C  
ATOM   1797  O6    G B  57      31.516 -32.369  44.273  1.00  0.00           O  
ATOM   1798  C5    G B  57      29.957 -31.791  46.015  1.00  0.00           C  
ATOM   1799  N7    G B  57      29.246 -32.942  46.331  1.00  0.00           N  
ATOM   1800  C8    G B  57      28.406 -32.557  47.270  1.00  0.00           C  
ATOM   1801  H8    G B  57      27.670 -33.191  47.777  1.00  0.00           H  
ATOM   1802  C2'   G B  57      26.631 -29.691  47.908  1.00  0.00           C  
ATOM   1803  H2'   G B  57      26.758 -29.604  46.807  1.00  0.00           H  
ATOM   1804  O2'   G B  57      26.499 -28.395  48.461  1.00  0.00           O  
ATOM   1805 'HO2   G B  57      25.696 -28.050  48.049  1.00  0.00           H  
ATOM   1806  C3'   G B  57      25.415 -30.560  48.236  1.00  0.00           C  
ATOM   1807  H3'   G B  57      25.382 -31.473  47.598  1.00  0.00           H  
ATOM   1808  O3'   G B  57      24.155 -29.847  48.265  1.00  0.00           O  
ATOM   1809  P     U B  58      23.312 -29.715  46.934  1.00  0.00           P  
ATOM   1810  OP1   U B  58      22.073 -28.966  47.243  1.00  0.00           O  
ATOM   1811  OP2   U B  58      23.190 -31.038  46.293  1.00  0.00           O1-
ATOM   1812  O5'   U B  58      24.256 -28.820  46.037  1.00  0.00           O  
ATOM   1813  C5'   U B  58      24.076 -27.388  45.966  1.00  0.00           C  
ATOM   1814 1H5'   U B  58      24.216 -26.933  46.972  1.00  0.00           H  
ATOM   1815 2H5'   U B  58      23.044 -27.142  45.617  1.00  0.00           H  
ATOM   1816  C4'   U B  58      25.066 -26.716  44.992  1.00  0.00           C  
ATOM   1817  H4'   U B  58      25.062 -25.614  45.134  1.00  0.00           H  
ATOM   1818  O4'   U B  58      26.435 -27.180  45.211  1.00  0.00           O  
ATOM   1819  C1'   U B  58      27.120 -27.215  43.969  1.00  0.00           C  
ATOM   1820  H1'   U B  58      27.985 -26.520  44.078  1.00  0.00           H  
ATOM   1821  N1    U B  58      27.574 -28.591  43.620  1.00  0.00           N  
ATOM   1822  C6    U B  58      26.835 -29.694  43.989  1.00  0.00           C  
ATOM   1823  H6    U B  58      25.966 -29.487  44.619  1.00  0.00           H  
ATOM   1824  C2    U B  58      28.669 -28.718  42.799  1.00  0.00           C  
ATOM   1825  O2    U B  58      29.318 -27.760  42.395  1.00  0.00           O  
ATOM   1826  N3    U B  58      28.995 -30.001  42.461  1.00  0.00           N  
ATOM   1827  H3    U B  58      29.713 -30.079  41.751  1.00  0.00           H  
ATOM   1828  C4    U B  58      28.297 -31.147  42.769  1.00  0.00           C  
ATOM   1829  O4    U B  58      28.692 -32.229  42.342  1.00  0.00           O  
ATOM   1830  C5    U B  58      27.157 -30.941  43.612  1.00  0.00           C  
ATOM   1831  H5    U B  58      26.567 -31.802  43.916  1.00  0.00           H  
ATOM   1832  C2'   U B  58      26.175 -26.670  42.909  1.00  0.00           C  
ATOM   1833  H2'   U B  58      26.290 -27.207  41.946  1.00  0.00           H  
ATOM   1834  O2'   U B  58      26.360 -25.280  42.703  1.00  0.00           O  
ATOM   1835 'HO2   U B  58      25.672 -25.043  42.056  1.00  0.00           H  
ATOM   1836  C3'   U B  58      24.803 -26.975  43.506  1.00  0.00           C  
ATOM   1837  H3'   U B  58      24.560 -28.058  43.418  1.00  0.00           H  
ATOM   1838  O3'   U B  58      23.718 -26.142  43.031  1.00  0.00           O  
ATOM   1839  P     G B  59      23.202 -26.351  41.551  1.00  0.00           P  
ATOM   1840  OP1   G B  59      21.831 -25.808  41.449  1.00  0.00           O  
ATOM   1841  OP2   G B  59      23.427 -27.756  41.139  1.00  0.00           O1-
ATOM   1842  O5'   G B  59      24.182 -25.406  40.731  1.00  0.00           O  
ATOM   1843  C5'   G B  59      24.254 -25.535  39.281  1.00  0.00           C  
ATOM   1844 1H5'   G B  59      23.898 -24.592  38.810  1.00  0.00           H  
ATOM   1845 2H5'   G B  59      23.587 -26.341  38.885  1.00  0.00           H  
ATOM   1846  C4'   G B  59      25.676 -25.824  38.748  1.00  0.00           C  
ATOM   1847  H4'   G B  59      26.287 -24.897  38.745  1.00  0.00           H  
ATOM   1848  O4'   G B  59      26.375 -26.773  39.594  1.00  0.00           O  
ATOM   1849  C1'   G B  59      27.230 -27.591  38.820  1.00  0.00           C  
ATOM   1850  H1'   G B  59      28.263 -27.360  39.165  1.00  0.00           H  
ATOM   1851  N9    G B  59      26.966 -29.027  39.071  1.00  0.00           N  
ATOM   1852  C4    G B  59      27.617 -30.105  38.519  1.00  0.00           C  
ATOM   1853  N2    G B  59      29.912 -31.348  36.273  1.00  0.00           N  
ATOM   1854  H21   G B  59      30.175 -30.502  35.821  1.00  0.00           H  
ATOM   1855  H22   G B  59      30.144 -32.239  35.868  1.00  0.00           H  
ATOM   1856  N3    G B  59      28.589 -30.051  37.598  1.00  0.00           N  
ATOM   1857  C2    G B  59      29.007 -31.245  37.220  1.00  0.00           C  
ATOM   1858  N1    G B  59      28.555 -32.415  37.771  1.00  0.00           N  
ATOM   1859  H1    G B  59      28.930 -33.287  37.436  1.00  0.00           H  
ATOM   1860  C6    G B  59      27.577 -32.509  38.757  1.00  0.00           C  
ATOM   1861  O6    G B  59      27.219 -33.603  39.203  1.00  0.00           O  
ATOM   1862  C5    G B  59      27.071 -31.223  39.116  1.00  0.00           C  
ATOM   1863  N7    G B  59      26.062 -30.863  40.007  1.00  0.00           N  
ATOM   1864  C8    G B  59      26.037 -29.548  39.954  1.00  0.00           C  
ATOM   1865  H8    G B  59      25.358 -28.897  40.519  1.00  0.00           H  
ATOM   1866  C2'   G B  59      27.084 -27.166  37.365  1.00  0.00           C  
ATOM   1867  H2'   G B  59      27.097 -28.019  36.653  1.00  0.00           H  
ATOM   1868  O2'   G B  59      28.095 -26.242  37.016  1.00  0.00           O  
ATOM   1869 'HO2   G B  59      27.656 -25.671  36.368  1.00  0.00           H  
ATOM   1870  C3'   G B  59      25.727 -26.468  37.355  1.00  0.00           C  
ATOM   1871  H3'   G B  59      24.906 -27.223  37.328  1.00  0.00           H  
ATOM   1872  O3'   G B  59      25.608 -25.445  36.338  1.00  0.00           O  
ATOM   1873  P     C B  60      24.676 -25.668  35.087  1.00  0.00           P  
ATOM   1874  OP1   C B  60      24.927 -24.560  34.139  1.00  0.00           O  
ATOM   1875  OP2   C B  60      23.296 -25.877  35.564  1.00  0.00           O1-
ATOM   1876  O5'   C B  60      25.233 -27.029  34.494  1.00  0.00           O  
ATOM   1877  C5'   C B  60      26.139 -26.991  33.362  1.00  0.00           C  
ATOM   1878 1H5'   C B  60      27.047 -26.396  33.614  1.00  0.00           H  
ATOM   1879 2H5'   C B  60      25.642 -26.512  32.485  1.00  0.00           H  
ATOM   1880  C4'   C B  60      26.608 -28.392  32.915  1.00  0.00           C  
ATOM   1881  H4'   C B  60      27.401 -28.311  32.142  1.00  0.00           H  
ATOM   1882  O4'   C B  60      27.175 -29.130  34.038  1.00  0.00           O  
ATOM   1883  C1'   C B  60      26.840 -30.504  33.907  1.00  0.00           C  
ATOM   1884  H1'   C B  60      27.819 -31.038  33.869  1.00  0.00           H  
ATOM   1885  N1    C B  60      26.045 -31.023  35.049  1.00  0.00           N  
ATOM   1886  C6    C B  60      25.300 -30.161  35.823  1.00  0.00           C  
ATOM   1887  H6    C B  60      25.363 -29.102  35.556  1.00  0.00           H  
ATOM   1888  C5    C B  60      24.591 -30.610  36.869  1.00  0.00           C  
ATOM   1889  H5    C B  60      24.048 -29.941  37.534  1.00  0.00           H  
ATOM   1890  C2    C B  60      25.977 -32.394  35.280  1.00  0.00           C  
ATOM   1891  O2    C B  60      26.588 -33.167  34.528  1.00  0.00           O  
ATOM   1892  N3    C B  60      25.265 -32.864  36.324  1.00  0.00           N  
ATOM   1893  C4    C B  60      24.623 -32.012  37.133  1.00  0.00           C  
ATOM   1894  N4    C B  60      24.089 -32.505  38.243  1.00  0.00           N  
ATOM   1895  H41   C B  60      24.159 -31.916  39.051  1.00  0.00           H  
ATOM   1896  H42   C B  60      24.271 -33.472  38.386  1.00  0.00           H  
ATOM   1897  C2'   C B  60      26.124 -30.698  32.585  1.00  0.00           C  
ATOM   1898  H2'   C B  60      25.319 -31.461  32.640  1.00  0.00           H  
ATOM   1899  O2'   C B  60      27.052 -31.064  31.581  1.00  0.00           O  
ATOM   1900 'HO2   C B  60      26.534 -31.336  30.803  1.00  0.00           H  
ATOM   1901  C3'   C B  60      25.518 -29.315  32.352  1.00  0.00           C  
ATOM   1902  H3'   C B  60      24.630 -29.158  33.008  1.00  0.00           H  
ATOM   1903  O3'   C B  60      25.243 -28.986  30.970  1.00  0.00           O  
ATOM   1904  P     U B  61      23.931 -29.572  30.310  1.00  0.00           P  
ATOM   1905  OP1   U B  61      23.609 -28.770  29.112  1.00  0.00           O  
ATOM   1906  OP2   U B  61      22.891 -29.748  31.347  1.00  0.00           O1-
ATOM   1907  O5'   U B  61      24.387 -31.013  29.872  1.00  0.00           O  
ATOM   1908  C5'   U B  61      25.205 -31.284  28.717  1.00  0.00           C  
ATOM   1909 1H5'   U B  61      26.132 -30.667  28.746  1.00  0.00           H  
ATOM   1910 2H5'   U B  61      24.648 -31.029  27.786  1.00  0.00           H  
ATOM   1911  C4'   U B  61      25.619 -32.774  28.638  1.00  0.00           C  
ATOM   1912  H4'   U B  61      26.470 -32.908  27.937  1.00  0.00           H  
ATOM   1913  O4'   U B  61      26.049 -33.261  29.948  1.00  0.00           O  
ATOM   1914  C1'   U B  61      25.629 -34.606  30.119  1.00  0.00           C  
ATOM   1915  H1'   U B  61      26.567 -35.186  30.283  1.00  0.00           H  
ATOM   1916  N1    U B  61      24.718 -34.761  31.292  1.00  0.00           N  
ATOM   1917  C6    U B  61      23.909 -33.724  31.703  1.00  0.00           C  
ATOM   1918  H6    U B  61      23.952 -32.827  31.087  1.00  0.00           H  
ATOM   1919  C2    U B  61      24.703 -35.967  31.955  1.00  0.00           C  
ATOM   1920  O2    U B  61      25.385 -36.928  31.621  1.00  0.00           O  
ATOM   1921  N3    U B  61      23.886 -36.012  33.050  1.00  0.00           N  
ATOM   1922  H3    U B  61      23.935 -36.872  33.581  1.00  0.00           H  
ATOM   1923  C4    U B  61      23.140 -34.993  33.587  1.00  0.00           C  
ATOM   1924  O4    U B  61      22.541 -35.166  34.650  1.00  0.00           O  
ATOM   1925  C5    U B  61      23.147 -33.789  32.808  1.00  0.00           C  
ATOM   1926  H5    U B  61      22.568 -32.935  33.149  1.00  0.00           H  
ATOM   1927  C2'   U B  61      24.997 -35.067  28.815  1.00  0.00           C  
ATOM   1928  H2'   U B  61      24.137 -35.748  28.983  1.00  0.00           H  
ATOM   1929  O2'   U B  61      25.974 -35.711  28.015  1.00  0.00           O  
ATOM   1930 'HO2   U B  61      25.506 -36.154  27.284  1.00  0.00           H  
ATOM   1931  C3'   U B  61      24.520 -33.751  28.195  1.00  0.00           C  
ATOM   1932  H3'   U B  61      23.585 -33.402  28.691  1.00  0.00           H  
ATOM   1933  O3'   U B  61      24.406 -33.746  26.751  1.00  0.00           O  
ATOM   1934  P     G B  62      23.133 -34.382  26.066  1.00  0.00           P  
ATOM   1935  OP1   G B  62      23.109 -33.959  24.648  1.00  0.00           O  
ATOM   1936  OP2   G B  62      21.944 -34.101  26.898  1.00  0.00           O1-
ATOM   1937  O5'   G B  62      23.431 -35.935  26.140  1.00  0.00           O  
ATOM   1938  C5'   G B  62      24.052 -36.629  25.031  1.00  0.00           C  
ATOM   1939 1H5'   G B  62      24.965 -36.082  24.699  1.00  0.00           H  
ATOM   1940 2H5'   G B  62      23.349 -36.680  24.167  1.00  0.00           H  
ATOM   1941  C4'   G B  62      24.485 -38.070  25.386  1.00  0.00           C  
ATOM   1942  H4'   G B  62      25.244 -38.429  24.658  1.00  0.00           H  
ATOM   1943  O4'   G B  62      25.102 -38.103  26.707  1.00  0.00           O  
ATOM   1944  C1'   G B  62      24.719 -39.295  27.375  1.00  0.00           C  
ATOM   1945  H1'   G B  62      25.654 -39.773  27.744  1.00  0.00           H  
ATOM   1946  N9    G B  62      23.821 -39.018  28.511  1.00  0.00           N  
ATOM   1947  C4    G B  62      23.766 -39.718  29.688  1.00  0.00           C  
ATOM   1948  N2    G B  62      24.931 -42.238  31.734  1.00  0.00           N  
ATOM   1949  H21   G B  62      25.703 -42.493  31.164  1.00  0.00           H  
ATOM   1950  H22   G B  62      25.112 -42.191  32.716  1.00  0.00           H  
ATOM   1951  N3    G B  62      24.527 -40.783  30.021  1.00  0.00           N  
ATOM   1952  C2    G B  62      24.207 -41.272  31.205  1.00  0.00           C  
ATOM   1953  N1    G B  62      23.216 -40.758  31.995  1.00  0.00           N  
ATOM   1954  H1    G B  62      22.934 -41.281  32.805  1.00  0.00           H  
ATOM   1955  C6    G B  62      22.429 -39.659  31.693  1.00  0.00           C  
ATOM   1956  O6    G B  62      21.579 -39.255  32.492  1.00  0.00           O  
ATOM   1957  C5    G B  62      22.773 -39.108  30.435  1.00  0.00           C  
ATOM   1958  N7    G B  62      22.221 -38.038  29.752  1.00  0.00           N  
ATOM   1959  C8    G B  62      22.866 -38.025  28.608  1.00  0.00           C  
ATOM   1960  H8    G B  62      22.688 -37.313  27.800  1.00  0.00           H  
ATOM   1961  C2'   G B  62      24.066 -40.190  26.345  1.00  0.00           C  
ATOM   1962  H2'   G B  62      23.320 -40.879  26.798  1.00  0.00           H  
ATOM   1963  O2'   G B  62      25.062 -40.935  25.659  1.00  0.00           O  
ATOM   1964 'HO2   G B  62      24.616 -41.353  24.887  1.00  0.00           H  
ATOM   1965  C3'   G B  62      23.383 -39.151  25.440  1.00  0.00           C  
ATOM   1966  H3'   G B  62      22.510 -38.696  25.956  1.00  0.00           H  
ATOM   1967  O3'   G B  62      23.014 -39.560  24.106  1.00  0.00           O  
ATOM   1968  P     A B  63      22.441 -40.974  23.716  1.00  0.00           P  
ATOM   1969  OP1   A B  63      23.592 -41.910  23.692  1.00  0.00           O  
ATOM   1970  OP2   A B  63      21.654 -40.858  22.473  1.00  0.00           O1-
ATOM   1971  O5'   A B  63      21.488 -41.355  24.935  1.00  0.00           O  
ATOM   1972  C5'   A B  63      21.438 -42.751  25.349  1.00  0.00           C  
ATOM   1973 1H5'   A B  63      22.468 -43.151  25.515  1.00  0.00           H  
ATOM   1974 2H5'   A B  63      20.949 -43.366  24.559  1.00  0.00           H  
ATOM   1975  C4'   A B  63      20.668 -42.986  26.667  1.00  0.00           C  
ATOM   1976  H4'   A B  63      20.849 -44.017  27.041  1.00  0.00           H  
ATOM   1977  O4'   A B  63      21.112 -42.069  27.710  1.00  0.00           O  
ATOM   1978  C1'   A B  63      20.005 -41.715  28.516  1.00  0.00           C  
ATOM   1979  H1'   A B  63      20.271 -42.002  29.560  1.00  0.00           H  
ATOM   1980  N9    A B  63      19.746 -40.284  28.449  1.00  0.00           N  
ATOM   1981  C5    A B  63      19.184 -38.233  28.967  1.00  0.00           C  
ATOM   1982  N7    A B  63      19.567 -38.201  27.633  1.00  0.00           N  
ATOM   1983  C8    A B  63      19.905 -39.442  27.372  1.00  0.00           C  
ATOM   1984  H8    A B  63      20.285 -39.809  26.413  1.00  0.00           H  
ATOM   1985  N1    A B  63      18.377 -37.602  31.112  1.00  0.00           N  
ATOM   1986  C2    A B  63      18.534 -38.886  31.457  1.00  0.00           C  
ATOM   1987  H2    A B  63      18.234 -39.143  32.480  1.00  0.00           H  
ATOM   1988  N3    A B  63      18.887 -39.925  30.697  1.00  0.00           N  
ATOM   1989  C4    A B  63      19.262 -39.514  29.472  1.00  0.00           C  
ATOM   1990  C6    A B  63      18.737 -37.231  29.853  1.00  0.00           C  
ATOM   1991  N6    A B  63      18.689 -35.931  29.515  1.00  0.00           N  
ATOM   1992  H61   A B  63      19.191 -35.655  28.691  1.00  0.00           H  
ATOM   1993  H62   A B  63      18.628 -35.277  30.259  1.00  0.00           H  
ATOM   1994  C2'   A B  63      18.804 -42.515  28.061  1.00  0.00           C  
ATOM   1995  H2'   A B  63      17.853 -41.941  28.121  1.00  0.00           H  
ATOM   1996  O2'   A B  63      18.691 -43.697  28.832  1.00  0.00           O  
ATOM   1997 'HO2   A B  63      17.940 -44.210  28.480  1.00  0.00           H  
ATOM   1998  C3'   A B  63      19.149 -42.800  26.600  1.00  0.00           C  
ATOM   1999  H3'   A B  63      18.988 -41.896  25.967  1.00  0.00           H  
ATOM   2000  O3'   A B  63      18.520 -43.974  26.034  1.00  0.00           O  
ATOM   2001  P     C B  64      16.975 -43.886  25.706  1.00  0.00           P  
ATOM   2002  OP1   C B  64      16.654 -44.902  24.682  1.00  0.00           O  
ATOM   2003  OP2   C B  64      16.618 -42.476  25.442  1.00  0.00           O1-
ATOM   2004  O5'   C B  64      16.341 -44.299  27.099  1.00  0.00           O  
ATOM   2005  C5'   C B  64      16.040 -45.685  27.381  1.00  0.00           C  
ATOM   2006 1H5'   C B  64      16.966 -46.301  27.304  1.00  0.00           H  
ATOM   2007 2H5'   C B  64      15.301 -46.081  26.643  1.00  0.00           H  
ATOM   2008  C4'   C B  64      15.448 -45.895  28.791  1.00  0.00           C  
ATOM   2009  H4'   C B  64      15.509 -46.967  29.077  1.00  0.00           H  
ATOM   2010  O4'   C B  64      16.191 -45.139  29.794  1.00  0.00           O  
ATOM   2011  C1'   C B  64      15.289 -44.671  30.791  1.00  0.00           C  
ATOM   2012  H1'   C B  64      15.653 -45.117  31.747  1.00  0.00           H  
ATOM   2013  N1    C B  64      15.277 -43.185  30.913  1.00  0.00           N  
ATOM   2014  C6    C B  64      15.556 -42.402  29.816  1.00  0.00           C  
ATOM   2015  H6    C B  64      15.799 -42.941  28.896  1.00  0.00           H  
ATOM   2016  C5    C B  64      15.568 -41.063  29.902  1.00  0.00           C  
ATOM   2017  H5    C B  64      15.820 -40.431  29.053  1.00  0.00           H  
ATOM   2018  C2    C B  64      14.917 -42.580  32.115  1.00  0.00           C  
ATOM   2019  O2    C B  64      14.613 -43.288  33.085  1.00  0.00           O  
ATOM   2020  N3    C B  64      14.921 -41.233  32.222  1.00  0.00           N  
ATOM   2021  C4    C B  64      15.251 -40.479  31.164  1.00  0.00           C  
ATOM   2022  N4    C B  64      15.305 -39.156  31.332  1.00  0.00           N  
ATOM   2023  H41   C B  64      15.803 -38.576  30.696  1.00  0.00           H  
ATOM   2024  H42   C B  64      15.072 -38.790  32.236  1.00  0.00           H  
ATOM   2025  C2'   C B  64      13.914 -45.241  30.486  1.00  0.00           C  
ATOM   2026  H2'   C B  64      13.089 -44.541  30.741  1.00  0.00           H  
ATOM   2027  O2'   C B  64      13.716 -46.469  31.161  1.00  0.00           O  
ATOM   2028 'HO2   C B  64      12.982 -46.877  30.680  1.00  0.00           H  
ATOM   2029  C3'   C B  64      13.984 -45.465  28.977  1.00  0.00           C  
ATOM   2030  H3'   C B  64      13.868 -44.505  28.422  1.00  0.00           H  
ATOM   2031  O3'   C B  64      13.103 -46.505  28.494  1.00  0.00           O  
ATOM   2032  P     A B  65      11.667 -46.141  27.948  1.00  0.00           P  
ATOM   2033  OP1   A B  65      10.972 -47.416  27.656  1.00  0.00           O  
ATOM   2034  OP2   A B  65      11.796 -45.155  26.860  1.00  0.00           O1-
ATOM   2035  O5'   A B  65      10.994 -45.444  29.207  1.00  0.00           O  
ATOM   2036  C5'   A B  65       9.977 -46.179  29.940  1.00  0.00           C  
ATOM   2037 1H5'   A B  65      10.386 -47.158  30.283  1.00  0.00           H  
ATOM   2038 2H5'   A B  65       9.100 -46.389  29.283  1.00  0.00           H  
ATOM   2039  C4'   A B  65       9.448 -45.446  31.193  1.00  0.00           C  
ATOM   2040  H4'   A B  65       9.000 -46.183  31.894  1.00  0.00           H  
ATOM   2041  O4'   A B  65      10.514 -44.760  31.916  1.00  0.00           O  
ATOM   2042  C1'   A B  65       9.968 -43.625  32.560  1.00  0.00           C  
ATOM   2043  H1'   A B  65      10.135 -43.768  33.653  1.00  0.00           H  
ATOM   2044  N9    A B  65      10.609 -42.389  32.121  1.00  0.00           N  
ATOM   2045  C5    A B  65      11.258 -40.296  32.049  1.00  0.00           C  
ATOM   2046  N7    A B  65      11.715 -40.880  30.871  1.00  0.00           N  
ATOM   2047  C8    A B  65      11.286 -42.124  30.952  1.00  0.00           C  
ATOM   2048  H8    A B  65      11.438 -42.907  30.200  1.00  0.00           H  
ATOM   2049  N1    A B  65      10.817 -38.750  33.795  1.00  0.00           N  
ATOM   2050  C2    A B  65      10.173 -39.744  34.413  1.00  0.00           C  
ATOM   2051  H2    A B  65       9.745 -39.497  35.392  1.00  0.00           H  
ATOM   2052  N3    A B  65      10.031 -41.011  34.030  1.00  0.00           N  
ATOM   2053  C4    A B  65      10.580 -41.217  32.822  1.00  0.00           C  
ATOM   2054  C6    A B  65      11.370 -38.992  32.581  1.00  0.00           C  
ATOM   2055  N6    A B  65      12.012 -37.976  31.979  1.00  0.00           N  
ATOM   2056  H61   A B  65      12.255 -38.033  31.016  1.00  0.00           H  
ATOM   2057  H62   A B  65      12.112 -37.108  32.472  1.00  0.00           H  
ATOM   2058  C2'   A B  65       8.480 -43.586  32.281  1.00  0.00           C  
ATOM   2059  H2'   A B  65       8.099 -42.553  32.137  1.00  0.00           H  
ATOM   2060  O2'   A B  65       7.755 -44.203  33.327  1.00  0.00           O  
ATOM   2061 'HO2   A B  65       6.823 -44.045  33.108  1.00  0.00           H  
ATOM   2062  C3'   A B  65       8.378 -44.368  30.972  1.00  0.00           C  
ATOM   2063  H3'   A B  65       8.733 -43.760  30.108  1.00  0.00           H  
ATOM   2064  O3'   A B  65       7.086 -44.975  30.729  1.00  0.00           O  
ATOM   2065  P     G B  66       5.937 -44.092  30.091  1.00  0.00           P  
ATOM   2066  OP1   G B  66       4.783 -44.973  29.805  1.00  0.00           O  
ATOM   2067  OP2   G B  66       6.499 -43.301  28.979  1.00  0.00           O1-
ATOM   2068  O5'   G B  66       5.566 -43.101  31.275  1.00  0.00           O  
ATOM   2069  C5'   G B  66       4.498 -43.433  32.197  1.00  0.00           C  
ATOM   2070 1H5'   G B  66       4.668 -44.444  32.633  1.00  0.00           H  
ATOM   2071 2H5'   G B  66       3.520 -43.459  31.660  1.00  0.00           H  
ATOM   2072  C4'   G B  66       4.358 -42.435  33.375  1.00  0.00           C  
ATOM   2073  H4'   G B  66       3.898 -42.947  34.248  1.00  0.00           H  
ATOM   2074  O4'   G B  66       5.655 -41.933  33.814  1.00  0.00           O  
ATOM   2075  C1'   G B  66       5.529 -40.568  34.199  1.00  0.00           C  
ATOM   2076  H1'   G B  66       5.898 -40.501  35.248  1.00  0.00           H  
ATOM   2077  N9    G B  66       6.347 -39.678  33.353  1.00  0.00           N  
ATOM   2078  C4    G B  66       6.648 -38.361  33.604  1.00  0.00           C  
ATOM   2079  N2    G B  66       6.292 -35.516  35.541  1.00  0.00           N  
ATOM   2080  H21   G B  66       5.674 -35.853  36.242  1.00  0.00           H  
ATOM   2081  H22   G B  66       6.636 -34.582  35.574  1.00  0.00           H  
ATOM   2082  N3    G B  66       6.221 -37.635  34.656  1.00  0.00           N  
ATOM   2083  C2    G B  66       6.660 -36.388  34.622  1.00  0.00           C  
ATOM   2084  N1    G B  66       7.503 -35.915  33.658  1.00  0.00           N  
ATOM   2085  H1    G B  66       7.778 -34.947  33.692  1.00  0.00           H  
ATOM   2086  C6    G B  66       7.990 -36.635  32.578  1.00  0.00           C  
ATOM   2087  O6    G B  66       8.762 -36.095  31.776  1.00  0.00           O  
ATOM   2088  C5    G B  66       7.474 -37.963  32.568  1.00  0.00           C  
ATOM   2089  N7    G B  66       7.658 -38.996  31.657  1.00  0.00           N  
ATOM   2090  C8    G B  66       6.960 -39.994  32.158  1.00  0.00           C  
ATOM   2091  H8    G B  66       6.842 -40.983  31.704  1.00  0.00           H  
ATOM   2092  C2'   G B  66       4.058 -40.211  34.165  1.00  0.00           C  
ATOM   2093  H2'   G B  66       3.877 -39.154  33.868  1.00  0.00           H  
ATOM   2094  O2'   G B  66       3.454 -40.456  35.423  1.00  0.00           O  
ATOM   2095 'HO2   G B  66       2.510 -40.468  35.218  1.00  0.00           H  
ATOM   2096  C3'   G B  66       3.512 -41.176  33.115  1.00  0.00           C  
ATOM   2097  H3'   G B  66       3.765 -40.836  32.083  1.00  0.00           H  
ATOM   2098  O3'   G B  66       2.108 -41.489  33.275  1.00  0.00           O  
ATOM   2099  P     U B  67       1.001 -40.616  32.564  1.00  0.00           P  
ATOM   2100  OP1   U B  67      -0.315 -41.130  33.006  1.00  0.00           O  
ATOM   2101  OP2   U B  67       1.286 -40.574  31.118  1.00  0.00           O1-
ATOM   2102  O5'   U B  67       1.244 -39.175  33.177  1.00  0.00           O  
ATOM   2103  C5'   U B  67       0.445 -38.702  34.291  1.00  0.00           C  
ATOM   2104 1H5'   U B  67       0.652 -39.320  35.192  1.00  0.00           H  
ATOM   2105 2H5'   U B  67      -0.644 -38.788  34.058  1.00  0.00           H  
ATOM   2106  C4'   U B  67       0.715 -37.224  34.664  1.00  0.00           C  
ATOM   2107  H4'   U B  67       0.292 -37.000  35.665  1.00  0.00           H  
ATOM   2108  O4'   U B  67       2.144 -36.934  34.731  1.00  0.00           O  
ATOM   2109  C1'   U B  67       2.378 -35.603  34.298  1.00  0.00           C  
ATOM   2110  H1'   U B  67       2.832 -35.079  35.171  1.00  0.00           H  
ATOM   2111  N1    U B  67       3.291 -35.559  33.123  1.00  0.00           N  
ATOM   2112  C6    U B  67       3.298 -36.587  32.205  1.00  0.00           C  
ATOM   2113  H6    U B  67       2.644 -37.432  32.440  1.00  0.00           H  
ATOM   2114  C2    U B  67       4.059 -34.434  32.933  1.00  0.00           C  
ATOM   2115  O2    U B  67       4.051 -33.484  33.707  1.00  0.00           O  
ATOM   2116  N3    U B  67       4.852 -34.452  31.818  1.00  0.00           N  
ATOM   2117  H3    U B  67       5.308 -33.575  31.602  1.00  0.00           H  
ATOM   2118  C4    U B  67       4.914 -35.439  30.858  1.00  0.00           C  
ATOM   2119  O4    U B  67       5.679 -35.315  29.906  1.00  0.00           O  
ATOM   2120  C5    U B  67       4.074 -36.571  31.110  1.00  0.00           C  
ATOM   2121  H5    U B  67       4.090 -37.402  30.409  1.00  0.00           H  
ATOM   2122  C2'   U B  67       1.030 -34.965  33.988  1.00  0.00           C  
ATOM   2123  H2'   U B  67       1.072 -34.311  33.090  1.00  0.00           H  
ATOM   2124  O2'   U B  67       0.551 -34.209  35.087  1.00  0.00           O  
ATOM   2125 'HO2   U B  67      -0.303 -33.862  34.778  1.00  0.00           H  
ATOM   2126  C3'   U B  67       0.140 -36.178  33.702  1.00  0.00           C  
ATOM   2127  H3'   U B  67       0.327 -36.571  32.676  1.00  0.00           H  
ATOM   2128  O3'   U B  67      -1.273 -35.993  33.963  1.00  0.00           O  
ATOM   2129  P     G B  68      -2.142 -35.155  32.943  1.00  0.00           P  
ATOM   2130  OP1   G B  68      -3.572 -35.331  33.283  1.00  0.00           O  
ATOM   2131  OP2   G B  68      -1.713 -35.475  31.566  1.00  0.00           O1-
ATOM   2132  O5'   G B  68      -1.721 -33.660  33.287  1.00  0.00           O  
ATOM   2133  C5'   G B  68      -1.965 -32.627  32.290  1.00  0.00           C  
ATOM   2134 1H5'   G B  68      -3.017 -32.268  32.365  1.00  0.00           H  
ATOM   2135 2H5'   G B  68      -1.815 -33.004  31.248  1.00  0.00           H  
ATOM   2136  C4'   G B  68      -1.031 -31.411  32.449  1.00  0.00           C  
ATOM   2137  H4'   G B  68      -1.224 -30.895  33.413  1.00  0.00           H  
ATOM   2138  O4'   G B  68       0.362 -31.837  32.458  1.00  0.00           O  
ATOM   2139  C1'   G B  68       1.169 -30.835  31.855  1.00  0.00           C  
ATOM   2140  H1'   G B  68       1.887 -30.512  32.642  1.00  0.00           H  
ATOM   2141  N9    G B  68       1.948 -31.387  30.716  1.00  0.00           N  
ATOM   2142  C4    G B  68       2.739 -30.732  29.797  1.00  0.00           C  
ATOM   2143  N2    G B  68       3.801 -27.803  28.356  1.00  0.00           N  
ATOM   2144  H21   G B  68       3.306 -27.228  28.997  1.00  0.00           H  
ATOM   2145  H22   G B  68       3.647 -27.603  27.385  1.00  0.00           H  
ATOM   2146  N3    G B  68       2.946 -29.406  29.726  1.00  0.00           N  
ATOM   2147  C2    G B  68       3.670 -29.068  28.672  1.00  0.00           C  
ATOM   2148  N1    G B  68       4.308 -29.970  27.864  1.00  0.00           N  
ATOM   2149  H1    G B  68       4.858 -29.626  27.097  1.00  0.00           H  
ATOM   2150  C6    G B  68       4.208 -31.350  27.978  1.00  0.00           C  
ATOM   2151  O6    G B  68       4.849 -32.097  27.230  1.00  0.00           O  
ATOM   2152  C5    G B  68       3.303 -31.725  29.014  1.00  0.00           C  
ATOM   2153  N7    G B  68       2.863 -32.981  29.415  1.00  0.00           N  
ATOM   2154  C8    G B  68       2.064 -32.732  30.425  1.00  0.00           C  
ATOM   2155  H8    G B  68       1.511 -33.483  30.997  1.00  0.00           H  
ATOM   2156  C2'   G B  68       0.255 -29.664  31.503  1.00  0.00           C  
ATOM   2157  H2'   G B  68       0.548 -29.138  30.570  1.00  0.00           H  
ATOM   2158  O2'   G B  68       0.242 -28.755  32.592  1.00  0.00           O  
ATOM   2159 'HO2   G B  68      -0.483 -28.111  32.417  1.00  0.00           H  
ATOM   2160  C3'   G B  68      -1.098 -30.369  31.314  1.00  0.00           C  
ATOM   2161  H3'   G B  68      -1.098 -30.928  30.352  1.00  0.00           H  
ATOM   2162  O3'   G B  68      -2.304 -29.586  31.434  1.00  0.00           O  
ATOM   2163  P     C B  69      -2.525 -28.096  30.978  1.00  0.00           P  
ATOM   2164  OP1   C B  69      -1.770 -27.229  31.914  1.00  0.00           O  
ATOM   2165  OP2   C B  69      -3.976 -27.832  30.869  1.00  0.00           O1-
ATOM   2166  O5'   C B  69      -1.843 -28.006  29.557  1.00  0.00           O  
ATOM   2167  C5'   C B  69      -2.480 -28.473  28.343  1.00  0.00           C  
ATOM   2168 1H5'   C B  69      -3.589 -28.350  28.380  1.00  0.00           H  
ATOM   2169 2H5'   C B  69      -2.263 -29.555  28.197  1.00  0.00           H  
ATOM   2170  C4'   C B  69      -1.971 -27.696  27.110  1.00  0.00           C  
ATOM   2171  H4'   C B  69      -2.151 -26.610  27.266  1.00  0.00           H  
ATOM   2172  O4'   C B  69      -0.535 -27.871  26.925  1.00  0.00           O  
ATOM   2173  C1'   C B  69      -0.204 -27.640  25.563  1.00  0.00           C  
ATOM   2174  H1'   C B  69       0.368 -26.683  25.552  1.00  0.00           H  
ATOM   2175  N1    C B  69       0.647 -28.746  25.042  1.00  0.00           N  
ATOM   2176  C6    C B  69       0.087 -29.820  24.383  1.00  0.00           C  
ATOM   2177  H6    C B  69      -0.992 -29.818  24.219  1.00  0.00           H  
ATOM   2178  C5    C B  69       0.845 -30.826  23.933  1.00  0.00           C  
ATOM   2179  H5    C B  69       0.431 -31.657  23.364  1.00  0.00           H  
ATOM   2180  C2    C B  69       2.027 -28.728  25.286  1.00  0.00           C  
ATOM   2181  O2    C B  69       2.528 -27.763  25.889  1.00  0.00           O  
ATOM   2182  N3    C B  69       2.800 -29.756  24.864  1.00  0.00           N  
ATOM   2183  C4    C B  69       2.248 -30.765  24.170  1.00  0.00           C  
ATOM   2184  N4    C B  69       3.031 -31.733  23.703  1.00  0.00           N  
ATOM   2185  H41   C B  69       2.737 -32.140  22.832  1.00  0.00           H  
ATOM   2186  H42   C B  69       4.019 -31.608  23.806  1.00  0.00           H  
ATOM   2187  C2'   C B  69      -1.519 -27.421  24.805  1.00  0.00           C  
ATOM   2188  H2'   C B  69      -1.535 -27.886  23.798  1.00  0.00           H  
ATOM   2189  O2'   C B  69      -1.809 -26.041  24.682  1.00  0.00           O  
ATOM   2190 'HO2   C B  69      -2.778 -26.026  24.698  1.00  0.00           H  
ATOM   2191  C3'   C B  69      -2.543 -28.073  25.732  1.00  0.00           C  
ATOM   2192  H3'   C B  69      -2.486 -29.185  25.672  1.00  0.00           H  
ATOM   2193  O3'   C B  69      -3.881 -27.550  25.560  1.00  0.00           O  
ATOM   2194  P     A B  70      -4.977 -28.450  24.852  1.00  0.00           P  
ATOM   2195  OP1   A B  70      -6.258 -27.711  24.900  1.00  0.00           O  
ATOM   2196  OP2   A B  70      -4.933 -29.800  25.448  1.00  0.00           O1-
ATOM   2197  O5'   A B  70      -4.454 -28.522  23.350  1.00  0.00           O  
ATOM   2198  C5'   A B  70      -5.030 -27.609  22.374  1.00  0.00           C  
ATOM   2199 1H5'   A B  70      -4.808 -26.560  22.675  1.00  0.00           H  
ATOM   2200 2H5'   A B  70      -6.141 -27.718  22.338  1.00  0.00           H  
ATOM   2201  C4'   A B  70      -4.523 -27.769  20.912  1.00  0.00           C  
ATOM   2202  H4'   A B  70      -4.512 -26.766  20.433  1.00  0.00           H  
ATOM   2203  O4'   A B  70      -3.163 -28.286  20.822  1.00  0.00           O  
ATOM   2204  C1'   A B  70      -2.980 -28.855  19.530  1.00  0.00           C  
ATOM   2205  H1'   A B  70      -2.246 -28.208  18.996  1.00  0.00           H  
ATOM   2206  N9    A B  70      -2.465 -30.225  19.592  1.00  0.00           N  
ATOM   2207  C5    A B  70      -1.656 -32.186  19.009  1.00  0.00           C  
ATOM   2208  N7    A B  70      -2.017 -32.292  20.352  1.00  0.00           N  
ATOM   2209  C8    A B  70      -2.492 -31.104  20.645  1.00  0.00           C  
ATOM   2210  H8    A B  70      -2.885 -30.798  21.619  1.00  0.00           H  
ATOM   2211  N1    A B  70      -1.034 -32.700  16.767  1.00  0.00           N  
ATOM   2212  C2    A B  70      -1.284 -31.421  16.496  1.00  0.00           C  
ATOM   2213  H2    A B  70      -1.131 -31.123  15.455  1.00  0.00           H  
ATOM   2214  N3    A B  70      -1.748 -30.457  17.283  1.00  0.00           N  
ATOM   2215  C4    A B  70      -1.922 -30.912  18.536  1.00  0.00           C  
ATOM   2216  C6    A B  70      -1.200 -33.124  18.048  1.00  0.00           C  
ATOM   2217  N6    A B  70      -0.972 -34.430  18.266  1.00  0.00           N  
ATOM   2218  H61   A B  70      -1.236 -34.889  19.133  1.00  0.00           H  
ATOM   2219  H62   A B  70      -0.922 -35.007  17.461  1.00  0.00           H  
ATOM   2220  C2'   A B  70      -4.319 -28.807  18.802  1.00  0.00           C  
ATOM   2221  H2'   A B  70      -4.527 -29.737  18.228  1.00  0.00           H  
ATOM   2222  O2'   A B  70      -4.382 -27.700  17.922  1.00  0.00           O  
ATOM   2223 'HO2   A B  70      -5.233 -27.800  17.475  1.00  0.00           H  
ATOM   2224  C3'   A B  70      -5.323 -28.664  19.950  1.00  0.00           C  
ATOM   2225  H3'   A B  70      -5.472 -29.633  20.480  1.00  0.00           H  
ATOM   2226  O3'   A B  70      -6.577 -28.032  19.584  1.00  0.00           O  
ATOM   2227  P     G B  71      -7.755 -28.908  18.991  1.00  0.00           P  
ATOM   2228  OP1   G B  71      -8.905 -28.013  18.728  1.00  0.00           O  
ATOM   2229  OP2   G B  71      -7.989 -30.066  19.878  1.00  0.00           O1-
ATOM   2230  O5'   G B  71      -7.171 -29.422  17.605  1.00  0.00           O  
ATOM   2231  C5'   G B  71      -7.391 -28.658  16.391  1.00  0.00           C  
ATOM   2232 1H5'   G B  71      -7.185 -27.577  16.569  1.00  0.00           H  
ATOM   2233 2H5'   G B  71      -8.460 -28.738  16.084  1.00  0.00           H  
ATOM   2234  C4'   G B  71      -6.523 -29.084  15.171  1.00  0.00           C  
ATOM   2235  H4'   G B  71      -6.206 -28.169  14.625  1.00  0.00           H  
ATOM   2236  O4'   G B  71      -5.308 -29.801  15.541  1.00  0.00           O  
ATOM   2237  C1'   G B  71      -4.818 -30.473  14.391  1.00  0.00           C  
ATOM   2238  H1'   G B  71      -3.939 -29.873  14.062  1.00  0.00           H  
ATOM   2239  N9    G B  71      -4.379 -31.854  14.654  1.00  0.00           N  
ATOM   2240  C4    G B  71      -3.265 -32.458  14.121  1.00  0.00           C  
ATOM   2241  N2    G B  71      -0.393 -32.277  12.213  1.00  0.00           N  
ATOM   2242  H21   G B  71      -0.478 -31.373  11.815  1.00  0.00           H  
ATOM   2243  H22   G B  71       0.419 -32.843  12.039  1.00  0.00           H  
ATOM   2244  N3    G B  71      -2.376 -31.887  13.283  1.00  0.00           N  
ATOM   2245  C2    G B  71      -1.345 -32.677  13.029  1.00  0.00           C  
ATOM   2246  N1    G B  71      -1.224 -33.946  13.516  1.00  0.00           N  
ATOM   2247  H1    G B  71      -0.361 -34.428  13.334  1.00  0.00           H  
ATOM   2248  C6    G B  71      -2.133 -34.582  14.351  1.00  0.00           C  
ATOM   2249  O6    G B  71      -1.929 -35.749  14.707  1.00  0.00           O  
ATOM   2250  C5    G B  71      -3.256 -33.744  14.631  1.00  0.00           C  
ATOM   2251  N7    G B  71      -4.371 -33.959  15.437  1.00  0.00           N  
ATOM   2252  C8    G B  71      -5.006 -32.805  15.426  1.00  0.00           C  
ATOM   2253  H8    G B  71      -5.921 -32.573  15.978  1.00  0.00           H  
ATOM   2254  C2'   G B  71      -5.896 -30.416  13.322  1.00  0.00           C  
ATOM   2255  H2'   G B  71      -6.074 -31.399  12.841  1.00  0.00           H  
ATOM   2256  O2'   G B  71      -5.537 -29.462  12.340  1.00  0.00           O  
ATOM   2257 'HO2   G B  71      -6.174 -29.551  11.610  1.00  0.00           H  
ATOM   2258  C3'   G B  71      -7.147 -29.998  14.111  1.00  0.00           C  
ATOM   2259  H3'   G B  71      -7.567 -30.863  14.674  1.00  0.00           H  
ATOM   2260  O3'   G B  71      -8.157 -29.294  13.343  1.00  0.00           O  
ATOM   2261  P     A B  72      -9.173 -30.146  12.477  1.00  0.00           P  
ATOM   2262  OP1   A B  72     -10.277 -29.275  12.022  1.00  0.00           O  
ATOM   2263  OP2   A B  72      -9.535 -31.368  13.221  1.00  0.00           O1-
ATOM   2264  O5'   A B  72      -8.298 -30.568  11.226  1.00  0.00           O  
ATOM   2265  C5'   A B  72      -8.297 -29.780  10.010  1.00  0.00           C  
ATOM   2266 1H5'   A B  72      -8.108 -28.706  10.244  1.00  0.00           H  
ATOM   2267 2H5'   A B  72      -9.289 -29.848   9.504  1.00  0.00           H  
ATOM   2268  C4'   A B  72      -7.214 -30.238   9.007  1.00  0.00           C  
ATOM   2269  H4'   A B  72      -7.026 -29.461   8.236  1.00  0.00           H  
ATOM   2270  O4'   A B  72      -5.960 -30.487   9.716  1.00  0.00           O  
ATOM   2271  C1'   A B  72      -5.348 -31.656   9.204  1.00  0.00           C  
ATOM   2272  H1'   A B  72      -4.301 -31.372   8.947  1.00  0.00           H  
ATOM   2273  N9    A B  72      -5.351 -32.748  10.179  1.00  0.00           N  
ATOM   2274  C5    A B  72      -4.761 -34.513  11.337  1.00  0.00           C  
ATOM   2275  N7    A B  72      -6.058 -34.225  11.720  1.00  0.00           N  
ATOM   2276  C8    A B  72      -6.374 -33.177  10.998  1.00  0.00           C  
ATOM   2277  H8    A B  72      -7.340 -32.668  11.036  1.00  0.00           H  
ATOM   2278  N1    A B  72      -2.654 -35.564  11.115  1.00  0.00           N  
ATOM   2279  C2    A B  72      -2.355 -34.613  10.225  1.00  0.00           C  
ATOM   2280  H2    A B  72      -1.354 -34.679   9.783  1.00  0.00           H  
ATOM   2281  N3    A B  72      -3.112 -33.608   9.786  1.00  0.00           N  
ATOM   2282  C4    A B  72      -4.313 -33.612  10.392  1.00  0.00           C  
ATOM   2283  C6    A B  72      -3.878 -35.550  11.695  1.00  0.00           C  
ATOM   2284  N6    A B  72      -4.186 -36.525  12.567  1.00  0.00           N  
ATOM   2285  H61   A B  72      -4.997 -36.442  13.145  1.00  0.00           H  
ATOM   2286  H62   A B  72      -3.556 -37.289  12.710  1.00  0.00           H  
ATOM   2287  C2'   A B  72      -6.086 -32.054   7.953  1.00  0.00           C  
ATOM   2288  H2'   A B  72      -6.088 -33.152   7.781  1.00  0.00           H  
ATOM   2289  O2'   A B  72      -5.518 -31.396   6.835  1.00  0.00           O  
ATOM   2290 'HO2   A B  72      -5.944 -31.736   6.027  1.00  0.00           H  
ATOM   2291  C3'   A B  72      -7.494 -31.562   8.275  1.00  0.00           C  
ATOM   2292  H3'   A B  72      -7.973 -32.208   9.046  1.00  0.00           H  
ATOM   2293  O3'   A B  72      -8.340 -31.368   7.115  1.00  0.00           O  
ATOM   2294  P     U B  73      -9.127 -32.648   6.606  1.00  0.00           P  
ATOM   2295  OP1   U B  73     -10.575 -32.368   6.621  1.00  0.00           O  
ATOM   2296  OP2   U B  73      -8.642 -33.835   7.346  1.00  0.00           O1-
ATOM   2297  O5'   U B  73      -8.657 -32.847   5.121  1.00  0.00           O  
ATOM   2298  C5'   U B  73      -8.077 -31.883   4.229  1.00  0.00           C  
ATOM   2299 1H5'   U B  73      -7.740 -30.958   4.751  1.00  0.00           H  
ATOM   2300 2H5'   U B  73      -8.843 -31.586   3.478  1.00  0.00           H  
ATOM   2301  C4'   U B  73      -6.882 -32.501   3.485  1.00  0.00           C  
ATOM   2302  H4'   U B  73      -6.450 -31.792   2.746  1.00  0.00           H  
ATOM   2303  O4'   U B  73      -5.843 -32.812   4.450  1.00  0.00           O  
ATOM   2304  C1'   U B  73      -5.177 -34.000   4.094  1.00  0.00           C  
ATOM   2305  H1'   U B  73      -4.151 -33.665   3.808  1.00  0.00           H  
ATOM   2306  N1    U B  73      -5.143 -34.933   5.256  1.00  0.00           N  
ATOM   2307  C6    U B  73      -6.297 -35.222   5.953  1.00  0.00           C  
ATOM   2308  H6    U B  73      -7.202 -34.716   5.604  1.00  0.00           H  
ATOM   2309  C2    U B  73      -3.924 -35.405   5.690  1.00  0.00           C  
ATOM   2310  O2    U B  73      -2.871 -35.136   5.125  1.00  0.00           O  
ATOM   2311  N3    U B  73      -3.967 -36.192   6.808  1.00  0.00           N  
ATOM   2312  H3    U B  73      -3.067 -36.463   7.177  1.00  0.00           H  
ATOM   2313  C4    U B  73      -5.057 -36.429   7.613  1.00  0.00           C  
ATOM   2314  O4    U B  73      -4.904 -36.995   8.692  1.00  0.00           O  
ATOM   2315  C5    U B  73      -6.297 -35.940   7.088  1.00  0.00           C  
ATOM   2316  H5    U B  73      -7.201 -36.050   7.684  1.00  0.00           H  
ATOM   2317  C2'   U B  73      -5.848 -34.589   2.854  1.00  0.00           C  
ATOM   2318  H2'   U B  73      -6.052 -35.670   2.998  1.00  0.00           H  
ATOM   2319  O2'   U B  73      -5.037 -34.412   1.703  1.00  0.00           O  
ATOM   2320 'HO2   U B  73      -5.547 -34.724   0.933  1.00  0.00           H  
ATOM   2321  C3'   U B  73      -7.180 -33.827   2.773  1.00  0.00           C  
ATOM   2322  H3'   U B  73      -7.954 -34.363   3.364  1.00  0.00           H  
ATOM   2323  O3'   U B  73      -7.659 -33.574   1.438  1.00  0.00           O  
ATOM   2324 'HO3   U B  73      -7.895 -34.400   0.971  1.00  0.00           H  
TER    2325        U B  73 
ATOM   2326  C5'   U C  74      -8.458 -35.263  -1.559  1.00  0.00           C  
ATOM   2327 1H5'   U C  74      -8.069 -34.242  -1.783  1.00  0.00           H  
ATOM   2328 2H5'   U C  74      -9.066 -35.595  -2.437  1.00  0.00           H  
ATOM   2329  P     U C  74     -10.578 -34.335  -0.397  1.00  0.00           P  
ATOM   2330  OP1   U C  74     -11.229 -34.328  -1.719  1.00  0.00           O  
ATOM   2331  OP2   U C  74     -11.378 -34.520   0.823  1.00  0.00           O1-
ATOM   2332  O5'   U C  74      -9.269 -35.234  -0.352  1.00  0.00           O  
ATOM   2333  OP3   U C  74      -9.948 -32.921  -0.228  1.00  0.00           O  
ATOM   2334 3HOP   U C  74      -9.389 -32.940   0.561  1.00  0.00           H  
ATOM   2335  C4'   U C  74      -7.241 -36.208  -1.479  1.00  0.00           C  
ATOM   2336  H4'   U C  74      -6.549 -35.981  -2.320  1.00  0.00           H  
ATOM   2337  O4'   U C  74      -6.484 -36.046  -0.239  1.00  0.00           O  
ATOM   2338  C1'   U C  74      -5.776 -37.255   0.006  1.00  0.00           C  
ATOM   2339  H1'   U C  74      -4.698 -36.994  -0.119  1.00  0.00           H  
ATOM   2340  N1    U C  74      -6.056 -37.777   1.364  1.00  0.00           N  
ATOM   2341  C6    U C  74      -7.351 -37.843   1.831  1.00  0.00           C  
ATOM   2342  H6    U C  74      -8.110 -37.415   1.168  1.00  0.00           H  
ATOM   2343  C2    U C  74      -5.006 -38.265   2.106  1.00  0.00           C  
ATOM   2344  O2    U C  74      -3.849 -38.283   1.703  1.00  0.00           O  
ATOM   2345  N3    U C  74      -5.344 -38.719   3.351  1.00  0.00           N  
ATOM   2346  H3    U C  74      -4.593 -39.102   3.889  1.00  0.00           H  
ATOM   2347  C4    U C  74      -6.596 -38.751   3.919  1.00  0.00           C  
ATOM   2348  O4    U C  74      -6.720 -39.114   5.083  1.00  0.00           O  
ATOM   2349  C5    U C  74      -7.650 -38.299   3.059  1.00  0.00           C  
ATOM   2350  H5    U C  74      -8.667 -38.295   3.447  1.00  0.00           H  
ATOM   2351  C2'   U C  74      -6.160 -38.256  -1.077  1.00  0.00           C  
ATOM   2352  H2'   U C  74      -6.277 -39.286  -0.673  1.00  0.00           H  
ATOM   2353  O2'   U C  74      -5.199 -38.263  -2.121  1.00  0.00           O  
ATOM   2354 'HO2   U C  74      -5.567 -38.883  -2.791  1.00  0.00           H  
ATOM   2355  C3'   U C  74      -7.516 -37.712  -1.556  1.00  0.00           C  
ATOM   2356  H3'   U C  74      -8.320 -37.928  -0.820  1.00  0.00           H  
ATOM   2357  O3'   U C  74      -7.931 -38.088  -2.891  1.00  0.00           O  
ATOM   2358  P     A C  75      -7.987 -39.622  -3.272  1.00  0.00           P  
ATOM   2359  OP1   A C  75      -6.596 -40.018  -3.603  1.00  0.00           O  
ATOM   2360  OP2   A C  75      -9.012 -39.831  -4.317  1.00  0.00           O1-
ATOM   2361  O5'   A C  75      -8.439 -40.306  -1.919  1.00  0.00           O  
ATOM   2362  C5'   A C  75      -8.558 -41.739  -1.763  1.00  0.00           C  
ATOM   2363 1H5'   A C  75      -8.432 -42.291  -2.724  1.00  0.00           H  
ATOM   2364 2H5'   A C  75      -9.588 -41.958  -1.407  1.00  0.00           H  
ATOM   2365  C4'   A C  75      -7.580 -42.352  -0.730  1.00  0.00           C  
ATOM   2366  H4'   A C  75      -6.585 -42.491  -1.206  1.00  0.00           H  
ATOM   2367  O4'   A C  75      -7.369 -41.502   0.440  1.00  0.00           O  
ATOM   2368  C1'   A C  75      -6.983 -42.332   1.530  1.00  0.00           C  
ATOM   2369  H1'   A C  75      -5.928 -42.064   1.767  1.00  0.00           H  
ATOM   2370  N9    A C  75      -7.810 -42.082   2.714  1.00  0.00           N  
ATOM   2371  C5    A C  75      -8.594 -42.016   4.766  1.00  0.00           C  
ATOM   2372  N7    A C  75      -9.477 -41.264   3.992  1.00  0.00           N  
ATOM   2373  C8    A C  75      -8.990 -41.376   2.779  1.00  0.00           C  
ATOM   2374  H8    A C  75      -9.434 -40.947   1.878  1.00  0.00           H  
ATOM   2375  N1    A C  75      -7.527 -43.087   6.599  1.00  0.00           N  
ATOM   2376  C2    A C  75      -6.566 -43.425   5.738  1.00  0.00           C  
ATOM   2377  H2    A C  75      -5.729 -43.987   6.166  1.00  0.00           H  
ATOM   2378  N3    A C  75      -6.475 -43.181   4.430  1.00  0.00           N  
ATOM   2379  C4    A C  75      -7.552 -42.499   3.995  1.00  0.00           C  
ATOM   2380  C6    A C  75      -8.582 -42.365   6.135  1.00  0.00           C  
ATOM   2381  N6    A C  75      -9.574 -42.021   6.974  1.00  0.00           N  
ATOM   2382  H61   A C  75     -10.446 -41.733   6.591  1.00  0.00           H  
ATOM   2383  H62   A C  75      -9.612 -42.414   7.907  1.00  0.00           H  
ATOM   2384  C2'   A C  75      -7.029 -43.784   1.057  1.00  0.00           C  
ATOM   2385  H2'   A C  75      -7.408 -44.481   1.836  1.00  0.00           H  
ATOM   2386  O2'   A C  75      -5.730 -44.168   0.638  1.00  0.00           O  
ATOM   2387 'HO2   A C  75      -5.815 -45.049   0.206  1.00  0.00           H  
ATOM   2388  C3'   A C  75      -8.017 -43.696  -0.117  1.00  0.00           C  
ATOM   2389  H3'   A C  75      -9.049 -43.567   0.279  1.00  0.00           H  
ATOM   2390  O3'   A C  75      -7.993 -44.725  -1.125  1.00  0.00           O  
ATOM   2391  P     A C  76      -7.723 -46.262  -0.929  1.00  0.00           P  
ATOM   2392  OP1   A C  76      -8.165 -46.963  -2.155  1.00  0.00           O  
ATOM   2393  OP2   A C  76      -6.307 -46.433  -0.533  1.00  0.00           O1-
ATOM   2394  O5'   A C  76      -8.658 -46.685   0.285  1.00  0.00           O  
ATOM   2395  C5'   A C  76     -10.090 -46.720   0.061  1.00  0.00           C  
ATOM   2396 1H5'   A C  76     -10.334 -47.181  -0.928  1.00  0.00           H  
ATOM   2397 2H5'   A C  76     -10.493 -45.682   0.068  1.00  0.00           H  
ATOM   2398  C4'   A C  76     -10.867 -47.532   1.118  1.00  0.00           C  
ATOM   2399  H4'   A C  76     -11.918 -47.645   0.774  1.00  0.00           H  
ATOM   2400  O4'   A C  76     -10.343 -48.880   1.303  1.00  0.00           O  
ATOM   2401  C1'   A C  76     -10.681 -49.315   2.617  1.00  0.00           C  
ATOM   2402  H1'   A C  76     -11.341 -50.206   2.503  1.00  0.00           H  
ATOM   2403  N9    A C  76      -9.498 -49.669   3.400  1.00  0.00           N  
ATOM   2404  C5    A C  76      -8.208 -50.495   4.973  1.00  0.00           C  
ATOM   2405  N7    A C  76      -7.380 -49.721   4.163  1.00  0.00           N  
ATOM   2406  C8    A C  76      -8.195 -49.252   3.240  1.00  0.00           C  
ATOM   2407  H8    A C  76      -7.911 -48.600   2.407  1.00  0.00           H  
ATOM   2408  N1    A C  76      -9.034 -51.821   6.755  1.00  0.00           N  
ATOM   2409  C2    A C  76     -10.228 -51.732   6.169  1.00  0.00           C  
ATOM   2410  H2    A C  76     -11.039 -52.258   6.682  1.00  0.00           H  
ATOM   2411  N3    A C  76     -10.582 -51.054   5.074  1.00  0.00           N  
ATOM   2412  C4    A C  76      -9.513 -50.458   4.519  1.00  0.00           C  
ATOM   2413  C6    A C  76      -7.976 -51.231   6.156  1.00  0.00           C  
ATOM   2414  N6    A C  76      -6.777 -51.421   6.725  1.00  0.00           N  
ATOM   2415  H61   A C  76      -5.993 -51.613   6.137  1.00  0.00           H  
ATOM   2416  H62   A C  76      -6.822 -51.913   7.596  1.00  0.00           H  
ATOM   2417  C2'   A C  76     -11.454 -48.194   3.287  1.00  0.00           C  
ATOM   2418  H2'   A C  76     -11.245 -48.110   4.378  1.00  0.00           H  
ATOM   2419  O2'   A C  76     -12.848 -48.321   3.074  1.00  0.00           O  
ATOM   2420 'HO2   A C  76     -13.142 -47.399   3.084  1.00  0.00           H  
ATOM   2421  C3'   A C  76     -10.928 -46.980   2.541  1.00  0.00           C  
ATOM   2422  H3'   A C  76      -9.870 -46.755   2.824  1.00  0.00           H  
ATOM   2423  O3'   A C  76     -11.823 -45.845   2.608  1.00  0.00           O  
ATOM   2424  P     U C  77     -11.351 -44.611   3.475  1.00  0.00           P  
ATOM   2425  OP1   U C  77     -12.457 -43.630   3.469  1.00  0.00           O  
ATOM   2426  OP2   U C  77     -10.022 -44.187   2.999  1.00  0.00           O1-
ATOM   2427  O5'   U C  77     -11.208 -45.242   4.925  1.00  0.00           O  
ATOM   2428  C5'   U C  77     -12.420 -45.467   5.690  1.00  0.00           C  
ATOM   2429 1H5'   U C  77     -13.116 -46.134   5.131  1.00  0.00           H  
ATOM   2430 2H5'   U C  77     -12.943 -44.499   5.882  1.00  0.00           H  
ATOM   2431  C4'   U C  77     -12.164 -46.124   7.059  1.00  0.00           C  
ATOM   2432  H4'   U C  77     -13.130 -46.424   7.519  1.00  0.00           H  
ATOM   2433  O4'   U C  77     -11.362 -47.330   6.939  1.00  0.00           O  
ATOM   2434  C1'   U C  77     -10.681 -47.545   8.160  1.00  0.00           C  
ATOM   2435  H1'   U C  77     -11.142 -48.466   8.590  1.00  0.00           H  
ATOM   2436  N1    U C  77      -9.222 -47.729   7.951  1.00  0.00           N  
ATOM   2437  C6    U C  77      -8.551 -47.057   6.950  1.00  0.00           C  
ATOM   2438  H6    U C  77      -9.179 -46.429   6.305  1.00  0.00           H  
ATOM   2439  C2    U C  77      -8.553 -48.537   8.837  1.00  0.00           C  
ATOM   2440  O2    U C  77      -9.111 -49.114   9.765  1.00  0.00           O  
ATOM   2441  N3    U C  77      -7.211 -48.644   8.617  1.00  0.00           N  
ATOM   2442  H3    U C  77      -6.706 -49.195   9.295  1.00  0.00           H  
ATOM   2443  C4    U C  77      -6.462 -48.017   7.651  1.00  0.00           C  
ATOM   2444  O4    U C  77      -5.246 -48.196   7.616  1.00  0.00           O  
ATOM   2445  C5    U C  77      -7.224 -47.178   6.768  1.00  0.00           C  
ATOM   2446  H5    U C  77      -6.701 -46.649   5.974  1.00  0.00           H  
ATOM   2447  C2'   U C  77     -10.982 -46.365   9.084  1.00  0.00           C  
ATOM   2448  H2'   U C  77     -10.083 -46.028   9.642  1.00  0.00           H  
ATOM   2449  O2'   U C  77     -12.006 -46.691  10.008  1.00  0.00           O  
ATOM   2450 'HO2   U C  77     -12.128 -45.888  10.548  1.00  0.00           H  
ATOM   2451  C3'   U C  77     -11.432 -45.280   8.100  1.00  0.00           C  
ATOM   2452  H3'   U C  77     -10.558 -44.829   7.576  1.00  0.00           H  
ATOM   2453  O3'   U C  77     -12.324 -44.269   8.630  1.00  0.00           O  
ATOM   2454  P     U C  78     -11.764 -43.237   9.681  1.00  0.00           P  
ATOM   2455  OP1   U C  78     -12.633 -42.043   9.679  1.00  0.00           O  
ATOM   2456  OP2   U C  78     -10.317 -43.042   9.429  1.00  0.00           O1-
ATOM   2457  O5'   U C  78     -11.964 -44.016  11.047  1.00  0.00           O  
ATOM   2458  C5'   U C  78     -11.585 -43.402  12.311  1.00  0.00           C  
ATOM   2459 1H5'   U C  78     -12.502 -43.226  12.914  1.00  0.00           H  
ATOM   2460 2H5'   U C  78     -11.121 -42.393  12.172  1.00  0.00           H  
ATOM   2461  C4'   U C  78     -10.599 -44.226  13.187  1.00  0.00           C  
ATOM   2462  H4'   U C  78     -11.139 -44.698  14.034  1.00  0.00           H  
ATOM   2463  O4'   U C  78      -9.966 -45.314  12.451  1.00  0.00           O  
ATOM   2464  C1'   U C  78      -8.669 -45.542  12.968  1.00  0.00           C  
ATOM   2465  H1'   U C  78      -8.696 -46.575  13.388  1.00  0.00           H  
ATOM   2466  N1    U C  78      -7.628 -45.441  11.913  1.00  0.00           N  
ATOM   2467  C6    U C  78      -7.849 -44.749  10.738  1.00  0.00           C  
ATOM   2468  H6    U C  78      -8.837 -44.288  10.639  1.00  0.00           H  
ATOM   2469  C2    U C  78      -6.406 -46.011  12.179  1.00  0.00           C  
ATOM   2470  O2    U C  78      -6.153 -46.585  13.230  1.00  0.00           O  
ATOM   2471  N3    U C  78      -5.485 -45.891  11.182  1.00  0.00           N  
ATOM   2472  H3    U C  78      -4.579 -46.291  11.396  1.00  0.00           H  
ATOM   2473  C4    U C  78      -5.641 -45.275   9.964  1.00  0.00           C  
ATOM   2474  O4    U C  78      -4.719 -45.293   9.155  1.00  0.00           O  
ATOM   2475  C5    U C  78      -6.922 -44.659   9.772  1.00  0.00           C  
ATOM   2476  H5    U C  78      -7.120 -44.134   8.840  1.00  0.00           H  
ATOM   2477  C2'   U C  78      -8.431 -44.552  14.101  1.00  0.00           C  
ATOM   2478  H2'   U C  78      -7.393 -44.157  14.106  1.00  0.00           H  
ATOM   2479  O2'   U C  78      -8.709 -45.155  15.352  1.00  0.00           O  
ATOM   2480 'HO2   U C  78      -8.246 -44.625  16.024  1.00  0.00           H  
ATOM   2481  C3'   U C  78      -9.415 -43.435  13.761  1.00  0.00           C  
ATOM   2482  H3'   U C  78      -9.025 -42.820  12.917  1.00  0.00           H  
ATOM   2483  O3'   U C  78      -9.849 -42.629  14.883  1.00  0.00           O  
ATOM   2484  P     U C  79      -8.961 -41.405  15.343  1.00  0.00           P  
ATOM   2485  OP1   U C  79      -9.781 -40.529  16.207  1.00  0.00           O  
ATOM   2486  OP2   U C  79      -8.302 -40.801  14.166  1.00  0.00           O1-
ATOM   2487  O5'   U C  79      -7.828 -42.076  16.214  1.00  0.00           O  
ATOM   2488  C5'   U C  79      -8.053 -42.595  17.543  1.00  0.00           C  
ATOM   2489 1H5'   U C  79      -8.997 -43.188  17.573  1.00  0.00           H  
ATOM   2490 2H5'   U C  79      -8.155 -41.754  18.266  1.00  0.00           H  
ATOM   2491  C4'   U C  79      -6.907 -43.518  18.037  1.00  0.00           C  
ATOM   2492  H4'   U C  79      -7.282 -44.161  18.862  1.00  0.00           H  
ATOM   2493  O4'   U C  79      -6.445 -44.407  16.969  1.00  0.00           O  
ATOM   2494  C1'   U C  79      -5.038 -44.598  17.092  1.00  0.00           C  
ATOM   2495  H1'   U C  79      -4.870 -45.701  17.086  1.00  0.00           H  
ATOM   2496  N1    U C  79      -4.284 -43.945  15.967  1.00  0.00           N  
ATOM   2497  C6    U C  79      -4.891 -43.015  15.149  1.00  0.00           C  
ATOM   2498  H6    U C  79      -5.939 -42.819  15.356  1.00  0.00           H  
ATOM   2499  C2    U C  79      -2.973 -44.310  15.753  1.00  0.00           C  
ATOM   2500  O2    U C  79      -2.403 -45.157  16.428  1.00  0.00           O  
ATOM   2501  N3    U C  79      -2.352 -43.670  14.711  1.00  0.00           N  
ATOM   2502  H3    U C  79      -1.382 -43.905  14.550  1.00  0.00           H  
ATOM   2503  C4    U C  79      -2.899 -42.743  13.857  1.00  0.00           C  
ATOM   2504  O4    U C  79      -2.222 -42.266  12.952  1.00  0.00           O  
ATOM   2505  C5    U C  79      -4.263 -42.418  14.127  1.00  0.00           C  
ATOM   2506  H5    U C  79      -4.771 -41.699  13.488  1.00  0.00           H  
ATOM   2507  C2'   U C  79      -4.654 -44.041  18.457  1.00  0.00           C  
ATOM   2508  H2'   U C  79      -3.595 -43.707  18.495  1.00  0.00           H  
ATOM   2509  O2'   U C  79      -4.897 -45.025  19.455  1.00  0.00           O  
ATOM   2510 'HO2   U C  79      -4.841 -44.575  20.329  1.00  0.00           H  
ATOM   2511  C3'   U C  79      -5.618 -42.850  18.561  1.00  0.00           C  
ATOM   2512  H3'   U C  79      -5.338 -42.060  17.832  1.00  0.00           H  
ATOM   2513  O3'   U C  79      -5.844 -42.264  19.858  1.00  0.00           O  
ATOM   2514  P     U C  80      -4.847 -42.214  21.073  1.00  0.00           P  
ATOM   2515  OP1   U C  80      -4.798 -43.580  21.649  1.00  0.00           O  
ATOM   2516  OP2   U C  80      -5.262 -41.128  21.984  1.00  0.00           O1-
ATOM   2517  O5'   U C  80      -3.434 -41.900  20.428  1.00  0.00           O  
ATOM   2518  C5'   U C  80      -2.986 -40.547  20.195  1.00  0.00           C  
ATOM   2519 1H5'   U C  80      -3.187 -39.900  21.084  1.00  0.00           H  
ATOM   2520 2H5'   U C  80      -3.526 -40.108  19.326  1.00  0.00           H  
ATOM   2521  C4'   U C  80      -1.468 -40.488  19.927  1.00  0.00           C  
ATOM   2522  H4'   U C  80      -0.912 -41.020  20.730  1.00  0.00           H  
ATOM   2523  O4'   U C  80      -1.119 -41.106  18.656  1.00  0.00           O  
ATOM   2524  C1'   U C  80       0.154 -40.624  18.257  1.00  0.00           C  
ATOM   2525  H1'   U C  80       0.882 -41.376  18.645  1.00  0.00           H  
ATOM   2526  N1    U C  80       0.250 -40.490  16.782  1.00  0.00           N  
ATOM   2527  C6    U C  80      -0.855 -40.117  16.061  1.00  0.00           C  
ATOM   2528  H6    U C  80      -1.771 -39.997  16.649  1.00  0.00           H  
ATOM   2529  C2    U C  80       1.472 -40.677  16.173  1.00  0.00           C  
ATOM   2530  O2    U C  80       2.481 -40.996  16.789  1.00  0.00           O  
ATOM   2531  N3    U C  80       1.478 -40.483  14.818  1.00  0.00           N  
ATOM   2532  H3    U C  80       2.383 -40.594  14.376  1.00  0.00           H  
ATOM   2533  C4    U C  80       0.416 -40.093  14.034  1.00  0.00           C  
ATOM   2534  O4    U C  80       0.576 -39.874  12.836  1.00  0.00           O  
ATOM   2535  C5    U C  80      -0.821 -39.928  14.736  1.00  0.00           C  
ATOM   2536  H5    U C  80      -1.701 -39.620  14.178  1.00  0.00           H  
ATOM   2537  C2'   U C  80       0.395 -39.286  18.962  1.00  0.00           C  
ATOM   2538  H2'   U C  80       0.491 -38.445  18.241  1.00  0.00           H  
ATOM   2539  O2'   U C  80       1.560 -39.342  19.763  1.00  0.00           O  
ATOM   2540 'HO2   U C  80       1.538 -38.553  20.331  1.00  0.00           H  
ATOM   2541  C3'   U C  80      -0.881 -39.083  19.796  1.00  0.00           C  
ATOM   2542  H3'   U C  80      -1.633 -38.531  19.185  1.00  0.00           H  
ATOM   2543  O3'   U C  80      -0.689 -38.480  21.092  1.00  0.00           O  
ATOM   2544  P     A C  81      -0.649 -36.910  21.225  1.00  0.00           P  
ATOM   2545  OP1   A C  81      -0.860 -36.551  22.641  1.00  0.00           O  
ATOM   2546  OP2   A C  81      -1.528 -36.309  20.201  1.00  0.00           O1-
ATOM   2547  O5'   A C  81       0.854 -36.580  20.825  1.00  0.00           O  
ATOM   2548  C5'   A C  81       1.579 -35.627  21.652  1.00  0.00           C  
ATOM   2549 1H5'   A C  81       1.855 -36.120  22.613  1.00  0.00           H  
ATOM   2550 2H5'   A C  81       0.948 -34.738  21.904  1.00  0.00           H  
ATOM   2551  C4'   A C  81       2.883 -35.083  21.020  1.00  0.00           C  
ATOM   2552  H4'   A C  81       3.598 -34.802  21.823  1.00  0.00           H  
ATOM   2553  O4'   A C  81       3.546 -36.068  20.177  1.00  0.00           O  
ATOM   2554  C1'   A C  81       4.360 -35.395  19.239  1.00  0.00           C  
ATOM   2555  H1'   A C  81       5.406 -35.568  19.586  1.00  0.00           H  
ATOM   2556  N9    A C  81       4.203 -35.926  17.882  1.00  0.00           N  
ATOM   2557  C5    A C  81       4.611 -36.858  15.926  1.00  0.00           C  
ATOM   2558  N7    A C  81       3.315 -36.353  15.856  1.00  0.00           N  
ATOM   2559  C8    A C  81       3.127 -35.799  17.034  1.00  0.00           C  
ATOM   2560  H8    A C  81       2.215 -35.282  17.346  1.00  0.00           H  
ATOM   2561  N1    A C  81       6.655 -37.947  15.423  1.00  0.00           N  
ATOM   2562  C2    A C  81       7.026 -37.674  16.668  1.00  0.00           C  
ATOM   2563  H2    A C  81       8.024 -38.029  16.941  1.00  0.00           H  
ATOM   2564  N3    A C  81       6.365 -37.022  17.625  1.00  0.00           N  
ATOM   2565  C4    A C  81       5.153 -36.630  17.184  1.00  0.00           C  
ATOM   2566  C6    A C  81       5.452 -37.512  14.988  1.00  0.00           C  
ATOM   2567  N6    A C  81       5.230 -37.642  13.668  1.00  0.00           N  
ATOM   2568  H61   A C  81       5.048 -38.567  13.333  1.00  0.00           H  
ATOM   2569  H62   A C  81       5.958 -37.195  13.120  1.00  0.00           H  
ATOM   2570  C2'   A C  81       4.056 -33.903  19.319  1.00  0.00           C  
ATOM   2571  H2'   A C  81       3.880 -33.435  18.329  1.00  0.00           H  
ATOM   2572  O2'   A C  81       5.111 -33.224  19.972  1.00  0.00           O  
ATOM   2573 'HO2   A C  81       4.850 -32.282  19.997  1.00  0.00           H  
ATOM   2574  C3'   A C  81       2.748 -33.849  20.121  1.00  0.00           C  
ATOM   2575  H3'   A C  81       1.872 -34.052  19.462  1.00  0.00           H  
ATOM   2576  O3'   A C  81       2.552 -32.651  20.917  1.00  0.00           O  
ATOM   2577  P     U C  82       2.252 -31.286  20.167  1.00  0.00           P  
ATOM   2578  OP1   U C  82       1.739 -30.336  21.168  1.00  0.00           O  
ATOM   2579  OP2   U C  82       1.442 -31.558  18.967  1.00  0.00           O1-
ATOM   2580  O5'   U C  82       3.696 -30.843  19.705  1.00  0.00           O  
ATOM   2581  C5'   U C  82       4.222 -29.495  19.816  1.00  0.00           C  
ATOM   2582 1H5'   U C  82       5.051 -29.509  20.557  1.00  0.00           H  
ATOM   2583 2H5'   U C  82       3.468 -28.770  20.205  1.00  0.00           H  
ATOM   2584  C4'   U C  82       4.813 -28.894  18.504  1.00  0.00           C  
ATOM   2585  H4'   U C  82       5.737 -28.318  18.729  1.00  0.00           H  
ATOM   2586  O4'   U C  82       5.178 -29.927  17.532  1.00  0.00           O  
ATOM   2587  C1'   U C  82       4.856 -29.477  16.222  1.00  0.00           C  
ATOM   2588  H1'   U C  82       5.818 -29.519  15.655  1.00  0.00           H  
ATOM   2589  N1    U C  82       3.844 -30.381  15.602  1.00  0.00           N  
ATOM   2590  C6    U C  82       2.850 -30.915  16.388  1.00  0.00           C  
ATOM   2591  H6    U C  82       2.816 -30.545  17.413  1.00  0.00           H  
ATOM   2592  C2    U C  82       4.027 -30.825  14.310  1.00  0.00           C  
ATOM   2593  O2    U C  82       4.952 -30.453  13.600  1.00  0.00           O  
ATOM   2594  N3    U C  82       3.114 -31.754  13.876  1.00  0.00           N  
ATOM   2595  H3    U C  82       3.289 -32.143  12.969  1.00  0.00           H  
ATOM   2596  C4    U C  82       2.198 -32.425  14.657  1.00  0.00           C  
ATOM   2597  O4    U C  82       1.580 -33.376  14.193  1.00  0.00           O  
ATOM   2598  C5    U C  82       2.058 -31.912  15.979  1.00  0.00           C  
ATOM   2599  H5    U C  82       1.371 -32.397  16.668  1.00  0.00           H  
ATOM   2600  C2'   U C  82       4.434 -28.016  16.317  1.00  0.00           C  
ATOM   2601  H2'   U C  82       3.664 -27.741  15.567  1.00  0.00           H  
ATOM   2602  O2'   U C  82       5.594 -27.223  16.141  1.00  0.00           O  
ATOM   2603 'HO2   U C  82       5.378 -26.291  16.332  1.00  0.00           H  
ATOM   2604  C3'   U C  82       3.868 -27.936  17.746  1.00  0.00           C  
ATOM   2605  H3'   U C  82       2.857 -28.397  17.774  1.00  0.00           H  
ATOM   2606  O3'   U C  82       3.842 -26.651  18.409  1.00  0.00           O  
ATOM   2607  P     G C  83       3.459 -25.273  17.751  1.00  0.00           P  
ATOM   2608  OP1   G C  83       3.024 -24.323  18.798  1.00  0.00           O  
ATOM   2609  OP2   G C  83       2.534 -25.500  16.620  1.00  0.00           O1-
ATOM   2610  O5'   G C  83       4.858 -24.794  17.189  1.00  0.00           O  
ATOM   2611  C5'   G C  83       5.056 -23.532  16.515  1.00  0.00           C  
ATOM   2612 1H5'   G C  83       5.459 -22.789  17.238  1.00  0.00           H  
ATOM   2613 2H5'   G C  83       4.106 -23.122  16.099  1.00  0.00           H  
ATOM   2614  C4'   G C  83       6.066 -23.686  15.363  1.00  0.00           C  
ATOM   2615  H4'   G C  83       6.992 -24.183  15.730  1.00  0.00           H  
ATOM   2616  O4'   G C  83       5.498 -24.540  14.331  1.00  0.00           O  
ATOM   2617  C1'   G C  83       6.035 -24.187  13.064  1.00  0.00           C  
ATOM   2618  H1'   G C  83       6.612 -25.069  12.702  1.00  0.00           H  
ATOM   2619  N9    G C  83       4.961 -23.865  12.108  1.00  0.00           N  
ATOM   2620  C4    G C  83       4.978 -23.939  10.730  1.00  0.00           C  
ATOM   2621  N2    G C  83       6.615 -24.574   7.737  1.00  0.00           N  
ATOM   2622  H21   G C  83       7.540 -24.735   8.056  1.00  0.00           H  
ATOM   2623  H22   G C  83       6.426 -24.442   6.760  1.00  0.00           H  
ATOM   2624  N3    G C  83       6.008 -24.336   9.952  1.00  0.00           N  
ATOM   2625  C2    G C  83       5.717 -24.272   8.656  1.00  0.00           C  
ATOM   2626  N1    G C  83       4.484 -23.933   8.179  1.00  0.00           N  
ATOM   2627  H1    G C  83       4.347 -23.913   7.180  1.00  0.00           H  
ATOM   2628  C6    G C  83       3.400 -23.546   8.948  1.00  0.00           C  
ATOM   2629  O6    G C  83       2.323 -23.245   8.424  1.00  0.00           O  
ATOM   2630  C5    G C  83       3.713 -23.543  10.331  1.00  0.00           C  
ATOM   2631  N7    G C  83       2.924 -23.207  11.424  1.00  0.00           N  
ATOM   2632  C8    G C  83       3.703 -23.423  12.457  1.00  0.00           C  
ATOM   2633  H8    G C  83       3.420 -23.305  13.507  1.00  0.00           H  
ATOM   2634  C2'   G C  83       6.977 -23.017  13.282  1.00  0.00           C  
ATOM   2635  H2'   G C  83       6.910 -22.275  12.466  1.00  0.00           H  
ATOM   2636  O2'   G C  83       8.311 -23.459  13.428  1.00  0.00           O  
ATOM   2637 'HO2   G C  83       8.683 -22.837  14.068  1.00  0.00           H  
ATOM   2638  C3'   G C  83       6.477 -22.413  14.594  1.00  0.00           C  
ATOM   2639  H3'   G C  83       5.543 -21.828  14.430  1.00  0.00           H  
ATOM   2640  O3'   G C  83       7.493 -21.671  15.314  1.00  0.00           O  
ATOM   2641  P     U C  84       7.535 -20.089  15.239  1.00  0.00           P  
ATOM   2642  OP1   U C  84       8.789 -19.631  15.879  1.00  0.00           O  
ATOM   2643  OP2   U C  84       6.261 -19.563  15.767  1.00  0.00           O1-
ATOM   2644  O5'   U C  84       7.596 -19.785  13.687  1.00  0.00           O  
ATOM   2645  C5'   U C  84       8.856 -19.532  13.010  1.00  0.00           C  
ATOM   2646 1H5'   U C  84       9.620 -20.279  13.330  1.00  0.00           H  
ATOM   2647 2H5'   U C  84       9.236 -18.520  13.279  1.00  0.00           H  
ATOM   2648  C4'   U C  84       8.774 -19.616  11.461  1.00  0.00           C  
ATOM   2649  H4'   U C  84       9.785 -19.803  11.039  1.00  0.00           H  
ATOM   2650  O4'   U C  84       7.926 -20.729  11.053  1.00  0.00           O  
ATOM   2651  C1'   U C  84       7.220 -20.395   9.879  1.00  0.00           C  
ATOM   2652  H1'   U C  84       7.464 -21.199   9.146  1.00  0.00           H  
ATOM   2653  N1    U C  84       5.756 -20.297  10.113  1.00  0.00           N  
ATOM   2654  C6    U C  84       5.247 -19.858  11.316  1.00  0.00           C  
ATOM   2655  H6    U C  84       5.985 -19.670  12.096  1.00  0.00           H  
ATOM   2656  C2    U C  84       4.929 -20.566   9.055  1.00  0.00           C  
ATOM   2657  O2    U C  84       5.345 -20.973   7.977  1.00  0.00           O  
ATOM   2658  N3    U C  84       3.599 -20.347   9.287  1.00  0.00           N  
ATOM   2659  H3    U C  84       3.001 -20.449   8.489  1.00  0.00           H  
ATOM   2660  C4    U C  84       3.025 -19.827  10.423  1.00  0.00           C  
ATOM   2661  O4    U C  84       1.829 -19.548  10.431  1.00  0.00           O  
ATOM   2662  C5    U C  84       3.939 -19.631  11.509  1.00  0.00           C  
ATOM   2663  H5    U C  84       3.562 -19.230  12.446  1.00  0.00           H  
ATOM   2664  C2'   U C  84       7.774 -19.075   9.388  1.00  0.00           C  
ATOM   2665  H2'   U C  84       7.004 -18.456   8.881  1.00  0.00           H  
ATOM   2666  O2'   U C  84       8.864 -19.301   8.512  1.00  0.00           O  
ATOM   2667 'HO2   U C  84       9.073 -18.448   8.092  1.00  0.00           H  
ATOM   2668  C3'   U C  84       8.204 -18.408  10.695  1.00  0.00           C  
ATOM   2669  H3'   U C  84       7.320 -18.069  11.281  1.00  0.00           H  
ATOM   2670  O3'   U C  84       9.193 -17.361  10.549  1.00  0.00           O  
ATOM   2671  P     A C  85       8.697 -15.933  10.070  1.00  0.00           P  
ATOM   2672  OP1   A C  85       9.796 -14.970  10.298  1.00  0.00           O  
ATOM   2673  OP2   A C  85       7.383 -15.642  10.678  1.00  0.00           O1-
ATOM   2674  O5'   A C  85       8.487 -16.129   8.505  1.00  0.00           O  
ATOM   2675  C5'   A C  85       9.563 -15.785   7.595  1.00  0.00           C  
ATOM   2676 1H5'   A C  85      10.531 -16.203   7.961  1.00  0.00           H  
ATOM   2677 2H5'   A C  85       9.673 -14.677   7.536  1.00  0.00           H  
ATOM   2678  C4'   A C  85       9.351 -16.322   6.162  1.00  0.00           C  
ATOM   2679  H4'   A C  85      10.324 -16.369   5.629  1.00  0.00           H  
ATOM   2680  O4'   A C  85       8.815 -17.678   6.189  1.00  0.00           O  
ATOM   2681  C1'   A C  85       7.873 -17.843   5.144  1.00  0.00           C  
ATOM   2682  H1'   A C  85       8.203 -18.729   4.555  1.00  0.00           H  
ATOM   2683  N9    A C  85       6.524 -18.078   5.688  1.00  0.00           N  
ATOM   2684  C5    A C  85       4.508 -18.879   6.074  1.00  0.00           C  
ATOM   2685  N7    A C  85       4.718 -17.886   7.024  1.00  0.00           N  
ATOM   2686  C8    A C  85       5.926 -17.443   6.753  1.00  0.00           C  
ATOM   2687  H8    A C  85       6.447 -16.659   7.309  1.00  0.00           H  
ATOM   2688  N1    A C  85       3.537 -20.640   4.811  1.00  0.00           N  
ATOM   2689  C2    A C  85       4.668 -20.637   4.094  1.00  0.00           C  
ATOM   2690  H2    A C  85       4.710 -21.363   3.274  1.00  0.00           H  
ATOM   2691  N3    A C  85       5.753 -19.871   4.226  1.00  0.00           N  
ATOM   2692  C4    A C  85       5.613 -19.010   5.249  1.00  0.00           C  
ATOM   2693  C6    A C  85       3.425 -19.760   5.831  1.00  0.00           C  
ATOM   2694  N6    A C  85       2.262 -19.795   6.518  1.00  0.00           N  
ATOM   2695  H61   A C  85       1.726 -18.947   6.582  1.00  0.00           H  
ATOM   2696  H62   A C  85       1.690 -20.610   6.407  1.00  0.00           H  
ATOM   2697  C2'   A C  85       7.945 -16.606   4.270  1.00  0.00           C  
ATOM   2698  H2'   A C  85       6.968 -16.355   3.813  1.00  0.00           H  
ATOM   2699  O2'   A C  85       8.921 -16.758   3.255  1.00  0.00           O  
ATOM   2700 'HO2   A C  85       9.256 -15.857   3.130  1.00  0.00           H  
ATOM   2701  C3'   A C  85       8.386 -15.530   5.260  1.00  0.00           C  
ATOM   2702  H3'   A C  85       7.541 -15.196   5.902  1.00  0.00           H  
ATOM   2703  O3'   A C  85       9.086 -14.428   4.648  1.00  0.00           O  
ATOM   2704  P     U C  86       8.366 -13.112   4.153  1.00  0.00           P  
ATOM   2705  OP1   U C  86       9.106 -12.646   2.959  1.00  0.00           O  
ATOM   2706  OP2   U C  86       8.225 -12.185   5.290  1.00  0.00           O1-
ATOM   2707  O5'   U C  86       6.924 -13.598   3.714  1.00  0.00           O  
ATOM   2708  C5'   U C  86       6.652 -13.867   2.312  1.00  0.00           C  
ATOM   2709 1H5'   U C  86       7.364 -14.628   1.919  1.00  0.00           H  
ATOM   2710 2H5'   U C  86       6.771 -12.937   1.706  1.00  0.00           H  
ATOM   2711  C4'   U C  86       5.225 -14.403   2.072  1.00  0.00           C  
ATOM   2712  H4'   U C  86       5.132 -14.858   1.063  1.00  0.00           H  
ATOM   2713  O4'   U C  86       4.899 -15.426   3.054  1.00  0.00           O  
ATOM   2714  C1'   U C  86       3.561 -15.305   3.446  1.00  0.00           C  
ATOM   2715  H1'   U C  86       3.109 -16.273   3.125  1.00  0.00           H  
ATOM   2716  N1    U C  86       3.454 -15.069   4.901  1.00  0.00           N  
ATOM   2717  C6    U C  86       4.070 -13.994   5.506  1.00  0.00           C  
ATOM   2718  H6    U C  86       4.767 -13.428   4.880  1.00  0.00           H  
ATOM   2719  C2    U C  86       2.709 -15.948   5.623  1.00  0.00           C  
ATOM   2720  O2    U C  86       2.201 -16.940   5.119  1.00  0.00           O  
ATOM   2721  N3    U C  86       2.533 -15.629   6.936  1.00  0.00           N  
ATOM   2722  H3    U C  86       1.973 -16.272   7.457  1.00  0.00           H  
ATOM   2723  C4    U C  86       2.948 -14.479   7.568  1.00  0.00           C  
ATOM   2724  O4    U C  86       2.504 -14.214   8.684  1.00  0.00           O  
ATOM   2725  C5    U C  86       3.844 -13.671   6.791  1.00  0.00           C  
ATOM   2726  H5    U C  86       4.253 -12.765   7.231  1.00  0.00           H  
ATOM   2727  C2'   U C  86       2.909 -14.187   2.655  1.00  0.00           C  
ATOM   2728  H2'   U C  86       2.248 -13.555   3.288  1.00  0.00           H  
ATOM   2729  O2'   U C  86       2.150 -14.703   1.575  1.00  0.00           O  
ATOM   2730 'HO2   U C  86       1.934 -13.928   1.016  1.00  0.00           H  
ATOM   2731  C3'   U C  86       4.119 -13.355   2.213  1.00  0.00           C  
ATOM   2732  H3'   U C  86       4.453 -12.691   3.042  1.00  0.00           H  
ATOM   2733  O3'   U C  86       3.960 -12.606   0.987  1.00  0.00           O  
ATOM   2734  P     A C  87       2.925 -11.409   1.024  1.00  0.00           P  
ATOM   2735  OP1   A C  87       3.383 -10.352   0.099  1.00  0.00           O  
ATOM   2736  OP2   A C  87       2.625 -11.067   2.432  1.00  0.00           O1-
ATOM   2737  O5'   A C  87       1.667 -12.138   0.400  1.00  0.00           O  
ATOM   2738  C5'   A C  87       0.513 -11.367  -0.020  1.00  0.00           C  
ATOM   2739 1H5'   A C  87       0.182 -11.774  -1.000  1.00  0.00           H  
ATOM   2740 2H5'   A C  87       0.748 -10.288  -0.198  1.00  0.00           H  
ATOM   2741  C4'   A C  87      -0.707 -11.437   0.930  1.00  0.00           C  
ATOM   2742  H4'   A C  87      -1.639 -11.372   0.327  1.00  0.00           H  
ATOM   2743  O4'   A C  87      -0.770 -12.679   1.694  1.00  0.00           O  
ATOM   2744  C1'   A C  87      -1.573 -12.442   2.836  1.00  0.00           C  
ATOM   2745  H1'   A C  87      -2.507 -13.025   2.658  1.00  0.00           H  
ATOM   2746  N9    A C  87      -0.929 -12.886   4.070  1.00  0.00           N  
ATOM   2747  C5    A C  87      -0.585 -13.926   5.973  1.00  0.00           C  
ATOM   2748  N7    A C  87       0.463 -13.022   5.836  1.00  0.00           N  
ATOM   2749  C8    A C  87       0.212 -12.419   4.686  1.00  0.00           C  
ATOM   2750  H8    A C  87       0.831 -11.640   4.224  1.00  0.00           H  
ATOM   2751  N1    A C  87      -2.071 -15.566   6.826  1.00  0.00           N  
ATOM   2752  C2    A C  87      -2.762 -15.421   5.690  1.00  0.00           C  
ATOM   2753  H2    A C  87      -3.631 -16.076   5.567  1.00  0.00           H  
ATOM   2754  N3    A C  87      -2.514 -14.613   4.663  1.00  0.00           N  
ATOM   2755  C4    A C  87      -1.431 -13.860   4.884  1.00  0.00           C  
ATOM   2756  C6    A C  87      -0.954 -14.829   6.999  1.00  0.00           C  
ATOM   2757  N6    A C  87      -0.292 -15.035   8.148  1.00  0.00           N  
ATOM   2758  H61   A C  87       0.541 -14.537   8.398  1.00  0.00           H  
ATOM   2759  H62   A C  87      -0.717 -15.659   8.801  1.00  0.00           H  
ATOM   2760  C2'   A C  87      -1.923 -10.963   2.888  1.00  0.00           C  
ATOM   2761  H2'   A C  87      -1.868 -10.535   3.914  1.00  0.00           H  
ATOM   2762  O2'   A C  87      -3.222 -10.758   2.360  1.00  0.00           O  
ATOM   2763 'HO2   A C  87      -3.372  -9.796   2.296  1.00  0.00           H  
ATOM   2764  C3'   A C  87      -0.836 -10.353   2.004  1.00  0.00           C  
ATOM   2765  H3'   A C  87       0.148 -10.322   2.529  1.00  0.00           H  
ATOM   2766  O3'   A C  87      -1.170  -9.074   1.416  1.00  0.00           O  
ATOM   2767  P     A C  88      -1.258  -7.844   2.417  1.00  0.00           P  
ATOM   2768  OP1   A C  88      -0.851  -6.620   1.700  1.00  0.00           O  
ATOM   2769  OP2   A C  88      -0.577  -8.195   3.680  1.00  0.00           O1-
ATOM   2770  O5'   A C  88      -2.819  -7.809   2.698  1.00  0.00           O  
ATOM   2771  C5'   A C  88      -3.687  -7.082   1.796  1.00  0.00           C  
ATOM   2772 1H5'   A C  88      -3.525  -7.426   0.747  1.00  0.00           H  
ATOM   2773 2H5'   A C  88      -3.460  -5.989   1.831  1.00  0.00           H  
ATOM   2774  C4'   A C  88      -5.188  -7.263   2.113  1.00  0.00           C  
ATOM   2775  H4'   A C  88      -5.784  -7.051   1.199  1.00  0.00           H  
ATOM   2776  O4'   A C  88      -5.496  -8.635   2.522  1.00  0.00           O  
ATOM   2777  C1'   A C  88      -6.505  -8.602   3.522  1.00  0.00           C  
ATOM   2778  H1'   A C  88      -7.318  -9.290   3.199  1.00  0.00           H  
ATOM   2779  N9    A C  88      -5.972  -9.015   4.829  1.00  0.00           N  
ATOM   2780  C5    A C  88      -5.771  -9.719   6.900  1.00  0.00           C  
ATOM   2781  N7    A C  88      -4.502  -9.319   6.511  1.00  0.00           N  
ATOM   2782  C8    A C  88      -4.673  -8.897   5.280  1.00  0.00           C  
ATOM   2783  H8    A C  88      -3.882  -8.496   4.643  1.00  0.00           H  
ATOM   2784  N1    A C  88      -7.582 -10.511   8.211  1.00  0.00           N  
ATOM   2785  C2    A C  88      -8.343 -10.299   7.132  1.00  0.00           C  
ATOM   2786  H2    A C  88      -9.399 -10.559   7.254  1.00  0.00           H  
ATOM   2787  N3    A C  88      -8.001  -9.851   5.919  1.00  0.00           N  
ATOM   2788  C4    A C  88      -6.687  -9.545   5.879  1.00  0.00           C  
ATOM   2789  C6    A C  88      -6.263 -10.219   8.121  1.00  0.00           C  
ATOM   2790  N6    A C  88      -5.474 -10.381   9.191  1.00  0.00           N  
ATOM   2791  H61   A C  88      -4.525 -10.086   9.120  1.00  0.00           H  
ATOM   2792  H62   A C  88      -5.889 -10.377  10.108  1.00  0.00           H  
ATOM   2793  C2'   A C  88      -7.031  -7.183   3.576  1.00  0.00           C  
ATOM   2794  H2'   A C  88      -7.417  -6.925   4.582  1.00  0.00           H  
ATOM   2795  O2'   A C  88      -8.039  -6.955   2.607  1.00  0.00           O  
ATOM   2796 'HO2   A C  88      -7.961  -6.007   2.413  1.00  0.00           H  
ATOM   2797  C3'   A C  88      -5.779  -6.385   3.236  1.00  0.00           C  
ATOM   2798  H3'   A C  88      -5.045  -6.380   4.073  1.00  0.00           H  
ATOM   2799  O3'   A C  88      -6.044  -5.062   2.743  1.00  0.00           O  
ATOM   2800  P     G C  89      -6.356  -3.822   3.671  1.00  0.00           P  
ATOM   2801  OP1   G C  89      -7.613  -3.236   3.156  1.00  0.00           O  
ATOM   2802  OP2   G C  89      -5.158  -2.955   3.719  1.00  0.00           O1-
ATOM   2803  O5'   G C  89      -6.627  -4.441   5.118  1.00  0.00           O  
ATOM   2804  C5'   G C  89      -8.004  -4.505   5.595  1.00  0.00           C  
ATOM   2805 1H5'   G C  89      -8.670  -4.939   4.811  1.00  0.00           H  
ATOM   2806 2H5'   G C  89      -8.381  -3.476   5.808  1.00  0.00           H  
ATOM   2807  C4'   G C  89      -8.228  -5.356   6.876  1.00  0.00           C  
ATOM   2808  H4'   G C  89      -9.228  -5.839   6.831  1.00  0.00           H  
ATOM   2809  O4'   G C  89      -7.253  -6.434   7.012  1.00  0.00           O  
ATOM   2810  C1'   G C  89      -6.907  -6.593   8.379  1.00  0.00           C  
ATOM   2811  H1'   G C  89      -7.128  -7.652   8.644  1.00  0.00           H  
ATOM   2812  N9    G C  89      -5.475  -6.333   8.588  1.00  0.00           N  
ATOM   2813  C4    G C  89      -4.682  -6.799   9.610  1.00  0.00           C  
ATOM   2814  N2    G C  89      -4.289  -8.624  12.531  1.00  0.00           N  
ATOM   2815  H21   G C  89      -5.188  -9.056  12.605  1.00  0.00           H  
ATOM   2816  H22   G C  89      -3.596  -8.798  13.226  1.00  0.00           H  
ATOM   2817  N3    G C  89      -5.074  -7.579  10.636  1.00  0.00           N  
ATOM   2818  C2    G C  89      -4.086  -7.855  11.477  1.00  0.00           C  
ATOM   2819  N1    G C  89      -2.798  -7.440  11.281  1.00  0.00           N  
ATOM   2820  H1    G C  89      -2.110  -7.647  11.986  1.00  0.00           H  
ATOM   2821  C6    G C  89      -2.352  -6.669  10.216  1.00  0.00           C  
ATOM   2822  O6    G C  89      -1.165  -6.353  10.113  1.00  0.00           O  
ATOM   2823  C5    G C  89      -3.417  -6.319   9.341  1.00  0.00           C  
ATOM   2824  N7    G C  89      -3.417  -5.531   8.194  1.00  0.00           N  
ATOM   2825  C8    G C  89      -4.657  -5.580   7.768  1.00  0.00           C  
ATOM   2826  H8    G C  89      -5.040  -5.098   6.862  1.00  0.00           H  
ATOM   2827  C2'   G C  89      -7.804  -5.686   9.201  1.00  0.00           C  
ATOM   2828  H2'   G C  89      -7.293  -5.265  10.094  1.00  0.00           H  
ATOM   2829  O2'   G C  89      -8.968  -6.379   9.605  1.00  0.00           O  
ATOM   2830 'HO2   G C  89      -9.638  -5.683   9.663  1.00  0.00           H  
ATOM   2831  C3'   G C  89      -8.168  -4.587   8.204  1.00  0.00           C  
ATOM   2832  H3'   G C  89      -7.340  -3.848   8.100  1.00  0.00           H  
ATOM   2833  O3'   G C  89      -9.451  -3.973   8.462  1.00  0.00           O  
ATOM   2834  P     C C  90      -9.585  -2.577   9.175  1.00  0.00           P  
ATOM   2835  OP1   C C  90     -11.022  -2.360   9.455  1.00  0.00           O  
ATOM   2836  OP2   C C  90      -8.868  -1.564   8.381  1.00  0.00           O1-
ATOM   2837  O5'   C C  90      -8.808  -2.816  10.536  1.00  0.00           O  
ATOM   2838  C5'   C C  90      -9.562  -3.102  11.743  1.00  0.00           C  
ATOM   2839 1H5'   C C  90     -10.188  -4.013  11.600  1.00  0.00           H  
ATOM   2840 2H5'   C C  90     -10.241  -2.250  11.986  1.00  0.00           H  
ATOM   2841  C4'   C C  90      -8.666  -3.344  12.975  1.00  0.00           C  
ATOM   2842  H4'   C C  90      -9.268  -3.731  13.824  1.00  0.00           H  
ATOM   2843  O4'   C C  90      -7.647  -4.340  12.680  1.00  0.00           O  
ATOM   2844  C1'   C C  90      -6.452  -4.005  13.364  1.00  0.00           C  
ATOM   2845  H1'   C C  90      -6.259  -4.870  14.041  1.00  0.00           H  
ATOM   2846  N1    C C  90      -5.304  -3.818  12.445  1.00  0.00           N  
ATOM   2847  C6    C C  90      -5.497  -3.259  11.203  1.00  0.00           C  
ATOM   2848  H6    C C  90      -6.534  -3.040  10.931  1.00  0.00           H  
ATOM   2849  C5    C C  90      -4.466  -3.068  10.366  1.00  0.00           C  
ATOM   2850  H5    C C  90      -4.601  -2.685   9.356  1.00  0.00           H  
ATOM   2851  C2    C C  90      -4.016  -4.081  12.893  1.00  0.00           C  
ATOM   2852  O2    C C  90      -3.850  -4.476  14.056  1.00  0.00           O  
ATOM   2853  N3    C C  90      -2.968  -3.906  12.066  1.00  0.00           N  
ATOM   2854  C4    C C  90      -3.167  -3.442  10.822  1.00  0.00           C  
ATOM   2855  N4    C C  90      -2.130  -3.420   9.993  1.00  0.00           N  
ATOM   2856  H41   C C  90      -2.343  -3.554   9.025  1.00  0.00           H  
ATOM   2857  H42   C C  90      -1.329  -3.908  10.332  1.00  0.00           H  
ATOM   2858  C2'   C C  90      -6.706  -2.769  14.210  1.00  0.00           C  
ATOM   2859  H2'   C C  90      -5.841  -2.072  14.214  1.00  0.00           H  
ATOM   2860  O2'   C C  90      -7.022  -3.122  15.545  1.00  0.00           O  
ATOM   2861 'HO2   C C  90      -7.259  -2.282  15.981  1.00  0.00           H  
ATOM   2862  C3'   C C  90      -7.891  -2.123  13.489  1.00  0.00           C  
ATOM   2863  H3'   C C  90      -7.546  -1.580  12.578  1.00  0.00           H  
ATOM   2864  O3'   C C  90      -8.747  -1.299  14.314  1.00  0.00           O  
ATOM   2865  P     U C  91      -8.197   0.102  14.797  1.00  0.00           P  
ATOM   2866  OP1   U C  91      -9.348   0.970  15.119  1.00  0.00           O  
ATOM   2867  OP2   U C  91      -7.182   0.576  13.833  1.00  0.00           O1-
ATOM   2868  O5'   U C  91      -7.461  -0.310  16.139  1.00  0.00           O  
ATOM   2869  C5'   U C  91      -7.297   0.625  17.242  1.00  0.00           C  
ATOM   2870 1H5'   U C  91      -7.805   0.190  18.129  1.00  0.00           H  
ATOM   2871 2H5'   U C  91      -7.791   1.610  17.054  1.00  0.00           H  
ATOM   2872  C4'   U C  91      -5.828   0.920  17.661  1.00  0.00           C  
ATOM   2873  H4'   U C  91      -5.759   1.004  18.766  1.00  0.00           H  
ATOM   2874  O4'   U C  91      -4.907  -0.140  17.259  1.00  0.00           O  
ATOM   2875  C1'   U C  91      -3.647   0.427  16.944  1.00  0.00           C  
ATOM   2876  H1'   U C  91      -2.931  -0.035  17.664  1.00  0.00           H  
ATOM   2877  N1    U C  91      -3.262   0.127  15.544  1.00  0.00           N  
ATOM   2878  C6    U C  91      -4.200   0.215  14.539  1.00  0.00           C  
ATOM   2879  H6    U C  91      -5.212   0.458  14.871  1.00  0.00           H  
ATOM   2880  C2    U C  91      -1.950  -0.159  15.266  1.00  0.00           C  
ATOM   2881  O2    U C  91      -1.067  -0.174  16.116  1.00  0.00           O  
ATOM   2882  N3    U C  91      -1.690  -0.431  13.955  1.00  0.00           N  
ATOM   2883  H3    U C  91      -0.741  -0.726  13.763  1.00  0.00           H  
ATOM   2884  C4    U C  91      -2.566  -0.400  12.899  1.00  0.00           C  
ATOM   2885  O4    U C  91      -2.160  -0.672  11.772  1.00  0.00           O  
ATOM   2886  C5    U C  91      -3.907  -0.037  13.253  1.00  0.00           C  
ATOM   2887  H5    U C  91      -4.673   0.013  12.482  1.00  0.00           H  
ATOM   2888  C2'   U C  91      -3.715   1.924  17.213  1.00  0.00           C  
ATOM   2889  H2'   U C  91      -3.157   2.514  16.454  1.00  0.00           H  
ATOM   2890  O2'   U C  91      -3.209   2.205  18.506  1.00  0.00           O  
ATOM   2891 'HO2   U C  91      -3.252   3.170  18.633  1.00  0.00           H  
ATOM   2892  C3'   U C  91      -5.214   2.213  17.100  1.00  0.00           C  
ATOM   2893  H3'   U C  91      -5.528   2.264  16.032  1.00  0.00           H  
ATOM   2894  O3'   U C  91      -5.688   3.359  17.852  1.00  0.00           O  
ATOM   2895  P     A C  92      -5.371   4.813  17.314  1.00  0.00           P  
ATOM   2896  OP1   A C  92      -6.278   5.770  17.986  1.00  0.00           O  
ATOM   2897  OP2   A C  92      -5.346   4.805  15.839  1.00  0.00           O1-
ATOM   2898  O5'   A C  92      -3.892   5.053  17.834  1.00  0.00           O  
ATOM   2899  C5'   A C  92      -3.656   5.803  19.051  1.00  0.00           C  
ATOM   2900 1H5'   A C  92      -4.216   5.340  19.896  1.00  0.00           H  
ATOM   2901 2H5'   A C  92      -4.014   6.853  18.937  1.00  0.00           H  
ATOM   2902  C4'   A C  92      -2.164   5.850  19.450  1.00  0.00           C  
ATOM   2903  H4'   A C  92      -2.058   6.132  20.519  1.00  0.00           H  
ATOM   2904  O4'   A C  92      -1.553   4.533  19.283  1.00  0.00           O  
ATOM   2905  C1'   A C  92      -0.270   4.680  18.705  1.00  0.00           C  
ATOM   2906  H1'   A C  92       0.427   4.082  19.336  1.00  0.00           H  
ATOM   2907  N9    A C  92      -0.262   4.167  17.325  1.00  0.00           N  
ATOM   2908  C5    A C  92       0.223   3.063  15.488  1.00  0.00           C  
ATOM   2909  N7    A C  92      -0.910   3.795  15.200  1.00  0.00           N  
ATOM   2910  C8    A C  92      -1.170   4.427  16.319  1.00  0.00           C  
ATOM   2911  H8    A C  92      -2.020   5.096  16.462  1.00  0.00           H  
ATOM   2912  N1    A C  92       2.078   1.603  15.273  1.00  0.00           N  
ATOM   2913  C2    A C  92       2.339   1.895  16.552  1.00  0.00           C  
ATOM   2914  H2    A C  92       3.220   1.404  16.976  1.00  0.00           H  
ATOM   2915  N3    A C  92       1.717   2.728  17.383  1.00  0.00           N  
ATOM   2916  C4    A C  92       0.638   3.277  16.789  1.00  0.00           C  
ATOM   2917  C6    A C  92       0.985   2.175  14.704  1.00  0.00           C  
ATOM   2918  N6    A C  92       0.651   1.889  13.430  1.00  0.00           N  
ATOM   2919  H61   A C  92      -0.174   2.304  13.043  1.00  0.00           H  
ATOM   2920  H62   A C  92       1.098   1.161  12.905  1.00  0.00           H  
ATOM   2921  C2'   A C  92       0.099   6.149  18.801  1.00  0.00           C  
ATOM   2922  H2'   A C  92       0.791   6.463  17.990  1.00  0.00           H  
ATOM   2923  O2'   A C  92       0.684   6.394  20.073  1.00  0.00           O  
ATOM   2924 'HO2   A C  92       0.671   7.367  20.229  1.00  0.00           H  
ATOM   2925  C3'   A C  92      -1.276   6.819  18.639  1.00  0.00           C  
ATOM   2926  H3'   A C  92      -1.611   6.760  17.583  1.00  0.00           H  
ATOM   2927  O3'   A C  92      -1.447   8.167  19.119  1.00  0.00           O  
ATOM   2928  P     G C  93      -0.382   9.320  19.150  1.00  0.00           P  
ATOM   2929  OP1   G C  93       0.537   9.021  20.273  1.00  0.00           O  
ATOM   2930  OP2   G C  93      -1.065  10.631  19.178  1.00  0.00           O1-
ATOM   2931  O5'   G C  93       0.424   9.167  17.786  1.00  0.00           O  
ATOM   2932  C5'   G C  93       1.874   9.092  17.877  1.00  0.00           C  
ATOM   2933 1H5'   G C  93       2.191   8.230  18.510  1.00  0.00           H  
ATOM   2934 2H5'   G C  93       2.287  10.017  18.344  1.00  0.00           H  
ATOM   2935  C4'   G C  93       2.569   8.928  16.515  1.00  0.00           C  
ATOM   2936  H4'   G C  93       3.665   8.847  16.691  1.00  0.00           H  
ATOM   2937  O4'   G C  93       2.150   7.702  15.824  1.00  0.00           O  
ATOM   2938  C1'   G C  93       2.025   8.039  14.463  1.00  0.00           C  
ATOM   2939  H1'   G C  93       3.068   8.088  14.071  1.00  0.00           H  
ATOM   2940  N9    G C  93       1.254   7.081  13.662  1.00  0.00           N  
ATOM   2941  C4    G C  93       1.758   5.979  13.019  1.00  0.00           C  
ATOM   2942  N2    G C  93       4.453   4.047  12.097  1.00  0.00           N  
ATOM   2943  H21   G C  93       5.131   4.500  12.661  1.00  0.00           H  
ATOM   2944  H22   G C  93       4.736   3.683  11.202  1.00  0.00           H  
ATOM   2945  N3    G C  93       3.042   5.565  13.032  1.00  0.00           N  
ATOM   2946  C2    G C  93       3.247   4.557  12.208  1.00  0.00           C  
ATOM   2947  N1    G C  93       2.281   4.006  11.415  1.00  0.00           N  
ATOM   2948  H1    G C  93       2.523   3.275  10.773  1.00  0.00           H  
ATOM   2949  C6    G C  93       0.950   4.396  11.392  1.00  0.00           C  
ATOM   2950  O6    G C  93       0.150   3.825  10.650  1.00  0.00           O  
ATOM   2951  C5    G C  93       0.700   5.465  12.293  1.00  0.00           C  
ATOM   2952  N7    G C  93      -0.455   6.203  12.508  1.00  0.00           N  
ATOM   2953  C8    G C  93      -0.081   7.150  13.334  1.00  0.00           C  
ATOM   2954  H8    G C  93      -0.740   7.922  13.736  1.00  0.00           H  
ATOM   2955  C2'   G C  93       1.431   9.419  14.467  1.00  0.00           C  
ATOM   2956  H2'   G C  93       0.382   9.419  14.842  1.00  0.00           H  
ATOM   2957  O2'   G C  93       1.550  10.057  13.211  1.00  0.00           O  
ATOM   2958 'HO2   G C  93       2.447  10.423  13.248  1.00  0.00           H  
ATOM   2959  C3'   G C  93       2.345  10.076  15.493  1.00  0.00           C  
ATOM   2960  H3'   G C  93       1.771  10.891  15.994  1.00  0.00           H  
ATOM   2961  O3'   G C  93       3.582  10.546  14.892  1.00  0.00           O  
ATOM   2962  P     U C  94       4.381  11.740  15.547  1.00  0.00           P  
ATOM   2963  OP1   U C  94       5.470  12.126  14.626  1.00  0.00           O  
ATOM   2964  OP2   U C  94       4.735  11.390  16.936  1.00  0.00           O1-
ATOM   2965  O5'   U C  94       3.321  12.915  15.576  1.00  0.00           O  
ATOM   2966  C5'   U C  94       2.706  13.375  14.352  1.00  0.00           C  
ATOM   2967 1H5'   U C  94       2.383  12.526  13.704  1.00  0.00           H  
ATOM   2968 2H5'   U C  94       3.438  13.987  13.777  1.00  0.00           H  
ATOM   2969  C4'   U C  94       1.464  14.228  14.640  1.00  0.00           C  
ATOM   2970  H4'   U C  94       0.987  14.555  13.692  1.00  0.00           H  
ATOM   2971  O4'   U C  94       0.463  13.448  15.347  1.00  0.00           O  
ATOM   2972  C1'   U C  94      -0.186  14.257  16.313  1.00  0.00           C  
ATOM   2973  H1'   U C  94      -1.273  14.207  16.068  1.00  0.00           H  
ATOM   2974  N1    U C  94       0.053  13.776  17.705  1.00  0.00           N  
ATOM   2975  C6    U C  94       1.092  12.919  18.022  1.00  0.00           C  
ATOM   2976  H6    U C  94       1.663  12.532  17.177  1.00  0.00           H  
ATOM   2977  C2    U C  94      -0.796  14.230  18.687  1.00  0.00           C  
ATOM   2978  O2    U C  94      -1.726  14.998  18.460  1.00  0.00           O  
ATOM   2979  N3    U C  94      -0.493  13.824  19.956  1.00  0.00           N  
ATOM   2980  H3    U C  94      -1.161  14.045  20.659  1.00  0.00           H  
ATOM   2981  C4    U C  94       0.571  13.051  20.357  1.00  0.00           C  
ATOM   2982  O4    U C  94       0.779  12.900  21.560  1.00  0.00           O  
ATOM   2983  C5    U C  94       1.388  12.570  19.285  1.00  0.00           C  
ATOM   2984  H5    U C  94       2.240  11.936  19.520  1.00  0.00           H  
ATOM   2985  C2'   U C  94       0.315  15.686  16.121  1.00  0.00           C  
ATOM   2986  H2'   U C  94       0.403  16.214  17.095  1.00  0.00           H  
ATOM   2987  O2'   U C  94      -0.523  16.433  15.245  1.00  0.00           O  
ATOM   2988 'HO2   U C  94      -0.171  17.325  15.204  1.00  0.00           H  
ATOM   2989  C3'   U C  94       1.701  15.458  15.527  1.00  0.00           C  
ATOM   2990  H3'   U C  94       2.429  15.169  16.317  1.00  0.00           H  
ATOM   2991  O3'   U C  94       2.184  16.569  14.745  1.00  0.00           O  
ATOM   2992 'HO3   U C  94       1.643  16.612  13.953  1.00  0.00           H  
TER    2993        U C  94 
END
