# Supplementary material for: Cooperative gene regulation by microRNA pairs and their identification using a computational workflow
Source: Nucleic Acids Res. 2014 May 28;42(12):7539–52. doi: 10.1093/nar/gku465 (PMC4081082; doi:10.1093/nar/gku465)
Supplement: SUPPORTING INFORMATION [file supp_gku465_nar-03703-n-2013-File009.zip › MUC1_triplex.pdb]

REMARK   Accelrys Discovery Studio PDB file
REMARK   Created:  Wed Oct 16 13:56:09 W. Europe Daylight Time 2013
ATOM      1 'HO5   C A   1       0.591  -2.056   3.424  1.00  0.00           H  
ATOM      2  O5'   C A   1       0.590  -1.248   2.851  1.00  0.00           O  
ATOM      3  C5'   C A   1       1.636  -0.432   3.397  1.00  0.00           C  
ATOM      4 1H5'   C A   1       1.945   0.329   2.647  1.00  0.00           H  
ATOM      5 2H5'   C A   1       2.515  -1.085   3.603  1.00  0.00           H  
ATOM      6  C4'   C A   1       1.236   0.265   4.706  1.00  0.00           C  
ATOM      7  H4'   C A   1       2.136   0.631   5.247  1.00  0.00           H  
ATOM      8  O4'   C A   1       0.417   1.433   4.405  1.00  0.00           O  
ATOM      9  C1'   C A   1      -0.551   1.599   5.436  1.00  0.00           C  
ATOM     10  H1'   C A   1      -0.354   2.607   5.870  1.00  0.00           H  
ATOM     11  N1    C A   1      -1.935   1.527   4.902  1.00  0.00           N  
ATOM     12  C6    C A   1      -2.231   0.606   3.921  1.00  0.00           C  
ATOM     13  H6    C A   1      -1.389   0.012   3.549  1.00  0.00           H  
ATOM     14  C5    C A   1      -3.469   0.501   3.419  1.00  0.00           C  
ATOM     15  H5    C A   1      -3.721  -0.203   2.629  1.00  0.00           H  
ATOM     16  C2    C A   1      -2.952   2.304   5.450  1.00  0.00           C  
ATOM     17  O2    C A   1      -2.702   3.059   6.402  1.00  0.00           O  
ATOM     18  N3    C A   1      -4.195   2.236   4.931  1.00  0.00           N  
ATOM     19  C4    C A   1      -4.468   1.374   3.941  1.00  0.00           C  
ATOM     20  N4    C A   1      -5.696   1.363   3.436  1.00  0.00           N  
ATOM     21  H41   C A   1      -6.043   0.527   3.025  1.00  0.00           H  
ATOM     22  H42   C A   1      -6.372   1.967   3.867  1.00  0.00           H  
ATOM     23  C2'   C A   1      -0.287   0.551   6.505  1.00  0.00           C  
ATOM     24  H2'   C A   1      -1.216   0.181   6.990  1.00  0.00           H  
ATOM     25  O2'   C A   1       0.605   1.033   7.488  1.00  0.00           O  
ATOM     26 'HO2   C A   1       1.050   0.227   7.797  1.00  0.00           H  
ATOM     27  C3'   C A   1       0.374  -0.552   5.693  1.00  0.00           C  
ATOM     28  H3'   C A   1      -0.426  -1.091   5.134  1.00  0.00           H  
ATOM     29  O3'   C A   1       1.196  -1.430   6.490  1.00  0.00           O  
ATOM     30  P     A A   2       1.495  -2.894   5.974  1.00  0.00           P  
ATOM     31  OP1   A A   2       2.963  -3.046   5.904  1.00  0.00           O  
ATOM     32  OP2   A A   2       0.748  -3.106   4.708  1.00  0.00           O1-
ATOM     33  O5'   A A   2       0.901  -3.792   7.124  1.00  0.00           O  
ATOM     34  C5'   A A   2      -0.460  -4.284   7.119  1.00  0.00           C  
ATOM     35 1H5'   A A   2      -0.433  -5.392   7.239  1.00  0.00           H  
ATOM     36 2H5'   A A   2      -1.001  -4.085   6.165  1.00  0.00           H  
ATOM     37  C4'   A A   2      -1.281  -3.719   8.288  1.00  0.00           C  
ATOM     38  H4'   A A   2      -0.694  -3.758   9.231  1.00  0.00           H  
ATOM     39  O4'   A A   2      -1.649  -2.327   8.038  1.00  0.00           O  
ATOM     40  C1'   A A   2      -2.920  -2.075   8.621  1.00  0.00           C  
ATOM     41  H1'   A A   2      -2.783  -1.258   9.367  1.00  0.00           H  
ATOM     42  N9    A A   2      -3.881  -1.681   7.598  1.00  0.00           N  
ATOM     43  C5    A A   2      -5.598  -0.837   6.532  1.00  0.00           C  
ATOM     44  N7    A A   2      -4.928  -1.633   5.611  1.00  0.00           N  
ATOM     45  C8    A A   2      -3.930  -2.130   6.300  1.00  0.00           C  
ATOM     46  H8    A A   2      -3.174  -2.820   5.914  1.00  0.00           H  
ATOM     47  N1    A A   2      -7.165   0.624   7.542  1.00  0.00           N  
ATOM     48  C2    A A   2      -6.429   0.529   8.650  1.00  0.00           C  
ATOM     49  H2    A A   2      -6.788   1.121   9.500  1.00  0.00           H  
ATOM     50  N3    A A   2      -5.291  -0.138   8.850  1.00  0.00           N  
ATOM     51  C4    A A   2      -4.949  -0.840   7.754  1.00  0.00           C  
ATOM     52  C6    A A   2      -6.784  -0.079   6.450  1.00  0.00           C  
ATOM     53  N6    A A   2      -7.594  -0.055   5.380  1.00  0.00           N  
ATOM     54  H61   A A   2      -7.674  -0.912   4.851  1.00  0.00           H  
ATOM     55  H62   A A   2      -8.431   0.482   5.457  1.00  0.00           H  
ATOM     56  C2'   A A   2      -3.370  -3.339   9.328  1.00  0.00           C  
ATOM     57  H2'   A A   2      -4.471  -3.503   9.281  1.00  0.00           H  
ATOM     58  O2'   A A   2      -2.942  -3.352  10.675  1.00  0.00           O  
ATOM     59 'HO2   A A   2      -2.814  -4.297  10.855  1.00  0.00           H  
ATOM     60  C3'   A A   2      -2.634  -4.407   8.534  1.00  0.00           C  
ATOM     61  H3'   A A   2      -3.098  -4.540   7.528  1.00  0.00           H  
ATOM     62  O3'   A A   2      -2.466  -5.650   9.255  1.00  0.00           O  
ATOM     63  P     G A   3      -3.443  -6.844   8.881  1.00  0.00           P  
ATOM     64  OP1   G A   3      -3.289  -7.901   9.902  1.00  0.00           O  
ATOM     65  OP2   G A   3      -3.204  -7.198   7.467  1.00  0.00           O1-
ATOM     66  O5'   G A   3      -4.870  -6.167   9.022  1.00  0.00           O  
ATOM     67  C5'   G A   3      -6.009  -6.763   8.347  1.00  0.00           C  
ATOM     68 1H5'   G A   3      -6.173  -7.809   8.701  1.00  0.00           H  
ATOM     69 2H5'   G A   3      -5.845  -6.797   7.244  1.00  0.00           H  
ATOM     70  C4'   G A   3      -7.305  -5.973   8.618  1.00  0.00           C  
ATOM     71  H4'   G A   3      -7.459  -5.884   9.715  1.00  0.00           H  
ATOM     72  O4'   G A   3      -7.218  -4.616   8.083  1.00  0.00           O  
ATOM     73  C1'   G A   3      -8.540  -4.145   7.827  1.00  0.00           C  
ATOM     74  H1'   G A   3      -8.724  -3.324   8.557  1.00  0.00           H  
ATOM     75  N9    G A   3      -8.676  -3.588   6.468  1.00  0.00           N  
ATOM     76  C4    G A   3      -9.810  -3.058   5.905  1.00  0.00           C  
ATOM     77  N2    G A   3     -13.135  -2.189   6.173  1.00  0.00           N  
ATOM     78  H21   G A   3     -13.389  -2.719   6.974  1.00  0.00           H  
ATOM     79  H22   G A   3     -13.834  -1.734   5.614  1.00  0.00           H  
ATOM     80  N3    G A   3     -11.016  -2.975   6.487  1.00  0.00           N  
ATOM     81  C2    G A   3     -11.900  -2.338   5.746  1.00  0.00           C  
ATOM     82  N1    G A   3     -11.605  -1.790   4.529  1.00  0.00           N  
ATOM     83  H1    G A   3     -12.330  -1.285   4.045  1.00  0.00           H  
ATOM     84  C6    G A   3     -10.373  -1.859   3.892  1.00  0.00           C  
ATOM     85  O6    G A   3     -10.186  -1.325   2.793  1.00  0.00           O  
ATOM     86  C5    G A   3      -9.423  -2.580   4.668  1.00  0.00           C  
ATOM     87  N7    G A   3      -8.071  -2.833   4.437  1.00  0.00           N  
ATOM     88  C8    G A   3      -7.675  -3.445   5.532  1.00  0.00           C  
ATOM     89  H8    G A   3      -6.662  -3.805   5.729  1.00  0.00           H  
ATOM     90  C2'   G A   3      -9.509  -5.284   8.113  1.00  0.00           C  
ATOM     91  H2'   G A   3     -10.347  -5.348   7.384  1.00  0.00           H  
ATOM     92  O2'   G A   3     -10.027  -5.176   9.428  1.00  0.00           O  
ATOM     93 'HO2   G A   3     -10.235  -6.094   9.653  1.00  0.00           H  
ATOM     94  C3'   G A   3      -8.614  -6.512   8.006  1.00  0.00           C  
ATOM     95  H3'   G A   3      -8.393  -6.753   6.940  1.00  0.00           H  
ATOM     96  O3'   G A   3      -9.110  -7.646   8.755  1.00  0.00           O  
ATOM     97  P     G A   4      -9.938  -8.777   8.015  1.00  0.00           P  
ATOM     98  OP1   G A   4     -10.546  -9.628   9.063  1.00  0.00           O  
ATOM     99  OP2   G A   4      -9.054  -9.429   7.028  1.00  0.00           O1-
ATOM    100  O5'   G A   4     -11.081  -7.972   7.249  1.00  0.00           O  
ATOM    101  C5'   G A   4     -12.431  -7.993   7.793  1.00  0.00           C  
ATOM    102 1H5'   G A   4     -12.425  -7.546   8.813  1.00  0.00           H  
ATOM    103 2H5'   G A   4     -12.801  -9.042   7.886  1.00  0.00           H  
ATOM    104  C4'   G A   4     -13.496  -7.213   6.971  1.00  0.00           C  
ATOM    105  H4'   G A   4     -14.332  -6.925   7.645  1.00  0.00           H  
ATOM    106  O4'   G A   4     -12.974  -5.977   6.410  1.00  0.00           O  
ATOM    107  C1'   G A   4     -13.752  -5.618   5.278  1.00  0.00           C  
ATOM    108  H1'   G A   4     -14.329  -4.716   5.583  1.00  0.00           H  
ATOM    109  N9    G A   4     -12.918  -5.266   4.122  1.00  0.00           N  
ATOM    110  C4    G A   4     -13.250  -4.409   3.098  1.00  0.00           C  
ATOM    111  N2    G A   4     -15.499  -2.258   1.587  1.00  0.00           N  
ATOM    112  H21   G A   4     -16.259  -2.275   2.227  1.00  0.00           H  
ATOM    113  H22   G A   4     -15.512  -1.659   0.787  1.00  0.00           H  
ATOM    114  N3    G A   4     -14.406  -3.728   2.973  1.00  0.00           N  
ATOM    115  C2    G A   4     -14.437  -2.982   1.879  1.00  0.00           C  
ATOM    116  N1    G A   4     -13.394  -2.883   0.998  1.00  0.00           N  
ATOM    117  H1    G A   4     -13.515  -2.309   0.184  1.00  0.00           H  
ATOM    118  C6    G A   4     -12.187  -3.563   1.101  1.00  0.00           C  
ATOM    119  O6    G A   4     -11.307  -3.406   0.249  1.00  0.00           O  
ATOM    120  C5    G A   4     -12.146  -4.382   2.267  1.00  0.00           C  
ATOM    121  N7    G A   4     -11.136  -5.205   2.760  1.00  0.00           N  
ATOM    122  C8    G A   4     -11.643  -5.715   3.863  1.00  0.00           C  
ATOM    123  H8    G A   4     -11.142  -6.411   4.543  1.00  0.00           H  
ATOM    124  C2'   G A   4     -14.727  -6.749   4.978  1.00  0.00           C  
ATOM    125  H2'   G A   4     -14.753  -7.011   3.898  1.00  0.00           H  
ATOM    126  O2'   G A   4     -16.026  -6.383   5.412  1.00  0.00           O  
ATOM    127 'HO2   G A   4     -16.617  -7.131   5.211  1.00  0.00           H  
ATOM    128  C3'   G A   4     -14.157  -7.929   5.784  1.00  0.00           C  
ATOM    129  H3'   G A   4     -13.328  -8.420   5.225  1.00  0.00           H  
ATOM    130  O3'   G A   4     -15.132  -8.892   6.261  1.00  0.00           O  
ATOM    131  P     A A   5     -15.804  -9.908   5.255  1.00  0.00           P  
ATOM    132  OP1   A A   5     -16.470 -10.971   6.039  1.00  0.00           O  
ATOM    133  OP2   A A   5     -14.815 -10.313   4.239  1.00  0.00           O1-
ATOM    134  O5'   A A   5     -16.910  -9.012   4.555  1.00  0.00           O  
ATOM    135  C5'   A A   5     -18.315  -9.195   4.855  1.00  0.00           C  
ATOM    136 1H5'   A A   5     -18.500  -8.967   5.930  1.00  0.00           H  
ATOM    137 2H5'   A A   5     -18.623 -10.252   4.671  1.00  0.00           H  
ATOM    138  C4'   A A   5     -19.246  -8.286   4.016  1.00  0.00           C  
ATOM    139  H4'   A A   5     -20.241  -8.201   4.503  1.00  0.00           H  
ATOM    140  O4'   A A   5     -18.699  -6.935   3.902  1.00  0.00           O  
ATOM    141  C1'   A A   5     -18.956  -6.437   2.596  1.00  0.00           C  
ATOM    142  H1'   A A   5     -19.440  -5.442   2.713  1.00  0.00           H  
ATOM    143  N9    A A   5     -17.718  -6.313   1.820  1.00  0.00           N  
ATOM    144  C5    A A   5     -16.190  -5.698   0.373  1.00  0.00           C  
ATOM    145  N7    A A   5     -15.675  -6.806   1.018  1.00  0.00           N  
ATOM    146  C8    A A   5     -16.618  -7.141   1.861  1.00  0.00           C  
ATOM    147  H8    A A   5     -16.563  -7.989   2.545  1.00  0.00           H  
ATOM    148  N1    A A   5     -16.451  -3.886  -1.131  1.00  0.00           N  
ATOM    149  C2    A A   5     -17.650  -3.702  -0.571  1.00  0.00           C  
ATOM    150  H2    A A   5     -18.230  -2.865  -0.973  1.00  0.00           H  
ATOM    151  N3    A A   5     -18.229  -4.364   0.435  1.00  0.00           N  
ATOM    152  C4    A A   5     -17.447  -5.380   0.851  1.00  0.00           C  
ATOM    153  C6    A A   5     -15.680  -4.901  -0.666  1.00  0.00           C  
ATOM    154  N6    A A   5     -14.471  -5.118  -1.201  1.00  0.00           N  
ATOM    155  H61   A A   5     -14.056  -6.024  -1.094  1.00  0.00           H  
ATOM    156  H62   A A   5     -14.223  -4.575  -2.010  1.00  0.00           H  
ATOM    157  C2'   A A   5     -19.915  -7.393   1.926  1.00  0.00           C  
ATOM    158  H2'   A A   5     -19.774  -7.425   0.823  1.00  0.00           H  
ATOM    159  O2'   A A   5     -21.262  -7.057   2.220  1.00  0.00           O  
ATOM    160 'HO2   A A   5     -21.791  -7.768   1.792  1.00  0.00           H  
ATOM    161  C3'   A A   5     -19.503  -8.729   2.563  1.00  0.00           C  
ATOM    162  H3'   A A   5     -18.529  -9.076   2.154  1.00  0.00           H  
ATOM    163  O3'   A A   5     -20.482  -9.796   2.520  1.00  0.00           O  
ATOM    164  P     G A   6     -21.147 -10.188   1.137  1.00  0.00           P  
ATOM    165  OP1   G A   6     -22.206  -9.182   0.878  1.00  0.00           O  
ATOM    166  OP2   G A   6     -21.562 -11.606   1.181  1.00  0.00           O1-
ATOM    167  O5'   G A   6     -19.960  -9.997   0.110  1.00  0.00           O  
ATOM    168  C5'   G A   6     -20.137 -10.063  -1.325  1.00  0.00           C  
ATOM    169 1H5'   G A   6     -21.147 -10.437  -1.620  1.00  0.00           H  
ATOM    170 2H5'   G A   6     -19.404 -10.799  -1.724  1.00  0.00           H  
ATOM    171  C4'   G A   6     -19.888  -8.724  -2.062  1.00  0.00           C  
ATOM    172  H4'   G A   6     -20.777  -8.067  -1.947  1.00  0.00           H  
ATOM    173  O4'   G A   6     -18.745  -7.979  -1.527  1.00  0.00           O  
ATOM    174  C1'   G A   6     -18.171  -7.191  -2.574  1.00  0.00           C  
ATOM    175  H1'   G A   6     -18.304  -6.127  -2.276  1.00  0.00           H  
ATOM    176  N9    G A   6     -16.729  -7.472  -2.742  1.00  0.00           N  
ATOM    177  C4    G A   6     -15.872  -7.000  -3.716  1.00  0.00           C  
ATOM    178  N2    G A   6     -15.339  -5.330  -6.698  1.00  0.00           N  
ATOM    179  H21   G A   6     -16.257  -5.019  -6.919  1.00  0.00           H  
ATOM    180  H22   G A   6     -14.550  -5.036  -7.241  1.00  0.00           H  
ATOM    181  N3    G A   6     -16.185  -6.170  -4.733  1.00  0.00           N  
ATOM    182  C2    G A   6     -15.187  -6.037  -5.597  1.00  0.00           C  
ATOM    183  N1    G A   6     -13.935  -6.536  -5.380  1.00  0.00           N  
ATOM    184  H1    G A   6     -13.200  -6.287  -6.019  1.00  0.00           H  
ATOM    185  C6    G A   6     -13.546  -7.293  -4.288  1.00  0.00           C  
ATOM    186  O6    G A   6     -12.376  -7.671  -4.169  1.00  0.00           O  
ATOM    187  C5    G A   6     -14.638  -7.548  -3.417  1.00  0.00           C  
ATOM    188  N7    G A   6     -14.702  -8.320  -2.266  1.00  0.00           N  
ATOM    189  C8    G A   6     -15.960  -8.251  -1.900  1.00  0.00           C  
ATOM    190  H8    G A   6     -16.393  -8.738  -1.021  1.00  0.00           H  
ATOM    191  C2'   G A   6     -18.970  -7.466  -3.838  1.00  0.00           C  
ATOM    192  H2'   G A   6     -18.352  -7.491  -4.762  1.00  0.00           H  
ATOM    193  O2'   G A   6     -20.018  -6.527  -3.991  1.00  0.00           O  
ATOM    194 'HO2   G A   6     -20.690  -7.023  -4.482  1.00  0.00           H  
ATOM    195  C3'   G A   6     -19.543  -8.844  -3.557  1.00  0.00           C  
ATOM    196  H3'   G A   6     -18.751  -9.626  -3.640  1.00  0.00           H  
ATOM    197  O3'   G A   6     -20.720  -9.144  -4.337  1.00  0.00           O  
ATOM    198  P     G A   7     -20.573  -9.965  -5.684  1.00  0.00           P  
ATOM    199  OP1   G A   7     -21.783  -9.708  -6.496  1.00  0.00           O  
ATOM    200  OP2   G A   7     -20.269 -11.369  -5.339  1.00  0.00           O1-
ATOM    201  O5'   G A   7     -19.311  -9.321  -6.417  1.00  0.00           O  
ATOM    202  C5'   G A   7     -18.602 -10.164  -7.369  1.00  0.00           C  
ATOM    203 1H5'   G A   7     -19.312 -10.633  -8.093  1.00  0.00           H  
ATOM    204 2H5'   G A   7     -18.081 -10.988  -6.830  1.00  0.00           H  
ATOM    205  C4'   G A   7     -17.548  -9.413  -8.216  1.00  0.00           C  
ATOM    206  H4'   G A   7     -18.022  -8.590  -8.793  1.00  0.00           H  
ATOM    207  O4'   G A   7     -16.492  -8.833  -7.391  1.00  0.00           O  
ATOM    208  C1'   G A   7     -15.280  -8.789  -8.145  1.00  0.00           C  
ATOM    209  H1'   G A   7     -15.068  -7.714  -8.341  1.00  0.00           H  
ATOM    210  N9    G A   7     -14.163  -9.380  -7.398  1.00  0.00           N  
ATOM    211  C4    G A   7     -12.834  -9.020  -7.424  1.00  0.00           C  
ATOM    212  N2    G A   7     -10.247  -7.062  -8.648  1.00  0.00           N  
ATOM    213  H21   G A   7     -10.703  -6.502  -9.332  1.00  0.00           H  
ATOM    214  H22   G A   7      -9.255  -7.013  -8.539  1.00  0.00           H  
ATOM    215  N3    G A   7     -12.284  -8.024  -8.153  1.00  0.00           N  
ATOM    216  C2    G A   7     -10.971  -7.929  -7.965  1.00  0.00           C  
ATOM    217  N1    G A   7     -10.274  -8.709  -7.085  1.00  0.00           N  
ATOM    218  H1    G A   7      -9.281  -8.571  -7.003  1.00  0.00           H  
ATOM    219  C6    G A   7     -10.812  -9.733  -6.316  1.00  0.00           C  
ATOM    220  O6    G A   7     -10.098 -10.401  -5.566  1.00  0.00           O  
ATOM    221  C5    G A   7     -12.207  -9.885  -6.547  1.00  0.00           C  
ATOM    222  N7    G A   7     -13.116 -10.786  -6.002  1.00  0.00           N  
ATOM    223  C8    G A   7     -14.263 -10.446  -6.534  1.00  0.00           C  
ATOM    224  H8    G A   7     -15.228 -10.915  -6.323  1.00  0.00           H  
ATOM    225  C2'   G A   7     -15.510  -9.504  -9.468  1.00  0.00           C  
ATOM    226  H2'   G A   7     -14.677 -10.193  -9.727  1.00  0.00           H  
ATOM    227  O2'   G A   7     -15.686  -8.571 -10.517  1.00  0.00           O  
ATOM    228 'HO2   G A   7     -15.843  -9.087 -11.326  1.00  0.00           H  
ATOM    229  C3'   G A   7     -16.779 -10.314  -9.193  1.00  0.00           C  
ATOM    230  H3'   G A   7     -16.524 -11.226  -8.605  1.00  0.00           H  
ATOM    231  O3'   G A   7     -17.585 -10.622 -10.357  1.00  0.00           O  
ATOM    232  P     A A   8     -17.169 -11.859 -11.247  1.00  0.00           P  
ATOM    233  OP1   A A   8     -18.320 -12.250 -12.087  1.00  0.00           O  
ATOM    234  OP2   A A   8     -16.551 -12.886 -10.382  1.00  0.00           O1-
ATOM    235  O5'   A A   8     -16.040 -11.225 -12.158  1.00  0.00           O  
ATOM    236  C5'   A A   8     -16.364 -10.662 -13.451  1.00  0.00           C  
ATOM    237 1H5'   A A   8     -17.107  -9.839 -13.334  1.00  0.00           H  
ATOM    238 2H5'   A A   8     -16.812 -11.440 -14.114  1.00  0.00           H  
ATOM    239  C4'   A A   8     -15.125 -10.088 -14.172  1.00  0.00           C  
ATOM    240  H4'   A A   8     -15.425  -9.440 -15.022  1.00  0.00           H  
ATOM    241  O4'   A A   8     -14.337  -9.272 -13.254  1.00  0.00           O  
ATOM    242  C1'   A A   8     -12.958  -9.512 -13.470  1.00  0.00           C  
ATOM    243  H1'   A A   8     -12.497  -8.519 -13.679  1.00  0.00           H  
ATOM    244  N9    A A   8     -12.331 -10.109 -12.287  1.00  0.00           N  
ATOM    245  C5    A A   8     -10.924 -10.620 -10.683  1.00  0.00           C  
ATOM    246  N7    A A   8     -12.031 -11.432 -10.491  1.00  0.00           N  
ATOM    247  C8    A A   8     -12.839 -11.094 -11.470  1.00  0.00           C  
ATOM    248  H8    A A   8     -13.824 -11.533 -11.646  1.00  0.00           H  
ATOM    249  N1    A A   8      -8.762  -9.669 -10.476  1.00  0.00           N  
ATOM    250  C2    A A   8      -9.049  -8.979 -11.588  1.00  0.00           C  
ATOM    251  H2    A A   8      -8.257  -8.312 -11.948  1.00  0.00           H  
ATOM    252  N3    A A   8     -10.193  -8.935 -12.280  1.00  0.00           N  
ATOM    253  C4    A A   8     -11.088  -9.808 -11.787  1.00  0.00           C  
ATOM    254  C6    A A   8      -9.702 -10.517  -9.992  1.00  0.00           C  
ATOM    255  N6    A A   8      -9.439 -11.232  -8.887  1.00  0.00           N  
ATOM    256  H61   A A   8     -10.111 -11.861  -8.504  1.00  0.00           H  
ATOM    257  H62   A A   8      -8.532 -11.155  -8.453  1.00  0.00           H  
ATOM    258  C2'   A A   8     -12.810 -10.398 -14.690  1.00  0.00           C  
ATOM    259  H2'   A A   8     -11.978 -11.125 -14.588  1.00  0.00           H  
ATOM    260  O2'   A A   8     -12.597  -9.616 -15.850  1.00  0.00           O  
ATOM    261 'HO2   A A   8     -12.373 -10.246 -16.555  1.00  0.00           H  
ATOM    262  C3'   A A   8     -14.148 -11.140 -14.721  1.00  0.00           C  
ATOM    263  H3'   A A   8     -14.153 -11.969 -13.976  1.00  0.00           H  
ATOM    264  O3'   A A   8     -14.581 -11.583 -16.029  1.00  0.00           O  
ATOM    265  P     C A   9     -14.053 -12.953 -16.611  1.00  0.00           P  
ATOM    266  OP1   C A   9     -14.781 -13.236 -17.867  1.00  0.00           O  
ATOM    267  OP2   C A   9     -14.070 -13.972 -15.544  1.00  0.00           O1-
ATOM    268  O5'   C A   9     -12.544 -12.613 -16.936  1.00  0.00           O  
ATOM    269  C5'   C A   9     -12.118 -12.314 -18.285  1.00  0.00           C  
ATOM    270 1H5'   C A   9     -12.741 -11.492 -18.710  1.00  0.00           H  
ATOM    271 2H5'   C A   9     -12.243 -13.211 -18.937  1.00  0.00           H  
ATOM    272  C4'   C A   9     -10.639 -11.872 -18.362  1.00  0.00           C  
ATOM    273  H4'   C A   9     -10.454 -11.308 -19.301  1.00  0.00           H  
ATOM    274  O4'   C A   9     -10.302 -10.985 -17.251  1.00  0.00           O  
ATOM    275  C1'   C A   9      -8.988 -11.277 -16.790  1.00  0.00           C  
ATOM    276  H1'   C A   9      -8.428 -10.315 -16.865  1.00  0.00           H  
ATOM    277  N1    C A   9      -8.982 -11.770 -15.381  1.00  0.00           N  
ATOM    278  C6    C A   9      -9.919 -12.700 -14.999  1.00  0.00           C  
ATOM    279  H6    C A   9     -10.645 -12.993 -15.759  1.00  0.00           H  
ATOM    280  C5    C A   9      -9.963 -13.174 -13.748  1.00  0.00           C  
ATOM    281  H5    C A   9     -10.709 -13.900 -13.428  1.00  0.00           H  
ATOM    282  C2    C A   9      -8.034 -11.324 -14.457  1.00  0.00           C  
ATOM    283  O2    C A   9      -7.196 -10.484 -14.816  1.00  0.00           O  
ATOM    284  N3    C A   9      -8.054 -11.813 -13.189  1.00  0.00           N  
ATOM    285  C4    C A   9      -8.980 -12.708 -12.831  1.00  0.00           C  
ATOM    286  N4    C A   9      -8.953 -13.192 -11.594  1.00  0.00           N  
ATOM    287  H41   C A   9      -9.451 -14.032 -11.381  1.00  0.00           H  
ATOM    288  H42   C A   9      -8.189 -12.918 -11.014  1.00  0.00           H  
ATOM    289  C2'   C A   9      -8.368 -12.272 -17.761  1.00  0.00           C  
ATOM    290  H2'   C A   9      -7.667 -12.977 -17.264  1.00  0.00           H  
ATOM    291  O2'   C A   9      -7.711 -11.607 -18.825  1.00  0.00           O  
ATOM    292 'HO2   C A   9      -7.804 -12.232 -19.558  1.00  0.00           H  
ATOM    293  C3'   C A   9      -9.595 -13.003 -18.300  1.00  0.00           C  
ATOM    294  H3'   C A   9      -9.977 -13.744 -17.561  1.00  0.00           H  
ATOM    295  O3'   C A   9      -9.401 -13.572 -19.615  1.00  0.00           O  
ATOM    296  P     U A  10      -9.136 -15.119 -19.794  1.00  0.00           P  
ATOM    297  OP1   U A  10      -8.654 -15.320 -21.179  1.00  0.00           O  
ATOM    298  OP2   U A  10     -10.339 -15.860 -19.371  1.00  0.00           O1-
ATOM    299  O5'   U A  10      -7.961 -15.407 -18.765  1.00  0.00           O  
ATOM    300  C5'   U A  10      -6.592 -15.336 -19.246  1.00  0.00           C  
ATOM    301 1H5'   U A  10      -6.376 -14.319 -19.647  1.00  0.00           H  
ATOM    302 2H5'   U A  10      -6.427 -16.076 -20.066  1.00  0.00           H  
ATOM    303  C4'   U A  10      -5.543 -15.630 -18.153  1.00  0.00           C  
ATOM    304  H4'   U A  10      -4.524 -15.394 -18.528  1.00  0.00           H  
ATOM    305  O4'   U A  10      -5.769 -14.807 -16.972  1.00  0.00           O  
ATOM    306  C1'   U A  10      -5.321 -15.507 -15.826  1.00  0.00           C  
ATOM    307  H1'   U A  10      -4.489 -14.891 -15.409  1.00  0.00           H  
ATOM    308  N1    U A  10      -6.422 -15.683 -14.847  1.00  0.00           N  
ATOM    309  C6    U A  10      -7.671 -16.075 -15.279  1.00  0.00           C  
ATOM    310  H6    U A  10      -7.805 -16.091 -16.366  1.00  0.00           H  
ATOM    311  C2    U A  10      -6.151 -15.512 -13.511  1.00  0.00           C  
ATOM    312  O2    U A  10      -5.046 -15.199 -13.080  1.00  0.00           O  
ATOM    313  N3    U A  10      -7.212 -15.730 -12.677  1.00  0.00           N  
ATOM    314  H3    U A  10      -7.043 -15.485 -11.715  1.00  0.00           H  
ATOM    315  C4    U A  10      -8.503 -16.045 -13.032  1.00  0.00           C  
ATOM    316  O4    U A  10      -9.384 -16.041 -12.177  1.00  0.00           O  
ATOM    317  C5    U A  10      -8.694 -16.280 -14.433  1.00  0.00           C  
ATOM    318  H5    U A  10      -9.698 -16.489 -14.793  1.00  0.00           H  
ATOM    319  C2'   U A  10      -4.764 -16.847 -16.285  1.00  0.00           C  
ATOM    320  H2'   U A  10      -5.012 -17.668 -15.575  1.00  0.00           H  
ATOM    321  O2'   U A  10      -3.357 -16.787 -16.456  1.00  0.00           O  
ATOM    322 'HO2   U A  10      -3.110 -17.666 -16.818  1.00  0.00           H  
ATOM    323  C3'   U A  10      -5.498 -17.064 -17.619  1.00  0.00           C  
ATOM    324  H3'   U A  10      -6.554 -17.366 -17.448  1.00  0.00           H  
ATOM    325  O3'   U A  10      -4.862 -17.947 -18.577  1.00  0.00           O  
ATOM    326  P     G A  11      -4.495 -19.416 -18.121  1.00  0.00           P  
ATOM    327  OP1   G A  11      -3.210 -19.325 -17.387  1.00  0.00           O  
ATOM    328  OP2   G A  11      -4.542 -20.318 -19.291  1.00  0.00           O1-
ATOM    329  O5'   G A  11      -5.663 -19.769 -17.115  1.00  0.00           O  
ATOM    330  C5'   G A  11      -5.926 -21.115 -16.668  1.00  0.00           C  
ATOM    331 1H5'   G A  11      -5.465 -21.888 -17.328  1.00  0.00           H  
ATOM    332 2H5'   G A  11      -7.025 -21.278 -16.721  1.00  0.00           H  
ATOM    333  C4'   G A  11      -5.488 -21.393 -15.214  1.00  0.00           C  
ATOM    334  H4'   G A  11      -4.391 -21.572 -15.181  1.00  0.00           H  
ATOM    335  O4'   G A  11      -5.769 -20.285 -14.301  1.00  0.00           O  
ATOM    336  C1'   G A  11      -5.881 -20.808 -12.981  1.00  0.00           C  
ATOM    337  H1'   G A  11      -5.006 -20.431 -12.405  1.00  0.00           H  
ATOM    338  N9    G A  11      -7.126 -20.391 -12.323  1.00  0.00           N  
ATOM    339  C4    G A  11      -7.398 -20.489 -10.982  1.00  0.00           C  
ATOM    340  N2    G A  11      -6.441 -21.447  -7.809  1.00  0.00           N  
ATOM    341  H21   G A  11      -5.493 -21.696  -7.960  1.00  0.00           H  
ATOM    342  H22   G A  11      -6.850 -21.555  -6.897  1.00  0.00           H  
ATOM    343  N3    G A  11      -6.561 -20.964 -10.040  1.00  0.00           N  
ATOM    344  C2    G A  11      -7.122 -20.991  -8.840  1.00  0.00           C  
ATOM    345  N1    G A  11      -8.414 -20.614  -8.598  1.00  0.00           N  
ATOM    346  H1    G A  11      -8.753 -20.647  -7.652  1.00  0.00           H  
ATOM    347  C6    G A  11      -9.300 -20.112  -9.543  1.00  0.00           C  
ATOM    348  O6    G A  11     -10.450 -19.794  -9.218  1.00  0.00           O  
ATOM    349  C5    G A  11      -8.700 -20.048 -10.836  1.00  0.00           C  
ATOM    350  N7    G A  11      -9.227 -19.652 -12.066  1.00  0.00           N  
ATOM    351  C8    G A  11      -8.258 -19.885 -12.919  1.00  0.00           C  
ATOM    352  H8    G A  11      -8.294 -19.702 -13.996  1.00  0.00           H  
ATOM    353  C2'   G A  11      -5.816 -22.323 -13.078  1.00  0.00           C  
ATOM    354  H2'   G A  11      -6.545 -22.817 -12.402  1.00  0.00           H  
ATOM    355  O2'   G A  11      -4.523 -22.818 -12.793  1.00  0.00           O  
ATOM    356 'HO2   G A  11      -4.614 -23.790 -12.873  1.00  0.00           H  
ATOM    357  C3'   G A  11      -6.207 -22.563 -14.537  1.00  0.00           C  
ATOM    358  H3'   G A  11      -7.299 -22.397 -14.678  1.00  0.00           H  
ATOM    359  O3'   G A  11      -5.794 -23.820 -15.116  1.00  0.00           O  
ATOM    360  P     G A  12      -6.356 -25.151 -14.481  1.00  0.00           P  
ATOM    361  OP1   G A  12      -6.446 -26.189 -15.526  1.00  0.00           O  
ATOM    362  OP2   G A  12      -7.576 -24.843 -13.703  1.00  0.00           O1-
ATOM    363  O5'   G A  12      -5.185 -25.515 -13.476  1.00  0.00           O  
ATOM    364  C5'   G A  12      -5.336 -26.649 -12.582  1.00  0.00           C  
ATOM    365 1H5'   G A  12      -4.671 -27.476 -12.918  1.00  0.00           H  
ATOM    366 2H5'   G A  12      -6.374 -27.069 -12.589  1.00  0.00           H  
ATOM    367  C4'   G A  12      -4.991 -26.322 -11.115  1.00  0.00           C  
ATOM    368  H4'   G A  12      -3.894 -26.380 -10.950  1.00  0.00           H  
ATOM    369  O4'   G A  12      -5.406 -24.970 -10.745  1.00  0.00           O  
ATOM    370  C1'   G A  12      -5.929 -24.975  -9.421  1.00  0.00           C  
ATOM    371  H1'   G A  12      -5.363 -24.203  -8.853  1.00  0.00           H  
ATOM    372  N9    G A  12      -7.372 -24.620  -9.412  1.00  0.00           N  
ATOM    373  C4    G A  12      -8.245 -24.594  -8.345  1.00  0.00           C  
ATOM    374  N2    G A  12      -8.975 -25.309  -5.043  1.00  0.00           N  
ATOM    375  H21   G A  12      -8.092 -25.605  -4.696  1.00  0.00           H  
ATOM    376  H22   G A  12      -9.790 -25.310  -4.457  1.00  0.00           H  
ATOM    377  N3    G A  12      -7.971 -24.951  -7.077  1.00  0.00           N  
ATOM    378  C2    G A  12      -9.039 -24.900  -6.293  1.00  0.00           C  
ATOM    379  N1    G A  12     -10.259 -24.447  -6.710  1.00  0.00           N  
ATOM    380  H1    G A  12     -11.024 -24.438  -6.056  1.00  0.00           H  
ATOM    381  C6    G A  12     -10.560 -23.995  -7.986  1.00  0.00           C  
ATOM    382  O6    G A  12     -11.684 -23.576  -8.279  1.00  0.00           O  
ATOM    383  C5    G A  12      -9.448 -24.141  -8.858  1.00  0.00           C  
ATOM    384  N7    G A  12      -9.356 -23.931 -10.223  1.00  0.00           N  
ATOM    385  C8    G A  12      -8.110 -24.224 -10.514  1.00  0.00           C  
ATOM    386  H8    G A  12      -7.673 -24.197 -11.516  1.00  0.00           H  
ATOM    387  C2'   G A  12      -5.633 -26.347  -8.843  1.00  0.00           C  
ATOM    388  H2'   G A  12      -6.367 -26.676  -8.080  1.00  0.00           H  
ATOM    389  O2'   G A  12      -4.328 -26.382  -8.295  1.00  0.00           O  
ATOM    390 'HO2   G A  12      -4.050 -27.309  -8.357  1.00  0.00           H  
ATOM    391  C3'   G A  12      -5.710 -27.208 -10.090  1.00  0.00           C  
ATOM    392  H3'   G A  12      -6.773 -27.285 -10.422  1.00  0.00           H  
ATOM    393  O3'   G A  12      -5.034 -28.478  -9.957  1.00  0.00           O  
ATOM    394  P     C A  13      -5.797 -29.809 -10.324  1.00  0.00           P  
ATOM    395  OP1   C A  13      -4.803 -30.857 -10.632  1.00  0.00           O  
ATOM    396  OP2   C A  13      -6.833 -29.511 -11.332  1.00  0.00           O1-
ATOM    397  O5'   C A  13      -6.523 -30.148  -8.973  1.00  0.00           O  
ATOM    398  C5'   C A  13      -5.796 -30.541  -7.788  1.00  0.00           C  
ATOM    399 1H5'   C A  13      -4.927 -29.868  -7.598  1.00  0.00           H  
ATOM    400 2H5'   C A  13      -5.409 -31.579  -7.915  1.00  0.00           H  
ATOM    401  C4'   C A  13      -6.702 -30.523  -6.544  1.00  0.00           C  
ATOM    402  H4'   C A  13      -6.159 -30.876  -5.643  1.00  0.00           H  
ATOM    403  O4'   C A  13      -7.149 -29.155  -6.277  1.00  0.00           O  
ATOM    404  C1'   C A  13      -8.541 -29.160  -5.977  1.00  0.00           C  
ATOM    405  H1'   C A  13      -8.648 -28.610  -5.014  1.00  0.00           H  
ATOM    406  N1    C A  13      -9.365 -28.482  -7.026  1.00  0.00           N  
ATOM    407  C6    C A  13      -8.808 -28.124  -8.236  1.00  0.00           C  
ATOM    408  H6    C A  13      -7.750 -28.357  -8.358  1.00  0.00           H  
ATOM    409  C5    C A  13      -9.521 -27.503  -9.185  1.00  0.00           C  
ATOM    410  H5    C A  13      -9.084 -27.194 -10.133  1.00  0.00           H  
ATOM    411  C2    C A  13     -10.710 -28.211  -6.793  1.00  0.00           C  
ATOM    412  O2    C A  13     -11.223 -28.533  -5.713  1.00  0.00           O  
ATOM    413  N3    C A  13     -11.445 -27.599  -7.743  1.00  0.00           N  
ATOM    414  C4    C A  13     -10.885 -27.220  -8.899  1.00  0.00           C  
ATOM    415  N4    C A  13     -11.629 -26.532  -9.759  1.00  0.00           N  
ATOM    416  H41   C A  13     -11.181 -25.922 -10.412  1.00  0.00           H  
ATOM    417  H42   C A  13     -12.546 -26.274  -9.440  1.00  0.00           H  
ATOM    418  C2'   C A  13      -8.953 -30.606  -5.760  1.00  0.00           C  
ATOM    419  H2'   C A  13     -10.003 -30.798  -6.062  1.00  0.00           H  
ATOM    420  O2'   C A  13      -8.782 -30.986  -4.407  1.00  0.00           O  
ATOM    421 'HO2   C A  13      -8.969 -31.941  -4.378  1.00  0.00           H  
ATOM    422  C3'   C A  13      -7.994 -31.347  -6.687  1.00  0.00           C  
ATOM    423  H3'   C A  13      -8.332 -31.240  -7.743  1.00  0.00           H  
ATOM    424  O3'   C A  13      -7.736 -32.730  -6.355  1.00  0.00           O  
ATOM    425  P     C A  14      -8.887 -33.791  -6.545  1.00  0.00           P  
ATOM    426  OP1   C A  14      -8.285 -35.132  -6.664  1.00  0.00           O  
ATOM    427  OP2   C A  14      -9.810 -33.325  -7.604  1.00  0.00           O1-
ATOM    428  O5'   C A  14      -9.629 -33.658  -5.154  1.00  0.00           O  
ATOM    429  C5'   C A  14     -10.310 -34.770  -4.519  1.00  0.00           C  
ATOM    430 1H5'   C A  14      -9.707 -35.085  -3.640  1.00  0.00           H  
ATOM    431 2H5'   C A  14     -10.381 -35.667  -5.184  1.00  0.00           H  
ATOM    432  C4'   C A  14     -11.750 -34.469  -4.006  1.00  0.00           C  
ATOM    433  H4'   C A  14     -11.875 -34.862  -2.975  1.00  0.00           H  
ATOM    434  O4'   C A  14     -12.050 -33.035  -3.950  1.00  0.00           O  
ATOM    435  C1'   C A  14     -13.382 -32.811  -4.414  1.00  0.00           C  
ATOM    436  H1'   C A  14     -13.889 -32.228  -3.610  1.00  0.00           H  
ATOM    437  N1    C A  14     -13.429 -32.037  -5.691  1.00  0.00           N  
ATOM    438  C6    C A  14     -12.328 -32.028  -6.514  1.00  0.00           C  
ATOM    439  H6    C A  14     -11.472 -32.610  -6.170  1.00  0.00           H  
ATOM    440  C5    C A  14     -12.302 -31.322  -7.651  1.00  0.00           C  
ATOM    441  H5    C A  14     -11.418 -31.291  -8.287  1.00  0.00           H  
ATOM    442  C2    C A  14     -14.581 -31.359  -6.087  1.00  0.00           C  
ATOM    443  O2    C A  14     -15.590 -31.390  -5.368  1.00  0.00           O  
ATOM    444  N3    C A  14     -14.576 -30.649  -7.239  1.00  0.00           N  
ATOM    445  C4    C A  14     -13.471 -30.593  -7.995  1.00  0.00           C  
ATOM    446  N4    C A  14     -13.483 -29.825  -9.079  1.00  0.00           N  
ATOM    447  H41   C A  14     -12.649 -29.545  -9.536  1.00  0.00           H  
ATOM    448  H42   C A  14     -14.346 -29.369  -9.328  1.00  0.00           H  
ATOM    449  C2'   C A  14     -14.057 -34.162  -4.529  1.00  0.00           C  
ATOM    450  H2'   C A  14     -14.822 -34.191  -5.333  1.00  0.00           H  
ATOM    451  O2'   C A  14     -14.642 -34.542  -3.297  1.00  0.00           O  
ATOM    452 'HO2   C A  14     -14.688 -35.506  -3.363  1.00  0.00           H  
ATOM    453  C3'   C A  14     -12.881 -35.074  -4.859  1.00  0.00           C  
ATOM    454  H3'   C A  14     -12.570 -34.955  -5.923  1.00  0.00           H  
ATOM    455  O3'   C A  14     -13.091 -36.454  -4.482  1.00  0.00           O  
ATOM    456  P     C A  15     -13.589 -37.513  -5.543  1.00  0.00           P  
ATOM    457  OP1   C A  15     -13.875 -38.770  -4.816  1.00  0.00           O  
ATOM    458  OP2   C A  15     -12.628 -37.555  -6.660  1.00  0.00           O1-
ATOM    459  O5'   C A  15     -14.944 -36.871  -6.062  1.00  0.00           O  
ATOM    460  C5'   C A  15     -16.208 -37.294  -5.486  1.00  0.00           C  
ATOM    461 1H5'   C A  15     -16.176 -37.199  -4.376  1.00  0.00           H  
ATOM    462 2H5'   C A  15     -16.403 -38.365  -5.731  1.00  0.00           H  
ATOM    463  C4'   C A  15     -17.421 -36.471  -5.980  1.00  0.00           C  
ATOM    464  H4'   C A  15     -18.286 -36.621  -5.299  1.00  0.00           H  
ATOM    465  O4'   C A  15     -17.119 -35.043  -5.989  1.00  0.00           O  
ATOM    466  C1'   C A  15     -17.800 -34.429  -7.073  1.00  0.00           C  
ATOM    467  H1'   C A  15     -18.449 -33.649  -6.610  1.00  0.00           H  
ATOM    468  N1    C A  15     -16.886 -33.804  -8.061  1.00  0.00           N  
ATOM    469  C6    C A  15     -15.619 -34.307  -8.254  1.00  0.00           C  
ATOM    470  H6    C A  15     -15.319 -35.120  -7.582  1.00  0.00           H  
ATOM    471  C5    C A  15     -14.808 -33.794  -9.191  1.00  0.00           C  
ATOM    472  H5    C A  15     -13.802 -34.175  -9.355  1.00  0.00           H  
ATOM    473  C2    C A  15     -17.358 -32.783  -8.881  1.00  0.00           C  
ATOM    474  O2    C A  15     -18.519 -32.375  -8.739  1.00  0.00           O  
ATOM    475  N3    C A  15     -16.559 -32.257  -9.831  1.00  0.00           N  
ATOM    476  C4    C A  15     -15.329 -32.751 -10.015  1.00  0.00           C  
ATOM    477  N4    C A  15     -14.610 -32.261 -11.023  1.00  0.00           N  
ATOM    478  H41   C A  15     -13.700 -32.592 -11.236  1.00  0.00           H  
ATOM    479  H42   C A  15     -15.066 -31.602 -11.627  1.00  0.00           H  
ATOM    480  C2'   C A  15     -18.678 -35.478  -7.732  1.00  0.00           C  
ATOM    481  H2'   C A  15     -18.749 -35.351  -8.835  1.00  0.00           H  
ATOM    482  O2'   C A  15     -19.979 -35.452  -7.175  1.00  0.00           O  
ATOM    483 'HO2   C A  15     -20.534 -35.997  -7.759  1.00  0.00           H  
ATOM    484  C3'   C A  15     -17.928 -36.769  -7.399  1.00  0.00           C  
ATOM    485  H3'   C A  15     -17.013 -36.870  -8.026  1.00  0.00           H  
ATOM    486  O3'   C A  15     -18.735 -37.972  -7.407  1.00  0.00           O  
ATOM    487  P     A A  16     -19.047 -38.658  -8.799  1.00  0.00           P  
ATOM    488  OP1   A A  16     -19.513 -40.040  -8.557  1.00  0.00           O  
ATOM    489  OP2   A A  16     -17.899 -38.466  -9.709  1.00  0.00           O1-
ATOM    490  O5'   A A  16     -20.252 -37.793  -9.345  1.00  0.00           O  
ATOM    491  C5'   A A  16     -21.591 -37.936  -8.821  1.00  0.00           C  
ATOM    492 1H5'   A A  16     -21.579 -37.878  -7.707  1.00  0.00           H  
ATOM    493 2H5'   A A  16     -22.010 -38.930  -9.104  1.00  0.00           H  
ATOM    494  C4'   A A  16     -22.556 -36.842  -9.337  1.00  0.00           C  
ATOM    495  H4'   A A  16     -23.421 -36.748  -8.646  1.00  0.00           H  
ATOM    496  O4'   A A  16     -21.900 -35.535  -9.399  1.00  0.00           O  
ATOM    497  C1'   A A  16     -22.388 -34.830 -10.534  1.00  0.00           C  
ATOM    498  H1'   A A  16     -22.708 -33.822 -10.184  1.00  0.00           H  
ATOM    499  N9    A A  16     -21.350 -34.702 -11.570  1.00  0.00           N  
ATOM    500  C5    A A  16     -20.181 -34.069 -13.319  1.00  0.00           C  
ATOM    501  N7    A A  16     -19.477 -35.119 -12.750  1.00  0.00           N  
ATOM    502  C8    A A  16     -20.213 -35.467 -11.721  1.00  0.00           C  
ATOM    503  H8    A A  16     -19.968 -36.270 -11.025  1.00  0.00           H  
ATOM    504  N1    A A  16     -20.810 -32.284 -14.744  1.00  0.00           N  
ATOM    505  C2    A A  16     -21.881 -32.142 -13.955  1.00  0.00           C  
ATOM    506  H2    A A  16     -22.561 -31.330 -14.231  1.00  0.00           H  
ATOM    507  N3    A A  16     -22.239 -32.845 -12.874  1.00  0.00           N  
ATOM    508  C4    A A  16     -21.339 -33.805 -12.610  1.00  0.00           C  
ATOM    509  C6    A A  16     -19.917 -33.251 -14.436  1.00  0.00           C  
ATOM    510  N6    A A  16     -18.817 -33.385 -15.192  1.00  0.00           N  
ATOM    511  H61   A A  16     -18.369 -34.278 -15.256  1.00  0.00           H  
ATOM    512  H62   A A  16     -18.647 -32.704 -15.912  1.00  0.00           H  
ATOM    513  C2'   A A  16     -23.586 -35.596 -11.046  1.00  0.00           C  
ATOM    514  H2'   A A  16     -23.748 -35.439 -12.136  1.00  0.00           H  
ATOM    515  O2'   A A  16     -24.750 -35.226 -10.320  1.00  0.00           O  
ATOM    516 'HO2   A A  16     -25.453 -35.872 -10.565  1.00  0.00           H  
ATOM    517  C3'   A A  16     -23.143 -37.038 -10.748  1.00  0.00           C  
ATOM    518  H3'   A A  16     -22.305 -37.338 -11.414  1.00  0.00           H  
ATOM    519  O3'   A A  16     -24.151 -38.067 -10.738  1.00  0.00           O  
ATOM    520  P     G A  17     -25.410 -38.102 -11.684  1.00  0.00           P  
ATOM    521  OP1   G A  17     -26.392 -37.150 -11.108  1.00  0.00           O  
ATOM    522  OP2   G A  17     -25.853 -39.501 -11.853  1.00  0.00           O1-
ATOM    523  O5'   G A  17     -24.902 -37.509 -13.058  1.00  0.00           O  
ATOM    524  C5'   G A  17     -24.011 -38.219 -13.941  1.00  0.00           C  
ATOM    525 1H5'   G A  17     -24.477 -39.186 -14.244  1.00  0.00           H  
ATOM    526 2H5'   G A  17     -23.038 -38.441 -13.448  1.00  0.00           H  
ATOM    527  C4'   G A  17     -23.772 -37.390 -15.217  1.00  0.00           C  
ATOM    528  H4'   G A  17     -24.684 -36.795 -15.447  1.00  0.00           H  
ATOM    529  O4'   G A  17     -22.654 -36.457 -15.081  1.00  0.00           O  
ATOM    530  C1'   G A  17     -22.270 -36.057 -16.398  1.00  0.00           C  
ATOM    531  H1'   G A  17     -22.679 -35.030 -16.538  1.00  0.00           H  
ATOM    532  N9    G A  17     -20.810 -36.019 -16.598  1.00  0.00           N  
ATOM    533  C4    G A  17     -20.164 -35.390 -17.637  1.00  0.00           C  
ATOM    534  N2    G A  17     -20.296 -33.532 -20.544  1.00  0.00           N  
ATOM    535  H21   G A  17     -21.271 -33.340 -20.598  1.00  0.00           H  
ATOM    536  H22   G A  17     -19.662 -33.074 -21.177  1.00  0.00           H  
ATOM    537  N3    G A  17     -20.747 -34.684 -18.622  1.00  0.00           N  
ATOM    538  C2    G A  17     -19.879 -34.233 -19.511  1.00  0.00           C  
ATOM    539  N1    G A  17     -18.532 -34.450 -19.428  1.00  0.00           N  
ATOM    540  H1    G A  17     -17.934 -34.022 -20.117  1.00  0.00           H  
ATOM    541  C6    G A  17     -17.891 -35.158 -18.418  1.00  0.00           C  
ATOM    542  O6    G A  17     -16.663 -35.304 -18.424  1.00  0.00           O  
ATOM    543  C5    G A  17     -18.820 -35.649 -17.453  1.00  0.00           C  
ATOM    544  N7    G A  17     -18.616 -36.398 -16.297  1.00  0.00           N  
ATOM    545  C8    G A  17     -19.830 -36.602 -15.825  1.00  0.00           C  
ATOM    546  H8    G A  17     -20.077 -37.147 -14.909  1.00  0.00           H  
ATOM    547  C2'   G A  17     -22.944 -37.002 -17.392  1.00  0.00           C  
ATOM    548  H2'   G A  17     -22.238 -37.393 -18.157  1.00  0.00           H  
ATOM    549  O2'   G A  17     -24.024 -36.363 -18.043  1.00  0.00           O  
ATOM    550 'HO2   G A  17     -24.417 -37.047 -18.611  1.00  0.00           H  
ATOM    551  C3'   G A  17     -23.424 -38.152 -16.496  1.00  0.00           C  
ATOM    552  H3'   G A  17     -22.574 -38.820 -16.228  1.00  0.00           H  
ATOM    553  O3'   G A  17     -24.567 -38.897 -16.983  1.00  0.00           O  
ATOM    554  P     A A  18     -24.325 -39.922 -18.161  1.00  0.00           P  
ATOM    555  OP1   A A  18     -25.469 -40.853 -18.254  1.00  0.00           O  
ATOM    556  OP2   A A  18     -22.972 -40.506 -18.019  1.00  0.00           O1-
ATOM    557  O5'   A A  18     -24.340 -38.961 -19.429  1.00  0.00           O  
ATOM    558  C5'   A A  18     -23.782 -39.476 -20.667  1.00  0.00           C  
ATOM    559 1H5'   A A  18     -24.459 -40.248 -21.103  1.00  0.00           H  
ATOM    560 2H5'   A A  18     -22.791 -39.961 -20.491  1.00  0.00           H  
ATOM    561  C4'   A A  18     -23.563 -38.381 -21.729  1.00  0.00           C  
ATOM    562  H4'   A A  18     -24.531 -37.967 -22.080  1.00  0.00           H  
ATOM    563  O4'   A A  18     -22.787 -37.270 -21.180  1.00  0.00           O  
ATOM    564  C1'   A A  18     -21.847 -36.820 -22.147  1.00  0.00           C  
ATOM    565  H1'   A A  18     -22.004 -35.725 -22.275  1.00  0.00           H  
ATOM    566  N9    A A  18     -20.474 -37.084 -21.688  1.00  0.00           N  
ATOM    567  C5    A A  18     -18.289 -37.169 -21.476  1.00  0.00           C  
ATOM    568  N7    A A  18     -18.806 -37.900 -20.413  1.00  0.00           N  
ATOM    569  C8    A A  18     -20.104 -37.828 -20.588  1.00  0.00           C  
ATOM    570  H8    A A  18     -20.858 -38.292 -19.942  1.00  0.00           H  
ATOM    571  N1    A A  18     -16.775 -36.070 -22.938  1.00  0.00           N  
ATOM    572  C2    A A  18     -17.861 -35.632 -23.592  1.00  0.00           C  
ATOM    573  H2    A A  18     -17.661 -34.991 -24.459  1.00  0.00           H  
ATOM    574  N3    A A  18     -19.154 -35.836 -23.319  1.00  0.00           N  
ATOM    575  C4    A A  18     -19.301 -36.647 -22.258  1.00  0.00           C  
ATOM    576  C6    A A  18     -16.966 -36.863 -21.856  1.00  0.00           C  
ATOM    577  N6    A A  18     -15.897 -37.321 -21.180  1.00  0.00           N  
ATOM    578  H61   A A  18     -16.057 -37.942 -20.418  1.00  0.00           H  
ATOM    579  H62   A A  18     -14.998 -37.283 -21.613  1.00  0.00           H  
ATOM    580  C2'   A A  18     -22.158 -37.534 -23.449  1.00  0.00           C  
ATOM    581  H2'   A A  18     -21.252 -37.706 -24.064  1.00  0.00           H  
ATOM    582  O2'   A A  18     -23.106 -36.818 -24.216  1.00  0.00           O  
ATOM    583 'HO2   A A  18     -23.355 -37.431 -24.920  1.00  0.00           H  
ATOM    584  C3'   A A  18     -22.740 -38.848 -22.944  1.00  0.00           C  
ATOM    585  H3'   A A  18     -21.926 -39.493 -22.536  1.00  0.00           H  
ATOM    586  O3'   A A  18     -23.591 -39.537 -23.889  1.00  0.00           O  
ATOM    587  P     G A  19     -23.007 -40.739 -24.736  1.00  0.00           P  
ATOM    588  OP1   G A  19     -24.137 -41.443 -25.378  1.00  0.00           O  
ATOM    589  OP2   G A  19     -22.085 -41.527 -23.886  1.00  0.00           O1-
ATOM    590  O5'   G A  19     -22.164 -39.970 -25.825  1.00  0.00           O  
ATOM    591  C5'   G A  19     -22.785 -39.462 -27.029  1.00  0.00           C  
ATOM    592 1H5'   G A  19     -23.663 -38.827 -26.775  1.00  0.00           H  
ATOM    593 2H5'   G A  19     -23.142 -40.308 -27.661  1.00  0.00           H  
ATOM    594  C4'   G A  19     -21.822 -38.609 -27.887  1.00  0.00           C  
ATOM    595  H4'   G A  19     -22.389 -38.028 -28.645  1.00  0.00           H  
ATOM    596  O4'   G A  19     -21.099 -37.648 -27.059  1.00  0.00           O  
ATOM    597  C1'   G A  19     -19.741 -37.593 -27.487  1.00  0.00           C  
ATOM    598  H1'   G A  19     -19.507 -36.516 -27.650  1.00  0.00           H  
ATOM    599  N9    G A  19     -18.822 -38.120 -26.452  1.00  0.00           N  
ATOM    600  C4    G A  19     -17.451 -38.021 -26.416  1.00  0.00           C  
ATOM    601  N2    G A  19     -14.460 -37.250 -27.956  1.00  0.00           N  
ATOM    602  H21   G A  19     -14.781 -36.917 -28.833  1.00  0.00           H  
ATOM    603  H22   G A  19     -13.487 -37.435 -27.794  1.00  0.00           H  
ATOM    604  N3    G A  19     -16.667 -37.455 -27.353  1.00  0.00           N  
ATOM    605  C2    G A  19     -15.379 -37.636 -27.096  1.00  0.00           C  
ATOM    606  N1    G A  19     -14.909 -38.161 -25.923  1.00  0.00           N  
ATOM    607  H1    G A  19     -13.917 -38.296 -25.818  1.00  0.00           H  
ATOM    608  C6    G A  19     -15.689 -38.655 -24.888  1.00  0.00           C  
ATOM    609  O6    G A  19     -15.177 -39.079 -23.843  1.00  0.00           O  
ATOM    610  C5    G A  19     -17.070 -38.598 -25.215  1.00  0.00           C  
ATOM    611  N7    G A  19     -18.170 -39.079 -24.523  1.00  0.00           N  
ATOM    612  C8    G A  19     -19.183 -38.790 -25.304  1.00  0.00           C  
ATOM    613  H8    G A  19     -20.222 -39.049 -25.104  1.00  0.00           H  
ATOM    614  C2'   G A  19     -19.650 -38.326 -28.812  1.00  0.00           C  
ATOM    615  H2'   G A  19     -18.654 -38.792 -28.974  1.00  0.00           H  
ATOM    616  O2'   G A  19     -19.944 -37.423 -29.869  1.00  0.00           O  
ATOM    617 'HO2   G A  19     -20.030 -37.970 -30.683  1.00  0.00           H  
ATOM    618  C3'   G A  19     -20.739 -39.398 -28.647  1.00  0.00           C  
ATOM    619  H3'   G A  19     -20.394 -40.196 -27.955  1.00  0.00           H  
ATOM    620  O3'   G A  19     -21.309 -39.974 -29.845  1.00  0.00           O  
ATOM    621  P     A A  20     -20.517 -40.384 -31.140  1.00  0.00           P  
ATOM    622  OP1   A A  20     -20.165 -39.133 -31.856  1.00  0.00           O  
ATOM    623  OP2   A A  20     -21.302 -41.377 -31.903  1.00  0.00           O1-
ATOM    624  O5'   A A  20     -19.196 -41.057 -30.583  1.00  0.00           O  
ATOM    625  C5'   A A  20     -17.954 -40.924 -31.324  1.00  0.00           C  
ATOM    626 1H5'   A A  20     -17.811 -39.877 -31.684  1.00  0.00           H  
ATOM    627 2H5'   A A  20     -17.969 -41.598 -32.211  1.00  0.00           H  
ATOM    628  C4'   A A  20     -16.703 -41.268 -30.489  1.00  0.00           C  
ATOM    629  H4'   A A  20     -15.785 -40.915 -31.006  1.00  0.00           H  
ATOM    630  O4'   A A  20     -16.746 -40.598 -29.193  1.00  0.00           O  
ATOM    631  C1'   A A  20     -16.217 -41.464 -28.208  1.00  0.00           C  
ATOM    632  H1'   A A  20     -15.411 -40.894 -27.690  1.00  0.00           H  
ATOM    633  N9    A A  20     -17.254 -41.841 -27.244  1.00  0.00           N  
ATOM    634  C5    A A  20     -18.331 -42.271 -25.377  1.00  0.00           C  
ATOM    635  N7    A A  20     -19.266 -42.368 -26.395  1.00  0.00           N  
ATOM    636  C8    A A  20     -18.585 -42.094 -27.480  1.00  0.00           C  
ATOM    637  H8    A A  20     -19.005 -42.058 -28.487  1.00  0.00           H  
ATOM    638  N1    A A  20     -17.273 -42.306 -23.249  1.00  0.00           N  
ATOM    639  C2    A A  20     -16.147 -42.021 -23.905  1.00  0.00           C  
ATOM    640  H2    A A  20     -15.254 -41.928 -23.284  1.00  0.00           H  
ATOM    641  N3    A A  20     -15.928 -41.872 -25.211  1.00  0.00           N  
ATOM    642  C4    A A  20     -17.081 -41.975 -25.892  1.00  0.00           C  
ATOM    643  C6    A A  20     -18.422 -42.409 -23.972  1.00  0.00           C  
ATOM    644  N6    A A  20     -19.574 -42.592 -23.300  1.00  0.00           N  
ATOM    645  H61   A A  20     -20.447 -42.295 -23.732  1.00  0.00           H  
ATOM    646  H62   A A  20     -19.532 -42.444 -22.323  1.00  0.00           H  
ATOM    647  C2'   A A  20     -15.608 -42.656 -28.919  1.00  0.00           C  
ATOM    648  H2'   A A  20     -15.653 -43.589 -28.316  1.00  0.00           H  
ATOM    649  O2'   A A  20     -14.264 -42.355 -29.255  1.00  0.00           O  
ATOM    650 'HO2   A A  20     -13.972 -42.978 -29.948  1.00  0.00           H  
ATOM    651  C3'   A A  20     -16.491 -42.757 -30.164  1.00  0.00           C  
ATOM    652  H3'   A A  20     -17.490 -43.177 -29.910  1.00  0.00           H  
ATOM    653  O3'   A A  20     -15.914 -43.442 -31.302  1.00  0.00           O  
ATOM    654  P     G A  21     -15.450 -44.948 -31.156  1.00  0.00           P  
ATOM    655  OP1   G A  21     -15.628 -45.629 -32.458  1.00  0.00           O  
ATOM    656  OP2   G A  21     -16.094 -45.556 -29.973  1.00  0.00           O1-
ATOM    657  O5'   G A  21     -13.895 -44.760 -30.865  1.00  0.00           O  
ATOM    658  C5'   G A  21     -13.014 -44.582 -32.007  1.00  0.00           C  
ATOM    659 1H5'   G A  21     -13.451 -43.854 -32.734  1.00  0.00           H  
ATOM    660 2H5'   G A  21     -12.883 -45.552 -32.542  1.00  0.00           H  
ATOM    661  C4'   G A  21     -11.609 -44.047 -31.651  1.00  0.00           C  
ATOM    662  H4'   G A  21     -11.147 -43.625 -32.570  1.00  0.00           H  
ATOM    663  O4'   G A  21     -11.662 -42.973 -30.669  1.00  0.00           O  
ATOM    664  C1'   G A  21     -10.408 -42.912 -29.999  1.00  0.00           C  
ATOM    665  H1'   G A  21      -9.968 -41.921 -30.250  1.00  0.00           H  
ATOM    666  N9    G A  21     -10.531 -43.018 -28.535  1.00  0.00           N  
ATOM    667  C4    G A  21      -9.517 -42.775 -27.646  1.00  0.00           C  
ATOM    668  N2    G A  21      -6.268 -41.820 -27.012  1.00  0.00           N  
ATOM    669  H21   G A  21      -6.031 -41.446 -27.899  1.00  0.00           H  
ATOM    670  H22   G A  21      -5.844 -41.458 -26.173  1.00  0.00           H  
ATOM    671  N3    G A  21      -8.260 -42.411 -27.961  1.00  0.00           N  
ATOM    672  C2    G A  21      -7.520 -42.194 -26.891  1.00  0.00           C  
ATOM    673  N1    G A  21      -7.963 -42.367 -25.610  1.00  0.00           N  
ATOM    674  H1    G A  21      -7.331 -42.086 -24.875  1.00  0.00           H  
ATOM    675  C6    G A  21      -9.247 -42.752 -25.247  1.00  0.00           C  
ATOM    676  O6    G A  21      -9.567 -42.872 -24.059  1.00  0.00           O  
ATOM    677  C5    G A  21     -10.061 -42.984 -26.392  1.00  0.00           C  
ATOM    678  N7    G A  21     -11.390 -43.375 -26.488  1.00  0.00           N  
ATOM    679  C8    G A  21     -11.630 -43.381 -27.784  1.00  0.00           C  
ATOM    680  H8    G A  21     -12.581 -43.641 -28.256  1.00  0.00           H  
ATOM    681  C2'   G A  21      -9.532 -44.014 -30.567  1.00  0.00           C  
ATOM    682  H2'   G A  21      -8.879 -44.478 -29.797  1.00  0.00           H  
ATOM    683  O2'   G A  21      -8.737 -43.499 -31.623  1.00  0.00           O  
ATOM    684 'HO2   G A  21      -8.292 -44.244 -32.063  1.00  0.00           H  
ATOM    685  C3'   G A  21     -10.574 -45.017 -31.067  1.00  0.00           C  
ATOM    686  H3'   G A  21     -11.071 -45.542 -30.220  1.00  0.00           H  
ATOM    687  O3'   G A  21     -10.113 -45.949 -32.073  1.00  0.00           O  
ATOM    688  P     C A  22      -8.970 -46.973 -31.684  1.00  0.00           P  
ATOM    689  OP1   C A  22      -9.203 -48.269 -32.346  1.00  0.00           O  
ATOM    690  OP2   C A  22      -8.790 -46.990 -30.212  1.00  0.00           O1-
ATOM    691  O5'   C A  22      -7.684 -46.287 -32.294  1.00  0.00           O  
ATOM    692  C5'   C A  22      -7.593 -45.779 -33.642  1.00  0.00           C  
ATOM    693 1H5'   C A  22      -8.455 -45.111 -33.871  1.00  0.00           H  
ATOM    694 2H5'   C A  22      -7.627 -46.627 -34.368  1.00  0.00           H  
ATOM    695  C4'   C A  22      -6.293 -44.972 -33.908  1.00  0.00           C  
ATOM    696  H4'   C A  22      -6.408 -44.322 -34.801  1.00  0.00           H  
ATOM    697  O4'   C A  22      -5.948 -44.110 -32.773  1.00  0.00           O  
ATOM    698  C1'   C A  22      -4.645 -44.430 -32.275  1.00  0.00           C  
ATOM    699  H1'   C A  22      -4.141 -43.452 -32.100  1.00  0.00           H  
ATOM    700  N1    C A  22      -4.680 -45.199 -30.975  1.00  0.00           N  
ATOM    701  C6    C A  22      -5.877 -45.238 -30.283  1.00  0.00           C  
ATOM    702  H6    C A  22      -6.740 -44.785 -30.774  1.00  0.00           H  
ATOM    703  C5    C A  22      -6.009 -45.887 -29.124  1.00  0.00           C  
ATOM    704  H5    C A  22      -6.975 -45.985 -28.631  1.00  0.00           H  
ATOM    705  C2    C A  22      -3.531 -45.669 -30.321  1.00  0.00           C  
ATOM    706  O2    C A  22      -2.406 -45.440 -30.791  1.00  0.00           O  
ATOM    707  N3    C A  22      -3.653 -46.366 -29.166  1.00  0.00           N  
ATOM    708  C4    C A  22      -4.853 -46.494 -28.580  1.00  0.00           C  
ATOM    709  N4    C A  22      -4.953 -47.200 -27.458  1.00  0.00           N  
ATOM    710  H41   C A  22      -5.833 -47.381 -27.037  1.00  0.00           H  
ATOM    711  H42   C A  22      -4.111 -47.532 -27.018  1.00  0.00           H  
ATOM    712  C2'   C A  22      -3.932 -45.153 -33.407  1.00  0.00           C  
ATOM    713  H2'   C A  22      -3.171 -45.878 -33.056  1.00  0.00           H  
ATOM    714  O2'   C A  22      -3.319 -44.224 -34.281  1.00  0.00           O  
ATOM    715 'HO2   C A  22      -3.367 -44.671 -35.139  1.00  0.00           H  
ATOM    716  C3'   C A  22      -5.072 -45.881 -34.119  1.00  0.00           C  
ATOM    717  H3'   C A  22      -5.301 -46.829 -33.576  1.00  0.00           H  
ATOM    718  O3'   C A  22      -4.844 -46.066 -35.537  1.00  0.00           O  
ATOM    719  P     C A  23      -4.844 -47.495 -36.198  1.00  0.00           P  
ATOM    720  OP1   C A  23      -4.850 -47.320 -37.667  1.00  0.00           O  
ATOM    721  OP2   C A  23      -5.908 -48.311 -35.587  1.00  0.00           O1-
ATOM    722  O5'   C A  23      -3.441 -48.058 -35.735  1.00  0.00           O  
ATOM    723  C5'   C A  23      -2.230 -47.598 -36.384  1.00  0.00           C  
ATOM    724 1H5'   C A  23      -2.274 -46.505 -36.607  1.00  0.00           H  
ATOM    725 2H5'   C A  23      -2.098 -48.139 -37.349  1.00  0.00           H  
ATOM    726  C4'   C A  23      -0.976 -47.838 -35.525  1.00  0.00           C  
ATOM    727  H4'   C A  23      -0.084 -47.382 -36.004  1.00  0.00           H  
ATOM    728  O4'   C A  23      -1.131 -47.212 -34.215  1.00  0.00           O  
ATOM    729  C1'   C A  23      -0.525 -48.035 -33.230  1.00  0.00           C  
ATOM    730  H1'   C A  23       0.223 -47.384 -32.719  1.00  0.00           H  
ATOM    731  N1    C A  23      -1.492 -48.556 -32.223  1.00  0.00           N  
ATOM    732  C6    C A  23      -2.843 -48.575 -32.494  1.00  0.00           C  
ATOM    733  H6    C A  23      -3.144 -48.168 -33.464  1.00  0.00           H  
ATOM    734  C5    C A  23      -3.727 -49.040 -31.600  1.00  0.00           C  
ATOM    735  H5    C A  23      -4.799 -49.043 -31.794  1.00  0.00           H  
ATOM    736  C2    C A  23      -1.025 -49.092 -31.025  1.00  0.00           C  
ATOM    737  O2    C A  23       0.194 -49.131 -30.804  1.00  0.00           O  
ATOM    738  N3    C A  23      -1.899 -49.559 -30.113  1.00  0.00           N  
ATOM    739  C4    C A  23      -3.214 -49.545 -30.369  1.00  0.00           C  
ATOM    740  N4    C A  23      -4.034 -50.041 -29.447  1.00  0.00           N  
ATOM    741  H41   C A  23      -5.020 -50.048 -29.565  1.00  0.00           H  
ATOM    742  H42   C A  23      -3.620 -50.420 -28.611  1.00  0.00           H  
ATOM    743  C2'   C A  23       0.206 -49.150 -33.951  1.00  0.00           C  
ATOM    744  H2'   C A  23       0.209 -50.096 -33.374  1.00  0.00           H  
ATOM    745  O2'   C A  23       1.539 -48.760 -34.228  1.00  0.00           O  
ATOM    746 'HO2   C A  23       1.932 -49.486 -34.750  1.00  0.00           H  
ATOM    747  C3'   C A  23      -0.632 -49.306 -35.224  1.00  0.00           C  
ATOM    748  H3'   C A  23      -1.593 -49.821 -35.002  1.00  0.00           H  
ATOM    749  O3'   C A  23       0.030 -49.903 -36.363  1.00  0.00           O  
ATOM    750  P     C A  24       0.587 -51.377 -36.286  1.00  0.00           P  
ATOM    751  OP1   C A  24       0.766 -51.901 -37.654  1.00  0.00           O  
ATOM    752  OP2   C A  24      -0.218 -52.162 -35.323  1.00  0.00           O1-
ATOM    753  O5'   C A  24       1.995 -51.109 -35.629  1.00  0.00           O  
ATOM    754  C5'   C A  24       3.203 -51.834 -35.941  1.00  0.00           C  
ATOM    755 1H5'   C A  24       3.906 -51.130 -36.437  1.00  0.00           H  
ATOM    756 2H5'   C A  24       3.027 -52.667 -36.665  1.00  0.00           H  
ATOM    757  C4'   C A  24       3.944 -52.430 -34.711  1.00  0.00           C  
ATOM    758  H4'   C A  24       5.042 -52.329 -34.852  1.00  0.00           H  
ATOM    759  O4'   C A  24       3.607 -51.764 -33.451  1.00  0.00           O  
ATOM    760  C1'   C A  24       3.547 -52.745 -32.412  1.00  0.00           C  
ATOM    761  H1'   C A  24       4.224 -52.377 -31.606  1.00  0.00           H  
ATOM    762  N1    C A  24       2.167 -52.912 -31.850  1.00  0.00           N  
ATOM    763  C6    C A  24       1.087 -52.471 -32.581  1.00  0.00           C  
ATOM    764  H6    C A  24       1.313 -52.042 -33.558  1.00  0.00           H  
ATOM    765  C5    C A  24      -0.164 -52.552 -32.112  1.00  0.00           C  
ATOM    766  H5    C A  24      -1.018 -52.192 -32.684  1.00  0.00           H  
ATOM    767  C2    C A  24       1.948 -53.519 -30.612  1.00  0.00           C  
ATOM    768  O2    C A  24       2.912 -53.949 -29.961  1.00  0.00           O  
ATOM    769  N3    C A  24       0.686 -53.615 -30.128  1.00  0.00           N  
ATOM    770  C4    C A  24      -0.347 -53.127 -30.828  1.00  0.00           C  
ATOM    771  N4    C A  24      -1.567 -53.204 -30.302  1.00  0.00           N  
ATOM    772  H41   C A  24      -2.378 -53.018 -30.847  1.00  0.00           H  
ATOM    773  H42   C A  24      -1.677 -53.678 -29.420  1.00  0.00           H  
ATOM    774  C2'   C A  24       4.127 -54.029 -32.984  1.00  0.00           C  
ATOM    775  H2'   C A  24       3.712 -54.940 -32.502  1.00  0.00           H  
ATOM    776  O2'   C A  24       5.541 -53.999 -32.846  1.00  0.00           O  
ATOM    777 'HO2   C A  24       5.902 -54.719 -33.414  1.00  0.00           H  
ATOM    778  C3'   C A  24       3.679 -53.920 -34.451  1.00  0.00           C  
ATOM    779  H3'   C A  24       2.582 -54.075 -34.533  1.00  0.00           H  
ATOM    780  O3'   C A  24       4.365 -54.700 -35.448  1.00  0.00           O  
ATOM    781  P     U A  25       5.033 -56.107 -35.276  1.00  0.00           P  
ATOM    782  OP1   U A  25       6.275 -55.901 -34.492  1.00  0.00           O  
ATOM    783  OP2   U A  25       5.178 -56.744 -36.600  1.00  0.00           O1-
ATOM    784  O5'   U A  25       3.986 -56.904 -34.385  1.00  0.00           O  
ATOM    785  C5'   U A  25       4.507 -57.946 -33.513  1.00  0.00           C  
ATOM    786 1H5'   U A  25       5.392 -57.583 -32.937  1.00  0.00           H  
ATOM    787 2H5'   U A  25       4.828 -58.824 -34.120  1.00  0.00           H  
ATOM    788  C4'   U A  25       3.498 -58.449 -32.459  1.00  0.00           C  
ATOM    789  H4'   U A  25       4.038 -58.991 -31.653  1.00  0.00           H  
ATOM    790  O4'   U A  25       2.776 -57.356 -31.827  1.00  0.00           O  
ATOM    791  C1'   U A  25       1.550 -57.849 -31.336  1.00  0.00           C  
ATOM    792  H1'   U A  25       1.676 -57.846 -30.227  1.00  0.00           H  
ATOM    793  N1    U A  25       0.406 -57.011 -31.743  1.00  0.00           N  
ATOM    794  C6    U A  25       0.391 -56.323 -32.934  1.00  0.00           C  
ATOM    795  H6    U A  25       1.330 -56.358 -33.502  1.00  0.00           H  
ATOM    796  C2    U A  25      -0.696 -57.068 -30.938  1.00  0.00           C  
ATOM    797  O2    U A  25      -0.717 -57.729 -29.908  1.00  0.00           O  
ATOM    798  N3    U A  25      -1.772 -56.349 -31.363  1.00  0.00           N  
ATOM    799  H3    U A  25      -2.589 -56.429 -30.778  1.00  0.00           H  
ATOM    800  C4    U A  25      -1.862 -55.597 -32.514  1.00  0.00           C  
ATOM    801  O4    U A  25      -2.881 -54.950 -32.735  1.00  0.00           O  
ATOM    802  C5    U A  25      -0.682 -55.620 -33.337  1.00  0.00           C  
ATOM    803  H5    U A  25      -0.668 -55.019 -34.246  1.00  0.00           H  
ATOM    804  C2'   U A  25       1.377 -59.288 -31.814  1.00  0.00           C  
ATOM    805  H2'   U A  25       0.361 -59.481 -32.223  1.00  0.00           H  
ATOM    806  O2'   U A  25       1.628 -60.192 -30.753  1.00  0.00           O  
ATOM    807 'HO2   U A  25       1.476 -61.085 -31.114  1.00  0.00           H  
ATOM    808  C3'   U A  25       2.404 -59.394 -32.946  1.00  0.00           C  
ATOM    809  H3'   U A  25       2.010 -58.933 -33.881  1.00  0.00           H  
ATOM    810  O3'   U A  25       2.948 -60.715 -33.175  1.00  0.00           O  
ATOM    811  P     G A  26       2.057 -61.772 -33.941  1.00  0.00           P  
ATOM    812  OP1   G A  26       2.938 -62.833 -34.470  1.00  0.00           O  
ATOM    813  OP2   G A  26       1.157 -61.074 -34.883  1.00  0.00           O1-
ATOM    814  O5'   G A  26       1.171 -62.352 -32.764  1.00  0.00           O  
ATOM    815  C5'   G A  26       1.738 -63.253 -31.784  1.00  0.00           C  
ATOM    816 1H5'   G A  26       2.577 -62.760 -31.241  1.00  0.00           H  
ATOM    817 2H5'   G A  26       2.144 -64.167 -32.282  1.00  0.00           H  
ATOM    818  C4'   G A  26       0.695 -63.713 -30.743  1.00  0.00           C  
ATOM    819  H4'   G A  26       1.187 -64.116 -29.833  1.00  0.00           H  
ATOM    820  O4'   G A  26      -0.151 -62.601 -30.329  1.00  0.00           O  
ATOM    821  C1'   G A  26      -1.495 -63.033 -30.220  1.00  0.00           C  
ATOM    822  H1'   G A  26      -1.756 -62.911 -29.144  1.00  0.00           H  
ATOM    823  N9    G A  26      -2.399 -62.199 -31.026  1.00  0.00           N  
ATOM    824  C4    G A  26      -3.650 -61.809 -30.633  1.00  0.00           C  
ATOM    825  N2    G A  26      -6.195 -62.018 -28.345  1.00  0.00           N  
ATOM    826  H21   G A  26      -5.764 -62.614 -27.679  1.00  0.00           H  
ATOM    827  H22   G A  26      -7.196 -61.912 -28.343  1.00  0.00           H  
ATOM    828  N3    G A  26      -4.237 -62.137 -29.478  1.00  0.00           N  
ATOM    829  C2    G A  26      -5.475 -61.690 -29.390  1.00  0.00           C  
ATOM    830  N1    G A  26      -6.063 -60.888 -30.334  1.00  0.00           N  
ATOM    831  H1    G A  26      -7.030 -60.633 -30.211  1.00  0.00           H  
ATOM    832  C6    G A  26      -5.465 -60.498 -31.531  1.00  0.00           C  
ATOM    833  O6    G A  26      -6.054 -59.795 -32.361  1.00  0.00           O  
ATOM    834  C5    G A  26      -4.147 -61.038 -31.661  1.00  0.00           C  
ATOM    835  N7    G A  26      -3.226 -60.960 -32.706  1.00  0.00           N  
ATOM    836  C8    G A  26      -2.196 -61.669 -32.282  1.00  0.00           C  
ATOM    837  H8    G A  26      -1.260 -61.832 -32.827  1.00  0.00           H  
ATOM    838  C2'   G A  26      -1.586 -64.510 -30.566  1.00  0.00           C  
ATOM    839  H2'   G A  26      -2.425 -64.723 -31.263  1.00  0.00           H  
ATOM    840  O2'   G A  26      -1.752 -65.288 -29.395  1.00  0.00           O  
ATOM    841 'HO2   G A  26      -1.785 -66.213 -29.698  1.00  0.00           H  
ATOM    842  C3'   G A  26      -0.256 -64.792 -31.274  1.00  0.00           C  
ATOM    843  H3'   G A  26      -0.362 -64.586 -32.365  1.00  0.00           H  
ATOM    844  O3'   G A  26       0.323 -66.093 -31.033  1.00  0.00           O  
ATOM    845  P     A A  27      -0.148 -67.372 -31.817  1.00  0.00           P  
ATOM    846  OP1   A A  27       0.714 -68.497 -31.389  1.00  0.00           O  
ATOM    847  OP2   A A  27      -0.230 -67.055 -33.254  1.00  0.00           O1-
ATOM    848  O5'   A A  27      -1.617 -67.586 -31.254  1.00  0.00           O  
ATOM    849  C5'   A A  27      -1.973 -68.839 -30.616  1.00  0.00           C  
ATOM    850 1H5'   A A  27      -1.392 -68.951 -29.673  1.00  0.00           H  
ATOM    851 2H5'   A A  27      -1.720 -69.706 -31.275  1.00  0.00           H  
ATOM    852  C4'   A A  27      -3.476 -68.955 -30.258  1.00  0.00           C  
ATOM    853  H4'   A A  27      -3.619 -69.646 -29.402  1.00  0.00           H  
ATOM    854  O4'   A A  27      -4.032 -67.660 -29.872  1.00  0.00           O  
ATOM    855  C1'   A A  27      -5.293 -67.476 -30.491  1.00  0.00           C  
ATOM    856  H1'   A A  27      -6.004 -67.210 -29.675  1.00  0.00           H  
ATOM    857  N9    A A  27      -5.236 -66.394 -31.478  1.00  0.00           N  
ATOM    858  C5    A A  27      -5.661 -64.573 -32.627  1.00  0.00           C  
ATOM    859  N7    A A  27      -4.535 -65.135 -33.208  1.00  0.00           N  
ATOM    860  C8    A A  27      -4.318 -66.215 -32.491  1.00  0.00           C  
ATOM    861  H8    A A  27      -3.489 -66.913 -32.647  1.00  0.00           H  
ATOM    862  N1    A A  27      -7.465 -63.117 -32.151  1.00  0.00           N  
ATOM    863  C2    A A  27      -7.787 -63.955 -31.158  1.00  0.00           C  
ATOM    864  H2    A A  27      -8.673 -63.676 -30.573  1.00  0.00           H  
ATOM    865  N3    A A  27      -7.152 -65.067 -30.764  1.00  0.00           N  
ATOM    866  C4    A A  27      -6.101 -65.331 -31.559  1.00  0.00           C  
ATOM    867  C6    A A  27      -6.392 -63.403 -32.917  1.00  0.00           C  
ATOM    868  N6    A A  27      -6.045 -62.507 -33.855  1.00  0.00           N  
ATOM    869  H61   A A  27      -5.090 -62.512 -34.150  1.00  0.00           H  
ATOM    870  H62   A A  27      -6.475 -61.614 -33.744  1.00  0.00           H  
ATOM    871  C2'   A A  27      -5.714 -68.796 -31.107  1.00  0.00           C  
ATOM    872  H2'   A A  27      -6.310 -68.666 -32.039  1.00  0.00           H  
ATOM    873  O2'   A A  27      -6.449 -69.575 -30.182  1.00  0.00           O  
ATOM    874 'HO2   A A  27      -6.261 -70.483 -30.465  1.00  0.00           H  
ATOM    875  C3'   A A  27      -4.373 -69.457 -31.406  1.00  0.00           C  
ATOM    876  H3'   A A  27      -3.928 -69.040 -32.340  1.00  0.00           H  
ATOM    877  O3'   A A  27      -4.426 -70.904 -31.399  1.00  0.00           O  
ATOM    878  P     G A  28      -4.445 -71.708 -32.761  1.00  0.00           P  
ATOM    879  OP1   G A  28      -4.461 -73.150 -32.432  1.00  0.00           O  
ATOM    880  OP2   G A  28      -3.346 -71.204 -33.604  1.00  0.00           O1-
ATOM    881  O5'   G A  28      -5.857 -71.311 -33.370  1.00  0.00           O  
ATOM    882  C5'   G A  28      -5.987 -70.359 -34.455  1.00  0.00           C  
ATOM    883 1H5'   G A  28      -5.099 -69.685 -34.528  1.00  0.00           H  
ATOM    884 2H5'   G A  28      -6.860 -69.701 -34.246  1.00  0.00           H  
ATOM    885  C4'   G A  28      -6.203 -70.992 -35.853  1.00  0.00           C  
ATOM    886  H4'   G A  28      -5.935 -70.243 -36.630  1.00  0.00           H  
ATOM    887  O4'   G A  28      -5.351 -72.162 -36.071  1.00  0.00           O  
ATOM    888  C1'   G A  28      -6.005 -73.058 -36.953  1.00  0.00           C  
ATOM    889  H1'   G A  28      -5.318 -73.212 -37.814  1.00  0.00           H  
ATOM    890  N9    G A  28      -6.297 -74.360 -36.312  1.00  0.00           N  
ATOM    891  C4    G A  28      -6.961 -75.415 -36.895  1.00  0.00           C  
ATOM    892  N2    G A  28      -9.110 -76.424 -39.364  1.00  0.00           N  
ATOM    893  H21   G A  28      -8.955 -75.592 -39.892  1.00  0.00           H  
ATOM    894  H22   G A  28     -10.043 -76.740 -39.276  1.00  0.00           H  
ATOM    895  N3    G A  28      -7.471 -75.448 -38.144  1.00  0.00           N  
ATOM    896  C2    G A  28      -8.343 -76.411 -38.293  1.00  0.00           C  
ATOM    897  N1    G A  28      -8.517 -77.430 -37.396  1.00  0.00           N  
ATOM    898  H1    G A  28      -9.156 -78.167 -37.597  1.00  0.00           H  
ATOM    899  C6    G A  28      -7.874 -77.524 -36.169  1.00  0.00           C  
ATOM    900  O6    G A  28      -8.091 -78.514 -35.464  1.00  0.00           O  
ATOM    901  C5    G A  28      -7.046 -76.392 -35.920  1.00  0.00           C  
ATOM    902  N7    G A  28      -6.405 -75.987 -34.760  1.00  0.00           N  
ATOM    903  C8    G A  28      -5.981 -74.765 -35.027  1.00  0.00           C  
ATOM    904  H8    G A  28      -5.446 -74.105 -34.334  1.00  0.00           H  
ATOM    905  C2'   G A  28      -7.268 -72.361 -37.425  1.00  0.00           C  
ATOM    906  H2'   G A  28      -8.099 -73.067 -37.632  1.00  0.00           H  
ATOM    907  O2'   G A  28      -7.002 -71.588 -38.589  1.00  0.00           O  
ATOM    908 'HO2   G A  28      -7.803 -71.044 -38.750  1.00  0.00           H  
ATOM    909  C3'   G A  28      -7.614 -71.498 -36.202  1.00  0.00           C  
ATOM    910  H3'   G A  28      -7.944 -72.134 -35.351  1.00  0.00           H  
ATOM    911  O3'   G A  28      -8.545 -70.402 -36.415  1.00  0.00           O  
ATOM    912  P     A A  29      -9.816 -70.668 -37.322  1.00  0.00           P  
ATOM    913  OP1   A A  29     -10.361 -72.016 -37.052  1.00  0.00           O  
ATOM    914  OP2   A A  29      -9.407 -70.386 -38.717  1.00  0.00           O1-
ATOM    915  O5'   A A  29     -10.844 -69.566 -36.873  1.00  0.00           O  
ATOM    916  C5'   A A  29     -11.465 -69.617 -35.566  1.00  0.00           C  
ATOM    917 1H5'   A A  29     -10.700 -69.437 -34.774  1.00  0.00           H  
ATOM    918 2H5'   A A  29     -11.920 -70.618 -35.379  1.00  0.00           H  
ATOM    919  C4'   A A  29     -12.581 -68.562 -35.380  1.00  0.00           C  
ATOM    920  H4'   A A  29     -12.977 -68.620 -34.342  1.00  0.00           H  
ATOM    921  O4'   A A  29     -12.073 -67.216 -35.612  1.00  0.00           O  
ATOM    922  C1'   A A  29     -12.655 -66.687 -36.787  1.00  0.00           C  
ATOM    923  H1'   A A  29     -13.437 -65.972 -36.440  1.00  0.00           H  
ATOM    924  N9    A A  29     -11.633 -66.017 -37.577  1.00  0.00           N  
ATOM    925  C5    A A  29     -10.340 -64.502 -38.486  1.00  0.00           C  
ATOM    926  N7    A A  29      -9.787 -65.729 -38.838  1.00  0.00           N  
ATOM    927  C8    A A  29     -10.580 -66.597 -38.247  1.00  0.00           C  
ATOM    928  H8    A A  29     -10.451 -67.683 -38.274  1.00  0.00           H  
ATOM    929  N1    A A  29     -10.675 -62.165 -38.226  1.00  0.00           N  
ATOM    930  C2    A A  29     -11.766 -62.482 -37.517  1.00  0.00           C  
ATOM    931  H2    A A  29     -12.342 -61.638 -37.121  1.00  0.00           H  
ATOM    932  N3    A A  29     -12.268 -63.687 -37.242  1.00  0.00           N  
ATOM    933  C4    A A  29     -11.479 -64.664 -37.721  1.00  0.00           C  
ATOM    934  C6    A A  29      -9.928 -63.175 -38.721  1.00  0.00           C  
ATOM    935  N6    A A  29      -8.796 -62.847 -39.364  1.00  0.00           N  
ATOM    936  H61   A A  29      -8.101 -63.559 -39.426  1.00  0.00           H  
ATOM    937  H62   A A  29      -8.529 -61.897 -39.245  1.00  0.00           H  
ATOM    938  C2'   A A  29     -13.308 -67.829 -37.536  1.00  0.00           C  
ATOM    939  H2'   A A  29     -12.585 -68.382 -38.174  1.00  0.00           H  
ATOM    940  O2'   A A  29     -14.421 -67.406 -38.296  1.00  0.00           O  
ATOM    941 'HO2   A A  29     -15.142 -67.426 -37.643  1.00  0.00           H  
ATOM    942  C3'   A A  29     -13.755 -68.711 -36.377  1.00  0.00           C  
ATOM    943  H3'   A A  29     -13.788 -69.771 -36.723  1.00  0.00           H  
ATOM    944  O3'   A A  29     -15.022 -68.282 -35.820  1.00  0.00           O  
ATOM    945  P     U A  30     -15.954 -69.322 -35.088  1.00  0.00           P  
ATOM    946  OP1   U A  30     -15.139 -70.307 -34.345  1.00  0.00           O  
ATOM    947  OP2   U A  30     -16.921 -69.848 -36.075  1.00  0.00           O1-
ATOM    948  O5'   U A  30     -16.717 -68.418 -34.043  1.00  0.00           O  
ATOM    949  C5'   U A  30     -17.296 -67.146 -34.417  1.00  0.00           C  
ATOM    950 1H5'   U A  30     -17.907 -67.253 -35.344  1.00  0.00           H  
ATOM    951 2H5'   U A  30     -16.489 -66.400 -34.614  1.00  0.00           H  
ATOM    952  C4'   U A  30     -18.211 -66.566 -33.317  1.00  0.00           C  
ATOM    953  H4'   U A  30     -18.759 -65.678 -33.699  1.00  0.00           H  
ATOM    954  O4'   U A  30     -19.208 -67.555 -32.895  1.00  0.00           O  
ATOM    955  C1'   U A  30     -19.421 -67.457 -31.502  1.00  0.00           C  
ATOM    956  H1'   U A  30     -20.510 -67.241 -31.394  1.00  0.00           H  
ATOM    957  N1    U A  30     -19.047 -68.717 -30.805  1.00  0.00           N  
ATOM    958  C6    U A  30     -17.885 -69.377 -31.146  1.00  0.00           C  
ATOM    959  H6    U A  30     -17.315 -68.938 -31.964  1.00  0.00           H  
ATOM    960  C2    U A  30     -19.851 -69.181 -29.795  1.00  0.00           C  
ATOM    961  O2    U A  30     -20.878 -68.617 -29.433  1.00  0.00           O  
ATOM    962  N3    U A  30     -19.422 -70.335 -29.198  1.00  0.00           N  
ATOM    963  H3    U A  30     -20.002 -70.677 -28.463  1.00  0.00           H  
ATOM    964  C4    U A  30     -18.282 -71.050 -29.479  1.00  0.00           C  
ATOM    965  O4    U A  30     -18.036 -72.066 -28.832  1.00  0.00           O  
ATOM    966  C5    U A  30     -17.483 -70.502 -30.534  1.00  0.00           C  
ATOM    967  H5    U A  30     -16.567 -71.011 -30.829  1.00  0.00           H  
ATOM    968  C2'   U A  30     -18.631 -66.262 -30.992  1.00  0.00           C  
ATOM    969  H2'   U A  30     -18.201 -66.446 -29.982  1.00  0.00           H  
ATOM    970  O2'   U A  30     -19.444 -65.101 -30.956  1.00  0.00           O  
ATOM    971 'HO2   U A  30     -18.795 -64.370 -30.810  1.00  0.00           H  
ATOM    972  C3'   U A  30     -17.495 -66.143 -32.025  1.00  0.00           C  
ATOM    973  H3'   U A  30     -16.712 -66.908 -31.831  1.00  0.00           H  
ATOM    974  O3'   U A  30     -16.887 -64.834 -32.185  1.00  0.00           O  
ATOM    975  P     A A  31     -16.405 -64.068 -30.892  1.00  0.00           P  
ATOM    976  OP1   A A  31     -15.891 -65.070 -29.935  1.00  0.00           O  
ATOM    977  OP2   A A  31     -17.584 -63.282 -30.451  1.00  0.00           O1-
ATOM    978  O5'   A A  31     -15.265 -63.096 -31.390  1.00  0.00           O  
ATOM    979  C5'   A A  31     -13.947 -63.608 -31.689  1.00  0.00           C  
ATOM    980 1H5'   A A  31     -13.924 -64.020 -32.721  1.00  0.00           H  
ATOM    981 2H5'   A A  31     -13.659 -64.436 -30.995  1.00  0.00           H  
ATOM    982  C4'   A A  31     -12.885 -62.506 -31.527  1.00  0.00           C  
ATOM    983  H4'   A A  31     -12.947 -62.057 -30.510  1.00  0.00           H  
ATOM    984  O4'   A A  31     -11.568 -63.112 -31.715  1.00  0.00           O  
ATOM    985  C1'   A A  31     -11.011 -62.668 -32.939  1.00  0.00           C  
ATOM    986  H1'   A A  31     -10.287 -61.869 -32.655  1.00  0.00           H  
ATOM    987  N9    A A  31     -10.315 -63.722 -33.713  1.00  0.00           N  
ATOM    988  C5    A A  31      -9.317 -65.515 -34.535  1.00  0.00           C  
ATOM    989  N7    A A  31      -9.198 -64.523 -35.506  1.00  0.00           N  
ATOM    990  C8    A A  31      -9.798 -63.492 -34.963  1.00  0.00           C  
ATOM    991  H8    A A  31      -9.906 -62.518 -35.445  1.00  0.00           H  
ATOM    992  N1    A A  31      -9.019 -67.536 -33.334  1.00  0.00           N  
ATOM    993  C2    A A  31      -9.654 -66.936 -32.329  1.00  0.00           C  
ATOM    994  H2    A A  31      -9.768 -67.538 -31.423  1.00  0.00           H  
ATOM    995  N3    A A  31     -10.192 -65.718 -32.271  1.00  0.00           N  
ATOM    996  C4    A A  31      -9.984 -65.038 -33.413  1.00  0.00           C  
ATOM    997  C6    A A  31      -8.851 -66.849 -34.485  1.00  0.00           C  
ATOM    998  N6    A A  31      -8.281 -67.480 -35.527  1.00  0.00           N  
ATOM    999  H61   A A  31      -8.291 -67.049 -36.422  1.00  0.00           H  
ATOM   1000  H62   A A  31      -8.287 -68.484 -35.497  1.00  0.00           H  
ATOM   1001  C2'   A A  31     -12.147 -62.044 -33.725  1.00  0.00           C  
ATOM   1002  H2'   A A  31     -12.760 -62.840 -34.209  1.00  0.00           H  
ATOM   1003  O2'   A A  31     -11.700 -61.111 -34.695  1.00  0.00           O  
ATOM   1004 'HO2   A A  31     -12.284 -60.321 -34.604  1.00  0.00           H  
ATOM   1005  C3'   A A  31     -12.950 -61.394 -32.599  1.00  0.00           C  
ATOM   1006  H3'   A A  31     -14.022 -61.296 -32.895  1.00  0.00           H  
ATOM   1007  O3'   A A  31     -12.405 -60.136 -32.119  1.00  0.00           O  
ATOM   1008  P     G A  32     -12.894 -58.772 -32.727  1.00  0.00           P  
ATOM   1009  OP1   G A  32     -13.218 -58.998 -34.154  1.00  0.00           O  
ATOM   1010  OP2   G A  32     -11.863 -57.746 -32.444  1.00  0.00           O1-
ATOM   1011  O5'   G A  32     -14.212 -58.463 -31.915  1.00  0.00           O  
ATOM   1012  C5'   G A  32     -14.131 -57.643 -30.718  1.00  0.00           C  
ATOM   1013 1H5'   G A  32     -13.938 -56.586 -31.014  1.00  0.00           H  
ATOM   1014 2H5'   G A  32     -13.291 -57.961 -30.062  1.00  0.00           H  
ATOM   1015  C4'   G A  32     -15.399 -57.636 -29.826  1.00  0.00           C  
ATOM   1016  H4'   G A  32     -15.407 -56.702 -29.225  1.00  0.00           H  
ATOM   1017  O4'   G A  32     -16.635 -57.689 -30.606  1.00  0.00           O  
ATOM   1018  C1'   G A  32     -17.245 -58.961 -30.406  1.00  0.00           C  
ATOM   1019  H1'   G A  32     -18.089 -58.797 -29.697  1.00  0.00           H  
ATOM   1020  N9    G A  32     -17.727 -59.530 -31.670  1.00  0.00           N  
ATOM   1021  C4    G A  32     -18.803 -60.358 -31.818  1.00  0.00           C  
ATOM   1022  N2    G A  32     -20.735 -62.666 -30.220  1.00  0.00           N  
ATOM   1023  H21   G A  32     -20.462 -62.293 -29.338  1.00  0.00           H  
ATOM   1024  H22   G A  32     -20.609 -63.652 -30.333  1.00  0.00           H  
ATOM   1025  N3    G A  32     -19.607 -60.797 -30.832  1.00  0.00           N  
ATOM   1026  C2    G A  32     -20.158 -61.944 -31.155  1.00  0.00           C  
ATOM   1027  N1    G A  32     -20.264 -62.400 -32.443  1.00  0.00           N  
ATOM   1028  H1    G A  32     -20.583 -63.336 -32.590  1.00  0.00           H  
ATOM   1029  C6    G A  32     -19.627 -61.822 -33.538  1.00  0.00           C  
ATOM   1030  O6    G A  32     -19.817 -62.275 -34.671  1.00  0.00           O  
ATOM   1031  C5    G A  32     -18.832 -60.701 -33.157  1.00  0.00           C  
ATOM   1032  N7    G A  32     -17.828 -60.035 -33.856  1.00  0.00           N  
ATOM   1033  C8    G A  32     -17.173 -59.379 -32.921  1.00  0.00           C  
ATOM   1034  H8    G A  32     -16.282 -58.765 -33.074  1.00  0.00           H  
ATOM   1035  C2'   G A  32     -16.231 -59.863 -29.729  1.00  0.00           C  
ATOM   1036  H2'   G A  32     -15.526 -60.287 -30.483  1.00  0.00           H  
ATOM   1037  O2'   G A  32     -16.838 -60.914 -28.988  1.00  0.00           O  
ATOM   1038 'HO2   G A  32     -17.142 -61.612 -29.595  1.00  0.00           H  
ATOM   1039  C3'   G A  32     -15.467 -58.853 -28.865  1.00  0.00           C  
ATOM   1040  H3'   G A  32     -14.441 -59.261 -28.708  1.00  0.00           H  
ATOM   1041  O3'   G A  32     -16.092 -58.534 -27.596  1.00  0.00           O  
ATOM   1042  P     C A  33     -15.291 -57.800 -26.445  1.00  0.00           P  
ATOM   1043  OP1   C A  33     -16.063 -57.916 -25.184  1.00  0.00           O  
ATOM   1044  OP2   C A  33     -14.978 -56.423 -26.891  1.00  0.00           O1-
ATOM   1045  O5'   C A  33     -13.921 -58.607 -26.315  1.00  0.00           O  
ATOM   1046  C5'   C A  33     -13.765 -59.525 -25.195  1.00  0.00           C  
ATOM   1047 1H5'   C A  33     -14.625 -60.236 -25.165  1.00  0.00           H  
ATOM   1048 2H5'   C A  33     -13.754 -58.960 -24.234  1.00  0.00           H  
ATOM   1049  C4'   C A  33     -12.479 -60.390 -25.241  1.00  0.00           C  
ATOM   1050  H4'   C A  33     -12.570 -61.232 -24.522  1.00  0.00           H  
ATOM   1051  O4'   C A  33     -12.307 -60.985 -26.554  1.00  0.00           O  
ATOM   1052  C1'   C A  33     -10.926 -61.121 -26.842  1.00  0.00           C  
ATOM   1053  H1'   C A  33     -10.761 -62.220 -26.930  1.00  0.00           H  
ATOM   1054  N1    C A  33     -10.533 -60.453 -28.104  1.00  0.00           N  
ATOM   1055  C6    C A  33     -11.156 -59.286 -28.467  1.00  0.00           C  
ATOM   1056  H6    C A  33     -11.988 -58.969 -27.826  1.00  0.00           H  
ATOM   1057  C5    C A  33     -10.794 -58.635 -29.579  1.00  0.00           C  
ATOM   1058  H5    C A  33     -11.291 -57.728 -29.916  1.00  0.00           H  
ATOM   1059  C2    C A  33      -9.470 -60.941 -28.860  1.00  0.00           C  
ATOM   1060  O2    C A  33      -8.884 -61.967 -28.483  1.00  0.00           O  
ATOM   1061  N3    C A  33      -9.072 -60.286 -29.975  1.00  0.00           N  
ATOM   1062  C4    C A  33      -9.737 -59.186 -30.360  1.00  0.00           C  
ATOM   1063  N4    C A  33      -9.411 -58.612 -31.512  1.00  0.00           N  
ATOM   1064  H41   C A  33     -10.189 -58.153 -31.971  1.00  0.00           H  
ATOM   1065  H42   C A  33      -8.734 -59.082 -32.065  1.00  0.00           H  
ATOM   1066  C2'   C A  33     -10.125 -60.592 -25.662  1.00  0.00           C  
ATOM   1067  H2'   C A  33      -9.261 -59.971 -25.986  1.00  0.00           H  
ATOM   1068  O2'   C A  33      -9.648 -61.652 -24.852  1.00  0.00           O  
ATOM   1069 'HO2   C A  33      -9.109 -61.227 -24.163  1.00  0.00           H  
ATOM   1070  C3'   C A  33     -11.139 -59.699 -24.930  1.00  0.00           C  
ATOM   1071  H3'   C A  33     -11.200 -58.698 -25.415  1.00  0.00           H  
ATOM   1072  O3'   C A  33     -10.949 -59.596 -23.498  1.00  0.00           O  
ATOM   1073  P     G A  34      -9.841 -58.646 -22.896  1.00  0.00           P  
ATOM   1074  OP1   G A  34     -10.012 -58.633 -21.425  1.00  0.00           O  
ATOM   1075  OP2   G A  34      -9.872 -57.351 -23.603  1.00  0.00           O1-
ATOM   1076  O5'   G A  34      -8.487 -59.404 -23.259  1.00  0.00           O  
ATOM   1077  C5'   G A  34      -7.824 -60.210 -22.249  1.00  0.00           C  
ATOM   1078 1H5'   G A  34      -8.522 -60.996 -21.879  1.00  0.00           H  
ATOM   1079 2H5'   G A  34      -7.537 -59.578 -21.374  1.00  0.00           H  
ATOM   1080  C4'   G A  34      -6.537 -60.932 -22.735  1.00  0.00           C  
ATOM   1081  H4'   G A  34      -6.431 -61.895 -22.190  1.00  0.00           H  
ATOM   1082  O4'   G A  34      -6.594 -61.263 -24.154  1.00  0.00           O  
ATOM   1083  C1'   G A  34      -5.285 -61.179 -24.708  1.00  0.00           C  
ATOM   1084  H1'   G A  34      -5.064 -62.179 -25.145  1.00  0.00           H  
ATOM   1085  N9    G A  34      -5.205 -60.170 -25.781  1.00  0.00           N  
ATOM   1086  C4    G A  34      -4.143 -59.963 -26.626  1.00  0.00           C  
ATOM   1087  N2    G A  34      -0.937 -60.736 -27.663  1.00  0.00           N  
ATOM   1088  H21   G A  34      -0.727 -61.465 -27.022  1.00  0.00           H  
ATOM   1089  H22   G A  34      -0.370 -60.603 -28.472  1.00  0.00           H  
ATOM   1090  N3    G A  34      -2.973 -60.632 -26.610  1.00  0.00           N  
ATOM   1091  C2    G A  34      -2.142 -60.211 -27.550  1.00  0.00           C  
ATOM   1092  N1    G A  34      -2.467 -59.261 -28.475  1.00  0.00           N  
ATOM   1093  H1    G A  34      -1.742 -58.916 -29.080  1.00  0.00           H  
ATOM   1094  C6    G A  34      -3.652 -58.544 -28.518  1.00  0.00           C  
ATOM   1095  O6    G A  34      -3.824 -57.694 -29.402  1.00  0.00           O  
ATOM   1096  C5    G A  34      -4.551 -58.967 -27.498  1.00  0.00           C  
ATOM   1097  N7    G A  34      -5.843 -58.547 -27.200  1.00  0.00           N  
ATOM   1098  C8    G A  34      -6.189 -59.281 -26.164  1.00  0.00           C  
ATOM   1099  H8    G A  34      -7.140 -59.225 -25.625  1.00  0.00           H  
ATOM   1100  C2'   G A  34      -4.316 -60.911 -23.575  1.00  0.00           C  
ATOM   1101  H2'   G A  34      -3.460 -60.270 -23.882  1.00  0.00           H  
ATOM   1102  O2'   G A  34      -3.827 -62.129 -23.040  1.00  0.00           O  
ATOM   1103 'HO2   G A  34      -3.483 -61.869 -22.175  1.00  0.00           H  
ATOM   1104  C3'   G A  34      -5.195 -60.194 -22.554  1.00  0.00           C  
ATOM   1105  H3'   G A  34      -5.368 -59.131 -22.840  1.00  0.00           H  
ATOM   1106  O3'   G A  34      -4.739 -60.336 -21.190  1.00  0.00           O  
ATOM   1107  P     G A  35      -3.685 -59.353 -20.544  1.00  0.00           P  
ATOM   1108  OP1   G A  35      -3.256 -59.976 -19.270  1.00  0.00           O  
ATOM   1109  OP2   G A  35      -4.269 -58.001 -20.479  1.00  0.00           O1-
ATOM   1110  O5'   G A  35      -2.473 -59.371 -21.576  1.00  0.00           O  
ATOM   1111  C5'   G A  35      -1.289 -60.146 -21.248  1.00  0.00           C  
ATOM   1112 1H5'   G A  35      -1.539 -61.231 -21.244  1.00  0.00           H  
ATOM   1113 2H5'   G A  35      -0.909 -59.880 -20.232  1.00  0.00           H  
ATOM   1114  C4'   G A  35      -0.104 -59.949 -22.224  1.00  0.00           C  
ATOM   1115  H4'   G A  35       0.651 -60.745 -22.048  1.00  0.00           H  
ATOM   1116  O4'   G A  35      -0.506 -60.058 -23.621  1.00  0.00           O  
ATOM   1117  C1'   G A  35       0.339 -59.220 -24.407  1.00  0.00           C  
ATOM   1118  H1'   G A  35       0.838 -59.882 -25.148  1.00  0.00           H  
ATOM   1119  N9    G A  35      -0.427 -58.190 -25.132  1.00  0.00           N  
ATOM   1120  C4    G A  35       0.030 -57.362 -26.132  1.00  0.00           C  
ATOM   1121  N2    G A  35       2.624 -56.095 -28.043  1.00  0.00           N  
ATOM   1122  H21   G A  35       3.378 -56.671 -27.755  1.00  0.00           H  
ATOM   1123  H22   G A  35       2.765 -55.356 -28.708  1.00  0.00           H  
ATOM   1124  N3    G A  35       1.283 -57.327 -26.635  1.00  0.00           N  
ATOM   1125  C2    G A  35       1.448 -56.331 -27.497  1.00  0.00           C  
ATOM   1126  N1    G A  35       0.434 -55.519 -27.916  1.00  0.00           N  
ATOM   1127  H1    G A  35       0.642 -54.808 -28.597  1.00  0.00           H  
ATOM   1128  C6    G A  35      -0.883 -55.589 -27.493  1.00  0.00           C  
ATOM   1129  O6    G A  35      -1.723 -54.824 -27.978  1.00  0.00           O  
ATOM   1130  C5    G A  35      -1.061 -56.598 -26.506  1.00  0.00           C  
ATOM   1131  N7    G A  35      -2.183 -56.941 -25.762  1.00  0.00           N  
ATOM   1132  C8    G A  35      -1.757 -57.878 -24.946  1.00  0.00           C  
ATOM   1133  H8    G A  35      -2.357 -58.387 -24.185  1.00  0.00           H  
ATOM   1134  C2'   G A  35       1.389 -58.625 -23.484  1.00  0.00           C  
ATOM   1135  H2'   G A  35       1.675 -57.589 -23.775  1.00  0.00           H  
ATOM   1136  O2'   G A  35       2.543 -59.453 -23.461  1.00  0.00           O  
ATOM   1137 'HO2   G A  35       3.126 -59.062 -22.770  1.00  0.00           H  
ATOM   1138  C3'   G A  35       0.656 -58.618 -22.131  1.00  0.00           C  
ATOM   1139  H3'   G A  35      -0.109 -57.810 -22.102  1.00  0.00           H  
ATOM   1140  O3'   G A  35       1.473 -58.604 -20.933  1.00  0.00           O  
ATOM   1141  P     G A  36       2.672 -57.596 -20.757  1.00  0.00           P  
ATOM   1142  OP1   G A  36       3.816 -58.154 -21.520  1.00  0.00           O  
ATOM   1143  OP2   G A  36       2.891 -57.351 -19.315  1.00  0.00           O1-
ATOM   1144  O5'   G A  36       2.150 -56.286 -21.462  1.00  0.00           O  
ATOM   1145  C5'   G A  36       2.714 -54.977 -21.215  1.00  0.00           C  
ATOM   1146 1H5'   G A  36       3.592 -55.004 -20.527  1.00  0.00           H  
ATOM   1147 2H5'   G A  36       1.937 -54.366 -20.706  1.00  0.00           H  
ATOM   1148  C4'   G A  36       3.137 -54.209 -22.493  1.00  0.00           C  
ATOM   1149  H4'   G A  36       4.193 -54.452 -22.738  1.00  0.00           H  
ATOM   1150  O4'   G A  36       2.352 -54.567 -23.672  1.00  0.00           O  
ATOM   1151  C1'   G A  36       2.371 -53.476 -24.582  1.00  0.00           C  
ATOM   1152  H1'   G A  36       2.938 -53.818 -25.477  1.00  0.00           H  
ATOM   1153  N9    G A  36       1.015 -53.074 -24.986  1.00  0.00           N  
ATOM   1154  C4    G A  36       0.694 -52.318 -26.083  1.00  0.00           C  
ATOM   1155  N2    G A  36       1.682 -50.541 -28.869  1.00  0.00           N  
ATOM   1156  H21   G A  36       2.667 -50.657 -28.813  1.00  0.00           H  
ATOM   1157  H22   G A  36       1.273 -49.943 -29.562  1.00  0.00           H  
ATOM   1158  N3    G A  36       1.561 -51.831 -26.987  1.00  0.00           N  
ATOM   1159  C2    G A  36       0.968 -51.109 -27.919  1.00  0.00           C  
ATOM   1160  N1    G A  36      -0.383 -50.897 -27.967  1.00  0.00           N  
ATOM   1161  H1    G A  36      -0.765 -50.372 -28.735  1.00  0.00           H  
ATOM   1162  C6    G A  36      -1.312 -51.405 -27.067  1.00  0.00           C  
ATOM   1163  O6    G A  36      -2.515 -51.159 -27.217  1.00  0.00           O  
ATOM   1164  C5    G A  36      -0.680 -52.172 -26.047  1.00  0.00           C  
ATOM   1165  N7    G A  36      -1.217 -52.834 -24.950  1.00  0.00           N  
ATOM   1166  C8    G A  36      -0.173 -53.358 -24.347  1.00  0.00           C  
ATOM   1167  H8    G A  36      -0.197 -53.973 -23.443  1.00  0.00           H  
ATOM   1168  C2'   G A  36       3.123 -52.329 -23.920  1.00  0.00           C  
ATOM   1169  H2'   G A  36       2.658 -51.340 -24.128  1.00  0.00           H  
ATOM   1170  O2'   G A  36       4.479 -52.304 -24.328  1.00  0.00           O  
ATOM   1171 'HO2   G A  36       4.869 -51.543 -23.863  1.00  0.00           H  
ATOM   1172  C3'   G A  36       2.989 -52.680 -22.436  1.00  0.00           C  
ATOM   1173  H3'   G A  36       1.955 -52.472 -22.080  1.00  0.00           H  
ATOM   1174  O3'   G A  36       3.979 -52.107 -21.548  1.00  0.00           O  
ATOM   1175  P     G A  37       3.998 -50.538 -21.361  1.00  0.00           P  
ATOM   1176  OP1   G A  37       4.594 -50.213 -20.046  1.00  0.00           O  
ATOM   1177  OP2   G A  37       2.657 -49.986 -21.653  1.00  0.00           O1-
ATOM   1178  O5'   G A  37       5.007 -50.086 -22.500  1.00  0.00           O  
ATOM   1179  C5'   G A  37       5.223 -48.668 -22.747  1.00  0.00           C  
ATOM   1180 1H5'   G A  37       6.238 -48.383 -22.390  1.00  0.00           H  
ATOM   1181 2H5'   G A  37       4.506 -48.024 -22.180  1.00  0.00           H  
ATOM   1182  C4'   G A  37       5.107 -48.249 -24.233  1.00  0.00           C  
ATOM   1183  H4'   G A  37       6.077 -48.392 -24.755  1.00  0.00           H  
ATOM   1184  O4'   G A  37       4.129 -49.051 -24.955  1.00  0.00           O  
ATOM   1185  C1'   G A  37       3.475 -48.253 -25.929  1.00  0.00           C  
ATOM   1186  H1'   G A  37       3.688 -48.723 -26.914  1.00  0.00           H  
ATOM   1187  N9    G A  37       2.014 -48.229 -25.711  1.00  0.00           N  
ATOM   1188  C4    G A  37       1.041 -47.777 -26.578  1.00  0.00           C  
ATOM   1189  N2    G A  37       0.101 -46.300 -29.574  1.00  0.00           N  
ATOM   1190  H21   G A  37       0.958 -46.329 -30.076  1.00  0.00           H  
ATOM   1191  H22   G A  37      -0.749 -46.058 -30.049  1.00  0.00           H  
ATOM   1192  N3    G A  37       1.235 -47.255 -27.810  1.00  0.00           N  
ATOM   1193  C2    G A  37       0.100 -46.881 -28.388  1.00  0.00           C  
ATOM   1194  N1    G A  37      -1.126 -47.044 -27.811  1.00  0.00           N  
ATOM   1195  H1    G A  37      -1.944 -46.778 -28.336  1.00  0.00           H  
ATOM   1196  C6    G A  37      -1.366 -47.598 -26.564  1.00  0.00           C  
ATOM   1197  O6    G A  37      -2.520 -47.698 -26.137  1.00  0.00           O  
ATOM   1198  C5    G A  37      -0.159 -47.975 -25.919  1.00  0.00           C  
ATOM   1199  N7    G A  37       0.045 -48.538 -24.669  1.00  0.00           N  
ATOM   1200  C8    G A  37       1.350 -48.677 -24.582  1.00  0.00           C  
ATOM   1201  H8    G A  37       1.890 -49.100 -23.726  1.00  0.00           H  
ATOM   1202  C2'   G A  37       4.100 -46.864 -25.883  1.00  0.00           C  
ATOM   1203  H2'   G A  37       3.352 -46.059 -26.051  1.00  0.00           H  
ATOM   1204  O2'   G A  37       5.137 -46.756 -26.844  1.00  0.00           O  
ATOM   1205 'HO2   G A  37       5.557 -45.879 -26.685  1.00  0.00           H  
ATOM   1206  C3'   G A  37       4.638 -46.801 -24.442  1.00  0.00           C  
ATOM   1207  H3'   G A  37       3.795 -46.625 -23.736  1.00  0.00           H  
ATOM   1208  O3'   G A  37       5.733 -45.891 -24.172  1.00  0.00           O  
ATOM   1209  P     A A  38       5.631 -44.380 -24.606  1.00  0.00           P  
ATOM   1210  OP1   A A  38       4.337 -43.835 -24.149  1.00  0.00           O  
ATOM   1211  OP2   A A  38       5.909 -44.334 -26.060  1.00  0.00           O1-
ATOM   1212  O5'   A A  38       6.808 -43.687 -23.799  1.00  0.00           O  
ATOM   1213  C5'   A A  38       8.195 -44.057 -24.014  1.00  0.00           C  
ATOM   1214 1H5'   A A  38       8.306 -44.850 -24.793  1.00  0.00           H  
ATOM   1215 2H5'   A A  38       8.608 -44.476 -23.069  1.00  0.00           H  
ATOM   1216  C4'   A A  38       9.091 -42.872 -24.442  1.00  0.00           C  
ATOM   1217  H4'   A A  38      10.032 -43.260 -24.890  1.00  0.00           H  
ATOM   1218  O4'   A A  38       8.437 -42.059 -25.461  1.00  0.00           O  
ATOM   1219  C1'   A A  38       8.795 -40.705 -25.276  1.00  0.00           C  
ATOM   1220  H1'   A A  38       9.212 -40.354 -26.248  1.00  0.00           H  
ATOM   1221  N9    A A  38       7.623 -39.896 -24.922  1.00  0.00           N  
ATOM   1222  C5    A A  38       6.220 -38.219 -24.689  1.00  0.00           C  
ATOM   1223  N7    A A  38       5.577 -39.329 -24.165  1.00  0.00           N  
ATOM   1224  C8    A A  38       6.442 -40.307 -24.339  1.00  0.00           C  
ATOM   1225  H8    A A  38       6.276 -41.354 -24.067  1.00  0.00           H  
ATOM   1226  N1    A A  38       6.695 -36.018 -25.426  1.00  0.00           N  
ATOM   1227  C2    A A  38       7.878 -36.489 -25.821  1.00  0.00           C  
ATOM   1228  H2    A A  38       8.543 -35.752 -26.283  1.00  0.00           H  
ATOM   1229  N3    A A  38       8.378 -37.721 -25.709  1.00  0.00           N  
ATOM   1230  C4    A A  38       7.482 -38.551 -25.150  1.00  0.00           C  
ATOM   1231  C6    A A  38       5.816 -36.875 -24.855  1.00  0.00           C  
ATOM   1232  N6    A A  38       4.593 -36.415 -24.540  1.00  0.00           N  
ATOM   1233  H61   A A  38       3.890 -37.066 -24.260  1.00  0.00           H  
ATOM   1234  H62   A A  38       4.281 -35.634 -25.085  1.00  0.00           H  
ATOM   1235  C2'   A A  38       9.881 -40.662 -24.217  1.00  0.00           C  
ATOM   1236  H2'   A A  38       9.868 -39.717 -23.633  1.00  0.00           H  
ATOM   1237  O2'   A A  38      11.137 -40.823 -24.852  1.00  0.00           O  
ATOM   1238 'HO2   A A  38      11.821 -41.067 -24.208  1.00  0.00           H  
ATOM   1239  C3'   A A  38       9.504 -41.866 -23.346  1.00  0.00           C  
ATOM   1240  H3'   A A  38       8.591 -41.653 -22.749  1.00  0.00           H  
ATOM   1241  O3'   A A  38      10.539 -42.428 -22.514  1.00  0.00           O  
ATOM   1242  P     U A  39      11.476 -41.615 -21.542  1.00  0.00           P  
ATOM   1243  OP1   U A  39      11.509 -42.250 -20.211  1.00  0.00           O  
ATOM   1244  OP2   U A  39      11.127 -40.176 -21.555  1.00  0.00           O1-
ATOM   1245  O5'   U A  39      12.903 -41.726 -22.201  1.00  0.00           O  
ATOM   1246  C5'   U A  39      13.342 -42.753 -23.120  1.00  0.00           C  
ATOM   1247 1H5'   U A  39      12.505 -43.150 -23.740  1.00  0.00           H  
ATOM   1248 2H5'   U A  39      13.764 -43.609 -22.544  1.00  0.00           H  
ATOM   1249  C4'   U A  39      14.428 -42.261 -24.108  1.00  0.00           C  
ATOM   1250  H4'   U A  39      14.524 -42.957 -24.968  1.00  0.00           H  
ATOM   1251  O4'   U A  39      14.081 -40.950 -24.648  1.00  0.00           O  
ATOM   1252  C1'   U A  39      15.194 -40.072 -24.576  1.00  0.00           C  
ATOM   1253  H1'   U A  39      15.307 -39.644 -25.599  1.00  0.00           H  
ATOM   1254  N1    U A  39      14.971 -38.966 -23.585  1.00  0.00           N  
ATOM   1255  C6    U A  39      13.780 -38.875 -22.892  1.00  0.00           C  
ATOM   1256  H6    U A  39      13.026 -39.626 -23.130  1.00  0.00           H  
ATOM   1257  C2    U A  39      15.893 -37.946 -23.511  1.00  0.00           C  
ATOM   1258  O2    U A  39      16.875 -37.878 -24.239  1.00  0.00           O  
ATOM   1259  N3    U A  39      15.611 -36.973 -22.588  1.00  0.00           N  
ATOM   1260  H3    U A  39      16.305 -36.239 -22.507  1.00  0.00           H  
ATOM   1261  C4    U A  39      14.454 -36.832 -21.855  1.00  0.00           C  
ATOM   1262  O4    U A  39      14.295 -35.852 -21.133  1.00  0.00           O  
ATOM   1263  C5    U A  39      13.500 -37.876 -22.046  1.00  0.00           C  
ATOM   1264  H5    U A  39      12.543 -37.827 -21.532  1.00  0.00           H  
ATOM   1265  C2'   U A  39      16.415 -40.930 -24.266  1.00  0.00           C  
ATOM   1266  H2'   U A  39      17.176 -40.396 -23.660  1.00  0.00           H  
ATOM   1267  O2'   U A  39      17.008 -41.411 -25.456  1.00  0.00           O  
ATOM   1268 'HO2   U A  39      17.271 -42.313 -25.217  1.00  0.00           H  
ATOM   1269  C3'   U A  39      15.816 -42.090 -23.479  1.00  0.00           C  
ATOM   1270  H3'   U A  39      15.635 -41.790 -22.421  1.00  0.00           H  
ATOM   1271  O3'   U A  39      16.566 -43.320 -23.609  1.00  0.00           O  
ATOM   1272  P     C A  40      17.401 -43.912 -22.412  1.00  0.00           P  
ATOM   1273  OP1   C A  40      18.338 -44.911 -22.970  1.00  0.00           O  
ATOM   1274  OP2   C A  40      16.456 -44.357 -21.370  1.00  0.00           O1-
ATOM   1275  O5'   C A  40      18.202 -42.652 -21.885  1.00  0.00           O  
ATOM   1276  C5'   C A  40      19.478 -42.287 -22.463  1.00  0.00           C  
ATOM   1277 1H5'   C A  40      19.385 -42.149 -23.565  1.00  0.00           H  
ATOM   1278 2H5'   C A  40      20.223 -43.097 -22.277  1.00  0.00           H  
ATOM   1279  C4'   C A  40      20.056 -40.982 -21.868  1.00  0.00           C  
ATOM   1280  H4'   C A  40      21.025 -40.731 -22.348  1.00  0.00           H  
ATOM   1281  O4'   C A  40      19.154 -39.859 -22.117  1.00  0.00           O  
ATOM   1282  C1'   C A  40      19.127 -39.007 -20.979  1.00  0.00           C  
ATOM   1283  H1'   C A  40      19.422 -38.001 -21.358  1.00  0.00           H  
ATOM   1284  N1    C A  40      17.775 -38.924 -20.352  1.00  0.00           N  
ATOM   1285  C6    C A  40      16.894 -39.968 -20.521  1.00  0.00           C  
ATOM   1286  H6    C A  40      17.241 -40.792 -21.145  1.00  0.00           H  
ATOM   1287  C5    C A  40      15.668 -39.943 -19.990  1.00  0.00           C  
ATOM   1288  H5    C A  40      14.949 -40.745 -20.157  1.00  0.00           H  
ATOM   1289  C2    C A  40      17.412 -37.838 -19.556  1.00  0.00           C  
ATOM   1290  O2    C A  40      18.225 -36.912 -19.382  1.00  0.00           O  
ATOM   1291  N3    C A  40      16.180 -37.804 -18.990  1.00  0.00           N  
ATOM   1292  C4    C A  40      15.311 -38.806 -19.217  1.00  0.00           C  
ATOM   1293  N4    C A  40      14.072 -38.703 -18.741  1.00  0.00           N  
ATOM   1294  H41   C A  40      13.374 -39.366 -19.005  1.00  0.00           H  
ATOM   1295  H42   C A  40      13.821 -37.852 -18.292  1.00  0.00           H  
ATOM   1296  C2'   C A  40      20.187 -39.495 -20.006  1.00  0.00           C  
ATOM   1297  H2'   C A  40      19.876 -39.374 -18.949  1.00  0.00           H  
ATOM   1298  O2'   C A  40      21.414 -38.818 -20.225  1.00  0.00           O  
ATOM   1299 'HO2   C A  40      22.104 -39.319 -19.750  1.00  0.00           H  
ATOM   1300  C3'   C A  40      20.276 -40.986 -20.347  1.00  0.00           C  
ATOM   1301  H3'   C A  40      19.415 -41.535 -19.903  1.00  0.00           H  
ATOM   1302  O3'   C A  40      21.529 -41.635 -20.028  1.00  0.00           O  
ATOM   1303  P     C A  41      21.975 -41.749 -18.517  1.00  0.00           P  
ATOM   1304  OP1   C A  41      22.676 -43.033 -18.307  1.00  0.00           O  
ATOM   1305  OP2   C A  41      20.842 -41.390 -17.637  1.00  0.00           O1-
ATOM   1306  O5'   C A  41      23.010 -40.556 -18.456  1.00  0.00           O  
ATOM   1307  C5'   C A  41      24.265 -40.670 -17.734  1.00  0.00           C  
ATOM   1308 1H5'   C A  41      25.073 -40.849 -18.476  1.00  0.00           H  
ATOM   1309 2H5'   C A  41      24.280 -41.534 -17.025  1.00  0.00           H  
ATOM   1310  C4'   C A  41      24.655 -39.411 -16.916  1.00  0.00           C  
ATOM   1311  H4'   C A  41      25.759 -39.287 -16.902  1.00  0.00           H  
ATOM   1312  O4'   C A  41      24.088 -38.190 -17.486  1.00  0.00           O  
ATOM   1313  C1'   C A  41      23.698 -37.324 -16.431  1.00  0.00           C  
ATOM   1314  H1'   C A  41      24.237 -36.367 -16.620  1.00  0.00           H  
ATOM   1315  N1    C A  41      22.233 -37.078 -16.407  1.00  0.00           N  
ATOM   1316  C6    C A  41      21.353 -38.077 -16.771  1.00  0.00           C  
ATOM   1317  H6    C A  41      21.798 -39.015 -17.118  1.00  0.00           H  
ATOM   1318  C5    C A  41      20.026 -37.873 -16.754  1.00  0.00           C  
ATOM   1319  H5    C A  41      19.318 -38.631 -17.081  1.00  0.00           H  
ATOM   1320  C2    C A  41      21.739 -35.887 -15.884  1.00  0.00           C  
ATOM   1321  O2    C A  41      22.525 -35.041 -15.433  1.00  0.00           O  
ATOM   1322  N3    C A  41      20.411 -35.658 -15.893  1.00  0.00           N  
ATOM   1323  C4    C A  41      19.563 -36.592 -16.340  1.00  0.00           C  
ATOM   1324  N4    C A  41      18.279 -36.260 -16.455  1.00  0.00           N  
ATOM   1325  H41   C A  41      17.702 -36.745 -17.108  1.00  0.00           H  
ATOM   1326  H42   C A  41      18.056 -35.311 -16.216  1.00  0.00           H  
ATOM   1327  C2'   C A  41      24.197 -37.911 -15.128  1.00  0.00           C  
ATOM   1328  H2'   C A  41      23.517 -37.694 -14.277  1.00  0.00           H  
ATOM   1329  O2'   C A  41      25.496 -37.429 -14.827  1.00  0.00           O  
ATOM   1330 'HO2   C A  41      25.737 -37.836 -13.973  1.00  0.00           H  
ATOM   1331  C3'   C A  41      24.199 -39.409 -15.445  1.00  0.00           C  
ATOM   1332  H3'   C A  41      23.162 -39.814 -15.437  1.00  0.00           H  
ATOM   1333  O3'   C A  41      25.087 -40.225 -14.646  1.00  0.00           O  
ATOM   1334  P     U A  42      24.811 -40.352 -13.094  1.00  0.00           P  
ATOM   1335  OP1   U A  42      25.453 -41.584 -12.587  1.00  0.00           O  
ATOM   1336  OP2   U A  42      23.368 -40.157 -12.838  1.00  0.00           O1-
ATOM   1337  O5'   U A  42      25.593 -39.098 -12.523  1.00  0.00           O  
ATOM   1338  C5'   U A  42      25.723 -38.891 -11.089  1.00  0.00           C  
ATOM   1339 1H5'   U A  42      26.756 -39.161 -10.780  1.00  0.00           H  
ATOM   1340 2H5'   U A  42      25.044 -39.559 -10.504  1.00  0.00           H  
ATOM   1341  C4'   U A  42      25.446 -37.442 -10.591  1.00  0.00           C  
ATOM   1342  H4'   U A  42      26.395 -36.963 -10.270  1.00  0.00           H  
ATOM   1343  O4'   U A  42      24.876 -36.579 -11.628  1.00  0.00           O  
ATOM   1344  C1'   U A  42      23.891 -35.736 -11.045  1.00  0.00           C  
ATOM   1345  H1'   U A  42      24.156 -34.697 -11.349  1.00  0.00           H  
ATOM   1346  N1    U A  42      22.521 -36.099 -11.527  1.00  0.00           N  
ATOM   1347  C6    U A  42      22.242 -37.376 -11.974  1.00  0.00           C  
ATOM   1348  H6    U A  42      23.075 -38.082 -11.939  1.00  0.00           H  
ATOM   1349  C2    U A  42      21.545 -35.132 -11.517  1.00  0.00           C  
ATOM   1350  O2    U A  42      21.743 -33.993 -11.111  1.00  0.00           O  
ATOM   1351  N3    U A  42      20.337 -35.524 -12.031  1.00  0.00           N  
ATOM   1352  H3    U A  42      19.600 -34.831 -12.009  1.00  0.00           H  
ATOM   1353  C4    U A  42      20.021 -36.742 -12.591  1.00  0.00           C  
ATOM   1354  O4    U A  42      18.934 -36.899 -13.142  1.00  0.00           O  
ATOM   1355  C5    U A  42      21.059 -37.720 -12.501  1.00  0.00           C  
ATOM   1356  H5    U A  42      20.895 -38.712 -12.918  1.00  0.00           H  
ATOM   1357  C2'   U A  42      24.043 -35.864  -9.535  1.00  0.00           C  
ATOM   1358  H2'   U A  42      23.092 -35.660  -8.996  1.00  0.00           H  
ATOM   1359  O2'   U A  42      25.067 -34.987  -9.079  1.00  0.00           O  
ATOM   1360 'HO2   U A  42      25.285 -35.253  -8.157  1.00  0.00           H  
ATOM   1361  C3'   U A  42      24.443 -37.339  -9.421  1.00  0.00           C  
ATOM   1362  H3'   U A  42      23.574 -37.986  -9.669  1.00  0.00           H  
ATOM   1363  O3'   U A  42      25.057 -37.801  -8.206  1.00  0.00           O  
ATOM   1364  P     G A  43      24.839 -37.251  -6.753  1.00  0.00           P  
ATOM   1365  OP1   G A  43      25.562 -35.959  -6.673  1.00  0.00           O  
ATOM   1366  OP2   G A  43      25.236 -38.297  -5.788  1.00  0.00           O1-
ATOM   1367  O5'   G A  43      23.272 -36.970  -6.653  1.00  0.00           O  
ATOM   1368  C5'   G A  43      22.857 -36.063  -5.586  1.00  0.00           C  
ATOM   1369 1H5'   G A  43      23.481 -35.136  -5.588  1.00  0.00           H  
ATOM   1370 2H5'   G A  43      22.986 -36.556  -4.594  1.00  0.00           H  
ATOM   1371  C4'   G A  43      21.393 -35.565  -5.664  1.00  0.00           C  
ATOM   1372  H4'   G A  43      21.307 -34.627  -5.072  1.00  0.00           H  
ATOM   1373  O4'   G A  43      20.969 -35.244  -7.019  1.00  0.00           O  
ATOM   1374  C1'   G A  43      19.553 -35.325  -7.078  1.00  0.00           C  
ATOM   1375  H1'   G A  43      19.188 -34.290  -7.270  1.00  0.00           H  
ATOM   1376  N9    G A  43      19.104 -36.210  -8.158  1.00  0.00           N  
ATOM   1377  C4    G A  43      17.949 -36.092  -8.896  1.00  0.00           C  
ATOM   1378  N2    G A  43      14.983 -34.453  -9.612  1.00  0.00           N  
ATOM   1379  H21   G A  43      15.061 -33.625  -9.067  1.00  0.00           H  
ATOM   1380  H22   G A  43      14.175 -34.611 -10.180  1.00  0.00           H  
ATOM   1381  N3    G A  43      17.014 -35.129  -8.766  1.00  0.00           N  
ATOM   1382  C2    G A  43      15.986 -35.310  -9.586  1.00  0.00           C  
ATOM   1383  N1    G A  43      15.878 -36.372 -10.440  1.00  0.00           N  
ATOM   1384  H1    G A  43      15.038 -36.455 -10.987  1.00  0.00           H  
ATOM   1385  C6    G A  43      16.819 -37.381 -10.593  1.00  0.00           C  
ATOM   1386  O6    G A  43      16.620 -38.303 -11.389  1.00  0.00           O  
ATOM   1387  C5    G A  43      17.946 -37.182  -9.747  1.00  0.00           C  
ATOM   1388  N7    G A  43      19.092 -37.953  -9.569  1.00  0.00           N  
ATOM   1389  C8    G A  43      19.750 -37.338  -8.612  1.00  0.00           C  
ATOM   1390  H8    G A  43      20.717 -37.642  -8.199  1.00  0.00           H  
ATOM   1391  C2'   G A  43      19.050 -35.792  -5.713  1.00  0.00           C  
ATOM   1392  H2'   G A  43      18.212 -36.517  -5.793  1.00  0.00           H  
ATOM   1393  O2'   G A  43      18.639 -34.677  -4.940  1.00  0.00           O  
ATOM   1394 'HO2   G A  43      18.459 -35.020  -4.034  1.00  0.00           H  
ATOM   1395  C3'   G A  43      20.293 -36.484  -5.124  1.00  0.00           C  
ATOM   1396  H3'   G A  43      20.454 -37.484  -5.583  1.00  0.00           H  
ATOM   1397  O3'   G A  43      20.382 -36.556  -3.683  1.00  0.00           O  
ATOM   1398  P     A A  44      19.202 -37.118  -2.803  1.00  0.00           P  
ATOM   1399  OP1   A A  44      18.748 -38.396  -3.388  1.00  0.00           O  
ATOM   1400  OP2   A A  44      18.186 -36.045  -2.697  1.00  0.00           O1-
ATOM   1401  O5'   A A  44      19.818 -37.384  -1.371  1.00  0.00           O  
ATOM   1402  C5'   A A  44      21.163 -37.044  -0.957  1.00  0.00           C  
ATOM   1403 1H5'   A A  44      21.797 -36.664  -1.789  1.00  0.00           H  
ATOM   1404 2H5'   A A  44      21.660 -37.969  -0.585  1.00  0.00           H  
ATOM   1405  C4'   A A  44      21.221 -36.000   0.180  1.00  0.00           C  
ATOM   1406  H4'   A A  44      22.237 -35.555   0.237  1.00  0.00           H  
ATOM   1407  O4'   A A  44      20.285 -34.903  -0.041  1.00  0.00           O  
ATOM   1408  C1'   A A  44      19.737 -34.490   1.193  1.00  0.00           C  
ATOM   1409  H1'   A A  44      20.019 -33.418   1.305  1.00  0.00           H  
ATOM   1410  N9    A A  44      18.277 -34.614   1.185  1.00  0.00           N  
ATOM   1411  C5    A A  44      16.129 -34.199   1.421  1.00  0.00           C  
ATOM   1412  N7    A A  44      16.215 -35.441   0.800  1.00  0.00           N  
ATOM   1413  C8    A A  44      17.514 -35.631   0.653  1.00  0.00           C  
ATOM   1414  H8    A A  44      17.983 -36.488   0.158  1.00  0.00           H  
ATOM   1415  N1    A A  44      15.287 -32.204   2.402  1.00  0.00           N  
ATOM   1416  C2    A A  44      16.560 -31.872   2.624  1.00  0.00           C  
ATOM   1417  H2    A A  44      16.712 -30.912   3.129  1.00  0.00           H  
ATOM   1418  N3    A A  44      17.675 -32.520   2.284  1.00  0.00           N  
ATOM   1419  C4    A A  44      17.389 -33.688   1.676  1.00  0.00           C  
ATOM   1420  C6    A A  44      15.030 -33.385   1.785  1.00  0.00           C  
ATOM   1421  N6    A A  44      13.743 -33.695   1.550  1.00  0.00           N  
ATOM   1422  H61   A A  44      13.462 -34.627   1.325  1.00  0.00           H  
ATOM   1423  H62   A A  44      13.026 -33.057   1.841  1.00  0.00           H  
ATOM   1424  C2'   A A  44      20.397 -35.292   2.303  1.00  0.00           C  
ATOM   1425  H2'   A A  44      19.691 -35.569   3.115  1.00  0.00           H  
ATOM   1426  O2'   A A  44      21.487 -34.577   2.850  1.00  0.00           O  
ATOM   1427 'HO2   A A  44      22.029 -35.272   3.250  1.00  0.00           H  
ATOM   1428  C3'   A A  44      20.884 -36.543   1.573  1.00  0.00           C  
ATOM   1429  H3'   A A  44      20.047 -37.265   1.422  1.00  0.00           H  
ATOM   1430  O3'   A A  44      22.061 -37.152   2.158  1.00  0.00           O  
ATOM   1431  P     A A  45      21.944 -38.410   3.100  1.00  0.00           P  
ATOM   1432  OP1   A A  45      23.312 -38.821   3.485  1.00  0.00           O  
ATOM   1433  OP2   A A  45      21.059 -39.412   2.477  1.00  0.00           O1-
ATOM   1434  O5'   A A  45      21.209 -37.795   4.355  1.00  0.00           O  
ATOM   1435  C5'   A A  45      21.963 -37.242   5.457  1.00  0.00           C  
ATOM   1436 1H5'   A A  45      22.706 -36.497   5.090  1.00  0.00           H  
ATOM   1437 2H5'   A A  45      22.519 -38.054   5.985  1.00  0.00           H  
ATOM   1438  C4'   A A  45      21.060 -36.539   6.489  1.00  0.00           C  
ATOM   1439  H4'   A A  45      21.663 -35.931   7.196  1.00  0.00           H  
ATOM   1440  O4'   A A  45      20.124 -35.637   5.820  1.00  0.00           O  
ATOM   1441  C1'   A A  45      18.842 -35.770   6.400  1.00  0.00           C  
ATOM   1442  H1'   A A  45      18.518 -34.740   6.679  1.00  0.00           H  
ATOM   1443  N9    A A  45      17.898 -36.353   5.440  1.00  0.00           N  
ATOM   1444  C5    A A  45      16.132 -36.700   4.180  1.00  0.00           C  
ATOM   1445  N7    A A  45      17.032 -37.702   3.857  1.00  0.00           N  
ATOM   1446  C8    A A  45      18.071 -37.450   4.620  1.00  0.00           C  
ATOM   1447  H8    A A  45      18.985 -38.047   4.637  1.00  0.00           H  
ATOM   1448  N1    A A  45      14.158 -35.412   4.331  1.00  0.00           N  
ATOM   1449  C2    A A  45      14.767 -34.727   5.302  1.00  0.00           C  
ATOM   1450  H2    A A  45      14.176 -33.922   5.754  1.00  0.00           H  
ATOM   1451  N3    A A  45      16.016 -34.847   5.756  1.00  0.00           N  
ATOM   1452  C4    A A  45      16.644 -35.875   5.165  1.00  0.00           C  
ATOM   1453  C6    A A  45      14.828 -36.415   3.725  1.00  0.00           C  
ATOM   1454  N6    A A  45      14.228 -37.054   2.706  1.00  0.00           N  
ATOM   1455  H61   A A  45      14.708 -37.132   1.831  1.00  0.00           H  
ATOM   1456  H62   A A  45      13.251 -37.271   2.766  1.00  0.00           H  
ATOM   1457  C2'   A A  45      18.983 -36.602   7.656  1.00  0.00           C  
ATOM   1458  H2'   A A  45      18.083 -37.213   7.875  1.00  0.00           H  
ATOM   1459  O2'   A A  45      19.271 -35.778   8.769  1.00  0.00           O  
ATOM   1460 'HO2   A A  45      19.652 -36.389   9.415  1.00  0.00           H  
ATOM   1461  C3'   A A  45      20.178 -37.487   7.320  1.00  0.00           C  
ATOM   1462  H3'   A A  45      19.883 -38.310   6.629  1.00  0.00           H  
ATOM   1463  O3'   A A  45      20.908 -37.962   8.476  1.00  0.00           O  
ATOM   1464  P     C A  46      20.580 -39.392   9.066  1.00  0.00           P  
ATOM   1465  OP1   C A  46      21.450 -39.615  10.241  1.00  0.00           O  
ATOM   1466  OP2   C A  46      20.605 -40.384   7.975  1.00  0.00           O1-
ATOM   1467  O5'   C A  46      19.081 -39.212   9.539  1.00  0.00           O  
ATOM   1468  C5'   C A  46      18.786 -38.846  10.908  1.00  0.00           C  
ATOM   1469 1H5'   C A  46      19.298 -37.893  11.175  1.00  0.00           H  
ATOM   1470 2H5'   C A  46      19.148 -39.638  11.606  1.00  0.00           H  
ATOM   1471  C4'   C A  46      17.276 -38.655  11.162  1.00  0.00           C  
ATOM   1472  H4'   C A  46      17.106 -38.192  12.157  1.00  0.00           H  
ATOM   1473  O4'   C A  46      16.682 -37.771  10.162  1.00  0.00           O  
ATOM   1474  C1'   C A  46      15.353 -38.205   9.894  1.00  0.00           C  
ATOM   1475  H1'   C A  46      14.699 -37.334  10.134  1.00  0.00           H  
ATOM   1476  N1    C A  46      15.157 -38.610   8.475  1.00  0.00           N  
ATOM   1477  C6    C A  46      16.198 -39.193   7.787  1.00  0.00           C  
ATOM   1478  H6    C A  46      17.144 -39.272   8.328  1.00  0.00           H  
ATOM   1479  C5    C A  46      16.058 -39.578   6.511  1.00  0.00           C  
ATOM   1480  H5    C A  46      16.883 -39.994   5.935  1.00  0.00           H  
ATOM   1481  C2    C A  46      13.902 -38.519   7.876  1.00  0.00           C  
ATOM   1482  O2    C A  46      12.940 -38.085   8.526  1.00  0.00           O  
ATOM   1483  N3    C A  46      13.747 -38.898   6.590  1.00  0.00           N  
ATOM   1484  C4    C A  46      14.783 -39.395   5.903  1.00  0.00           C  
ATOM   1485  N4    C A  46      14.608 -39.665   4.616  1.00  0.00           N  
ATOM   1486  H41   C A  46      15.404 -39.627   4.014  1.00  0.00           H  
ATOM   1487  H42   C A  46      13.712 -39.428   4.238  1.00  0.00           H  
ATOM   1488  C2'   C A  46      15.030 -39.336  10.851  1.00  0.00           C  
ATOM   1489  H2'   C A  46      14.358 -40.096  10.400  1.00  0.00           H  
ATOM   1490  O2'   C A  46      14.443 -38.838  12.040  1.00  0.00           O  
ATOM   1491 'HO2   C A  46      14.222 -39.629  12.567  1.00  0.00           H  
ATOM   1492  C3'   C A  46      16.419 -39.928  11.109  1.00  0.00           C  
ATOM   1493  H3'   C A  46      16.775 -40.507  10.227  1.00  0.00           H  
ATOM   1494  O3'   C A  46      16.570 -40.688  12.332  1.00  0.00           O  
ATOM   1495  P     U A  47      15.760 -42.039  12.457  1.00  0.00           P  
ATOM   1496  OP1   U A  47      16.433 -42.930  13.425  1.00  0.00           O  
ATOM   1497  OP2   U A  47      15.487 -42.574  11.102  1.00  0.00           O1-
ATOM   1498  O5'   U A  47      14.397 -41.535  13.090  1.00  0.00           O  
ATOM   1499  C5'   U A  47      13.278 -42.448  13.257  1.00  0.00           C  
ATOM   1500 1H5'   U A  47      13.160 -42.693  14.336  1.00  0.00           H  
ATOM   1501 2H5'   U A  47      13.448 -43.423  12.738  1.00  0.00           H  
ATOM   1502  C4'   U A  47      11.918 -41.905  12.745  1.00  0.00           C  
ATOM   1503  H4'   U A  47      11.377 -41.377  13.559  1.00  0.00           H  
ATOM   1504  O4'   U A  47      12.081 -40.938  11.664  1.00  0.00           O  
ATOM   1505  C1'   U A  47      11.068 -41.135  10.692  1.00  0.00           C  
ATOM   1506  H1'   U A  47      10.569 -40.145  10.570  1.00  0.00           H  
ATOM   1507  N1    U A  47      11.651 -41.590   9.390  1.00  0.00           N  
ATOM   1508  C6    U A  47      12.905 -42.168   9.334  1.00  0.00           C  
ATOM   1509  H6    U A  47      13.414 -42.281  10.296  1.00  0.00           H  
ATOM   1510  C2    U A  47      10.932 -41.368   8.241  1.00  0.00           C  
ATOM   1511  O2    U A  47       9.830 -40.831   8.233  1.00  0.00           O  
ATOM   1512  N3    U A  47      11.547 -41.769   7.088  1.00  0.00           N  
ATOM   1513  H3    U A  47      11.007 -41.622   6.243  1.00  0.00           H  
ATOM   1514  C4    U A  47      12.815 -42.275   6.943  1.00  0.00           C  
ATOM   1515  O4    U A  47      13.272 -42.471   5.818  1.00  0.00           O  
ATOM   1516  C5    U A  47      13.502 -42.502   8.179  1.00  0.00           C  
ATOM   1517  H5    U A  47      14.518 -42.888   8.160  1.00  0.00           H  
ATOM   1518  C2'   U A  47      10.069 -42.122  11.287  1.00  0.00           C  
ATOM   1519  H2'   U A  47       9.563 -42.734  10.510  1.00  0.00           H  
ATOM   1520  O2'   U A  47       9.107 -41.417  12.059  1.00  0.00           O  
ATOM   1521 'HO2   U A  47       8.613 -42.088  12.582  1.00  0.00           H  
ATOM   1522  C3'   U A  47      10.995 -42.987  12.153  1.00  0.00           C  
ATOM   1523  H3'   U A  47      11.617 -43.634  11.496  1.00  0.00           H  
ATOM   1524  O3'   U A  47      10.424 -43.772  13.218  1.00  0.00           O  
ATOM   1525  P     G A  48       9.015 -44.468  13.234  1.00  0.00           P  
ATOM   1526  OP1   G A  48       8.001 -43.398  13.386  1.00  0.00           O  
ATOM   1527  OP2   G A  48       9.015 -45.535  14.257  1.00  0.00           O1-
ATOM   1528  O5'   G A  48       8.869 -45.091  11.790  1.00  0.00           O  
ATOM   1529  C5'   G A  48       9.579 -46.283  11.385  1.00  0.00           C  
ATOM   1530 1H5'   G A  48       9.515 -47.075  12.169  1.00  0.00           H  
ATOM   1531 2H5'   G A  48      10.654 -46.052  11.213  1.00  0.00           H  
ATOM   1532  C4'   G A  48       8.982 -46.864  10.088  1.00  0.00           C  
ATOM   1533  H4'   G A  48       7.901 -47.077  10.237  1.00  0.00           H  
ATOM   1534  O4'   G A  48       9.098 -45.926   8.980  1.00  0.00           O  
ATOM   1535  C1'   G A  48       8.872 -46.644   7.782  1.00  0.00           C  
ATOM   1536  H1'   G A  48       7.797 -46.485   7.537  1.00  0.00           H  
ATOM   1537  N9    G A  48       9.694 -46.158   6.669  1.00  0.00           N  
ATOM   1538  C4    G A  48       9.378 -46.264   5.342  1.00  0.00           C  
ATOM   1539  N2    G A  48       7.259 -47.410   2.892  1.00  0.00           N  
ATOM   1540  H21   G A  48       6.582 -47.861   3.463  1.00  0.00           H  
ATOM   1541  H22   G A  48       7.271 -47.564   1.900  1.00  0.00           H  
ATOM   1542  N3    G A  48       8.259 -46.812   4.838  1.00  0.00           N  
ATOM   1543  C2    G A  48       8.262 -46.844   3.525  1.00  0.00           C  
ATOM   1544  N1    G A  48       9.255 -46.302   2.752  1.00  0.00           N  
ATOM   1545  H1    G A  48       9.186 -46.378   1.750  1.00  0.00           H  
ATOM   1546  C6    G A  48      10.415 -45.707   3.236  1.00  0.00           C  
ATOM   1547  O6    G A  48      11.268 -45.236   2.471  1.00  0.00           O  
ATOM   1548  C5    G A  48      10.438 -45.698   4.660  1.00  0.00           C  
ATOM   1549  N7    G A  48      11.403 -45.231   5.548  1.00  0.00           N  
ATOM   1550  C8    G A  48      10.916 -45.532   6.734  1.00  0.00           C  
ATOM   1551  H8    G A  48      11.386 -45.319   7.697  1.00  0.00           H  
ATOM   1552  C2'   G A  48       9.109 -48.125   8.064  1.00  0.00           C  
ATOM   1553  H2'   G A  48       9.883 -48.563   7.398  1.00  0.00           H  
ATOM   1554  O2'   G A  48       7.898 -48.845   7.925  1.00  0.00           O  
ATOM   1555 'HO2   G A  48       8.085 -49.767   8.180  1.00  0.00           H  
ATOM   1556  C3'   G A  48       9.626 -48.130   9.512  1.00  0.00           C  
ATOM   1557  H3'   G A  48      10.722 -47.924   9.524  1.00  0.00           H  
ATOM   1558  O3'   G A  48       9.291 -49.304  10.293  1.00  0.00           O  
ATOM   1559  P     G A  49      10.124 -50.627  10.039  1.00  0.00           P  
ATOM   1560  OP1   G A  49       9.936 -51.541  11.187  1.00  0.00           O  
ATOM   1561  OP2   G A  49      11.507 -50.261   9.666  1.00  0.00           O1-
ATOM   1562  O5'   G A  49       9.409 -51.234   8.755  1.00  0.00           O  
ATOM   1563  C5'   G A  49       8.405 -52.270   8.902  1.00  0.00           C  
ATOM   1564 1H5'   G A  49       7.532 -51.869   9.465  1.00  0.00           H  
ATOM   1565 2H5'   G A  49       8.813 -53.136   9.476  1.00  0.00           H  
ATOM   1566  C4'   G A  49       7.888 -52.816   7.550  1.00  0.00           C  
ATOM   1567  H4'   G A  49       6.946 -53.385   7.698  1.00  0.00           H  
ATOM   1568  O4'   G A  49       7.587 -51.723   6.635  1.00  0.00           O  
ATOM   1569  C1'   G A  49       7.974 -52.071   5.317  1.00  0.00           C  
ATOM   1570  H1'   G A  49       7.049 -52.011   4.699  1.00  0.00           H  
ATOM   1571  N9    G A  49       8.969 -51.136   4.782  1.00  0.00           N  
ATOM   1572  C4    G A  49       9.113 -50.747   3.472  1.00  0.00           C  
ATOM   1573  N2    G A  49       8.287 -51.063   0.124  1.00  0.00           N  
ATOM   1574  H21   G A  49       7.523 -51.696   0.161  1.00  0.00           H  
ATOM   1575  H22   G A  49       8.664 -50.773  -0.760  1.00  0.00           H  
ATOM   1576  N3    G A  49       8.376 -51.168   2.420  1.00  0.00           N  
ATOM   1577  C2    G A  49       8.811 -50.671   1.269  1.00  0.00           C  
ATOM   1578  N1    G A  49       9.827 -49.764   1.180  1.00  0.00           N  
ATOM   1579  H1    G A  49      10.130 -49.471   0.265  1.00  0.00           H  
ATOM   1580  C6    G A  49      10.583 -49.293   2.239  1.00  0.00           C  
ATOM   1581  O6    G A  49      11.501 -48.486   2.067  1.00  0.00           O  
ATOM   1582  C5    G A  49      10.176 -49.867   3.469  1.00  0.00           C  
ATOM   1583  N7    G A  49      10.717 -49.729   4.739  1.00  0.00           N  
ATOM   1584  C8    G A  49       9.966 -50.502   5.492  1.00  0.00           C  
ATOM   1585  H8    G A  49      10.078 -50.645   6.571  1.00  0.00           H  
ATOM   1586  C2'   G A  49       8.480 -53.500   5.322  1.00  0.00           C  
ATOM   1587  H2'   G A  49       9.380 -53.630   4.681  1.00  0.00           H  
ATOM   1588  O2'   G A  49       7.472 -54.390   4.883  1.00  0.00           O  
ATOM   1589 'HO2   G A  49       7.856 -55.270   5.031  1.00  0.00           H  
ATOM   1590  C3'   G A  49       8.860 -53.736   6.792  1.00  0.00           C  
ATOM   1591  H3'   G A  49       9.880 -53.338   6.996  1.00  0.00           H  
ATOM   1592  O3'   G A  49       8.713 -55.096   7.268  1.00  0.00           O  
ATOM   1593  P     A A  50       9.736 -56.236   6.905  1.00  0.00           P  
ATOM   1594  OP1   A A  50       9.325 -57.491   7.564  1.00  0.00           O  
ATOM   1595  OP2   A A  50      11.123 -55.769   7.092  1.00  0.00           O1-
ATOM   1596  O5'   A A  50       9.515 -56.391   5.352  1.00  0.00           O  
ATOM   1597  C5'   A A  50       8.839 -57.505   4.733  1.00  0.00           C  
ATOM   1598 1H5'   A A  50       7.749 -57.283   4.700  1.00  0.00           H  
ATOM   1599 2H5'   A A  50       8.958 -58.446   5.320  1.00  0.00           H  
ATOM   1600  C4'   A A  50       9.303 -57.777   3.277  1.00  0.00           C  
ATOM   1601  H4'   A A  50       8.495 -58.292   2.715  1.00  0.00           H  
ATOM   1602  O4'   A A  50       9.685 -56.549   2.578  1.00  0.00           O  
ATOM   1603  C1'   A A  50      11.102 -56.470   2.518  1.00  0.00           C  
ATOM   1604  H1'   A A  50      11.363 -56.646   1.450  1.00  0.00           H  
ATOM   1605  N9    A A  50      11.598 -55.159   2.948  1.00  0.00           N  
ATOM   1606  C5    A A  50      12.282 -53.072   2.982  1.00  0.00           C  
ATOM   1607  N7    A A  50      12.503 -53.563   4.247  1.00  0.00           N  
ATOM   1608  C8    A A  50      12.060 -54.796   4.196  1.00  0.00           C  
ATOM   1609  H8    A A  50      12.060 -55.482   5.046  1.00  0.00           H  
ATOM   1610  N1    A A  50      12.395 -51.698   1.068  1.00  0.00           N  
ATOM   1611  C2    A A  50      11.822 -52.699   0.397  1.00  0.00           C  
ATOM   1612  H2    A A  50      11.652 -52.508  -0.671  1.00  0.00           H  
ATOM   1613  N3    A A  50      11.448 -53.903   0.843  1.00  0.00           N  
ATOM   1614  C4    A A  50      11.720 -54.036   2.162  1.00  0.00           C  
ATOM   1615  C6    A A  50      12.631 -51.847   2.389  1.00  0.00           C  
ATOM   1616  N6    A A  50      13.220 -50.837   3.050  1.00  0.00           N  
ATOM   1617  H61   A A  50      12.954 -50.720   4.012  1.00  0.00           H  
ATOM   1618  H62   A A  50      13.331 -49.974   2.558  1.00  0.00           H  
ATOM   1619  C2'   A A  50      11.675 -57.608   3.340  1.00  0.00           C  
ATOM   1620  H2'   A A  50      11.769 -57.336   4.416  1.00  0.00           H  
ATOM   1621  O2'   A A  50      12.928 -58.029   2.831  1.00  0.00           O  
ATOM   1622 'HO2   A A  50      12.922 -59.014   2.788  1.00  0.00           H  
ATOM   1623  C3'   A A  50      10.570 -58.654   3.220  1.00  0.00           C  
ATOM   1624  H3'   A A  50      10.560 -59.271   4.153  1.00  0.00           H  
ATOM   1625  O3'   A A  50      10.612 -59.476   2.020  1.00  0.00           O  
ATOM   1626  P     C A  51      11.299 -60.892   2.161  1.00  0.00           P  
ATOM   1627  OP1   C A  51      10.466 -61.763   3.010  1.00  0.00           O  
ATOM   1628  OP2   C A  51      12.707 -60.664   2.550  1.00  0.00           O1-
ATOM   1629  O5'   C A  51      11.261 -61.427   0.674  1.00  0.00           O  
ATOM   1630  C5'   C A  51       9.997 -61.718   0.038  1.00  0.00           C  
ATOM   1631 1H5'   C A  51       9.138 -61.189   0.522  1.00  0.00           H  
ATOM   1632 2H5'   C A  51       9.789 -62.809   0.121  1.00  0.00           H  
ATOM   1633  C4'   C A  51      10.059 -61.332  -1.444  1.00  0.00           C  
ATOM   1634  H4'   C A  51       9.947 -62.234  -2.083  1.00  0.00           H  
ATOM   1635  O4'   C A  51       8.975 -60.427  -1.786  1.00  0.00           O  
ATOM   1636  C1'   C A  51       9.418 -59.568  -2.836  1.00  0.00           C  
ATOM   1637  H1'   C A  51       8.743 -59.767  -3.701  1.00  0.00           H  
ATOM   1638  N1    C A  51       9.357 -58.129  -2.456  1.00  0.00           N  
ATOM   1639  C6    C A  51       9.546 -57.751  -1.143  1.00  0.00           C  
ATOM   1640  H6    C A  51       9.660 -58.556  -0.407  1.00  0.00           H  
ATOM   1641  C5    C A  51       9.544 -56.458  -0.795  1.00  0.00           C  
ATOM   1642  H5    C A  51       9.674 -56.128   0.231  1.00  0.00           H  
ATOM   1643  C2    C A  51       9.207 -57.155  -3.446  1.00  0.00           C  
ATOM   1644  O2    C A  51       9.100 -57.518  -4.627  1.00  0.00           O  
ATOM   1645  N3    C A  51       9.186 -55.847  -3.097  1.00  0.00           N  
ATOM   1646  C4    C A  51       9.373 -55.489  -1.820  1.00  0.00           C  
ATOM   1647  N4    C A  51       9.430 -54.198  -1.508  1.00  0.00           N  
ATOM   1648  H41   C A  51       9.820 -53.945  -0.623  1.00  0.00           H  
ATOM   1649  H42   C A  51       9.404 -53.536  -2.254  1.00  0.00           H  
ATOM   1650  C2'   C A  51      10.836 -59.989  -3.215  1.00  0.00           C  
ATOM   1651  H2'   C A  51      11.461 -59.121  -3.517  1.00  0.00           H  
ATOM   1652  O2'   C A  51      10.842 -60.972  -4.235  1.00  0.00           O  
ATOM   1653 'HO2   C A  51      11.636 -61.498  -4.068  1.00  0.00           H  
ATOM   1654  C3'   C A  51      11.320 -60.583  -1.904  1.00  0.00           C  
ATOM   1655  H3'   C A  51      11.541 -59.776  -1.168  1.00  0.00           H  
ATOM   1656  O3'   C A  51      12.427 -61.492  -2.029  1.00  0.00           O  
ATOM   1657 'HO3   C A  51      12.613 -61.780  -1.120  1.00  0.00           H  
TER    1658        C A  51 
ATOM   1659 'HO5   G B  52      21.701 -54.278  -2.448  1.00  0.00           H  
ATOM   1660  O5'   G B  52      22.100 -54.579  -3.279  1.00  0.00           O  
ATOM   1661  C5'   G B  52      20.980 -54.567  -4.170  1.00  0.00           C  
ATOM   1662 1H5'   G B  52      20.566 -55.597  -4.232  1.00  0.00           H  
ATOM   1663 2H5'   G B  52      21.308 -54.272  -5.194  1.00  0.00           H  
ATOM   1664  C4'   G B  52      19.862 -53.616  -3.712  1.00  0.00           C  
ATOM   1665  H4'   G B  52      18.870 -53.991  -4.051  1.00  0.00           H  
ATOM   1666  O4'   G B  52      19.813 -53.495  -2.256  1.00  0.00           O  
ATOM   1667  C1'   G B  52      19.146 -52.281  -1.990  1.00  0.00           C  
ATOM   1668  H1'   G B  52      18.068 -52.448  -2.230  1.00  0.00           H  
ATOM   1669  N9    G B  52      19.302 -51.862  -0.589  1.00  0.00           N  
ATOM   1670  C4    G B  52      18.409 -52.044   0.442  1.00  0.00           C  
ATOM   1671  N2    G B  52      15.387 -53.223   1.627  1.00  0.00           N  
ATOM   1672  H21   G B  52      14.997 -53.594   0.787  1.00  0.00           H  
ATOM   1673  H22   G B  52      14.847 -53.176   2.460  1.00  0.00           H  
ATOM   1674  N3    G B  52      17.204 -52.642   0.362  1.00  0.00           N  
ATOM   1675  C2    G B  52      16.565 -52.645   1.521  1.00  0.00           C  
ATOM   1676  N1    G B  52      17.075 -52.110   2.673  1.00  0.00           N  
ATOM   1677  H1    G B  52      16.511 -52.095   3.499  1.00  0.00           H  
ATOM   1678  C6    G B  52      18.313 -51.495   2.790  1.00  0.00           C  
ATOM   1679  O6    G B  52      18.691 -51.054   3.877  1.00  0.00           O  
ATOM   1680  C5    G B  52      19.014 -51.485   1.553  1.00  0.00           C  
ATOM   1681  N7    G B  52      20.266 -50.973   1.232  1.00  0.00           N  
ATOM   1682  C8    G B  52      20.392 -51.219  -0.048  1.00  0.00           C  
ATOM   1683  H8    G B  52      21.265 -50.955  -0.646  1.00  0.00           H  
ATOM   1684  C2'   G B  52      19.732 -51.289  -2.967  1.00  0.00           C  
ATOM   1685  H2'   G B  52      20.699 -50.867  -2.622  1.00  0.00           H  
ATOM   1686  O2'   G B  52      18.819 -50.252  -3.232  1.00  0.00           O  
ATOM   1687 'HO2   G B  52      18.283 -50.562  -3.995  1.00  0.00           H  
ATOM   1688  C3'   G B  52      20.004 -52.169  -4.204  1.00  0.00           C  
ATOM   1689  H3'   G B  52      21.080 -52.044  -4.479  1.00  0.00           H  
ATOM   1690  O3'   G B  52      19.130 -51.955  -5.325  1.00  0.00           O  
ATOM   1691  P     U B  53      19.650 -51.181  -6.596  1.00  0.00           P  
ATOM   1692  OP1   U B  53      20.207 -52.185  -7.528  1.00  0.00           O  
ATOM   1693  OP2   U B  53      20.562 -50.107  -6.144  1.00  0.00           O1-
ATOM   1694  O5'   U B  53      18.330 -50.551  -7.195  1.00  0.00           O  
ATOM   1695  C5'   U B  53      17.530 -49.559  -6.507  1.00  0.00           C  
ATOM   1696 1H5'   U B  53      17.273 -48.757  -7.235  1.00  0.00           H  
ATOM   1697 2H5'   U B  53      18.078 -49.065  -5.671  1.00  0.00           H  
ATOM   1698  C4'   U B  53      16.203 -50.144  -5.991  1.00  0.00           C  
ATOM   1699  H4'   U B  53      15.777 -50.839  -6.749  1.00  0.00           H  
ATOM   1700  O4'   U B  53      16.415 -50.884  -4.748  1.00  0.00           O  
ATOM   1701  C1'   U B  53      15.177 -50.967  -4.057  1.00  0.00           C  
ATOM   1702  H1'   U B  53      14.880 -52.041  -4.115  1.00  0.00           H  
ATOM   1703  N1    U B  53      15.283 -50.513  -2.648  1.00  0.00           N  
ATOM   1704  C6    U B  53      16.116 -49.476  -2.301  1.00  0.00           C  
ATOM   1705  H6    U B  53      16.732 -49.085  -3.115  1.00  0.00           H  
ATOM   1706  C2    U B  53      14.437 -51.077  -1.726  1.00  0.00           C  
ATOM   1707  O2    U B  53      13.631 -51.958  -2.001  1.00  0.00           O  
ATOM   1708  N3    U B  53      14.552 -50.578  -0.460  1.00  0.00           N  
ATOM   1709  H3    U B  53      13.863 -50.935   0.188  1.00  0.00           H  
ATOM   1710  C4    U B  53      15.396 -49.590  -0.019  1.00  0.00           C  
ATOM   1711  O4    U B  53      15.407 -49.282   1.171  1.00  0.00           O  
ATOM   1712  C5    U B  53      16.215 -49.016  -1.043  1.00  0.00           C  
ATOM   1713  H5    U B  53      16.923 -48.236  -0.773  1.00  0.00           H  
ATOM   1714  C2'   U B  53      14.173 -50.124  -4.825  1.00  0.00           C  
ATOM   1715  H2'   U B  53      13.493 -49.559  -4.156  1.00  0.00           H  
ATOM   1716  O2'   U B  53      13.416 -50.944  -5.694  1.00  0.00           O  
ATOM   1717 'HO2   U B  53      12.740 -50.376  -6.106  1.00  0.00           H  
ATOM   1718  C3'   U B  53      15.088 -49.168  -5.582  1.00  0.00           C  
ATOM   1719  H3'   U B  53      15.587 -48.461  -4.881  1.00  0.00           H  
ATOM   1720  O3'   U B  53      14.463 -48.506  -6.712  1.00  0.00           O  
ATOM   1721  P     C B  54      13.898 -47.039  -6.460  1.00  0.00           P  
ATOM   1722  OP1   C B  54      14.555 -46.105  -7.394  1.00  0.00           O  
ATOM   1723  OP2   C B  54      13.995 -46.727  -5.011  1.00  0.00           O1-
ATOM   1724  O5'   C B  54      12.360 -47.115  -6.798  1.00  0.00           O  
ATOM   1725  C5'   C B  54      11.693 -47.988  -7.726  1.00  0.00           C  
ATOM   1726 1H5'   C B  54      12.388 -48.734  -8.175  1.00  0.00           H  
ATOM   1727 2H5'   C B  54      11.284 -47.370  -8.557  1.00  0.00           H  
ATOM   1728  C4'   C B  54      10.511 -48.742  -7.076  1.00  0.00           C  
ATOM   1729  H4'   C B  54      10.016 -49.408  -7.813  1.00  0.00           H  
ATOM   1730  O4'   C B  54      11.024 -49.592  -6.010  1.00  0.00           O  
ATOM   1731  C1'   C B  54      10.117 -49.616  -4.917  1.00  0.00           C  
ATOM   1732  H1'   C B  54       9.840 -50.688  -4.788  1.00  0.00           H  
ATOM   1733  N1    C B  54      10.742 -49.102  -3.664  1.00  0.00           N  
ATOM   1734  C6    C B  54      11.482 -47.948  -3.748  1.00  0.00           C  
ATOM   1735  H6    C B  54      11.593 -47.519  -4.742  1.00  0.00           H  
ATOM   1736  C5    C B  54      12.105 -47.431  -2.685  1.00  0.00           C  
ATOM   1737  H5    C B  54      12.742 -46.551  -2.767  1.00  0.00           H  
ATOM   1738  C2    C B  54      10.539 -49.692  -2.415  1.00  0.00           C  
ATOM   1739  O2    C B  54       9.783 -50.671  -2.303  1.00  0.00           O  
ATOM   1740  N3    C B  54      11.170 -49.184  -1.329  1.00  0.00           N  
ATOM   1741  C4    C B  54      11.951 -48.100  -1.446  1.00  0.00           C  
ATOM   1742  N4    C B  54      12.574 -47.630  -0.369  1.00  0.00           N  
ATOM   1743  H41   C B  54      13.014 -46.741  -0.389  1.00  0.00           H  
ATOM   1744  H42   C B  54      12.293 -47.996   0.525  1.00  0.00           H  
ATOM   1745  C2'   C B  54       8.883 -48.837  -5.325  1.00  0.00           C  
ATOM   1746  H2'   C B  54       8.460 -48.256  -4.482  1.00  0.00           H  
ATOM   1747  O2'   C B  54       7.899 -49.702  -5.857  1.00  0.00           O  
ATOM   1748 'HO2   C B  54       7.288 -49.112  -6.317  1.00  0.00           H  
ATOM   1749  C3'   C B  54       9.417 -47.889  -6.403  1.00  0.00           C  
ATOM   1750  H3'   C B  54       9.944 -47.025  -5.937  1.00  0.00           H  
ATOM   1751  O3'   C B  54       8.424 -47.472  -7.372  1.00  0.00           O  
ATOM   1752  P     C B  55       7.664 -46.097  -7.179  1.00  0.00           P  
ATOM   1753  OP1   C B  55       6.636 -45.985  -8.237  1.00  0.00           O  
ATOM   1754  OP2   C B  55       8.657 -45.013  -7.052  1.00  0.00           O1-
ATOM   1755  O5'   C B  55       6.964 -46.273  -5.770  1.00  0.00           O  
ATOM   1756  C5'   C B  55       5.581 -46.687  -5.649  1.00  0.00           C  
ATOM   1757 1H5'   C B  55       5.380 -47.563  -6.310  1.00  0.00           H  
ATOM   1758 2H5'   C B  55       4.905 -45.861  -5.968  1.00  0.00           H  
ATOM   1759  C4'   C B  55       5.187 -47.104  -4.208  1.00  0.00           C  
ATOM   1760  H4'   C B  55       4.277 -47.740  -4.233  1.00  0.00           H  
ATOM   1761  O4'   C B  55       6.253 -47.889  -3.590  1.00  0.00           O  
ATOM   1762  C1'   C B  55       6.328 -47.585  -2.211  1.00  0.00           C  
ATOM   1763  H1'   C B  55       6.236 -48.566  -1.689  1.00  0.00           H  
ATOM   1764  N1    C B  55       7.600 -46.909  -1.836  1.00  0.00           N  
ATOM   1765  C6    C B  55       8.172 -45.991  -2.689  1.00  0.00           C  
ATOM   1766  H6    C B  55       7.701 -45.887  -3.670  1.00  0.00           H  
ATOM   1767  C5    C B  55       9.268 -45.305  -2.338  1.00  0.00           C  
ATOM   1768  H5    C B  55       9.734 -44.580  -3.003  1.00  0.00           H  
ATOM   1769  C2    C B  55       8.140 -47.102  -0.571  1.00  0.00           C  
ATOM   1770  O2    C B  55       7.584 -47.880   0.215  1.00  0.00           O  
ATOM   1771  N3    C B  55       9.251 -46.430  -0.204  1.00  0.00           N  
ATOM   1772  C4    C B  55       9.793 -45.526  -1.032  1.00  0.00           C  
ATOM   1773  N4    C B  55      10.826 -44.816  -0.588  1.00  0.00           N  
ATOM   1774  H41   C B  55      11.045 -43.955  -1.036  1.00  0.00           H  
ATOM   1775  H42   C B  55      10.994 -44.876   0.398  1.00  0.00           H  
ATOM   1776  C2'   C B  55       5.130 -46.727  -1.869  1.00  0.00           C  
ATOM   1777  H2'   C B  55       5.341 -46.009  -1.046  1.00  0.00           H  
ATOM   1778  O2'   C B  55       4.025 -47.541  -1.514  1.00  0.00           O  
ATOM   1779 'HO2   C B  55       3.265 -46.922  -1.414  1.00  0.00           H  
ATOM   1780  C3'   C B  55       4.907 -45.976  -3.195  1.00  0.00           C  
ATOM   1781  H3'   C B  55       5.688 -45.202  -3.349  1.00  0.00           H  
ATOM   1782  O3'   C B  55       3.598 -45.407  -3.411  1.00  0.00           O  
ATOM   1783  P     A B  56       2.879 -44.553  -2.291  1.00  0.00           P  
ATOM   1784  OP1   A B  56       2.312 -45.525  -1.326  1.00  0.00           O  
ATOM   1785  OP2   A B  56       1.936 -43.616  -2.934  1.00  0.00           O1-
ATOM   1786  O5'   A B  56       4.076 -43.777  -1.602  1.00  0.00           O  
ATOM   1787  C5'   A B  56       4.108 -42.340  -1.418  1.00  0.00           C  
ATOM   1788 1H5'   A B  56       3.211 -41.823  -1.837  1.00  0.00           H  
ATOM   1789 2H5'   A B  56       4.979 -41.943  -1.985  1.00  0.00           H  
ATOM   1790  C4'   A B  56       4.271 -41.876   0.056  1.00  0.00           C  
ATOM   1791  H4'   A B  56       3.269 -41.784   0.529  1.00  0.00           H  
ATOM   1792  O4'   A B  56       5.041 -42.816   0.874  1.00  0.00           O  
ATOM   1793  C1'   A B  56       5.626 -42.103   1.959  1.00  0.00           C  
ATOM   1794  H1'   A B  56       5.134 -42.476   2.887  1.00  0.00           H  
ATOM   1795  N9    A B  56       7.070 -42.336   2.044  1.00  0.00           N  
ATOM   1796  C5    A B  56       9.164 -42.383   2.712  1.00  0.00           C  
ATOM   1797  N7    A B  56       9.133 -43.028   1.474  1.00  0.00           N  
ATOM   1798  C8    A B  56       7.869 -42.962   1.121  1.00  0.00           C  
ATOM   1799  H8    A B  56       7.441 -43.363   0.197  1.00  0.00           H  
ATOM   1800  N1    A B  56       9.893 -41.438   4.762  1.00  0.00           N  
ATOM   1801  C2    A B  56       8.620 -41.080   4.962  1.00  0.00           C  
ATOM   1802  H2    A B  56       8.417 -40.547   5.899  1.00  0.00           H  
ATOM   1803  N3    A B  56       7.553 -41.322   4.199  1.00  0.00           N  
ATOM   1804  C4    A B  56       7.898 -41.954   3.069  1.00  0.00           C  
ATOM   1805  C6    A B  56      10.208 -42.111   3.630  1.00  0.00           C  
ATOM   1806  N6    A B  56      11.475 -42.544   3.491  1.00  0.00           N  
ATOM   1807  H61   A B  56      11.612 -43.416   3.015  1.00  0.00           H  
ATOM   1808  H62   A B  56      12.092 -42.390   4.268  1.00  0.00           H  
ATOM   1809  C2'   A B  56       5.309 -40.631   1.776  1.00  0.00           C  
ATOM   1810  H2'   A B  56       6.157 -39.964   2.046  1.00  0.00           H  
ATOM   1811  O2'   A B  56       4.175 -40.285   2.546  1.00  0.00           O  
ATOM   1812 'HO2   A B  56       4.205 -39.317   2.650  1.00  0.00           H  
ATOM   1813  C3'   A B  56       5.037 -40.561   0.275  1.00  0.00           C  
ATOM   1814  H3'   A B  56       5.986 -40.679  -0.298  1.00  0.00           H  
ATOM   1815  O3'   A B  56       4.264 -39.417  -0.160  1.00  0.00           O  
ATOM   1816  P     G B  57       5.057 -38.077  -0.465  1.00  0.00           P  
ATOM   1817  OP1   G B  57       4.218 -37.191  -1.295  1.00  0.00           O  
ATOM   1818  OP2   G B  57       6.405 -38.424  -0.967  1.00  0.00           O1-
ATOM   1819  O5'   G B  57       5.228 -37.427   0.966  1.00  0.00           O  
ATOM   1820  C5'   G B  57       4.099 -36.888   1.691  1.00  0.00           C  
ATOM   1821 1H5'   G B  57       3.211 -37.558   1.601  1.00  0.00           H  
ATOM   1822 2H5'   G B  57       3.817 -35.896   1.269  1.00  0.00           H  
ATOM   1823  C4'   G B  57       4.391 -36.707   3.198  1.00  0.00           C  
ATOM   1824  H4'   G B  57       3.435 -36.599   3.755  1.00  0.00           H  
ATOM   1825  O4'   G B  57       5.090 -37.872   3.741  1.00  0.00           O  
ATOM   1826  C1'   G B  57       6.039 -37.436   4.713  1.00  0.00           C  
ATOM   1827  H1'   G B  57       5.865 -38.040   5.632  1.00  0.00           H  
ATOM   1828  N9    G B  57       7.431 -37.651   4.241  1.00  0.00           N  
ATOM   1829  C4    G B  57       8.576 -37.758   5.000  1.00  0.00           C  
ATOM   1830  N2    G B  57      10.185 -37.686   8.061  1.00  0.00           N  
ATOM   1831  H21   G B  57       9.420 -37.593   8.687  1.00  0.00           H  
ATOM   1832  H22   G B  57      11.117 -37.826   8.406  1.00  0.00           H  
ATOM   1833  N3    G B  57       8.660 -37.675   6.340  1.00  0.00           N  
ATOM   1834  C2    G B  57       9.908 -37.792   6.780  1.00  0.00           C  
ATOM   1835  N1    G B  57      10.977 -38.027   5.958  1.00  0.00           N  
ATOM   1836  H1    G B  57      11.886 -38.156   6.375  1.00  0.00           H  
ATOM   1837  C6    G B  57      10.922 -38.163   4.580  1.00  0.00           C  
ATOM   1838  O6    G B  57      11.936 -38.377   3.904  1.00  0.00           O  
ATOM   1839  C5    G B  57       9.600 -37.989   4.096  1.00  0.00           C  
ATOM   1840  N7    G B  57       9.120 -38.026   2.798  1.00  0.00           N  
ATOM   1841  C8    G B  57       7.830 -37.826   2.930  1.00  0.00           C  
ATOM   1842  H8    G B  57       7.118 -37.802   2.105  1.00  0.00           H  
ATOM   1843  C2'   G B  57       5.715 -35.977   5.000  1.00  0.00           C  
ATOM   1844  H2'   G B  57       6.591 -35.407   5.373  1.00  0.00           H  
ATOM   1845  O2'   G B  57       4.660 -35.934   5.950  1.00  0.00           O  
ATOM   1846 'HO2   G B  57       4.269 -35.030   5.933  1.00  0.00           H  
ATOM   1847  C3'   G B  57       5.273 -35.511   3.603  1.00  0.00           C  
ATOM   1848  H3'   G B  57       6.139 -35.505   2.908  1.00  0.00           H  
ATOM   1849  O3'   G B  57       4.540 -34.282   3.463  1.00  0.00           O  
ATOM   1850  P     U B  58       4.347 -33.071   4.436  1.00  0.00           P  
ATOM   1851  OP1   U B  58       3.604 -33.568   5.617  1.00  0.00           O  
ATOM   1852  OP2   U B  58       3.747 -31.945   3.693  1.00  0.00           O1-
ATOM   1853  O5'   U B  58       5.825 -32.701   4.878  1.00  0.00           O  
ATOM   1854  C5'   U B  58       5.993 -31.885   6.075  1.00  0.00           C  
ATOM   1855 1H5'   U B  58       5.232 -32.131   6.856  1.00  0.00           H  
ATOM   1856 2H5'   U B  58       5.869 -30.807   5.819  1.00  0.00           H  
ATOM   1857  C4'   U B  58       7.365 -32.054   6.768  1.00  0.00           C  
ATOM   1858  H4'   U B  58       7.297 -31.730   7.828  1.00  0.00           H  
ATOM   1859  O4'   U B  58       7.814 -33.456   6.751  1.00  0.00           O  
ATOM   1860  C1'   U B  58       9.234 -33.496   6.623  1.00  0.00           C  
ATOM   1861  H1'   U B  58       9.601 -34.112   7.478  1.00  0.00           H  
ATOM   1862  N1    U B  58       9.673 -34.076   5.322  1.00  0.00           N  
ATOM   1863  C6    U B  58       8.841 -34.126   4.221  1.00  0.00           C  
ATOM   1864  H6    U B  58       7.816 -33.786   4.394  1.00  0.00           H  
ATOM   1865  C2    U B  58      10.978 -34.481   5.236  1.00  0.00           C  
ATOM   1866  O2    U B  58      11.756 -34.424   6.180  1.00  0.00           O  
ATOM   1867  N3    U B  58      11.362 -34.936   4.009  1.00  0.00           N  
ATOM   1868  H3    U B  58      12.343 -35.180   3.951  1.00  0.00           H  
ATOM   1869  C4    U B  58      10.628 -34.947   2.847  1.00  0.00           C  
ATOM   1870  O4    U B  58      11.166 -35.273   1.790  1.00  0.00           O  
ATOM   1871  C5    U B  58       9.262 -34.541   3.014  1.00  0.00           C  
ATOM   1872  H5    U B  58       8.606 -34.542   2.146  1.00  0.00           H  
ATOM   1873  C2'   U B  58       9.720 -32.063   6.781  1.00  0.00           C  
ATOM   1874  H2'   U B  58      10.666 -31.869   6.234  1.00  0.00           H  
ATOM   1875  O2'   U B  58       9.897 -31.782   8.157  1.00  0.00           O  
ATOM   1876 'HO2   U B  58       9.721 -30.824   8.317  1.00  0.00           H  
ATOM   1877  C3'   U B  58       8.551 -31.325   6.132  1.00  0.00           C  
ATOM   1878  H3'   U B  58       8.497 -31.593   5.055  1.00  0.00           H  
ATOM   1879  O3'   U B  58       8.533 -29.897   6.220  1.00  0.00           O  
ATOM   1880  P     U B  59       8.353 -28.895   7.402  1.00  0.00           P  
ATOM   1881  OP1   U B  59       9.169 -29.347   8.549  1.00  0.00           O  
ATOM   1882  OP2   U B  59       6.919 -28.650   7.651  1.00  0.00           O1-
ATOM   1883  O5'   U B  59       9.016 -27.611   6.759  1.00  0.00           O  
ATOM   1884  C5'   U B  59       9.808 -26.671   7.525  1.00  0.00           C  
ATOM   1885 1H5'   U B  59       9.968 -26.999   8.580  1.00  0.00           H  
ATOM   1886 2H5'   U B  59       9.264 -25.701   7.560  1.00  0.00           H  
ATOM   1887  C4'   U B  59      11.197 -26.400   6.909  1.00  0.00           C  
ATOM   1888  H4'   U B  59      11.751 -25.673   7.540  1.00  0.00           H  
ATOM   1889  O4'   U B  59      12.000 -27.618   6.871  1.00  0.00           O  
ATOM   1890  C1'   U B  59      12.852 -27.578   5.737  1.00  0.00           C  
ATOM   1891  H1'   U B  59      13.888 -27.665   6.139  1.00  0.00           H  
ATOM   1892  N1    U B  59      12.544 -28.701   4.802  1.00  0.00           N  
ATOM   1893  C6    U B  59      11.242 -29.124   4.647  1.00  0.00           C  
ATOM   1894  H6    U B  59      10.500 -28.595   5.248  1.00  0.00           H  
ATOM   1895  C2    U B  59      13.577 -29.361   4.174  1.00  0.00           C  
ATOM   1896  O2    U B  59      14.757 -29.068   4.332  1.00  0.00           O  
ATOM   1897  N3    U B  59      13.192 -30.398   3.361  1.00  0.00           N  
ATOM   1898  H3    U B  59      13.946 -30.930   2.947  1.00  0.00           H  
ATOM   1899  C4    U B  59      11.920 -30.887   3.180  1.00  0.00           C  
ATOM   1900  O4    U B  59      11.734 -31.863   2.457  1.00  0.00           O  
ATOM   1901  C5    U B  59      10.905 -30.168   3.878  1.00  0.00           C  
ATOM   1902  H5    U B  59       9.872 -30.497   3.793  1.00  0.00           H  
ATOM   1903  C2'   U B  59      12.688 -26.198   5.099  1.00  0.00           C  
ATOM   1904  H2'   U B  59      12.821 -26.225   3.996  1.00  0.00           H  
ATOM   1905  O2'   U B  59      13.618 -25.296   5.683  1.00  0.00           O  
ATOM   1906 'HO2   U B  59      13.346 -24.388   5.416  1.00  0.00           H  
ATOM   1907  C3'   U B  59      11.232 -25.862   5.469  1.00  0.00           C  
ATOM   1908  H3'   U B  59      10.528 -26.477   4.872  1.00  0.00           H  
ATOM   1909  O3'   U B  59      10.813 -24.484   5.455  1.00  0.00           O  
ATOM   1910  P     U B  60      11.284 -23.361   4.470  1.00  0.00           P  
ATOM   1911  OP1   U B  60      12.649 -22.968   4.892  1.00  0.00           O  
ATOM   1912  OP2   U B  60      10.264 -22.293   4.424  1.00  0.00           O1-
ATOM   1913  O5'   U B  60      11.371 -24.087   3.058  1.00  0.00           O  
ATOM   1914  C5'   U B  60      12.323 -23.544   2.097  1.00  0.00           C  
ATOM   1915 1H5'   U B  60      13.324 -23.385   2.569  1.00  0.00           H  
ATOM   1916 2H5'   U B  60      11.963 -22.560   1.715  1.00  0.00           H  
ATOM   1917  C4'   U B  60      12.577 -24.456   0.879  1.00  0.00           C  
ATOM   1918  H4'   U B  60      13.501 -24.129   0.355  1.00  0.00           H  
ATOM   1919  O4'   U B  60      12.781 -25.845   1.278  1.00  0.00           O  
ATOM   1920  C1'   U B  60      12.294 -26.693   0.257  1.00  0.00           C  
ATOM   1921  H1'   U B  60      13.168 -27.307  -0.062  1.00  0.00           H  
ATOM   1922  N1    U B  60      11.180 -27.543   0.752  1.00  0.00           N  
ATOM   1923  C6    U B  60      10.254 -27.039   1.645  1.00  0.00           C  
ATOM   1924  H6    U B  60      10.471 -26.038   2.033  1.00  0.00           H  
ATOM   1925  C2    U B  60      11.058 -28.813   0.244  1.00  0.00           C  
ATOM   1926  O2    U B  60      11.839 -29.290  -0.570  1.00  0.00           O  
ATOM   1927  N3    U B  60       9.984 -29.516   0.708  1.00  0.00           N  
ATOM   1928  H3    U B  60       9.893 -30.452   0.372  1.00  0.00           H  
ATOM   1929  C4    U B  60       9.013 -29.085   1.579  1.00  0.00           C  
ATOM   1930  O4    U B  60       8.114 -29.853   1.891  1.00  0.00           O  
ATOM   1931  C5    U B  60       9.196 -27.749   2.064  1.00  0.00           C  
ATOM   1932  H5    U B  60       8.489 -27.358   2.794  1.00  0.00           H  
ATOM   1933  C2'   U B  60      11.856 -25.808  -0.905  1.00  0.00           C  
ATOM   1934  H2'   U B  60      10.976 -26.227  -1.438  1.00  0.00           H  
ATOM   1935  O2'   U B  60      12.925 -25.625  -1.820  1.00  0.00           O  
ATOM   1936 'HO2   U B  60      12.628 -24.939  -2.460  1.00  0.00           H  
ATOM   1937  C3'   U B  60      11.473 -24.505  -0.185  1.00  0.00           C  
ATOM   1938  H3'   U B  60      10.507 -24.618   0.353  1.00  0.00           H  
ATOM   1939  O3'   U B  60      11.478 -23.288  -0.964  1.00  0.00           O  
ATOM   1940  P     U B  61      10.792 -23.182  -2.375  1.00  0.00           P  
ATOM   1941  OP1   U B  61      11.736 -23.773  -3.351  1.00  0.00           O  
ATOM   1942  OP2   U B  61      10.341 -21.791  -2.587  1.00  0.00           O1-
ATOM   1943  O5'   U B  61       9.533 -24.115  -2.232  1.00  0.00           O  
ATOM   1944  C5'   U B  61       8.971 -24.872  -3.332  1.00  0.00           C  
ATOM   1945 1H5'   U B  61       9.507 -25.844  -3.403  1.00  0.00           H  
ATOM   1946 2H5'   U B  61       9.108 -24.350  -4.309  1.00  0.00           H  
ATOM   1947  C4'   U B  61       7.454 -25.184  -3.183  1.00  0.00           C  
ATOM   1948  H4'   U B  61       7.222 -26.192  -3.586  1.00  0.00           H  
ATOM   1949  O4'   U B  61       7.019 -25.155  -1.780  1.00  0.00           O  
ATOM   1950  C1'   U B  61       5.760 -24.510  -1.685  1.00  0.00           C  
ATOM   1951  H1'   U B  61       5.100 -25.217  -1.130  1.00  0.00           H  
ATOM   1952  N1    U B  61       5.868 -23.196  -0.979  1.00  0.00           N  
ATOM   1953  C6    U B  61       6.985 -22.398  -1.142  1.00  0.00           C  
ATOM   1954  H6    U B  61       7.766 -22.799  -1.786  1.00  0.00           H  
ATOM   1955  C2    U B  61       4.816 -22.777  -0.205  1.00  0.00           C  
ATOM   1956  O2    U B  61       3.793 -23.431  -0.037  1.00  0.00           O  
ATOM   1957  N3    U B  61       4.976 -21.549   0.377  1.00  0.00           N  
ATOM   1958  H3    U B  61       4.204 -21.235   0.921  1.00  0.00           H  
ATOM   1959  C4    U B  61       6.037 -20.685   0.234  1.00  0.00           C  
ATOM   1960  O4    U B  61       5.985 -19.578   0.768  1.00  0.00           O  
ATOM   1961  C5    U B  61       7.107 -21.190  -0.571  1.00  0.00           C  
ATOM   1962  H5    U B  61       7.990 -20.576  -0.736  1.00  0.00           H  
ATOM   1963  C2'   U B  61       5.227 -24.349  -3.100  1.00  0.00           C  
ATOM   1964  H2'   U B  61       4.589 -23.444  -3.208  1.00  0.00           H  
ATOM   1965  O2'   U B  61       4.496 -25.496  -3.498  1.00  0.00           O  
ATOM   1966 'HO2   U B  61       4.354 -25.413  -4.459  1.00  0.00           H  
ATOM   1967  C3'   U B  61       6.521 -24.192  -3.901  1.00  0.00           C  
ATOM   1968  H3'   U B  61       6.956 -23.180  -3.748  1.00  0.00           H  
ATOM   1969  O3'   U B  61       6.437 -24.505  -5.311  1.00  0.00           O  
ATOM   1970  P     C B  62       5.469 -23.636  -6.216  1.00  0.00           P  
ATOM   1971  OP1   C B  62       6.045 -23.520  -7.570  1.00  0.00           O  
ATOM   1972  OP2   C B  62       5.160 -22.376  -5.500  1.00  0.00           O1-
ATOM   1973  O5'   C B  62       4.171 -24.555  -6.230  1.00  0.00           O  
ATOM   1974  C5'   C B  62       3.944 -25.506  -7.306  1.00  0.00           C  
ATOM   1975 1H5'   C B  62       4.600 -26.396  -7.168  1.00  0.00           H  
ATOM   1976 2H5'   C B  62       4.175 -25.063  -8.305  1.00  0.00           H  
ATOM   1977  C4'   C B  62       2.478 -25.993  -7.344  1.00  0.00           C  
ATOM   1978  H4'   C B  62       2.154 -26.286  -6.321  1.00  0.00           H  
ATOM   1979  O4'   C B  62       1.588 -24.930  -7.805  1.00  0.00           O  
ATOM   1980  C1'   C B  62       0.394 -25.518  -8.287  1.00  0.00           C  
ATOM   1981  H1'   C B  62      -0.326 -25.295  -7.466  1.00  0.00           H  
ATOM   1982  N1    C B  62      -0.099 -24.921  -9.562  1.00  0.00           N  
ATOM   1983  C6    C B  62      -1.447 -24.645  -9.574  1.00  0.00           C  
ATOM   1984  H6    C B  62      -1.999 -24.880  -8.659  1.00  0.00           H  
ATOM   1985  C5    C B  62      -2.037 -24.097 -10.646  1.00  0.00           C  
ATOM   1986  H5    C B  62      -3.096 -23.844 -10.665  1.00  0.00           H  
ATOM   1987  C2    C B  62       0.655 -24.739 -10.735  1.00  0.00           C  
ATOM   1988  O2    C B  62       1.836 -25.108 -10.781  1.00  0.00           O  
ATOM   1989  N3    C B  62       0.070 -24.159 -11.814  1.00  0.00           N  
ATOM   1990  C4    C B  62      -1.226 -23.830 -11.786  1.00  0.00           C  
ATOM   1991  N4    C B  62      -1.743 -23.232 -12.854  1.00  0.00           N  
ATOM   1992  H41   C B  62      -2.716 -22.968 -12.886  1.00  0.00           H  
ATOM   1993  H42   C B  62      -1.162 -23.072 -13.642  1.00  0.00           H  
ATOM   1994  C2'   C B  62       0.593 -27.027  -8.355  1.00  0.00           C  
ATOM   1995  H2'   C B  62       0.221 -27.462  -9.308  1.00  0.00           H  
ATOM   1996  O2'   C B  62      -0.075 -27.625  -7.252  1.00  0.00           O  
ATOM   1997 'HO2   C B  62       0.236 -28.557  -7.188  1.00  0.00           H  
ATOM   1998  C3'   C B  62       2.130 -27.168  -8.282  1.00  0.00           C  
ATOM   1999  H3'   C B  62       2.578 -26.923  -9.270  1.00  0.00           H  
ATOM   2000  O3'   C B  62       2.666 -28.424  -7.790  1.00  0.00           O  
ATOM   2001  P     C B  63       2.045 -29.793  -8.277  1.00  0.00           P  
ATOM   2002  OP1   C B  63       1.700 -29.697  -9.712  1.00  0.00           O  
ATOM   2003  OP2   C B  63       0.920 -30.092  -7.364  1.00  0.00           O1-
ATOM   2004  O5'   C B  63       3.210 -30.840  -8.068  1.00  0.00           O  
ATOM   2005  C5'   C B  63       3.913 -31.450  -9.179  1.00  0.00           C  
ATOM   2006 1H5'   C B  63       4.989 -31.175  -9.108  1.00  0.00           H  
ATOM   2007 2H5'   C B  63       3.569 -31.072 -10.170  1.00  0.00           H  
ATOM   2008  C4'   C B  63       3.821 -32.995  -9.190  1.00  0.00           C  
ATOM   2009  H4'   C B  63       4.483 -33.415  -8.403  1.00  0.00           H  
ATOM   2010  O4'   C B  63       2.461 -33.487  -8.950  1.00  0.00           O  
ATOM   2011  C1'   C B  63       1.974 -34.132 -10.122  1.00  0.00           C  
ATOM   2012  H1'   C B  63       2.183 -35.218  -9.976  1.00  0.00           H  
ATOM   2013  N1    C B  63       0.526 -33.880 -10.338  1.00  0.00           N  
ATOM   2014  C6    C B  63       0.073 -32.586 -10.232  1.00  0.00           C  
ATOM   2015  H6    C B  63       0.823 -31.841  -9.951  1.00  0.00           H  
ATOM   2016  C5    C B  63      -1.222 -32.287 -10.419  1.00  0.00           C  
ATOM   2017  H5    C B  63      -1.607 -31.274 -10.318  1.00  0.00           H  
ATOM   2018  C2    C B  63      -0.360 -34.910 -10.668  1.00  0.00           C  
ATOM   2019  O2    C B  63       0.061 -36.074 -10.766  1.00  0.00           O  
ATOM   2020  N3    C B  63      -1.671 -34.621 -10.862  1.00  0.00           N  
ATOM   2021  C4    C B  63      -2.107 -33.358 -10.741  1.00  0.00           C  
ATOM   2022  N4    C B  63      -3.403 -33.135 -10.925  1.00  0.00           N  
ATOM   2023  H41   C B  63      -3.831 -32.219 -10.797  1.00  0.00           H  
ATOM   2024  H42   C B  63      -4.000 -33.916 -11.039  1.00  0.00           H  
ATOM   2025  C2'   C B  63       2.837 -33.634 -11.262  1.00  0.00           C  
ATOM   2026  H2'   C B  63       2.528 -32.602 -11.547  1.00  0.00           H  
ATOM   2027  O2'   C B  63       2.824 -34.474 -12.402  1.00  0.00           O  
ATOM   2028 'HO2   C B  63       3.748 -34.766 -12.575  1.00  0.00           H  
ATOM   2029  C3'   C B  63       4.200 -33.577 -10.570  1.00  0.00           C  
ATOM   2030  H3'   C B  63       4.835 -32.817 -11.084  1.00  0.00           H  
ATOM   2031  O3'   C B  63       4.887 -34.848 -10.433  1.00  0.00           O  
ATOM   2032  P     C B  64       5.980 -35.277 -11.481  1.00  0.00           P  
ATOM   2033  OP1   C B  64       5.361 -35.189 -12.820  1.00  0.00           O  
ATOM   2034  OP2   C B  64       6.564 -36.584 -11.110  1.00  0.00           O1-
ATOM   2035  O5'   C B  64       7.111 -34.181 -11.363  1.00  0.00           O  
ATOM   2036  C5'   C B  64       7.474 -33.486 -10.148  1.00  0.00           C  
ATOM   2037 1H5'   C B  64       7.087 -33.997  -9.234  1.00  0.00           H  
ATOM   2038 2H5'   C B  64       7.023 -32.468 -10.181  1.00  0.00           H  
ATOM   2039  C4'   C B  64       8.998 -33.297  -9.990  1.00  0.00           C  
ATOM   2040  H4'   C B  64       9.220 -32.537  -9.211  1.00  0.00           H  
ATOM   2041  O4'   C B  64       9.598 -34.552  -9.539  1.00  0.00           O  
ATOM   2042  C1'   C B  64      10.839 -34.754 -10.212  1.00  0.00           C  
ATOM   2043  H1'   C B  64      11.588 -34.918  -9.404  1.00  0.00           H  
ATOM   2044  N1    C B  64      10.825 -35.936 -11.115  1.00  0.00           N  
ATOM   2045  C6    C B  64       9.626 -36.387 -11.611  1.00  0.00           C  
ATOM   2046  H6    C B  64       8.737 -35.864 -11.256  1.00  0.00           H  
ATOM   2047  C5    C B  64       9.559 -37.437 -12.435  1.00  0.00           C  
ATOM   2048  H5    C B  64       8.607 -37.810 -12.807  1.00  0.00           H  
ATOM   2049  C2    C B  64      12.013 -36.545 -11.516  1.00  0.00           C  
ATOM   2050  O2    C B  64      13.092 -36.096 -11.095  1.00  0.00           O  
ATOM   2051  N3    C B  64      11.965 -37.624 -12.338  1.00  0.00           N  
ATOM   2052  C4    C B  64      10.783 -38.065 -12.791  1.00  0.00           C  
ATOM   2053  N4    C B  64      10.772 -39.132 -13.588  1.00  0.00           N  
ATOM   2054  H41   C B  64       9.920 -39.518 -13.919  1.00  0.00           H  
ATOM   2055  H42   C B  64      11.651 -39.553 -13.787  1.00  0.00           H  
ATOM   2056  C2'   C B  64      11.179 -33.474 -10.950  1.00  0.00           C  
ATOM   2057  H2'   C B  64      11.743 -33.650 -11.894  1.00  0.00           H  
ATOM   2058  O2'   C B  64      11.921 -32.624 -10.093  1.00  0.00           O  
ATOM   2059 'HO2   C B  64      11.903 -31.722 -10.466  1.00  0.00           H  
ATOM   2060  C3'   C B  64       9.788 -32.929 -11.257  1.00  0.00           C  
ATOM   2061  H3'   C B  64       9.331 -33.516 -12.088  1.00  0.00           H  
ATOM   2062  O3'   C B  64       9.732 -31.503 -11.492  1.00  0.00           O  
ATOM   2063  P     A B  65      10.016 -31.000 -12.969  1.00  0.00           P  
ATOM   2064  OP1   A B  65       8.889 -30.166 -13.433  1.00  0.00           O  
ATOM   2065  OP2   A B  65      10.422 -32.150 -13.805  1.00  0.00           O1-
ATOM   2066  O5'   A B  65      11.282 -30.085 -12.749  1.00  0.00           O  
ATOM   2067  C5'   A B  65      11.276 -28.964 -11.835  1.00  0.00           C  
ATOM   2068 1H5'   A B  65      10.493 -29.066 -11.046  1.00  0.00           H  
ATOM   2069 2H5'   A B  65      11.059 -28.031 -12.402  1.00  0.00           H  
ATOM   2070  C4'   A B  65      12.631 -28.794 -11.125  1.00  0.00           C  
ATOM   2071  H4'   A B  65      12.535 -28.097 -10.264  1.00  0.00           H  
ATOM   2072  O4'   A B  65      13.096 -30.075 -10.600  1.00  0.00           O  
ATOM   2073  C1'   A B  65      14.498 -30.175 -10.778  1.00  0.00           C  
ATOM   2074  H1'   A B  65      14.926 -30.362  -9.766  1.00  0.00           H  
ATOM   2075  N9    A B  65      14.850 -31.297 -11.662  1.00  0.00           N  
ATOM   2076  C5    A B  65      15.901 -32.995 -12.578  1.00  0.00           C  
ATOM   2077  N7    A B  65      14.668 -32.931 -13.204  1.00  0.00           N  
ATOM   2078  C8    A B  65      14.085 -31.895 -12.645  1.00  0.00           C  
ATOM   2079  H8    A B  65      13.086 -31.532 -12.898  1.00  0.00           H  
ATOM   2080  N1    A B  65      18.056 -33.723 -11.899  1.00  0.00           N  
ATOM   2081  C2    A B  65      18.045 -32.690 -11.048  1.00  0.00           C  
ATOM   2082  H2    A B  65      18.940 -32.587 -10.424  1.00  0.00           H  
ATOM   2083  N3    A B  65      17.075 -31.804 -10.807  1.00  0.00           N  
ATOM   2084  C4    A B  65      16.029 -31.999 -11.629  1.00  0.00           C  
ATOM   2085  C6    A B  65      16.971 -33.906 -12.691  1.00  0.00           C  
ATOM   2086  N6    A B  65      16.942 -34.962 -13.518  1.00  0.00           N  
ATOM   2087  H61   A B  65      16.297 -34.967 -14.277  1.00  0.00           H  
ATOM   2088  H62   A B  65      17.666 -35.661 -13.468  1.00  0.00           H  
ATOM   2089  C2'   A B  65      15.003 -28.840 -11.282  1.00  0.00           C  
ATOM   2090  H2'   A B  65      15.862 -28.946 -11.976  1.00  0.00           H  
ATOM   2091  O2'   A B  65      15.376 -28.012 -10.197  1.00  0.00           O  
ATOM   2092 'HO2   A B  65      15.505 -27.144 -10.599  1.00  0.00           H  
ATOM   2093  C3'   A B  65      13.782 -28.276 -12.006  1.00  0.00           C  
ATOM   2094  H3'   A B  65      13.655 -28.751 -13.007  1.00  0.00           H  
ATOM   2095  O3'   A B  65      13.730 -26.834 -12.071  1.00  0.00           O  
ATOM   2096  P     G B  66      14.405 -26.017 -13.239  1.00  0.00           P  
ATOM   2097  OP1   G B  66      14.388 -24.589 -12.844  1.00  0.00           O  
ATOM   2098  OP2   G B  66      13.767 -26.368 -14.522  1.00  0.00           O1-
ATOM   2099  O5'   G B  66      15.904 -26.546 -13.223  1.00  0.00           O  
ATOM   2100  C5'   G B  66      16.933 -25.699 -12.645  1.00  0.00           C  
ATOM   2101 1H5'   G B  66      16.633 -25.364 -11.625  1.00  0.00           H  
ATOM   2102 2H5'   G B  66      17.078 -24.788 -13.272  1.00  0.00           H  
ATOM   2103  C4'   G B  66      18.309 -26.388 -12.502  1.00  0.00           C  
ATOM   2104  H4'   G B  66      18.930 -25.816 -11.779  1.00  0.00           H  
ATOM   2105  O4'   G B  66      18.187 -27.742 -11.975  1.00  0.00           O  
ATOM   2106  C1'   G B  66      19.214 -28.545 -12.544  1.00  0.00           C  
ATOM   2107  H1'   G B  66      19.761 -29.022 -11.699  1.00  0.00           H  
ATOM   2108  N9    G B  66      18.660 -29.591 -13.417  1.00  0.00           N  
ATOM   2109  C4    G B  66      19.289 -30.749 -13.794  1.00  0.00           C  
ATOM   2110  N2    G B  66      22.119 -32.726 -13.901  1.00  0.00           N  
ATOM   2111  H21   G B  66      22.651 -32.353 -13.151  1.00  0.00           H  
ATOM   2112  H22   G B  66      22.395 -33.579 -14.352  1.00  0.00           H  
ATOM   2113  N3    G B  66      20.532 -31.133 -13.438  1.00  0.00           N  
ATOM   2114  C2    G B  66      20.911 -32.232 -14.074  1.00  0.00           C  
ATOM   2115  N1    G B  66      20.092 -32.949 -14.900  1.00  0.00           N  
ATOM   2116  H1    G B  66      20.438 -33.803 -15.305  1.00  0.00           H  
ATOM   2117  C6    G B  66      18.783 -32.628 -15.219  1.00  0.00           C  
ATOM   2118  O6    G B  66      18.117 -33.368 -15.956  1.00  0.00           O  
ATOM   2119  C5    G B  66      18.387 -31.410 -14.608  1.00  0.00           C  
ATOM   2120  N7    G B  66      17.212 -30.686 -14.734  1.00  0.00           N  
ATOM   2121  C8    G B  66      17.425 -29.600 -14.031  1.00  0.00           C  
ATOM   2122  H8    G B  66      16.722 -28.769 -13.916  1.00  0.00           H  
ATOM   2123  C2'   G B  66      20.149 -27.617 -13.294  1.00  0.00           C  
ATOM   2124  H2'   G B  66      20.645 -28.115 -14.156  1.00  0.00           H  
ATOM   2125  O2'   G B  66      21.124 -27.101 -12.398  1.00  0.00           O  
ATOM   2126 'HO2   G B  66      21.581 -26.373 -12.878  1.00  0.00           H  
ATOM   2127  C3'   G B  66      19.165 -26.537 -13.772  1.00  0.00           C  
ATOM   2128  H3'   G B  66      18.502 -26.935 -14.572  1.00  0.00           H  
ATOM   2129  O3'   G B  66      19.700 -25.255 -14.155  1.00  0.00           O  
ATOM   2130  P     G B  67      21.063 -25.009 -14.897  1.00  0.00           P  
ATOM   2131  OP1   G B  67      22.133 -25.175 -13.880  1.00  0.00           O  
ATOM   2132  OP2   G B  67      21.009 -23.702 -15.583  1.00  0.00           O1-
ATOM   2133  O5'   G B  67      21.169 -26.197 -15.957  1.00  0.00           O  
ATOM   2134  C5'   G B  67      22.513 -26.631 -16.315  1.00  0.00           C  
ATOM   2135 1H5'   G B  67      23.080 -26.921 -15.398  1.00  0.00           H  
ATOM   2136 2H5'   G B  67      23.065 -25.799 -16.812  1.00  0.00           H  
ATOM   2137  C4'   G B  67      22.587 -27.855 -17.261  1.00  0.00           C  
ATOM   2138  H4'   G B  67      23.627 -28.249 -17.242  1.00  0.00           H  
ATOM   2139  O4'   G B  67      21.727 -28.957 -16.852  1.00  0.00           O  
ATOM   2140  C1'   G B  67      21.545 -29.814 -17.972  1.00  0.00           C  
ATOM   2141  H1'   G B  67      22.166 -30.716 -17.771  1.00  0.00           H  
ATOM   2142  N9    G B  67      20.146 -30.217 -18.147  1.00  0.00           N  
ATOM   2143  C4    G B  67      19.665 -31.475 -18.442  1.00  0.00           C  
ATOM   2144  N2    G B  67      20.201 -34.823 -19.160  1.00  0.00           N  
ATOM   2145  H21   G B  67      21.186 -34.892 -19.054  1.00  0.00           H  
ATOM   2146  H22   G B  67      19.648 -35.641 -19.326  1.00  0.00           H  
ATOM   2147  N3    G B  67      20.399 -32.599 -18.610  1.00  0.00           N  
ATOM   2148  C2    G B  67      19.648 -33.649 -18.915  1.00  0.00           C  
ATOM   2149  N1    G B  67      18.289 -33.597 -19.050  1.00  0.00           N  
ATOM   2150  H1    G B  67      17.794 -34.448 -19.233  1.00  0.00           H  
ATOM   2151  C6    G B  67      17.505 -32.463 -18.860  1.00  0.00           C  
ATOM   2152  O6    G B  67      16.281 -32.531 -19.012  1.00  0.00           O  
ATOM   2153  C5    G B  67      18.297 -31.322 -18.557  1.00  0.00           C  
ATOM   2154  N7    G B  67      17.926 -30.000 -18.344  1.00  0.00           N  
ATOM   2155  C8    G B  67      19.055 -29.381 -18.094  1.00  0.00           C  
ATOM   2156  H8    G B  67      19.161 -28.321 -17.845  1.00  0.00           H  
ATOM   2157  C2'   G B  67      22.080 -29.102 -19.212  1.00  0.00           C  
ATOM   2158  H2'   G B  67      21.360 -29.126 -20.060  1.00  0.00           H  
ATOM   2159  O2'   G B  67      23.305 -29.671 -19.633  1.00  0.00           O  
ATOM   2160 'HO2   G B  67      23.561 -29.134 -20.402  1.00  0.00           H  
ATOM   2161  C3'   G B  67      22.261 -27.648 -18.740  1.00  0.00           C  
ATOM   2162  H3'   G B  67      21.294 -27.094 -18.764  1.00  0.00           H  
ATOM   2163  O3'   G B  67      23.325 -26.907 -19.385  1.00  0.00           O  
ATOM   2164  P     A B  68      23.127 -26.306 -20.831  1.00  0.00           P  
ATOM   2165  OP1   A B  68      24.350 -25.563 -21.209  1.00  0.00           O  
ATOM   2166  OP2   A B  68      21.838 -25.589 -20.901  1.00  0.00           O1-
ATOM   2167  O5'   A B  68      23.047 -27.615 -21.735  1.00  0.00           O  
ATOM   2168  C5'   A B  68      22.049 -27.641 -22.791  1.00  0.00           C  
ATOM   2169 1H5'   A B  68      22.258 -26.843 -23.543  1.00  0.00           H  
ATOM   2170 2H5'   A B  68      21.027 -27.461 -22.379  1.00  0.00           H  
ATOM   2171  C4'   A B  68      22.025 -28.985 -23.532  1.00  0.00           C  
ATOM   2172  H4'   A B  68      23.036 -29.232 -23.922  1.00  0.00           H  
ATOM   2173  O4'   A B  68      21.599 -30.068 -22.648  1.00  0.00           O  
ATOM   2174  C1'   A B  68      20.992 -31.085 -23.433  1.00  0.00           C  
ATOM   2175  H1'   A B  68      21.651 -31.981 -23.353  1.00  0.00           H  
ATOM   2176  N9    A B  68      19.651 -31.405 -22.950  1.00  0.00           N  
ATOM   2177  C5    A B  68      17.804 -32.434 -22.362  1.00  0.00           C  
ATOM   2178  N7    A B  68      17.557 -31.079 -22.207  1.00  0.00           N  
ATOM   2179  C8    A B  68      18.683 -30.510 -22.563  1.00  0.00           C  
ATOM   2180  H8    A B  68      18.877 -29.434 -22.553  1.00  0.00           H  
ATOM   2181  N1    A B  68      17.553 -34.795 -22.365  1.00  0.00           N  
ATOM   2182  C2    A B  68      18.810 -34.845 -22.824  1.00  0.00           C  
ATOM   2183  H2    A B  68      19.206 -35.850 -23.014  1.00  0.00           H  
ATOM   2184  N3    A B  68      19.660 -33.845 -23.067  1.00  0.00           N  
ATOM   2185  C4    A B  68      19.089 -32.652 -22.822  1.00  0.00           C  
ATOM   2186  C6    A B  68      17.009 -33.576 -22.125  1.00  0.00           C  
ATOM   2187  N6    A B  68      15.766 -33.518 -21.617  1.00  0.00           N  
ATOM   2188  H61   A B  68      15.604 -32.792 -20.940  1.00  0.00           H  
ATOM   2189  H62   A B  68      15.286 -34.376 -21.420  1.00  0.00           H  
ATOM   2190  C2'   A B  68      20.961 -30.600 -24.873  1.00  0.00           C  
ATOM   2191  H2'   A B  68      20.029 -30.887 -25.407  1.00  0.00           H  
ATOM   2192  O2'   A B  68      22.091 -31.095 -25.564  1.00  0.00           O  
ATOM   2193 'HO2   A B  68      22.143 -30.655 -26.433  1.00  0.00           H  
ATOM   2194  C3'   A B  68      21.022 -29.087 -24.687  1.00  0.00           C  
ATOM   2195  H3'   A B  68      20.063 -28.700 -24.272  1.00  0.00           H  
ATOM   2196  O3'   A B  68      21.454 -28.338 -25.848  1.00  0.00           O  
ATOM   2197  P     A B  69      20.356 -28.080 -26.967  1.00  0.00           P  
ATOM   2198  OP1   A B  69      20.570 -26.743 -27.561  1.00  0.00           O  
ATOM   2199  OP2   A B  69      19.016 -28.382 -26.417  1.00  0.00           O1-
ATOM   2200  O5'   A B  69      20.720 -29.192 -28.031  1.00  0.00           O  
ATOM   2201  C5'   A B  69      21.865 -29.004 -28.901  1.00  0.00           C  
ATOM   2202 1H5'   A B  69      22.713 -28.518 -28.360  1.00  0.00           H  
ATOM   2203 2H5'   A B  69      21.583 -28.348 -29.756  1.00  0.00           H  
ATOM   2204  C4'   A B  69      22.390 -30.336 -29.464  1.00  0.00           C  
ATOM   2205  H4'   A B  69      23.375 -30.198 -29.959  1.00  0.00           H  
ATOM   2206  O4'   A B  69      22.579 -31.283 -28.374  1.00  0.00           O  
ATOM   2207  C1'   A B  69      22.168 -32.570 -28.785  1.00  0.00           C  
ATOM   2208  H1'   A B  69      23.042 -33.240 -28.618  1.00  0.00           H  
ATOM   2209  N9    A B  69      21.022 -33.042 -28.004  1.00  0.00           N  
ATOM   2210  C5    A B  69      19.631 -34.308 -26.871  1.00  0.00           C  
ATOM   2211  N7    A B  69      19.013 -33.070 -26.988  1.00  0.00           N  
ATOM   2212  C8    A B  69      19.876 -32.353 -27.671  1.00  0.00           C  
ATOM   2213  H8    A B  69      19.734 -31.307 -27.955  1.00  0.00           H  
ATOM   2214  N1    A B  69      20.024 -36.610 -26.453  1.00  0.00           N  
ATOM   2215  C2    A B  69      21.210 -36.432 -27.030  1.00  0.00           C  
ATOM   2216  H2    A B  69      21.838 -37.326 -27.088  1.00  0.00           H  
ATOM   2217  N3    A B  69      21.719 -35.340 -27.600  1.00  0.00           N  
ATOM   2218  C4    A B  69      20.870 -34.301 -27.486  1.00  0.00           C  
ATOM   2219  C6    A B  69      19.197 -35.544 -26.342  1.00  0.00           C  
ATOM   2220  N6    A B  69      17.989 -35.734 -25.789  1.00  0.00           N  
ATOM   2221  H61   A B  69      17.248 -35.118 -26.038  1.00  0.00           H  
ATOM   2222  H62   A B  69      17.777 -36.643 -25.417  1.00  0.00           H  
ATOM   2223  C2'   A B  69      21.852 -32.517 -30.263  1.00  0.00           C  
ATOM   2224  H2'   A B  69      21.001 -33.172 -30.537  1.00  0.00           H  
ATOM   2225  O2'   A B  69      22.984 -32.892 -31.022  1.00  0.00           O  
ATOM   2226 'HO2   A B  69      22.670 -32.967 -31.941  1.00  0.00           H  
ATOM   2227  C3'   A B  69      21.466 -31.047 -30.467  1.00  0.00           C  
ATOM   2228  H3'   A B  69      20.426 -30.861 -30.115  1.00  0.00           H  
ATOM   2229  O3'   A B  69      21.675 -30.513 -31.795  1.00  0.00           O  
ATOM   2230  P     U B  70      20.719 -30.899 -32.988  1.00  0.00           P  
ATOM   2231  OP1   U B  70      21.089 -30.109 -34.180  1.00  0.00           O  
ATOM   2232  OP2   U B  70      19.310 -30.876 -32.545  1.00  0.00           O1-
ATOM   2233  O5'   U B  70      21.078 -32.408 -33.230  1.00  0.00           O  
ATOM   2234  C5'   U B  70      21.970 -32.873 -34.258  1.00  0.00           C  
ATOM   2235 1H5'   U B  70      23.008 -32.532 -34.044  1.00  0.00           H  
ATOM   2236 2H5'   U B  70      21.668 -32.469 -35.254  1.00  0.00           H  
ATOM   2237  C4'   U B  70      21.958 -34.412 -34.342  1.00  0.00           C  
ATOM   2238  H4'   U B  70      22.807 -34.793 -34.947  1.00  0.00           H  
ATOM   2239  O4'   U B  70      22.059 -35.000 -33.007  1.00  0.00           O  
ATOM   2240  C1'   U B  70      21.177 -36.101 -32.893  1.00  0.00           C  
ATOM   2241  H1'   U B  70      21.837 -36.967 -32.654  1.00  0.00           H  
ATOM   2242  N1    U B  70      20.166 -35.868 -31.816  1.00  0.00           N  
ATOM   2243  C6    U B  70      19.378 -34.735 -31.830  1.00  0.00           C  
ATOM   2244  H6    U B  70      19.548 -34.033 -32.647  1.00  0.00           H  
ATOM   2245  C2    U B  70      20.086 -36.762 -30.770  1.00  0.00           C  
ATOM   2246  O2    U B  70      20.796 -37.758 -30.681  1.00  0.00           O  
ATOM   2247  N3    U B  70      19.137 -36.469 -29.826  1.00  0.00           N  
ATOM   2248  H3    U B  70      19.074 -37.104 -29.055  1.00  0.00           H  
ATOM   2249  C4    U B  70      18.285 -35.391 -29.804  1.00  0.00           C  
ATOM   2250  O4    U B  70      17.443 -35.303 -28.916  1.00  0.00           O  
ATOM   2251  C5    U B  70      18.476 -34.466 -30.874  1.00  0.00           C  
ATOM   2252  H5    U B  70      17.850 -33.575 -30.912  1.00  0.00           H  
ATOM   2253  C2'   U B  70      20.551 -36.347 -34.262  1.00  0.00           C  
ATOM   2254  H2'   U B  70      19.489 -36.654 -34.186  1.00  0.00           H  
ATOM   2255  O2'   U B  70      21.269 -37.325 -34.989  1.00  0.00           O  
ATOM   2256 'HO2   U B  70      20.984 -37.200 -35.905  1.00  0.00           H  
ATOM   2257  C3'   U B  70      20.661 -34.980 -34.930  1.00  0.00           C  
ATOM   2258  H3'   U B  70      19.854 -34.309 -34.559  1.00  0.00           H  
ATOM   2259  O3'   U B  70      20.742 -35.015 -36.374  1.00  0.00           O  
ATOM   2260  P     C B  71      19.458 -34.680 -37.225  1.00  0.00           P  
ATOM   2261  OP1   C B  71      19.840 -34.680 -38.653  1.00  0.00           O  
ATOM   2262  OP2   C B  71      18.828 -33.460 -36.679  1.00  0.00           O1-
ATOM   2263  O5'   C B  71      18.526 -35.930 -36.906  1.00  0.00           O  
ATOM   2264  C5'   C B  71      18.312 -36.880 -37.987  1.00  0.00           C  
ATOM   2265 1H5'   C B  71      19.288 -37.275 -38.358  1.00  0.00           H  
ATOM   2266 2H5'   C B  71      17.797 -36.383 -38.844  1.00  0.00           H  
ATOM   2267  C4'   C B  71      17.453 -38.098 -37.593  1.00  0.00           C  
ATOM   2268  H4'   C B  71      17.461 -38.839 -38.422  1.00  0.00           H  
ATOM   2269  O4'   C B  71      17.983 -38.775 -36.415  1.00  0.00           O  
ATOM   2270  C1'   C B  71      16.897 -39.391 -35.724  1.00  0.00           C  
ATOM   2271  H1'   C B  71      17.116 -40.484 -35.723  1.00  0.00           H  
ATOM   2272  N1    C B  71      16.744 -38.896 -34.334  1.00  0.00           N  
ATOM   2273  C6    C B  71      17.031 -37.580 -34.072  1.00  0.00           C  
ATOM   2274  H6    C B  71      17.436 -37.005 -34.912  1.00  0.00           H  
ATOM   2275  C5    C B  71      16.858 -37.066 -32.851  1.00  0.00           C  
ATOM   2276  H5    C B  71      17.084 -36.028 -32.624  1.00  0.00           H  
ATOM   2277  C2    C B  71      16.236 -39.716 -33.323  1.00  0.00           C  
ATOM   2278  O2    C B  71      15.974 -40.903 -33.581  1.00  0.00           O  
ATOM   2279  N3    C B  71      16.042 -39.201 -32.082  1.00  0.00           N  
ATOM   2280  C4    C B  71      16.278 -37.902 -31.856  1.00  0.00           C  
ATOM   2281  N4    C B  71      15.916 -37.383 -30.687  1.00  0.00           N  
ATOM   2282  H41   C B  71      15.755 -36.395 -30.618  1.00  0.00           H  
ATOM   2283  H42   C B  71      15.439 -37.990 -30.062  1.00  0.00           H  
ATOM   2284  C2'   C B  71      15.631 -39.142 -36.534  1.00  0.00           C  
ATOM   2285  H2'   C B  71      14.739 -38.996 -35.885  1.00  0.00           H  
ATOM   2286  O2'   C B  71      15.390 -40.206 -37.441  1.00  0.00           O  
ATOM   2287 'HO2   C B  71      14.623 -39.911 -37.981  1.00  0.00           H  
ATOM   2288  C3'   C B  71      15.979 -37.834 -37.263  1.00  0.00           C  
ATOM   2289  H3'   C B  71      15.949 -36.972 -36.563  1.00  0.00           H  
ATOM   2290  O3'   C B  71      15.248 -37.534 -38.472  1.00  0.00           O  
ATOM   2291  P     C B  72      13.674 -37.576 -38.532  1.00  0.00           P  
ATOM   2292  OP1   C B  72      13.289 -39.009 -38.571  1.00  0.00           O  
ATOM   2293  OP2   C B  72      13.212 -36.726 -39.648  1.00  0.00           O1-
ATOM   2294  O5'   C B  72      13.238 -36.935 -37.145  1.00  0.00           O  
ATOM   2295  C5'   C B  72      12.195 -37.570 -36.358  1.00  0.00           C  
ATOM   2296 1H5'   C B  72      12.367 -38.671 -36.282  1.00  0.00           H  
ATOM   2297 2H5'   C B  72      11.203 -37.411 -36.839  1.00  0.00           H  
ATOM   2298  C4'   C B  72      12.112 -37.039 -34.910  1.00  0.00           C  
ATOM   2299  H4'   C B  72      11.509 -37.728 -34.280  1.00  0.00           H  
ATOM   2300  O4'   C B  72      13.438 -36.963 -34.310  1.00  0.00           O  
ATOM   2301  C1'   C B  72      13.484 -35.872 -33.410  1.00  0.00           C  
ATOM   2302  H1'   C B  72      13.622 -36.348 -32.411  1.00  0.00           H  
ATOM   2303  N1    C B  72      14.605 -34.946 -33.691  1.00  0.00           N  
ATOM   2304  C6    C B  72      14.994 -34.729 -34.992  1.00  0.00           C  
ATOM   2305  H6    C B  72      14.442 -35.284 -35.760  1.00  0.00           H  
ATOM   2306  C5    C B  72      16.020 -33.914 -35.275  1.00  0.00           C  
ATOM   2307  H5    C B  72      16.371 -33.749 -36.293  1.00  0.00           H  
ATOM   2308  C2    C B  72      15.276 -34.318 -32.643  1.00  0.00           C  
ATOM   2309  O2    C B  72      14.967 -34.598 -31.472  1.00  0.00           O  
ATOM   2310  N3    C B  72      16.284 -33.465 -32.919  1.00  0.00           N  
ATOM   2311  C4    C B  72      16.674 -33.259 -34.188  1.00  0.00           C  
ATOM   2312  N4    C B  72      17.696 -32.450 -34.427  1.00  0.00           N  
ATOM   2313  H41   C B  72      18.208 -32.582 -35.292  1.00  0.00           H  
ATOM   2314  H42   C B  72      18.138 -31.938 -33.680  1.00  0.00           H  
ATOM   2315  C2'   C B  72      12.141 -35.159 -33.424  1.00  0.00           C  
ATOM   2316  H2'   C B  72      12.251 -34.052 -33.444  1.00  0.00           H  
ATOM   2317  O2'   C B  72      11.373 -35.525 -32.295  1.00  0.00           O  
ATOM   2318 'HO2   C B  72      10.500 -35.133 -32.438  1.00  0.00           H  
ATOM   2319  C3'   C B  72      11.512 -35.637 -34.741  1.00  0.00           C  
ATOM   2320  H3'   C B  72      11.904 -35.040 -35.596  1.00  0.00           H  
ATOM   2321  O3'   C B  72      10.063 -35.710 -34.753  1.00  0.00           O  
ATOM   2322  P     C B  73       9.214 -34.386 -34.899  1.00  0.00           P  
ATOM   2323  OP1   C B  73       8.784 -34.205 -36.299  1.00  0.00           O  
ATOM   2324  OP2   C B  73       9.947 -33.257 -34.287  1.00  0.00           O1-
ATOM   2325  O5'   C B  73       7.930 -34.657 -34.010  1.00  0.00           O  
ATOM   2326  C5'   C B  73       7.876 -35.487 -32.826  1.00  0.00           C  
ATOM   2327 1H5'   C B  73       8.878 -35.848 -32.511  1.00  0.00           H  
ATOM   2328 2H5'   C B  73       7.273 -36.393 -33.059  1.00  0.00           H  
ATOM   2329  C4'   C B  73       7.223 -34.798 -31.601  1.00  0.00           C  
ATOM   2330  H4'   C B  73       7.345 -35.428 -30.695  1.00  0.00           H  
ATOM   2331  O4'   C B  73       7.852 -33.512 -31.311  1.00  0.00           O  
ATOM   2332  C1'   C B  73       6.846 -32.545 -30.992  1.00  0.00           C  
ATOM   2333  H1'   C B  73       7.152 -32.100 -30.018  1.00  0.00           H  
ATOM   2334  N1    C B  73       6.727 -31.451 -32.010  1.00  0.00           N  
ATOM   2335  C6    C B  73       7.413 -31.568 -33.196  1.00  0.00           C  
ATOM   2336  H6    C B  73       8.033 -32.457 -33.300  1.00  0.00           H  
ATOM   2337  C5    C B  73       7.338 -30.638 -34.151  1.00  0.00           C  
ATOM   2338  H5    C B  73       7.872 -30.742 -35.093  1.00  0.00           H  
ATOM   2339  C2    C B  73       5.968 -30.300 -31.770  1.00  0.00           C  
ATOM   2340  O2    C B  73       5.396 -30.166 -30.677  1.00  0.00           O  
ATOM   2341  N3    C B  73       5.877 -29.343 -32.734  1.00  0.00           N  
ATOM   2342  C4    C B  73       6.522 -29.506 -33.894  1.00  0.00           C  
ATOM   2343  N4    C B  73       6.374 -28.571 -34.830  1.00  0.00           N  
ATOM   2344  H41   C B  73       6.718 -28.725 -35.747  1.00  0.00           H  
ATOM   2345  H42   C B  73       5.730 -27.843 -34.620  1.00  0.00           H  
ATOM   2346  C2'   C B  73       5.542 -33.305 -30.800  1.00  0.00           C  
ATOM   2347  H2'   C B  73       4.653 -32.707 -31.095  1.00  0.00           H  
ATOM   2348  O2'   C B  73       5.423 -33.706 -29.446  1.00  0.00           O  
ATOM   2349 'HO2   C B  73       4.760 -34.416 -29.419  1.00  0.00           H  
ATOM   2350  C3'   C B  73       5.723 -34.498 -31.751  1.00  0.00           C  
ATOM   2351  H3'   C B  73       5.571 -34.170 -32.804  1.00  0.00           H  
ATOM   2352  O3'   C B  73       4.959 -35.695 -31.466  1.00  0.00           O  
ATOM   2353  P     U B  74       3.394 -35.668 -31.332  1.00  0.00           P  
ATOM   2354  OP1   U B  74       2.823 -37.000 -31.619  1.00  0.00           O  
ATOM   2355  OP2   U B  74       2.825 -34.499 -32.030  1.00  0.00           O1-
ATOM   2356  O5'   U B  74       3.238 -35.425 -29.780  1.00  0.00           O  
ATOM   2357  C5'   U B  74       3.748 -36.373 -28.817  1.00  0.00           C  
ATOM   2358 1H5'   U B  74       4.820 -36.165 -28.586  1.00  0.00           H  
ATOM   2359 2H5'   U B  74       3.688 -37.423 -29.194  1.00  0.00           H  
ATOM   2360  C4'   U B  74       2.935 -36.292 -27.523  1.00  0.00           C  
ATOM   2361  H4'   U B  74       3.225 -37.100 -26.817  1.00  0.00           H  
ATOM   2362  O4'   U B  74       3.157 -35.009 -26.851  1.00  0.00           O  
ATOM   2363  C1'   U B  74       1.912 -34.526 -26.360  1.00  0.00           C  
ATOM   2364  H1'   U B  74       2.077 -34.248 -25.292  1.00  0.00           H  
ATOM   2365  N1    U B  74       1.429 -33.338 -27.138  1.00  0.00           N  
ATOM   2366  C6    U B  74       2.103 -32.871 -28.257  1.00  0.00           C  
ATOM   2367  H6    U B  74       3.019 -33.405 -28.525  1.00  0.00           H  
ATOM   2368  C2    U B  74       0.311 -32.682 -26.677  1.00  0.00           C  
ATOM   2369  O2    U B  74      -0.289 -33.016 -25.664  1.00  0.00           O  
ATOM   2370  N3    U B  74      -0.095 -31.617 -27.429  1.00  0.00           N  
ATOM   2371  H3    U B  74      -0.925 -31.162 -27.111  1.00  0.00           H  
ATOM   2372  C4    U B  74       0.505 -31.111 -28.559  1.00  0.00           C  
ATOM   2373  O4    U B  74       0.015 -30.129 -29.111  1.00  0.00           O  
ATOM   2374  C5    U B  74       1.687 -31.810 -28.966  1.00  0.00           C  
ATOM   2375  H5    U B  74       2.233 -31.463 -29.842  1.00  0.00           H  
ATOM   2376  C2'   U B  74       0.945 -35.703 -26.427  1.00  0.00           C  
ATOM   2377  H2'   U B  74      -0.117 -35.387 -26.499  1.00  0.00           H  
ATOM   2378  O2'   U B  74       1.139 -36.546 -25.297  1.00  0.00           O  
ATOM   2379 'HO2   U B  74       0.276 -36.833 -24.939  1.00  0.00           H  
ATOM   2380  C3'   U B  74       1.415 -36.342 -27.728  1.00  0.00           C  
ATOM   2381  H3'   U B  74       1.146 -35.685 -28.585  1.00  0.00           H  
ATOM   2382  O3'   U B  74       0.958 -37.685 -27.966  1.00  0.00           O  
ATOM   2383 'HO3   U B  74       1.320 -37.965 -28.821  1.00  0.00           H  
TER    2384        U B  74 
ATOM   2385 'HO5   C C  75      -0.537 -38.002 -27.043  1.00  0.00           H  
ATOM   2386  O5'   C C  75      -1.376 -38.124 -26.549  1.00  0.00           O  
ATOM   2387  C5'   C C  75      -1.081 -39.038 -25.482  1.00  0.00           C  
ATOM   2388 1H5'   C C  75       0.022 -39.173 -25.401  1.00  0.00           H  
ATOM   2389 2H5'   C C  75      -1.530 -40.027 -25.724  1.00  0.00           H  
ATOM   2390  C4'   C C  75      -1.626 -38.579 -24.123  1.00  0.00           C  
ATOM   2391  H4'   C C  75      -1.318 -39.278 -23.315  1.00  0.00           H  
ATOM   2392  O4'   C C  75      -1.147 -37.242 -23.780  1.00  0.00           O  
ATOM   2393  C1'   C C  75      -2.116 -36.625 -22.931  1.00  0.00           C  
ATOM   2394  H1'   C C  75      -1.623 -36.513 -21.937  1.00  0.00           H  
ATOM   2395  N1    C C  75      -2.585 -35.311 -23.449  1.00  0.00           N  
ATOM   2396  C6    C C  75      -2.977 -35.224 -24.764  1.00  0.00           C  
ATOM   2397  H6    C C  75      -2.750 -36.084 -25.396  1.00  0.00           H  
ATOM   2398  C5    C C  75      -3.547 -34.114 -25.247  1.00  0.00           C  
ATOM   2399  H5    C C  75      -3.909 -34.038 -26.271  1.00  0.00           H  
ATOM   2400  C2    C C  75      -2.782 -34.227 -22.591  1.00  0.00           C  
ATOM   2401  O2    C C  75      -2.488 -34.348 -21.392  1.00  0.00           O  
ATOM   2402  N3    C C  75      -3.309 -33.077 -23.080  1.00  0.00           N  
ATOM   2403  C4    C C  75      -3.755 -33.034 -24.343  1.00  0.00           C  
ATOM   2404  N4    C C  75      -4.463 -31.982 -24.729  1.00  0.00           N  
ATOM   2405  H41   C C  75      -5.263 -32.243 -25.303  1.00  0.00           H  
ATOM   2406  H42   C C  75      -4.660 -31.334 -24.005  1.00  0.00           H  
ATOM   2407  C2'   C C  75      -3.290 -37.593 -22.791  1.00  0.00           C  
ATOM   2408  H2'   C C  75      -4.270 -37.067 -22.783  1.00  0.00           H  
ATOM   2409  O2'   C C  75      -3.185 -38.404 -21.636  1.00  0.00           O  
ATOM   2410 'HO2   C C  75      -3.970 -38.989 -21.664  1.00  0.00           H  
ATOM   2411  C3'   C C  75      -3.138 -38.426 -24.064  1.00  0.00           C  
ATOM   2412  H3'   C C  75      -3.394 -37.830 -24.955  1.00  0.00           H  
ATOM   2413  O3'   C C  75      -3.791 -39.709 -24.113  1.00  0.00           O  
ATOM   2414  P     C C  76      -5.343 -39.805 -23.848  1.00  0.00           P  
ATOM   2415  OP1   C C  76      -5.832 -41.073 -24.428  1.00  0.00           O  
ATOM   2416  OP2   C C  76      -5.569 -39.602 -22.402  1.00  0.00           O1-
ATOM   2417  O5'   C C  76      -5.995 -38.615 -24.663  1.00  0.00           O  
ATOM   2418  C5'   C C  76      -5.678 -38.321 -26.049  1.00  0.00           C  
ATOM   2419 1H5'   C C  76      -5.207 -39.187 -26.572  1.00  0.00           H  
ATOM   2420 2H5'   C C  76      -4.965 -37.468 -26.092  1.00  0.00           H  
ATOM   2421  C4'   C C  76      -6.888 -37.859 -26.873  1.00  0.00           C  
ATOM   2422  H4'   C C  76      -6.570 -37.582 -27.902  1.00  0.00           H  
ATOM   2423  O4'   C C  76      -7.853 -38.933 -27.009  1.00  0.00           O  
ATOM   2424  C1'   C C  76      -9.157 -38.361 -27.090  1.00  0.00           C  
ATOM   2425  H1'   C C  76      -9.583 -38.693 -28.065  1.00  0.00           H  
ATOM   2426  N1    C C  76     -10.044 -38.796 -25.981  1.00  0.00           N  
ATOM   2427  C6    C C  76      -9.518 -39.401 -24.859  1.00  0.00           C  
ATOM   2428  H6    C C  76      -8.432 -39.550 -24.855  1.00  0.00           H  
ATOM   2429  C5    C C  76     -10.310 -39.811 -23.858  1.00  0.00           C  
ATOM   2430  H5    C C  76      -9.921 -40.337 -22.988  1.00  0.00           H  
ATOM   2431  C2    C C  76     -11.411 -38.527 -26.045  1.00  0.00           C  
ATOM   2432  O2    C C  76     -11.879 -37.943 -27.032  1.00  0.00           O  
ATOM   2433  N3    C C  76     -12.209 -38.896 -25.025  1.00  0.00           N  
ATOM   2434  C4    C C  76     -11.707 -39.561 -23.981  1.00  0.00           C  
ATOM   2435  N4    C C  76     -12.560 -39.991 -23.060  1.00  0.00           N  
ATOM   2436  H41   C C  76     -12.332 -40.781 -22.507  1.00  0.00           H  
ATOM   2437  H42   C C  76     -13.525 -39.785 -23.259  1.00  0.00           H  
ATOM   2438  C2'   C C  76      -8.994 -36.851 -27.102  1.00  0.00           C  
ATOM   2439  H2'   C C  76      -9.831 -36.325 -26.593  1.00  0.00           H  
ATOM   2440  O2'   C C  76      -8.874 -36.357 -28.423  1.00  0.00           O  
ATOM   2441 'HO2   C C  76      -8.821 -35.390 -28.325  1.00  0.00           H  
ATOM   2442  C3'   C C  76      -7.696 -36.682 -26.313  1.00  0.00           C  
ATOM   2443  H3'   C C  76      -7.859 -36.887 -25.231  1.00  0.00           H  
ATOM   2444  O3'   C C  76      -6.982 -35.439 -26.521  1.00  0.00           O  
ATOM   2445  P     U C  77      -7.669 -34.110 -26.012  1.00  0.00           P  
ATOM   2446  OP1   U C  77      -6.627 -33.061 -25.921  1.00  0.00           O  
ATOM   2447  OP2   U C  77      -8.470 -34.407 -24.805  1.00  0.00           O1-
ATOM   2448  O5'   U C  77      -8.638 -33.767 -27.210  1.00  0.00           O  
ATOM   2449  C5'   U C  77      -9.308 -32.485 -27.318  1.00  0.00           C  
ATOM   2450 1H5'   U C  77      -8.972 -32.000 -28.260  1.00  0.00           H  
ATOM   2451 2H5'   U C  77      -9.022 -31.780 -26.497  1.00  0.00           H  
ATOM   2452  C4'   U C  77     -10.863 -32.528 -27.359  1.00  0.00           C  
ATOM   2453  H4'   U C  77     -11.219 -32.017 -28.279  1.00  0.00           H  
ATOM   2454  O4'   U C  77     -11.425 -33.880 -27.384  1.00  0.00           O  
ATOM   2455  C1'   U C  77     -12.712 -33.853 -26.767  1.00  0.00           C  
ATOM   2456  H1'   U C  77     -13.442 -34.199 -27.536  1.00  0.00           H  
ATOM   2457  N1    U C  77     -12.774 -34.707 -25.547  1.00  0.00           N  
ATOM   2458  C6    U C  77     -11.633 -35.048 -24.854  1.00  0.00           C  
ATOM   2459  H6    U C  77     -10.693 -34.709 -25.301  1.00  0.00           H  
ATOM   2460  C2    U C  77     -14.020 -35.018 -25.055  1.00  0.00           C  
ATOM   2461  O2    U C  77     -15.061 -34.674 -25.598  1.00  0.00           O  
ATOM   2462  N3    U C  77     -14.024 -35.720 -23.884  1.00  0.00           N  
ATOM   2463  H3    U C  77     -14.954 -35.914 -23.529  1.00  0.00           H  
ATOM   2464  C4    U C  77     -12.938 -36.031 -23.099  1.00  0.00           C  
ATOM   2465  O4    U C  77     -13.112 -36.511 -21.979  1.00  0.00           O  
ATOM   2466  C5    U C  77     -11.670 -35.693 -23.678  1.00  0.00           C  
ATOM   2467  H5    U C  77     -10.759 -35.886 -23.116  1.00  0.00           H  
ATOM   2468  C2'   U C  77     -13.002 -32.404 -26.411  1.00  0.00           C  
ATOM   2469  H2'   U C  77     -13.611 -32.312 -25.486  1.00  0.00           H  
ATOM   2470  O2'   U C  77     -13.659 -31.725 -27.467  1.00  0.00           O  
ATOM   2471 'HO2   U C  77     -13.796 -30.819 -27.137  1.00  0.00           H  
ATOM   2472  C3'   U C  77     -11.590 -31.868 -26.182  1.00  0.00           C  
ATOM   2473  H3'   U C  77     -11.145 -32.291 -25.253  1.00  0.00           H  
ATOM   2474  O3'   U C  77     -11.445 -30.430 -26.230  1.00  0.00           O  
ATOM   2475  P     C C  78     -12.186 -29.592 -25.108  1.00  0.00           P  
ATOM   2476  OP1   C C  78     -11.520 -28.279 -24.982  1.00  0.00           O  
ATOM   2477  OP2   C C  78     -12.333 -30.429 -23.896  1.00  0.00           O1-
ATOM   2478  O5'   C C  78     -13.615 -29.402 -25.761  1.00  0.00           O  
ATOM   2479  C5'   C C  78     -14.516 -28.335 -25.368  1.00  0.00           C  
ATOM   2480 1H5'   C C  78     -14.641 -27.650 -26.234  1.00  0.00           H  
ATOM   2481 2H5'   C C  78     -14.098 -27.707 -24.544  1.00  0.00           H  
ATOM   2482  C4'   C C  78     -15.942 -28.778 -24.923  1.00  0.00           C  
ATOM   2483  H4'   C C  78     -16.702 -28.286 -25.567  1.00  0.00           H  
ATOM   2484  O4'   C C  78     -16.172 -30.219 -25.034  1.00  0.00           O  
ATOM   2485  C1'   C C  78     -17.045 -30.633 -23.980  1.00  0.00           C  
ATOM   2486  H1'   C C  78     -17.916 -31.120 -24.477  1.00  0.00           H  
ATOM   2487  N1    C C  78     -16.409 -31.604 -23.034  1.00  0.00           N  
ATOM   2488  C6    C C  78     -15.045 -31.798 -23.065  1.00  0.00           C  
ATOM   2489  H6    C C  78     -14.489 -31.198 -23.795  1.00  0.00           H  
ATOM   2490  C5    C C  78     -14.446 -32.673 -22.245  1.00  0.00           C  
ATOM   2491  H5    C C  78     -13.370 -32.837 -22.269  1.00  0.00           H  
ATOM   2492  C2    C C  78     -17.181 -32.308 -22.106  1.00  0.00           C  
ATOM   2493  O2    C C  78     -18.410 -32.144 -22.076  1.00  0.00           O  
ATOM   2494  N3    C C  78     -16.587 -33.168 -21.249  1.00  0.00           N  
ATOM   2495  C4    C C  78     -15.266 -33.374 -21.314  1.00  0.00           C  
ATOM   2496  N4    C C  78     -14.733 -34.272 -20.487  1.00  0.00           N  
ATOM   2497  H41   C C  78     -13.921 -34.778 -20.759  1.00  0.00           H  
ATOM   2498  H42   C C  78     -15.362 -34.701 -19.834  1.00  0.00           H  
ATOM   2499  C2'   C C  78     -17.522 -29.375 -23.273  1.00  0.00           C  
ATOM   2500  H2'   C C  78     -17.722 -29.542 -22.193  1.00  0.00           H  
ATOM   2501  O2'   C C  78     -18.689 -28.873 -23.903  1.00  0.00           O  
ATOM   2502 'HO2   C C  78     -18.986 -28.094 -23.393  1.00  0.00           H  
ATOM   2503  C3'   C C  78     -16.314 -28.452 -23.467  1.00  0.00           C  
ATOM   2504  H3'   C C  78     -15.463 -28.783 -22.831  1.00  0.00           H  
ATOM   2505  O3'   C C  78     -16.545 -27.033 -23.325  1.00  0.00           O  
ATOM   2506  P     U C  79     -17.187 -26.452 -22.008  1.00  0.00           P  
ATOM   2507  OP1   U C  79     -16.719 -25.063 -21.809  1.00  0.00           O  
ATOM   2508  OP2   U C  79     -16.993 -27.409 -20.894  1.00  0.00           O1-
ATOM   2509  O5'   U C  79     -18.723 -26.427 -22.390  1.00  0.00           O  
ATOM   2510  C5'   U C  79     -19.707 -25.952 -21.436  1.00  0.00           C  
ATOM   2511 1H5'   U C  79     -19.936 -24.881 -21.636  1.00  0.00           H  
ATOM   2512 2H5'   U C  79     -19.327 -26.006 -20.386  1.00  0.00           H  
ATOM   2513  C4'   U C  79     -21.037 -26.741 -21.471  1.00  0.00           C  
ATOM   2514  H4'   U C  79     -21.692 -26.391 -22.295  1.00  0.00           H  
ATOM   2515  O4'   U C  79     -20.801 -28.164 -21.698  1.00  0.00           O  
ATOM   2516  C1'   U C  79     -21.570 -28.929 -20.785  1.00  0.00           C  
ATOM   2517  H1'   U C  79     -22.089 -29.704 -21.397  1.00  0.00           H  
ATOM   2518  N1    U C  79     -20.702 -29.578 -19.750  1.00  0.00           N  
ATOM   2519  C6    U C  79     -19.367 -29.239 -19.619  1.00  0.00           C  
ATOM   2520  H6    U C  79     -19.003 -28.448 -20.282  1.00  0.00           H  
ATOM   2521  C2    U C  79     -21.240 -30.600 -19.003  1.00  0.00           C  
ATOM   2522  O2    U C  79     -22.391 -30.996 -19.148  1.00  0.00           O  
ATOM   2523  N3    U C  79     -20.380 -31.187 -18.112  1.00  0.00           N  
ATOM   2524  H3    U C  79     -20.774 -31.930 -17.563  1.00  0.00           H  
ATOM   2525  C4    U C  79     -19.017 -31.004 -18.044  1.00  0.00           C  
ATOM   2526  O4    U C  79     -18.325 -31.793 -17.406  1.00  0.00           O  
ATOM   2527  C5    U C  79     -18.528 -29.900 -18.810  1.00  0.00           C  
ATOM   2528  H5    U C  79     -17.461 -29.691 -18.813  1.00  0.00           H  
ATOM   2529  C2'   U C  79     -22.608 -27.986 -20.193  1.00  0.00           C  
ATOM   2530  H2'   U C  79     -22.927 -28.296 -19.175  1.00  0.00           H  
ATOM   2531  O2'   U C  79     -23.736 -27.898 -21.052  1.00  0.00           O  
ATOM   2532 'HO2   U C  79     -24.286 -27.155 -20.713  1.00  0.00           H  
ATOM   2533  C3'   U C  79     -21.811 -26.678 -20.139  1.00  0.00           C  
ATOM   2534  H3'   U C  79     -21.069 -26.740 -19.313  1.00  0.00           H  
ATOM   2535  O3'   U C  79     -22.535 -25.434 -20.059  1.00  0.00           O  
ATOM   2536  P     G C  80     -23.831 -25.197 -19.202  1.00  0.00           P  
ATOM   2537  OP1   G C  80     -24.954 -25.857 -19.911  1.00  0.00           O  
ATOM   2538  OP2   G C  80     -23.971 -23.750 -18.937  1.00  0.00           O1-
ATOM   2539  O5'   G C  80     -23.551 -25.981 -17.857  1.00  0.00           O  
ATOM   2540  C5'   G C  80     -22.694 -25.419 -16.837  1.00  0.00           C  
ATOM   2541 1H5'   G C  80     -23.075 -24.419 -16.517  1.00  0.00           H  
ATOM   2542 2H5'   G C  80     -21.654 -25.288 -17.213  1.00  0.00           H  
ATOM   2543  C4'   G C  80     -22.668 -26.322 -15.593  1.00  0.00           C  
ATOM   2544  H4'   G C  80     -23.703 -26.637 -15.333  1.00  0.00           H  
ATOM   2545  O4'   G C  80     -21.879 -27.526 -15.818  1.00  0.00           O  
ATOM   2546  C1'   G C  80     -21.552 -28.072 -14.546  1.00  0.00           C  
ATOM   2547  H1'   G C  80     -22.260 -28.917 -14.391  1.00  0.00           H  
ATOM   2548  N9    G C  80     -20.178 -28.593 -14.475  1.00  0.00           N  
ATOM   2549  C4    G C  80     -19.680 -29.369 -13.461  1.00  0.00           C  
ATOM   2550  N2    G C  80     -20.162 -30.981 -10.459  1.00  0.00           N  
ATOM   2551  H21   G C  80     -21.109 -30.735 -10.285  1.00  0.00           H  
ATOM   2552  H22   G C  80     -19.630 -31.485  -9.771  1.00  0.00           H  
ATOM   2553  N3    G C  80     -20.363 -29.783 -12.382  1.00  0.00           N  
ATOM   2554  C2    G C  80     -19.623 -30.494 -11.556  1.00  0.00           C  
ATOM   2555  N1    G C  80     -18.307 -30.799 -11.785  1.00  0.00           N  
ATOM   2556  H1    G C  80     -17.801 -31.314 -11.084  1.00  0.00           H  
ATOM   2557  C6    G C  80     -17.568 -30.389 -12.890  1.00  0.00           C  
ATOM   2558  O6    G C  80     -16.379 -30.717 -13.005  1.00  0.00           O  
ATOM   2559  C5    G C  80     -18.362 -29.620 -13.795  1.00  0.00           C  
ATOM   2560  N7    G C  80     -18.039 -29.019 -15.012  1.00  0.00           N  
ATOM   2561  C8    G C  80     -19.152 -28.417 -15.373  1.00  0.00           C  
ATOM   2562  H8    G C  80     -19.297 -27.830 -16.283  1.00  0.00           H  
ATOM   2563  C2'   G C  80     -21.814 -27.003 -13.487  1.00  0.00           C  
ATOM   2564  H2'   G C  80     -20.940 -26.850 -12.818  1.00  0.00           H  
ATOM   2565  O2'   G C  80     -22.948 -27.343 -12.710  1.00  0.00           O  
ATOM   2566 'HO2   G C  80     -23.033 -26.649 -12.035  1.00  0.00           H  
ATOM   2567  C3'   G C  80     -22.049 -25.738 -14.322  1.00  0.00           C  
ATOM   2568  H3'   G C  80     -21.074 -25.302 -14.641  1.00  0.00           H  
ATOM   2569  O3'   G C  80     -22.923 -24.748 -13.725  1.00  0.00           O  
ATOM   2570  P     G C  81     -22.314 -23.765 -12.647  1.00  0.00           P  
ATOM   2571  OP1   G C  81     -23.270 -22.658 -12.422  1.00  0.00           O  
ATOM   2572  OP2   G C  81     -20.936 -23.411 -13.047  1.00  0.00           O1-
ATOM   2573  O5'   G C  81     -22.256 -24.682 -11.349  1.00  0.00           O  
ATOM   2574  C5'   G C  81     -23.348 -24.635 -10.395  1.00  0.00           C  
ATOM   2575 1H5'   G C  81     -24.295 -24.951 -10.889  1.00  0.00           H  
ATOM   2576 2H5'   G C  81     -23.491 -23.596 -10.013  1.00  0.00           H  
ATOM   2577  C4'   G C  81     -23.135 -25.549  -9.165  1.00  0.00           C  
ATOM   2578  H4'   G C  81     -24.100 -25.712  -8.641  1.00  0.00           H  
ATOM   2579  O4'   G C  81     -22.633 -26.861  -9.558  1.00  0.00           O  
ATOM   2580  C1'   G C  81     -21.725 -27.329  -8.566  1.00  0.00           C  
ATOM   2581  H1'   G C  81     -22.106 -28.315  -8.219  1.00  0.00           H  
ATOM   2582  N9    G C  81     -20.364 -27.497  -9.103  1.00  0.00           N  
ATOM   2583  C4    G C  81     -19.355 -28.252  -8.553  1.00  0.00           C  
ATOM   2584  N2    G C  81     -18.146 -30.278  -6.019  1.00  0.00           N  
ATOM   2585  H21   G C  81     -18.940 -30.346  -5.429  1.00  0.00           H  
ATOM   2586  H22   G C  81     -17.266 -30.672  -5.740  1.00  0.00           H  
ATOM   2587  N3    G C  81     -19.429 -28.984  -7.421  1.00  0.00           N  
ATOM   2588  C2    G C  81     -18.274 -29.559  -7.117  1.00  0.00           C  
ATOM   2589  N1    G C  81     -17.149 -29.435  -7.879  1.00  0.00           N  
ATOM   2590  H1    G C  81     -16.321 -29.933  -7.595  1.00  0.00           H  
ATOM   2591  C6    G C  81     -17.046 -28.718  -9.060  1.00  0.00           C  
ATOM   2592  O6    G C  81     -15.978 -28.684  -9.679  1.00  0.00           O  
ATOM   2593  C5    G C  81     -18.271 -28.087  -9.396  1.00  0.00           C  
ATOM   2594  N7    G C  81     -18.589 -27.254 -10.460  1.00  0.00           N  
ATOM   2595  C8    G C  81     -19.839 -26.912 -10.236  1.00  0.00           C  
ATOM   2596  H8    G C  81     -20.438 -26.239 -10.855  1.00  0.00           H  
ATOM   2597  C2'   G C  81     -21.747 -26.349  -7.411  1.00  0.00           C  
ATOM   2598  H2'   G C  81     -20.750 -26.241  -6.932  1.00  0.00           H  
ATOM   2599  O2'   G C  81     -22.699 -26.734  -6.432  1.00  0.00           O  
ATOM   2600 'HO2   G C  81     -22.649 -26.031  -5.760  1.00  0.00           H  
ATOM   2601  C3'   G C  81     -22.143 -25.044  -8.104  1.00  0.00           C  
ATOM   2602  H3'   G C  81     -21.279 -24.614  -8.662  1.00  0.00           H  
ATOM   2603  O3'   G C  81     -22.780 -24.059  -7.255  1.00  0.00           O  
ATOM   2604  P     G C  82     -21.928 -23.322  -6.149  1.00  0.00           P  
ATOM   2605  OP1   G C  82     -22.624 -22.072  -5.774  1.00  0.00           O  
ATOM   2606  OP2   G C  82     -20.518 -23.228  -6.586  1.00  0.00           O1-
ATOM   2607  O5'   G C  82     -22.019 -24.329  -4.921  1.00  0.00           O  
ATOM   2608  C5'   G C  82     -21.143 -24.123  -3.773  1.00  0.00           C  
ATOM   2609 1H5'   G C  82     -21.754 -23.816  -2.895  1.00  0.00           H  
ATOM   2610 2H5'   G C  82     -20.410 -23.293  -3.932  1.00  0.00           H  
ATOM   2611  C4'   G C  82     -20.318 -25.369  -3.367  1.00  0.00           C  
ATOM   2612  H4'   G C  82     -20.916 -26.030  -2.705  1.00  0.00           H  
ATOM   2613  O4'   G C  82     -19.952 -26.174  -4.522  1.00  0.00           O  
ATOM   2614  C1'   G C  82     -18.664 -26.733  -4.338  1.00  0.00           C  
ATOM   2615  H1'   G C  82     -18.794 -27.837  -4.386  1.00  0.00           H  
ATOM   2616  N9    G C  82     -17.741 -26.313  -5.411  1.00  0.00           N  
ATOM   2617  C4    G C  82     -16.474 -26.792  -5.631  1.00  0.00           C  
ATOM   2618  N2    G C  82     -13.753 -28.621  -4.562  1.00  0.00           N  
ATOM   2619  H21   G C  82     -14.113 -29.047  -3.739  1.00  0.00           H  
ATOM   2620  H22   G C  82     -12.784 -28.709  -4.810  1.00  0.00           H  
ATOM   2621  N3    G C  82     -15.829 -27.706  -4.885  1.00  0.00           N  
ATOM   2622  C2    G C  82     -14.577 -27.887  -5.277  1.00  0.00           C  
ATOM   2623  N1    G C  82     -14.054 -27.317  -6.404  1.00  0.00           N  
ATOM   2624  H1    G C  82     -13.105 -27.530  -6.665  1.00  0.00           H  
ATOM   2625  C6    G C  82     -14.717 -26.440  -7.249  1.00  0.00           C  
ATOM   2626  O6    G C  82     -14.165 -25.975  -8.250  1.00  0.00           O  
ATOM   2627  C5    G C  82     -16.016 -26.135  -6.757  1.00  0.00           C  
ATOM   2628  N7    G C  82     -16.954 -25.222  -7.213  1.00  0.00           N  
ATOM   2629  C8    G C  82     -17.975 -25.368  -6.394  1.00  0.00           C  
ATOM   2630  H8    G C  82     -18.922 -24.819  -6.449  1.00  0.00           H  
ATOM   2631  C2'   G C  82     -18.185 -26.341  -2.951  1.00  0.00           C  
ATOM   2632  H2'   G C  82     -17.090 -26.155  -2.903  1.00  0.00           H  
ATOM   2633  O2'   G C  82     -18.540 -27.322  -1.996  1.00  0.00           O  
ATOM   2634 'HO2   G C  82     -18.672 -26.802  -1.190  1.00  0.00           H  
ATOM   2635  C3'   G C  82     -18.970 -25.061  -2.691  1.00  0.00           C  
ATOM   2636  H3'   G C  82     -18.521 -24.210  -3.256  1.00  0.00           H  
ATOM   2637  O3'   G C  82     -19.171 -24.782  -1.285  1.00  0.00           O  
ATOM   2638  P     C C  83     -18.379 -23.608  -0.588  1.00  0.00           P  
ATOM   2639  OP1   C C  83     -18.670 -23.670   0.861  1.00  0.00           O  
ATOM   2640  OP2   C C  83     -18.669 -22.352  -1.305  1.00  0.00           O1-
ATOM   2641  O5'   C C  83     -16.865 -24.011  -0.852  1.00  0.00           O  
ATOM   2642  C5'   C C  83     -16.035 -24.392   0.277  1.00  0.00           C  
ATOM   2643 1H5'   C C  83     -16.502 -25.247   0.820  1.00  0.00           H  
ATOM   2644 2H5'   C C  83     -15.942 -23.543   0.996  1.00  0.00           H  
ATOM   2645  C4'   C C  83     -14.603 -24.832  -0.108  1.00  0.00           C  
ATOM   2646  H4'   C C  83     -14.154 -25.409   0.728  1.00  0.00           H  
ATOM   2647  O4'   C C  83     -14.603 -25.705  -1.285  1.00  0.00           O  
ATOM   2648  C1'   C C  83     -13.439 -25.430  -2.060  1.00  0.00           C  
ATOM   2649  H1'   C C  83     -12.924 -26.407  -2.211  1.00  0.00           H  
ATOM   2650  N1    C C  83     -13.745 -24.802  -3.375  1.00  0.00           N  
ATOM   2651  C6    C C  83     -14.981 -24.240  -3.621  1.00  0.00           C  
ATOM   2652  H6    C C  83     -15.723 -24.341  -2.824  1.00  0.00           H  
ATOM   2653  C5    C C  83     -15.252 -23.646  -4.793  1.00  0.00           C  
ATOM   2654  H5    C C  83     -16.235 -23.238  -5.025  1.00  0.00           H  
ATOM   2655  C2    C C  83     -12.738 -24.696  -4.331  1.00  0.00           C  
ATOM   2656  O2    C C  83     -11.614 -25.160  -4.094  1.00  0.00           O  
ATOM   2657  N3    C C  83     -12.990 -24.086  -5.502  1.00  0.00           N  
ATOM   2658  C4    C C  83     -14.208 -23.595  -5.762  1.00  0.00           C  
ATOM   2659  N4    C C  83     -14.424 -23.097  -6.974  1.00  0.00           N  
ATOM   2660  H41   C C  83     -15.351 -23.214  -7.335  1.00  0.00           H  
ATOM   2661  H42   C C  83     -13.679 -23.270  -7.623  1.00  0.00           H  
ATOM   2662  C2'   C C  83     -12.557 -24.524  -1.229  1.00  0.00           C  
ATOM   2663  H2'   C C  83     -11.916 -23.858  -1.846  1.00  0.00           H  
ATOM   2664  O2'   C C  83     -11.739 -25.269  -0.347  1.00  0.00           O  
ATOM   2665 'HO2   C C  83     -11.402 -24.613   0.277  1.00  0.00           H  
ATOM   2666  C3'   C C  83     -13.598 -23.721  -0.467  1.00  0.00           C  
ATOM   2667  H3'   C C  83     -14.151 -23.023  -1.137  1.00  0.00           H  
ATOM   2668  O3'   C C  83     -13.081 -23.071   0.719  1.00  0.00           O  
ATOM   2669  P     C C  84     -12.444 -21.628   0.549  1.00  0.00           P  
ATOM   2670  OP1   C C  84     -12.160 -21.084   1.892  1.00  0.00           O  
ATOM   2671  OP2   C C  84     -13.276 -20.828  -0.374  1.00  0.00           O1-
ATOM   2672  O5'   C C  84     -11.087 -21.927  -0.198  1.00  0.00           O  
ATOM   2673  C5'   C C  84      -9.865 -22.246   0.503  1.00  0.00           C  
ATOM   2674 1H5'   C C  84      -9.986 -23.200   1.062  1.00  0.00           H  
ATOM   2675 2H5'   C C  84      -9.615 -21.446   1.241  1.00  0.00           H  
ATOM   2676  C4'   C C  84      -8.651 -22.400  -0.447  1.00  0.00           C  
ATOM   2677  H4'   C C  84      -7.830 -22.951   0.059  1.00  0.00           H  
ATOM   2678  O4'   C C  84      -9.006 -23.154  -1.650  1.00  0.00           O  
ATOM   2679  C1'   C C  84      -8.342 -22.585  -2.773  1.00  0.00           C  
ATOM   2680  H1'   C C  84      -7.748 -23.416  -3.220  1.00  0.00           H  
ATOM   2681  N1    C C  84      -9.281 -22.049  -3.803  1.00  0.00           N  
ATOM   2682  C6    C C  84     -10.604 -21.816  -3.494  1.00  0.00           C  
ATOM   2683  H6    C C  84     -10.900 -22.039  -2.467  1.00  0.00           H  
ATOM   2684  C5    C C  84     -11.466 -21.364  -4.417  1.00  0.00           C  
ATOM   2685  H5    C C  84     -12.518 -21.199  -4.196  1.00  0.00           H  
ATOM   2686  C2    C C  84      -8.814 -21.762  -5.083  1.00  0.00           C  
ATOM   2687  O2    C C  84      -7.623 -21.958  -5.355  1.00  0.00           O  
ATOM   2688  N3    C C  84      -9.668 -21.303  -6.021  1.00  0.00           N  
ATOM   2689  C4    C C  84     -10.960 -21.116  -5.728  1.00  0.00           C  
ATOM   2690  N4    C C  84     -11.771 -20.714  -6.704  1.00  0.00           N  
ATOM   2691  H41   C C  84     -12.713 -21.030  -6.723  1.00  0.00           H  
ATOM   2692  H42   C C  84     -11.340 -20.484  -7.583  1.00  0.00           H  
ATOM   2693  C2'   C C  84      -7.380 -21.530  -2.263  1.00  0.00           C  
ATOM   2694  H2'   C C  84      -7.277 -20.674  -2.964  1.00  0.00           H  
ATOM   2695  O2'   C C  84      -6.100 -22.088  -2.028  1.00  0.00           O  
ATOM   2696 'HO2   C C  84      -5.572 -21.349  -1.682  1.00  0.00           H  
ATOM   2697  C3'   C C  84      -8.050 -21.082  -0.963  1.00  0.00           C  
ATOM   2698  H3'   C C  84      -8.914 -20.411  -1.175  1.00  0.00           H  
ATOM   2699  O3'   C C  84      -7.166 -20.518   0.037  1.00  0.00           O  
ATOM   2700  P     C C  85      -6.554 -19.079  -0.189  1.00  0.00           P  
ATOM   2701  OP1   C C  85      -5.901 -18.637   1.061  1.00  0.00           O  
ATOM   2702  OP2   C C  85      -7.586 -18.213  -0.794  1.00  0.00           O1-
ATOM   2703  O5'   C C  85      -5.440 -19.371  -1.272  1.00  0.00           O  
ATOM   2704  C5'   C C  85      -4.366 -18.446  -1.577  1.00  0.00           C  
ATOM   2705 1H5'   C C  85      -3.413 -18.901  -1.230  1.00  0.00           H  
ATOM   2706 2H5'   C C  85      -4.467 -17.479  -1.026  1.00  0.00           H  
ATOM   2707  C4'   C C  85      -4.184 -18.099  -3.086  1.00  0.00           C  
ATOM   2708  H4'   C C  85      -3.114 -18.193  -3.372  1.00  0.00           H  
ATOM   2709  O4'   C C  85      -4.941 -18.989  -3.971  1.00  0.00           O  
ATOM   2710  C1'   C C  85      -5.464 -18.234  -5.063  1.00  0.00           C  
ATOM   2711  H1'   C C  85      -5.110 -18.749  -5.986  1.00  0.00           H  
ATOM   2712  N1    C C  85      -6.952 -18.174  -5.053  1.00  0.00           N  
ATOM   2713  C6    C C  85      -7.602 -18.145  -3.843  1.00  0.00           C  
ATOM   2714  H6    C C  85      -6.969 -18.237  -2.957  1.00  0.00           H  
ATOM   2715  C5    C C  85      -8.933 -18.057  -3.764  1.00  0.00           C  
ATOM   2716  H5    C C  85      -9.450 -18.052  -2.806  1.00  0.00           H  
ATOM   2717  C2    C C  85      -7.684 -18.040  -6.233  1.00  0.00           C  
ATOM   2718  O2    C C  85      -7.081 -18.002  -7.317  1.00  0.00           O  
ATOM   2719  N3    C C  85      -9.039 -17.957  -6.173  1.00  0.00           N  
ATOM   2720  C4    C C  85      -9.654 -17.952  -4.983  1.00  0.00           C  
ATOM   2721  N4    C C  85     -10.981 -17.834  -4.956  1.00  0.00           N  
ATOM   2722  H41   C C  85     -11.469 -17.738  -4.096  1.00  0.00           H  
ATOM   2723  H42   C C  85     -11.437 -17.740  -5.835  1.00  0.00           H  
ATOM   2724  C2'   C C  85      -4.843 -16.849  -5.000  1.00  0.00           C  
ATOM   2725  H2'   C C  85      -5.523 -16.062  -5.392  1.00  0.00           H  
ATOM   2726  O2'   C C  85      -3.617 -16.827  -5.712  1.00  0.00           O  
ATOM   2727 'HO2   C C  85      -3.106 -16.051  -5.424  1.00  0.00           H  
ATOM   2728  C3'   C C  85      -4.632 -16.683  -3.495  1.00  0.00           C  
ATOM   2729  H3'   C C  85      -5.601 -16.498  -2.978  1.00  0.00           H  
ATOM   2730  O3'   C C  85      -3.637 -15.709  -3.108  1.00  0.00           O  
ATOM   2731  P     U C  86      -3.948 -14.178  -3.370  1.00  0.00           P  
ATOM   2732  OP1   U C  86      -3.466 -13.382  -2.224  1.00  0.00           O  
ATOM   2733  OP2   U C  86      -5.353 -14.016  -3.794  1.00  0.00           O1-
ATOM   2734  O5'   U C  86      -3.025 -13.896  -4.624  1.00  0.00           O  
ATOM   2735  C5'   U C  86      -1.586 -13.906  -4.464  1.00  0.00           C  
ATOM   2736 1H5'   U C  86      -1.253 -14.811  -3.901  1.00  0.00           H  
ATOM   2737 2H5'   U C  86      -1.262 -13.005  -3.891  1.00  0.00           H  
ATOM   2738  C4'   U C  86      -0.841 -13.908  -5.812  1.00  0.00           C  
ATOM   2739  H4'   U C  86       0.233 -14.141  -5.654  1.00  0.00           H  
ATOM   2740  O4'   U C  86      -1.374 -14.934  -6.700  1.00  0.00           O  
ATOM   2741  C1'   U C  86      -1.341 -14.467  -8.041  1.00  0.00           C  
ATOM   2742  H1'   U C  86      -0.723 -15.207  -8.603  1.00  0.00           H  
ATOM   2743  N1    U C  86      -2.715 -14.374  -8.631  1.00  0.00           N  
ATOM   2744  C6    U C  86      -3.835 -14.290  -7.830  1.00  0.00           C  
ATOM   2745  H6    U C  86      -3.650 -14.313  -6.756  1.00  0.00           H  
ATOM   2746  C2    U C  86      -2.838 -14.453 -10.000  1.00  0.00           C  
ATOM   2747  O2    U C  86      -1.875 -14.598 -10.742  1.00  0.00           O  
ATOM   2748  N3    U C  86      -4.123 -14.374 -10.476  1.00  0.00           N  
ATOM   2749  H3    U C  86      -4.222 -14.489 -11.473  1.00  0.00           H  
ATOM   2750  C4    U C  86      -5.285 -14.324  -9.735  1.00  0.00           C  
ATOM   2751  O4    U C  86      -6.378 -14.341 -10.298  1.00  0.00           O  
ATOM   2752  C5    U C  86      -5.083 -14.260  -8.321  1.00  0.00           C  
ATOM   2753  H5    U C  86      -5.952 -14.233  -7.667  1.00  0.00           H  
ATOM   2754  C2'   U C  86      -0.615 -13.127  -8.030  1.00  0.00           C  
ATOM   2755  H2'   U C  86      -0.996 -12.433  -8.809  1.00  0.00           H  
ATOM   2756  O2'   U C  86       0.783 -13.298  -8.184  1.00  0.00           O  
ATOM   2757 'HO2   U C  86       1.151 -12.574  -7.659  1.00  0.00           H  
ATOM   2758  C3'   U C  86      -0.914 -12.609  -6.628  1.00  0.00           C  
ATOM   2759  H3'   U C  86      -1.965 -12.247  -6.547  1.00  0.00           H  
ATOM   2760  O3'   U C  86       0.064 -11.662  -6.136  1.00  0.00           O  
ATOM   2761  P     U C  87      -0.261 -10.119  -6.077  1.00  0.00           P  
ATOM   2762  OP1   U C  87       0.982  -9.404  -5.726  1.00  0.00           O  
ATOM   2763  OP2   U C  87      -1.452  -9.900  -5.229  1.00  0.00           O1-
ATOM   2764  O5'   U C  87      -0.677  -9.784  -7.558  1.00  0.00           O  
ATOM   2765  C5'   U C  87       0.310  -9.559  -8.590  1.00  0.00           C  
ATOM   2766 1H5'   U C  87       0.988 -10.437  -8.687  1.00  0.00           H  
ATOM   2767 2H5'   U C  87       0.928  -8.665  -8.339  1.00  0.00           H  
ATOM   2768  C4'   U C  87      -0.330  -9.304  -9.972  1.00  0.00           C  
ATOM   2769  H4'   U C  87       0.451  -9.185 -10.751  1.00  0.00           H  
ATOM   2770  O4'   U C  87      -1.169 -10.431 -10.374  1.00  0.00           O  
ATOM   2771  C1'   U C  87      -2.353  -9.938 -10.993  1.00  0.00           C  
ATOM   2772  H1'   U C  87      -2.439 -10.463 -11.973  1.00  0.00           H  
ATOM   2773  N1    U C  87      -3.570 -10.207 -10.155  1.00  0.00           N  
ATOM   2774  C6    U C  87      -3.447 -10.657  -8.859  1.00  0.00           C  
ATOM   2775  H6    U C  87      -2.429 -10.808  -8.510  1.00  0.00           H  
ATOM   2776  C2    U C  87      -4.816 -10.027 -10.716  1.00  0.00           C  
ATOM   2777  O2    U C  87      -4.975  -9.654 -11.870  1.00  0.00           O  
ATOM   2778  N3    U C  87      -5.873 -10.321  -9.891  1.00  0.00           N  
ATOM   2779  H3    U C  87      -6.790 -10.156 -10.284  1.00  0.00           H  
ATOM   2780  C4    U C  87      -5.816 -10.815  -8.607  1.00  0.00           C  
ATOM   2781  O4    U C  87      -6.844 -11.119  -8.013  1.00  0.00           O  
ATOM   2782  C5    U C  87      -4.496 -10.961  -8.086  1.00  0.00           C  
ATOM   2783  H5    U C  87      -4.371 -11.350  -7.077  1.00  0.00           H  
ATOM   2784  C2'   U C  87      -2.121  -8.453 -11.250  1.00  0.00           C  
ATOM   2785  H2'   U C  87      -3.069  -7.873 -11.253  1.00  0.00           H  
ATOM   2786  O2'   U C  87      -1.434  -8.272 -12.480  1.00  0.00           O  
ATOM   2787 'HO2   U C  87      -1.193  -7.319 -12.525  1.00  0.00           H  
ATOM   2788  C3'   U C  87      -1.249  -8.076 -10.046  1.00  0.00           C  
ATOM   2789  H3'   U C  87      -1.854  -8.074  -9.118  1.00  0.00           H  
ATOM   2790  O3'   U C  87      -0.450  -6.878 -10.131  1.00  0.00           O  
ATOM   2791  P     C C  88      -0.923  -5.520 -10.762  1.00  0.00           P  
ATOM   2792  OP1   C C  88      -0.901  -5.690 -12.235  1.00  0.00           O  
ATOM   2793  OP2   C C  88      -0.112  -4.417 -10.206  1.00  0.00           O1-
ATOM   2794  O5'   C C  88      -2.429  -5.391 -10.268  1.00  0.00           O  
ATOM   2795  C5'   C C  88      -3.404  -4.786 -11.160  1.00  0.00           C  
ATOM   2796 1H5'   C C  88      -3.349  -5.242 -12.178  1.00  0.00           H  
ATOM   2797 2H5'   C C  88      -3.203  -3.694 -11.258  1.00  0.00           H  
ATOM   2798  C4'   C C  88      -4.864  -4.954 -10.686  1.00  0.00           C  
ATOM   2799  H4'   C C  88      -5.564  -4.648 -11.493  1.00  0.00           H  
ATOM   2800  O4'   C C  88      -5.157  -6.348 -10.368  1.00  0.00           O  
ATOM   2801  C1'   C C  88      -6.066  -6.398  -9.280  1.00  0.00           C  
ATOM   2802  H1'   C C  88      -6.951  -6.951  -9.672  1.00  0.00           H  
ATOM   2803  N1    C C  88      -5.526  -7.122  -8.102  1.00  0.00           N  
ATOM   2804  C6    C C  88      -4.164  -7.201  -7.919  1.00  0.00           C  
ATOM   2805  H6    C C  88      -3.546  -6.739  -8.695  1.00  0.00           H  
ATOM   2806  C5    C C  88      -3.641  -7.856  -6.874  1.00  0.00           C  
ATOM   2807  H5    C C  88      -2.567  -7.979  -6.742  1.00  0.00           H  
ATOM   2808  C2    C C  88      -6.390  -7.636  -7.134  1.00  0.00           C  
ATOM   2809  O2    C C  88      -7.617  -7.473  -7.269  1.00  0.00           O  
ATOM   2810  N3    C C  88      -5.876  -8.305  -6.075  1.00  0.00           N  
ATOM   2811  C4    C C  88      -4.544  -8.452  -5.948  1.00  0.00           C  
ATOM   2812  N4    C C  88      -4.065  -9.205  -4.963  1.00  0.00           N  
ATOM   2813  H41   C C  88      -3.083  -9.474  -4.973  1.00  0.00           H  
ATOM   2814  H42   C C  88      -4.695  -9.756  -4.426  1.00  0.00           H  
ATOM   2815  C2'   C C  88      -6.474  -4.974  -8.948  1.00  0.00           C  
ATOM   2816  H2'   C C  88      -6.635  -4.816  -7.860  1.00  0.00           H  
ATOM   2817  O2'   C C  88      -7.648  -4.640  -9.668  1.00  0.00           O  
ATOM   2818 'HO2   C C  88      -7.707  -3.669  -9.718  1.00  0.00           H  
ATOM   2819  C3'   C C  88      -5.262  -4.177  -9.425  1.00  0.00           C  
ATOM   2820  H3'   C C  88      -4.406  -4.290  -8.719  1.00  0.00           H  
ATOM   2821  O3'   C C  88      -5.528  -2.787  -9.739  1.00  0.00           O  
ATOM   2822  P     C C  89      -5.753  -1.788  -8.530  1.00  0.00           P  
ATOM   2823  OP1   C C  89      -5.089  -0.499  -8.814  1.00  0.00           O  
ATOM   2824  OP2   C C  89      -5.450  -2.472  -7.253  1.00  0.00           O1-
ATOM   2825  O5'   C C  89      -7.318  -1.587  -8.583  1.00  0.00           O  
ATOM   2826  C5'   C C  89      -7.957  -0.809  -9.620  1.00  0.00           C  
ATOM   2827 1H5'   C C  89      -7.536  -1.062 -10.622  1.00  0.00           H  
ATOM   2828 2H5'   C C  89      -7.782   0.277  -9.438  1.00  0.00           H  
ATOM   2829  C4'   C C  89      -9.481  -1.052  -9.678  1.00  0.00           C  
ATOM   2830  H4'   C C  89      -9.913  -0.599 -10.596  1.00  0.00           H  
ATOM   2831  O4'   C C  89      -9.758  -2.484  -9.727  1.00  0.00           O  
ATOM   2832  C1'   C C  89     -10.925  -2.766  -8.960  1.00  0.00           C  
ATOM   2833  H1'   C C  89     -11.623  -3.281  -9.661  1.00  0.00           H  
ATOM   2834  N1    C C  89     -10.666  -3.656  -7.789  1.00  0.00           N  
ATOM   2835  C6    C C  89      -9.390  -3.789  -7.290  1.00  0.00           C  
ATOM   2836  H6    C C  89      -8.612  -3.236  -7.813  1.00  0.00           H  
ATOM   2837  C5    C C  89      -9.118  -4.602  -6.261  1.00  0.00           C  
ATOM   2838  H5    C C  89      -8.103  -4.759  -5.899  1.00  0.00           H  
ATOM   2839  C2    C C  89     -11.720  -4.312  -7.153  1.00  0.00           C  
ATOM   2840  O2    C C  89     -12.880  -4.151  -7.564  1.00  0.00           O  
ATOM   2841  N3    C C  89     -11.463  -5.124  -6.106  1.00  0.00           N  
ATOM   2842  C4    C C  89     -10.205  -5.310  -5.681  1.00  0.00           C  
ATOM   2843  N4    C C  89      -9.982  -6.211  -4.729  1.00  0.00           N  
ATOM   2844  H41   C C  89      -9.072  -6.577  -4.565  1.00  0.00           H  
ATOM   2845  H42   C C  89     -10.778  -6.729  -4.394  1.00  0.00           H  
ATOM   2846  C2'   C C  89     -11.536  -1.443  -8.546  1.00  0.00           C  
ATOM   2847  H2'   C C  89     -12.029  -1.497  -7.555  1.00  0.00           H  
ATOM   2848  O2'   C C  89     -12.470  -1.020  -9.523  1.00  0.00           O  
ATOM   2849 'HO2   C C  89     -12.999  -0.299  -9.140  1.00  0.00           H  
ATOM   2850  C3'   C C  89     -10.306  -0.535  -8.484  1.00  0.00           C  
ATOM   2851  H3'   C C  89      -9.698  -0.757  -7.576  1.00  0.00           H  
ATOM   2852  O3'   C C  89     -10.571   0.881  -8.627  1.00  0.00           O  
ATOM   2853  P     U C  90     -11.185   1.680  -7.411  1.00  0.00           P  
ATOM   2854  OP1   U C  90     -11.000   3.129  -7.624  1.00  0.00           O  
ATOM   2855  OP2   U C  90     -10.693   1.107  -6.136  1.00  0.00           O1-
ATOM   2856  O5'   U C  90     -12.720   1.329  -7.479  1.00  0.00           O  
ATOM   2857  C5'   U C  90     -13.613   1.932  -8.441  1.00  0.00           C  
ATOM   2858 1H5'   U C  90     -13.227   1.783  -9.476  1.00  0.00           H  
ATOM   2859 2H5'   U C  90     -13.689   3.030  -8.259  1.00  0.00           H  
ATOM   2860  C4'   U C  90     -15.041   1.339  -8.369  1.00  0.00           C  
ATOM   2861  H4'   U C  90     -15.635   1.653  -9.254  1.00  0.00           H  
ATOM   2862  O4'   U C  90     -15.007  -0.122  -8.356  1.00  0.00           O  
ATOM   2863  C1'   U C  90     -16.040  -0.613  -7.503  1.00  0.00           C  
ATOM   2864  H1'   U C  90     -16.653  -1.301  -8.131  1.00  0.00           H  
ATOM   2865  N1    U C  90     -15.490  -1.348  -6.320  1.00  0.00           N  
ATOM   2866  C6    U C  90     -14.177  -1.191  -5.948  1.00  0.00           C  
ATOM   2867  H6    U C  90     -13.605  -0.493  -6.552  1.00  0.00           H  
ATOM   2868  C2    U C  90     -16.300  -2.247  -5.661  1.00  0.00           C  
ATOM   2869  O2    U C  90     -17.452  -2.477  -6.007  1.00  0.00           O  
ATOM   2870  N3    U C  90     -15.709  -2.901  -4.608  1.00  0.00           N  
ATOM   2871  H3    U C  90     -16.269  -3.620  -4.184  1.00  0.00           H  
ATOM   2872  C4    U C  90     -14.371  -2.884  -4.280  1.00  0.00           C  
ATOM   2873  O4    U C  90     -13.921  -3.680  -3.464  1.00  0.00           O  
ATOM   2874  C5    U C  90     -13.599  -1.912  -4.980  1.00  0.00           C  
ATOM   2875  H5    U C  90     -12.533  -1.849  -4.778  1.00  0.00           H  
ATOM   2876  C2'   U C  90     -16.890   0.583  -7.100  1.00  0.00           C  
ATOM   2877  H2'   U C  90     -17.324   0.468  -6.083  1.00  0.00           H  
ATOM   2878  O2'   U C  90     -17.926   0.786  -8.049  1.00  0.00           O  
ATOM   2879 'HO2   U C  90     -18.353   1.636  -7.801  1.00  0.00           H  
ATOM   2880  C3'   U C  90     -15.855   1.719  -7.126  1.00  0.00           C  
ATOM   2881  H3'   U C  90     -15.166   1.638  -6.261  1.00  0.00           H  
ATOM   2882  O3'   U C  90     -16.345   3.068  -7.260  1.00  0.00           O  
ATOM   2883  P     C C  91     -17.562   3.640  -6.443  1.00  0.00           P  
ATOM   2884  OP1   C C  91     -18.794   3.089  -7.058  1.00  0.00           O  
ATOM   2885  OP2   C C  91     -17.444   5.109  -6.367  1.00  0.00           O1-
ATOM   2886  O5'   C C  91     -17.359   3.001  -5.004  1.00  0.00           O  
ATOM   2887  C5'   C C  91     -18.528   2.797  -4.167  1.00  0.00           C  
ATOM   2888 1H5'   C C  91     -19.296   2.198  -4.712  1.00  0.00           H  
ATOM   2889 2H5'   C C  91     -18.982   3.779  -3.893  1.00  0.00           H  
ATOM   2890  C4'   C C  91     -18.221   2.040  -2.856  1.00  0.00           C  
ATOM   2891  H4'   C C  91     -19.164   1.704  -2.373  1.00  0.00           H  
ATOM   2892  O4'   C C  91     -17.419   0.846  -3.119  1.00  0.00           O  
ATOM   2893  C1'   C C  91     -16.524   0.638  -2.037  1.00  0.00           C  
ATOM   2894  H1'   C C  91     -16.792  -0.365  -1.631  1.00  0.00           H  
ATOM   2895  N1    C C  91     -15.097   0.638  -2.449  1.00  0.00           N  
ATOM   2896  C6    C C  91     -14.706   1.372  -3.545  1.00  0.00           C  
ATOM   2897  H6    C C  91     -15.506   1.887  -4.088  1.00  0.00           H  
ATOM   2898  C5    C C  91     -13.425   1.397  -3.939  1.00  0.00           C  
ATOM   2899  H5    C C  91     -13.101   1.928  -4.834  1.00  0.00           H  
ATOM   2900  C2    C C  91     -14.142  -0.020  -1.674  1.00  0.00           C  
ATOM   2901  O2    C C  91     -14.499  -0.623  -0.649  1.00  0.00           O  
ATOM   2902  N3    C C  91     -12.841   0.013  -2.044  1.00  0.00           N  
ATOM   2903  C4    C C  91     -12.479   0.668  -3.162  1.00  0.00           C  
ATOM   2904  N4    C C  91     -11.213   0.587  -3.552  1.00  0.00           N  
ATOM   2905  H41   C C  91     -10.959   0.862  -4.502  1.00  0.00           H  
ATOM   2906  H42   C C  91     -10.600  -0.010  -3.051  1.00  0.00           H  
ATOM   2907  C2'   C C  91     -16.806   1.691  -0.978  1.00  0.00           C  
ATOM   2908  H2'   C C  91     -15.880   2.059  -0.489  1.00  0.00           H  
ATOM   2909  O2'   C C  91     -17.692   1.172  -0.002  1.00  0.00           O  
ATOM   2910 'HO2   C C  91     -17.909   1.891   0.622  1.00  0.00           H  
ATOM   2911  C3'   C C  91     -17.432   2.821  -1.796  1.00  0.00           C  
ATOM   2912  H3'   C C  91     -16.648   3.382  -2.355  1.00  0.00           H  
ATOM   2913  O3'   C C  91     -18.306   3.712  -1.057  1.00  0.00           O  
ATOM   2914  P     C C  92     -17.644   4.737  -0.046  1.00  0.00           P  
ATOM   2915  OP1   C C  92     -18.548   5.891   0.146  1.00  0.00           O  
ATOM   2916  OP2   C C  92     -16.245   4.989  -0.455  1.00  0.00           O1-
ATOM   2917  O5'   C C  92     -17.591   3.877   1.275  1.00  0.00           O  
ATOM   2918  C5'   C C  92     -18.590   3.941   2.316  1.00  0.00           C  
ATOM   2919 1H5'   C C  92     -19.585   3.670   1.898  1.00  0.00           H  
ATOM   2920 2H5'   C C  92     -18.660   4.975   2.728  1.00  0.00           H  
ATOM   2921  C4'   C C  92     -18.292   2.975   3.494  1.00  0.00           C  
ATOM   2922  H4'   C C  92     -19.217   2.769   4.073  1.00  0.00           H  
ATOM   2923  O4'   C C  92     -17.797   1.696   2.990  1.00  0.00           O  
ATOM   2924  C1'   C C  92     -16.774   1.206   3.847  1.00  0.00           C  
ATOM   2925  H1'   C C  92     -17.142   0.208   4.187  1.00  0.00           H  
ATOM   2926  N1    C C  92     -15.464   1.024   3.159  1.00  0.00           N  
ATOM   2927  C6    C C  92     -15.133   1.825   2.094  1.00  0.00           C  
ATOM   2928  H6    C C  92     -15.882   2.559   1.802  1.00  0.00           H  
ATOM   2929  C5    C C  92     -13.983   1.662   1.425  1.00  0.00           C  
ATOM   2930  H5    C C  92     -13.739   2.246   0.540  1.00  0.00           H  
ATOM   2931  C2    C C  92     -14.531   0.107   3.640  1.00  0.00           C  
ATOM   2932  O2    C C  92     -14.797  -0.557   4.652  1.00  0.00           O  
ATOM   2933  N3    C C  92     -13.364  -0.071   2.978  1.00  0.00           N  
ATOM   2934  C4    C C  92     -13.101   0.639   1.874  1.00  0.00           C  
ATOM   2935  N4    C C  92     -12.014   0.330   1.169  1.00  0.00           N  
ATOM   2936  H41   C C  92     -12.082   0.344   0.172  1.00  0.00           H  
ATOM   2937  H42   C C  92     -11.382  -0.327   1.588  1.00  0.00           H  
ATOM   2938  C2'   C C  92     -16.680   2.122   5.048  1.00  0.00           C  
ATOM   2939  H2'   C C  92     -15.631   2.257   5.388  1.00  0.00           H  
ATOM   2940  O2'   C C  92     -17.471   1.608   6.105  1.00  0.00           O  
ATOM   2941 'HO2   C C  92     -17.380   2.215   6.861  1.00  0.00           H  
ATOM   2942  C3'   C C  92     -17.227   3.446   4.505  1.00  0.00           C  
ATOM   2943  H3'   C C  92     -16.448   3.972   3.906  1.00  0.00           H  
ATOM   2944  O3'   C C  92     -17.826   4.322   5.494  1.00  0.00           O  
ATOM   2945  P     A C  93     -16.901   5.098   6.516  1.00  0.00           P  
ATOM   2946  OP1   A C  93     -17.694   6.169   7.156  1.00  0.00           O  
ATOM   2947  OP2   A C  93     -15.641   5.474   5.845  1.00  0.00           O1-
ATOM   2948  O5'   A C  93     -16.569   3.984   7.598  1.00  0.00           O  
ATOM   2949  C5'   A C  93     -17.338   3.875   8.817  1.00  0.00           C  
ATOM   2950 1H5'   A C  93     -18.410   3.692   8.573  1.00  0.00           H  
ATOM   2951 2H5'   A C  93     -17.276   4.822   9.402  1.00  0.00           H  
ATOM   2952  C4'   A C  93     -16.860   2.723   9.733  1.00  0.00           C  
ATOM   2953  H4'   A C  93     -17.633   2.514  10.504  1.00  0.00           H  
ATOM   2954  O4'   A C  93     -16.649   1.486   8.973  1.00  0.00           O  
ATOM   2955  C1'   A C  93     -15.528   0.790   9.518  1.00  0.00           C  
ATOM   2956  H1'   A C  93     -15.824  -0.270   9.684  1.00  0.00           H  
ATOM   2957  N9    A C  93     -14.349   0.886   8.634  1.00  0.00           N  
ATOM   2958  C5    A C  93     -12.316   0.748   7.810  1.00  0.00           C  
ATOM   2959  N7    A C  93     -12.958   1.727   7.075  1.00  0.00           N  
ATOM   2960  C8    A C  93     -14.154   1.776   7.602  1.00  0.00           C  
ATOM   2961  H8    A C  93     -14.946   2.448   7.279  1.00  0.00           H  
ATOM   2962  N1    A C  93     -10.625  -0.635   8.716  1.00  0.00           N  
ATOM   2963  C2    A C  93     -11.575  -1.145   9.503  1.00  0.00           C  
ATOM   2964  H2    A C  93     -11.239  -1.939  10.178  1.00  0.00           H  
ATOM   2965  N3    A C  93     -12.851  -0.760   9.650  1.00  0.00           N  
ATOM   2966  C4    A C  93     -13.157   0.209   8.767  1.00  0.00           C  
ATOM   2967  C6    A C  93     -10.979   0.315   7.825  1.00  0.00           C  
ATOM   2968  N6    A C  93     -10.035   0.842   7.037  1.00  0.00           N  
ATOM   2969  H61   A C  93     -10.199   1.773   6.691  1.00  0.00           H  
ATOM   2970  H62   A C  93      -9.095   0.618   7.314  1.00  0.00           H  
ATOM   2971  C2'   A C  93     -15.219   1.462  10.836  1.00  0.00           C  
ATOM   2972  H2'   A C  93     -14.152   1.321  11.116  1.00  0.00           H  
ATOM   2973  O2'   A C  93     -16.038   0.997  11.898  1.00  0.00           O  
ATOM   2974 'HO2   A C  93     -15.830   1.572  12.660  1.00  0.00           H  
ATOM   2975  C3'   A C  93     -15.527   2.924  10.479  1.00  0.00           C  
ATOM   2976  H3'   A C  93     -14.804   3.323   9.734  1.00  0.00           H  
ATOM   2977  O3'   A C  93     -15.668   3.847  11.586  1.00  0.00           O  
ATOM   2978  P     G C  94     -14.537   3.896  12.686  1.00  0.00           P  
ATOM   2979  OP1   G C  94     -14.858   2.875  13.707  1.00  0.00           O  
ATOM   2980  OP2   G C  94     -14.288   5.286  13.130  1.00  0.00           O1-
ATOM   2981  O5'   G C  94     -13.240   3.441  11.908  1.00  0.00           O  
ATOM   2982  C5'   G C  94     -11.979   3.242  12.571  1.00  0.00           C  
ATOM   2983 1H5'   G C  94     -11.623   2.207  12.364  1.00  0.00           H  
ATOM   2984 2H5'   G C  94     -12.062   3.334  13.681  1.00  0.00           H  
ATOM   2985  C4'   G C  94     -10.943   4.259  12.076  1.00  0.00           C  
ATOM   2986  H4'   G C  94     -10.329   4.622  12.928  1.00  0.00           H  
ATOM   2987  O4'   G C  94     -10.025   3.638  11.138  1.00  0.00           O  
ATOM   2988  C1'   G C  94      -9.399   4.661  10.386  1.00  0.00           C  
ATOM   2989  H1'   G C  94      -8.384   4.770  10.833  1.00  0.00           H  
ATOM   2990  N9    G C  94      -9.268   4.303   8.965  1.00  0.00           N  
ATOM   2991  C4    G C  94      -8.086   4.066   8.298  1.00  0.00           C  
ATOM   2992  N2    G C  94      -4.643   3.761   8.295  1.00  0.00           N  
ATOM   2993  H21   G C  94      -4.437   3.838   9.262  1.00  0.00           H  
ATOM   2994  H22   G C  94      -3.927   3.476   7.648  1.00  0.00           H  
ATOM   2995  N3    G C  94      -6.846   4.114   8.828  1.00  0.00           N  
ATOM   2996  C2    G C  94      -5.910   3.812   7.938  1.00  0.00           C  
ATOM   2997  N1    G C  94      -6.170   3.569   6.619  1.00  0.00           N  
ATOM   2998  H1    G C  94      -5.413   3.258   6.031  1.00  0.00           H  
ATOM   2999  C6    G C  94      -7.429   3.500   6.045  1.00  0.00           C  
ATOM   3000  O6    G C  94      -7.559   3.238   4.845  1.00  0.00           O  
ATOM   3001  C5    G C  94      -8.449   3.794   6.993  1.00  0.00           C  
ATOM   3002  N7    G C  94      -9.828   3.838   6.843  1.00  0.00           N  
ATOM   3003  C8    G C  94     -10.279   4.134   8.040  1.00  0.00           C  
ATOM   3004  H8    G C  94     -11.339   4.222   8.300  1.00  0.00           H  
ATOM   3005  C2'   G C  94     -10.177   5.959  10.605  1.00  0.00           C  
ATOM   3006  H2'   G C  94     -10.435   6.465   9.650  1.00  0.00           H  
ATOM   3007  O2'   G C  94      -9.462   6.847  11.443  1.00  0.00           O  
ATOM   3008 'HO2   G C  94     -10.156   7.236  12.000  1.00  0.00           H  
ATOM   3009  C3'   G C  94     -11.453   5.480  11.302  1.00  0.00           C  
ATOM   3010  H3'   G C  94     -12.193   5.139  10.543  1.00  0.00           H  
ATOM   3011  O3'   G C  94     -12.031   6.454  12.196  1.00  0.00           O  
ATOM   3012 'HO3   G C  94     -12.886   6.089  12.539  1.00  0.00           H  
TER    3013        G C  94 
END
