# Supplementary material for: Cooperative gene regulation by microRNA pairs and their identification using a computational workflow
Source: Nucleic Acids Res. 2014 May 28;42(12):7539–52. doi: 10.1093/nar/gku465 (PMC4081082; doi:10.1093/nar/gku465)
Supplement: SUPPORTING INFORMATION [file supp_gku465_nar-03703-n-2013-File009.zip › NPHP1_triplex.pdb]

REMARK   Accelrys Discovery Studio PDB file
REMARK   Created:  Wed Oct 16 14:00:45 W. Europe Daylight Time 2013
ATOM      1  C5'   A A   1      -0.674  -0.750  -1.649  1.00  0.00           C  
ATOM      2 1H5'   A A   1      -0.579   0.008  -2.460  1.00  0.00           H  
ATOM      3 2H5'   A A   1       0.112  -1.527  -1.812  1.00  0.00           H  
ATOM      4  P     A A   1      -2.382  -2.295  -2.854  1.00  0.00           P  
ATOM      5  OP1   A A   1      -3.829  -2.579  -2.887  1.00  0.00           O  
ATOM      6  OP2   A A   1      -1.660  -1.943  -4.088  1.00  0.00           O1-
ATOM      7  O5'   A A   1      -2.007  -1.331  -1.669  1.00  0.00           O  
ATOM      8  OP3   A A   1      -1.707  -3.601  -2.354  1.00  0.00           O  
ATOM      9 3HOP   A A   1      -0.831  -3.378  -2.026  1.00  0.00           H  
ATOM     10  C4'   A A   1      -0.338  -0.065  -0.313  1.00  0.00           C  
ATOM     11  H4'   A A   1       0.686   0.364  -0.350  1.00  0.00           H  
ATOM     12  O4'   A A   1      -1.254   1.041  -0.038  1.00  0.00           O  
ATOM     13  C1'   A A   1      -1.475   1.102   1.364  1.00  0.00           C  
ATOM     14  H1'   A A   1      -1.227   2.135   1.696  1.00  0.00           H  
ATOM     15  N9    A A   1      -2.864   0.783   1.688  1.00  0.00           N  
ATOM     16  C5    A A   1      -4.768   0.525   2.742  1.00  0.00           C  
ATOM     17  N7    A A   1      -4.935  -0.070   1.500  1.00  0.00           N  
ATOM     18  C8    A A   1      -3.767   0.081   0.921  1.00  0.00           C  
ATOM     19  H8    A A   1      -3.501  -0.284  -0.076  1.00  0.00           H  
ATOM     20  N1    A A   1      -5.170   1.343   4.935  1.00  0.00           N  
ATOM     21  C2    A A   1      -3.934   1.840   4.883  1.00  0.00           C  
ATOM     22  H2    A A   1      -3.618   2.395   5.770  1.00  0.00           H  
ATOM     23  N3    A A   1      -3.041   1.808   3.893  1.00  0.00           N  
ATOM     24  C4    A A   1      -3.509   1.081   2.859  1.00  0.00           C  
ATOM     25  C6    A A   1      -5.615   0.638   3.866  1.00  0.00           C  
ATOM     26  N6    A A   1      -6.802   0.024   3.978  1.00  0.00           N  
ATOM     27  H61   A A   1      -6.897  -0.827   3.449  1.00  0.00           H  
ATOM     28  H62   A A   1      -7.160   0.003   4.904  1.00  0.00           H  
ATOM     29  C2'   A A   1      -0.529   0.118   2.023  1.00  0.00           C  
ATOM     30  H2'   A A   1      -0.952  -0.315   2.957  1.00  0.00           H  
ATOM     31  O2'   A A   1       0.717   0.732   2.305  1.00  0.00           O  
ATOM     32 'HO2   A A   1       1.299   0.002   2.619  1.00  0.00           H  
ATOM     33  C3'   A A   1      -0.414  -0.956   0.934  1.00  0.00           C  
ATOM     34  H3'   A A   1      -1.354  -1.544   0.862  1.00  0.00           H  
ATOM     35  O3'   A A   1       0.731  -1.834   0.986  1.00  0.00           O  
ATOM     36  P     C A   2       1.167  -2.550   2.321  1.00  0.00           P  
ATOM     37  OP1   C A   2       1.865  -1.527   3.138  1.00  0.00           O  
ATOM     38  OP2   C A   2       1.922  -3.775   1.987  1.00  0.00           O1-
ATOM     39  O5'   C A   2      -0.221  -2.926   3.002  1.00  0.00           O  
ATOM     40  C5'   C A   2      -0.367  -2.749   4.438  1.00  0.00           C  
ATOM     41 1H5'   C A   2      -0.033  -1.730   4.749  1.00  0.00           H  
ATOM     42 2H5'   C A   2       0.260  -3.496   4.979  1.00  0.00           H  
ATOM     43  C4'   C A   2      -1.820  -2.906   4.941  1.00  0.00           C  
ATOM     44  H4'   C A   2      -1.900  -2.544   5.989  1.00  0.00           H  
ATOM     45  O4'   C A   2      -2.755  -2.117   4.145  1.00  0.00           O  
ATOM     46  C1'   C A   2      -4.004  -2.799   4.092  1.00  0.00           C  
ATOM     47  H1'   C A   2      -4.726  -2.108   4.586  1.00  0.00           H  
ATOM     48  N1    C A   2      -4.448  -3.070   2.700  1.00  0.00           N  
ATOM     49  C6    C A   2      -3.498  -3.368   1.751  1.00  0.00           C  
ATOM     50  H6    C A   2      -2.457  -3.369   2.095  1.00  0.00           H  
ATOM     51  C5    C A   2      -3.840  -3.583   0.476  1.00  0.00           C  
ATOM     52  H5    C A   2      -3.101  -3.778  -0.299  1.00  0.00           H  
ATOM     53  C2    C A   2      -5.800  -3.042   2.343  1.00  0.00           C  
ATOM     54  O2    C A   2      -6.653  -2.778   3.208  1.00  0.00           O  
ATOM     55  N3    C A   2      -6.168  -3.271   1.061  1.00  0.00           N  
ATOM     56  C4    C A   2      -5.221  -3.499   0.134  1.00  0.00           C  
ATOM     57  N4    C A   2      -5.598  -3.593  -1.135  1.00  0.00           N  
ATOM     58  H41   C A   2      -4.907  -3.324  -1.836  1.00  0.00           H  
ATOM     59  H42   C A   2      -6.545  -3.399  -1.333  1.00  0.00           H  
ATOM     60  C2'   C A   2      -3.895  -4.062   4.935  1.00  0.00           C  
ATOM     61  H2'   C A   2      -4.446  -4.920   4.493  1.00  0.00           H  
ATOM     62  O2'   C A   2      -4.366  -3.809   6.248  1.00  0.00           O  
ATOM     63 'HO2   C A   2      -4.080  -4.556   6.807  1.00  0.00           H  
ATOM     64  C3'   C A   2      -2.389  -4.330   4.924  1.00  0.00           C  
ATOM     65  H3'   C A   2      -2.071  -4.775   3.953  1.00  0.00           H  
ATOM     66  O3'   C A   2      -1.883  -5.084   6.053  1.00  0.00           O  
ATOM     67  P     C A   3      -2.245  -6.618   6.162  1.00  0.00           P  
ATOM     68  OP1   C A   3      -1.184  -7.299   6.934  1.00  0.00           O  
ATOM     69  OP2   C A   3      -2.551  -7.131   4.809  1.00  0.00           O1-
ATOM     70  O5'   C A   3      -3.591  -6.563   7.015  1.00  0.00           O  
ATOM     71  C5'   C A   3      -3.566  -7.134   8.355  1.00  0.00           C  
ATOM     72 1H5'   C A   3      -2.780  -6.632   8.967  1.00  0.00           H  
ATOM     73 2H5'   C A   3      -3.320  -8.222   8.311  1.00  0.00           H  
ATOM     74  C4'   C A   3      -4.895  -7.000   9.139  1.00  0.00           C  
ATOM     75  H4'   C A   3      -4.706  -7.174  10.220  1.00  0.00           H  
ATOM     76  O4'   C A   3      -5.454  -5.659   9.019  1.00  0.00           O  
ATOM     77  C1'   C A   3      -6.877  -5.747   9.049  1.00  0.00           C  
ATOM     78  H1'   C A   3      -7.194  -5.129   9.921  1.00  0.00           H  
ATOM     79  N1    C A   3      -7.498  -5.219   7.807  1.00  0.00           N  
ATOM     80  C6    C A   3      -6.880  -5.491   6.611  1.00  0.00           C  
ATOM     81  H6    C A   3      -5.934  -6.037   6.674  1.00  0.00           H  
ATOM     82  C5    C A   3      -7.367  -5.028   5.457  1.00  0.00           C  
ATOM     83  H5    C A   3      -6.854  -5.176   4.509  1.00  0.00           H  
ATOM     84  C2    C A   3      -8.707  -4.516   7.823  1.00  0.00           C  
ATOM     85  O2    C A   3      -9.278  -4.312   8.908  1.00  0.00           O  
ATOM     86  N3    C A   3      -9.219  -4.042   6.655  1.00  0.00           N  
ATOM     87  C4    C A   3      -8.567  -4.269   5.506  1.00  0.00           C  
ATOM     88  N4    C A   3      -9.037  -3.718   4.393  1.00  0.00           N  
ATOM     89  H41   C A   3      -8.367  -3.541   3.667  1.00  0.00           H  
ATOM     90  H42   C A   3      -9.853  -3.165   4.481  1.00  0.00           H  
ATOM     91  C2'   C A   3      -7.253  -7.197   9.318  1.00  0.00           C  
ATOM     92  H2'   C A   3      -8.181  -7.494   8.782  1.00  0.00           H  
ATOM     93  O2'   C A   3      -7.410  -7.411  10.712  1.00  0.00           O  
ATOM     94 'HO2   C A   3      -7.512  -8.383  10.825  1.00  0.00           H  
ATOM     95  C3'   C A   3      -6.039  -7.953   8.747  1.00  0.00           C  
ATOM     96  H3'   C A   3      -6.077  -7.973   7.637  1.00  0.00           H  
ATOM     97  O3'   C A   3      -5.776  -9.276   9.267  1.00  0.00           O  
ATOM     98  P     A A   4      -6.878 -10.391   9.415  1.00  0.00           P  
ATOM     99  OP1   A A   4      -7.685 -10.047  10.612  1.00  0.00           O  
ATOM    100  OP2   A A   4      -6.232 -11.720   9.405  1.00  0.00           O1-
ATOM    101  O5'   A A   4      -7.763 -10.213   8.110  1.00  0.00           O  
ATOM    102  C5'   A A   4      -9.209 -10.166   8.221  1.00  0.00           C  
ATOM    103 1H5'   A A   4      -9.526  -9.454   9.020  1.00  0.00           H  
ATOM    104 2H5'   A A   4      -9.603 -11.176   8.480  1.00  0.00           H  
ATOM    105  C4'   A A   4      -9.898  -9.709   6.919  1.00  0.00           C  
ATOM    106  H4'   A A   4     -10.978  -9.517   7.099  1.00  0.00           H  
ATOM    107  O4'   A A   4      -9.312  -8.463   6.431  1.00  0.00           O  
ATOM    108  C1'   A A   4      -9.246  -8.502   5.018  1.00  0.00           C  
ATOM    109  H1'   A A   4      -9.773  -7.591   4.652  1.00  0.00           H  
ATOM    110  N9    A A   4      -7.851  -8.493   4.574  1.00  0.00           N  
ATOM    111  C5    A A   4      -5.969  -8.043   3.533  1.00  0.00           C  
ATOM    112  N7    A A   4      -5.665  -8.997   4.488  1.00  0.00           N  
ATOM    113  C8    A A   4      -6.802  -9.217   5.096  1.00  0.00           C  
ATOM    114  H8    A A   4      -6.937  -9.899   5.939  1.00  0.00           H  
ATOM    115  N1    A A   4      -5.808  -6.500   1.745  1.00  0.00           N  
ATOM    116  C2    A A   4      -7.121  -6.322   1.879  1.00  0.00           C  
ATOM    117  H2    A A   4      -7.562  -5.601   1.183  1.00  0.00           H  
ATOM    118  N3    A A   4      -7.968  -6.877   2.752  1.00  0.00           N  
ATOM    119  C4    A A   4      -7.318  -7.738   3.560  1.00  0.00           C  
ATOM    120  C6    A A   4      -5.182  -7.357   2.582  1.00  0.00           C  
ATOM    121  N6    A A   4      -3.850  -7.446   2.479  1.00  0.00           N  
ATOM    122  H61   A A   4      -3.338  -7.521   3.361  1.00  0.00           H  
ATOM    123  H62   A A   4      -3.430  -6.844   1.813  1.00  0.00           H  
ATOM    124  C2'   A A   4      -9.991  -9.740   4.550  1.00  0.00           C  
ATOM    125  H2'   A A   4      -9.557 -10.174   3.624  1.00  0.00           H  
ATOM    126  O2'   A A   4     -11.357  -9.433   4.337  1.00  0.00           O  
ATOM    127 'HO2   A A   4     -11.866 -10.264   4.390  1.00  0.00           H  
ATOM    128  C3'   A A   4      -9.794 -10.686   5.737  1.00  0.00           C  
ATOM    129  H3'   A A   4      -8.759 -11.093   5.754  1.00  0.00           H  
ATOM    130  O3'   A A   4     -10.767 -11.745   5.874  1.00  0.00           O  
ATOM    131  P     U A   5     -10.896 -12.832   4.735  1.00  0.00           P  
ATOM    132  OP1   U A   5     -11.179 -14.143   5.351  1.00  0.00           O  
ATOM    133  OP2   U A   5      -9.735 -12.729   3.819  1.00  0.00           O1-
ATOM    134  O5'   U A   5     -12.182 -12.288   3.985  1.00  0.00           O  
ATOM    135  C5'   U A   5     -13.487 -12.555   4.566  1.00  0.00           C  
ATOM    136 1H5'   U A   5     -13.542 -12.145   5.602  1.00  0.00           H  
ATOM    137 2H5'   U A   5     -13.669 -13.655   4.620  1.00  0.00           H  
ATOM    138  C4'   U A   5     -14.653 -11.941   3.761  1.00  0.00           C  
ATOM    139  H4'   U A   5     -15.601 -12.034   4.334  1.00  0.00           H  
ATOM    140  O4'   U A   5     -14.436 -10.518   3.526  1.00  0.00           O  
ATOM    141  C1'   U A   5     -14.978 -10.166   2.264  1.00  0.00           C  
ATOM    142  H1'   U A   5     -15.739  -9.380   2.479  1.00  0.00           H  
ATOM    143  N1    U A   5     -13.926  -9.638   1.349  1.00  0.00           N  
ATOM    144  C6    U A   5     -12.615 -10.047   1.477  1.00  0.00           C  
ATOM    145  H6    U A   5     -12.436 -10.807   2.241  1.00  0.00           H  
ATOM    146  C2    U A   5     -14.275  -8.680   0.428  1.00  0.00           C  
ATOM    147  O2    U A   5     -15.412  -8.235   0.307  1.00  0.00           O  
ATOM    148  N3    U A   5     -13.244  -8.210  -0.339  1.00  0.00           N  
ATOM    149  H3    U A   5     -13.493  -7.524  -1.014  1.00  0.00           H  
ATOM    150  C4    U A   5     -11.905  -8.497  -0.207  1.00  0.00           C  
ATOM    151  O4    U A   5     -11.087  -7.881  -0.886  1.00  0.00           O  
ATOM    152  C5    U A   5     -11.612  -9.503   0.769  1.00  0.00           C  
ATOM    153  H5    U A   5     -10.574  -9.773   0.946  1.00  0.00           H  
ATOM    154  C2'   U A   5     -15.693 -11.395   1.710  1.00  0.00           C  
ATOM    155  H2'   U A   5     -15.619 -11.464   0.604  1.00  0.00           H  
ATOM    156  O2'   U A   5     -17.057 -11.367   2.107  1.00  0.00           O  
ATOM    157 'HO2   U A   5     -17.426 -12.251   1.876  1.00  0.00           H  
ATOM    158  C3'   U A   5     -14.913 -12.544   2.372  1.00  0.00           C  
ATOM    159  H3'   U A   5     -13.922 -12.674   1.886  1.00  0.00           H  
ATOM    160  O3'   U A   5     -15.578 -13.817   2.512  1.00  0.00           O  
ATOM    161  P     A A   6     -16.454 -14.514   1.408  1.00  0.00           P  
ATOM    162  OP1   A A   6     -17.747 -13.788   1.355  1.00  0.00           O  
ATOM    163  OP2   A A   6     -16.517 -15.965   1.675  1.00  0.00           O1-
ATOM    164  O5'   A A   6     -15.650 -14.250   0.066  1.00  0.00           O  
ATOM    165  C5'   A A   6     -16.383 -13.955  -1.154  1.00  0.00           C  
ATOM    166 1H5'   A A   6     -17.172 -13.187  -0.971  1.00  0.00           H  
ATOM    167 2H5'   A A   6     -16.879 -14.878  -1.533  1.00  0.00           H  
ATOM    168  C4'   A A   6     -15.487 -13.400  -2.281  1.00  0.00           C  
ATOM    169  H4'   A A   6     -16.102 -12.948  -3.089  1.00  0.00           H  
ATOM    170  O4'   A A   6     -14.614 -12.351  -1.765  1.00  0.00           O  
ATOM    171  C1'   A A   6     -13.334 -12.485  -2.339  1.00  0.00           C  
ATOM    172  H1'   A A   6     -13.115 -11.501  -2.815  1.00  0.00           H  
ATOM    173  N9    A A   6     -12.336 -12.769  -1.314  1.00  0.00           N  
ATOM    174  C5    A A   6     -10.527 -12.676  -0.075  1.00  0.00           C  
ATOM    175  N7    A A   6     -11.324 -13.662   0.479  1.00  0.00           N  
ATOM    176  C8    A A   6     -12.396 -13.675  -0.279  1.00  0.00           C  
ATOM    177  H8    A A   6     -13.267 -14.319  -0.129  1.00  0.00           H  
ATOM    178  N1    A A   6      -8.743 -11.165  -0.499  1.00  0.00           N  
ATOM    179  C2    A A   6      -9.453 -10.750  -1.553  1.00  0.00           C  
ATOM    180  H2    A A   6      -8.985  -9.968  -2.159  1.00  0.00           H  
ATOM    181  N3    A A   6     -10.648 -11.158  -1.980  1.00  0.00           N  
ATOM    182  C4    A A   6     -11.135 -12.128  -1.188  1.00  0.00           C  
ATOM    183  C6    A A   6      -9.271 -12.137   0.289  1.00  0.00           C  
ATOM    184  N6    A A   6      -8.571 -12.477   1.380  1.00  0.00           N  
ATOM    185  H61   A A   6      -9.083 -12.772   2.214  1.00  0.00           H  
ATOM    186  H62   A A   6      -7.753 -11.949   1.570  1.00  0.00           H  
ATOM    187  C2'   A A   6     -13.391 -13.553  -3.414  1.00  0.00           C  
ATOM    188  H2'   A A   6     -12.458 -14.156  -3.471  1.00  0.00           H  
ATOM    189  O2'   A A   6     -13.647 -12.942  -4.666  1.00  0.00           O  
ATOM    190 'HO2   A A   6     -13.748 -13.647  -5.334  1.00  0.00           H  
ATOM    191  C3'   A A   6     -14.554 -14.428  -2.942  1.00  0.00           C  
ATOM    192  H3'   A A   6     -14.227 -15.108  -2.122  1.00  0.00           H  
ATOM    193  O3'   A A   6     -15.259 -15.152  -3.980  1.00  0.00           O  
ATOM    194  P     A A   7     -14.544 -16.369  -4.693  1.00  0.00           P  
ATOM    195  OP1   A A   7     -15.576 -17.239  -5.295  1.00  0.00           O  
ATOM    196  OP2   A A   7     -13.578 -16.982  -3.753  1.00  0.00           O1-
ATOM    197  O5'   A A   7     -13.730 -15.637  -5.837  1.00  0.00           O  
ATOM    198  C5'   A A   7     -14.228 -15.577  -7.196  1.00  0.00           C  
ATOM    199 1H5'   A A   7     -15.233 -15.095  -7.208  1.00  0.00           H  
ATOM    200 2H5'   A A   7     -14.336 -16.604  -7.617  1.00  0.00           H  
ATOM    201  C4'   A A   7     -13.312 -14.769  -8.150  1.00  0.00           C  
ATOM    202  H4'   A A   7     -13.872 -14.444  -9.052  1.00  0.00           H  
ATOM    203  O4'   A A   7     -12.821 -13.565  -7.484  1.00  0.00           O  
ATOM    204  C1'   A A   7     -11.433 -13.423  -7.714  1.00  0.00           C  
ATOM    205  H1'   A A   7     -11.278 -12.370  -8.042  1.00  0.00           H  
ATOM    206  N9    A A   7     -10.678 -13.677  -6.480  1.00  0.00           N  
ATOM    207  C5    A A   7      -9.357 -13.484  -4.734  1.00  0.00           C  
ATOM    208  N7    A A   7      -9.996 -14.700  -4.595  1.00  0.00           N  
ATOM    209  C8    A A   7     -10.772 -14.771  -5.648  1.00  0.00           C  
ATOM    210  H8    A A   7     -11.430 -15.614  -5.870  1.00  0.00           H  
ATOM    211  N1    A A   7      -7.956 -11.616  -4.336  1.00  0.00           N  
ATOM    212  C2    A A   7      -8.444 -11.119  -5.474  1.00  0.00           C  
ATOM    213  H2    A A   7      -8.048 -10.141  -5.759  1.00  0.00           H  
ATOM    214  N3    A A   7      -9.333 -11.636  -6.324  1.00  0.00           N  
ATOM    215  C4    A A   7      -9.767 -12.836  -5.885  1.00  0.00           C  
ATOM    216  C6    A A   7      -8.406 -12.829  -3.928  1.00  0.00           C  
ATOM    217  N6    A A   7      -7.971 -13.349  -2.764  1.00  0.00           N  
ATOM    218  H61   A A   7      -8.389 -14.207  -2.465  1.00  0.00           H  
ATOM    219  H62   A A   7      -7.656 -12.701  -2.074  1.00  0.00           H  
ATOM    220  C2'   A A   7     -11.056 -14.358  -8.846  1.00  0.00           C  
ATOM    221  H2'   A A   7     -10.010 -14.727  -8.767  1.00  0.00           H  
ATOM    222  O2'   A A   7     -11.240 -13.689 -10.084  1.00  0.00           O  
ATOM    223 'HO2   A A   7     -11.171 -14.376 -10.788  1.00  0.00           H  
ATOM    224  C3'   A A   7     -12.052 -15.515  -8.642  1.00  0.00           C  
ATOM    225  H3'   A A   7     -11.719 -16.164  -7.805  1.00  0.00           H  
ATOM    226  O3'   A A   7     -12.376 -16.330  -9.788  1.00  0.00           O  
ATOM    227  P     A A   8     -11.319 -16.874 -10.821  1.00  0.00           P  
ATOM    228  OP1   A A   8     -10.969 -15.739 -11.711  1.00  0.00           O  
ATOM    229  OP2   A A   8     -11.848 -18.092 -11.467  1.00  0.00           O1-
ATOM    230  O5'   A A   8     -10.058 -17.228  -9.919  1.00  0.00           O  
ATOM    231  C5'   A A   8      -8.736 -17.091 -10.516  1.00  0.00           C  
ATOM    232 1H5'   A A   8      -8.605 -16.072 -10.950  1.00  0.00           H  
ATOM    233 2H5'   A A   8      -8.608 -17.835 -11.337  1.00  0.00           H  
ATOM    234  C4'   A A   8      -7.573 -17.297  -9.519  1.00  0.00           C  
ATOM    235  H4'   A A   8      -6.622 -16.914  -9.945  1.00  0.00           H  
ATOM    236  O4'   A A   8      -7.813 -16.567  -8.279  1.00  0.00           O  
ATOM    237  C1'   A A   8      -7.379 -17.348  -7.182  1.00  0.00           C  
ATOM    238  H1'   A A   8      -6.621 -16.728  -6.650  1.00  0.00           H  
ATOM    239  N9    A A   8      -8.493 -17.636  -6.290  1.00  0.00           N  
ATOM    240  C5    A A   8      -9.780 -17.820  -4.521  1.00  0.00           C  
ATOM    241  N7    A A   8     -10.551 -18.214  -5.608  1.00  0.00           N  
ATOM    242  C8    A A   8      -9.748 -18.078  -6.636  1.00  0.00           C  
ATOM    243  H8    A A   8     -10.017 -18.275  -7.679  1.00  0.00           H  
ATOM    244  N1    A A   8      -9.044 -17.315  -2.316  1.00  0.00           N  
ATOM    245  C2    A A   8      -7.857 -17.052  -2.865  1.00  0.00           C  
ATOM    246  H2    A A   8      -7.071 -16.770  -2.158  1.00  0.00           H  
ATOM    247  N3    A A   8      -7.473 -17.107  -4.139  1.00  0.00           N  
ATOM    248  C4    A A   8      -8.501 -17.482  -4.927  1.00  0.00           C  
ATOM    249  C6    A A   8     -10.061 -17.685  -3.141  1.00  0.00           C  
ATOM    250  N6    A A   8     -11.269 -17.874  -2.584  1.00  0.00           N  
ATOM    251  H61   A A   8     -12.094 -17.687  -3.157  1.00  0.00           H  
ATOM    252  H62   A A   8     -11.371 -17.579  -1.643  1.00  0.00           H  
ATOM    253  C2'   A A   8      -6.715 -18.608  -7.706  1.00  0.00           C  
ATOM    254  H2'   A A   8      -6.962 -19.506  -7.099  1.00  0.00           H  
ATOM    255  O2'   A A   8      -5.310 -18.429  -7.738  1.00  0.00           O  
ATOM    256 'HO2   A A   8      -4.918 -19.240  -8.113  1.00  0.00           H  
ATOM    257  C3'   A A   8      -7.323 -18.752  -9.103  1.00  0.00           C  
ATOM    258  H3'   A A   8      -8.333 -19.220  -9.041  1.00  0.00           H  
ATOM    259  O3'   A A   8      -6.484 -19.411 -10.082  1.00  0.00           O  
ATOM    260  P     A A   9      -6.357 -20.986 -10.062  1.00  0.00           P  
ATOM    261  OP1   A A   9      -5.805 -21.423 -11.363  1.00  0.00           O  
ATOM    262  OP2   A A   9      -7.631 -21.570  -9.601  1.00  0.00           O1-
ATOM    263  O5'   A A   9      -5.269 -21.211  -8.931  1.00  0.00           O  
ATOM    264  C5'   A A   9      -3.907 -21.559  -9.291  1.00  0.00           C  
ATOM    265 1H5'   A A   9      -3.498 -20.807 -10.005  1.00  0.00           H  
ATOM    266 2H5'   A A   9      -3.877 -22.555  -9.791  1.00  0.00           H  
ATOM    267  C4'   A A   9      -2.953 -21.604  -8.076  1.00  0.00           C  
ATOM    268  H4'   A A   9      -1.895 -21.522  -8.404  1.00  0.00           H  
ATOM    269  O4'   A A   9      -3.232 -20.475  -7.187  1.00  0.00           O  
ATOM    270  C1'   A A   9      -3.126 -20.899  -5.842  1.00  0.00           C  
ATOM    271  H1'   A A   9      -2.426 -20.187  -5.347  1.00  0.00           H  
ATOM    272  N9    A A   9      -4.427 -20.871  -5.166  1.00  0.00           N  
ATOM    273  C5    A A   9      -6.042 -20.561  -3.709  1.00  0.00           C  
ATOM    274  N7    A A   9      -6.636 -21.148  -4.814  1.00  0.00           N  
ATOM    275  C8    A A   9      -5.638 -21.315  -5.654  1.00  0.00           C  
ATOM    276  H8    A A   9      -5.729 -21.743  -6.656  1.00  0.00           H  
ATOM    277  N1    A A   9      -5.735 -19.504  -1.608  1.00  0.00           N  
ATOM    278  C2    A A   9      -4.446 -19.420  -1.936  1.00  0.00           C  
ATOM    279  H2    A A   9      -3.809 -18.947  -1.183  1.00  0.00           H  
ATOM    280  N3    A A   9      -3.807 -19.842  -3.030  1.00  0.00           N  
ATOM    281  C4    A A   9      -4.684 -20.382  -3.907  1.00  0.00           C  
ATOM    282  C6    A A   9      -6.577 -20.102  -2.488  1.00  0.00           C  
ATOM    283  N6    A A   9      -7.886 -20.203  -2.196  1.00  0.00           N  
ATOM    284  H61   A A   9      -8.474 -20.579  -2.909  1.00  0.00           H  
ATOM    285  H62   A A   9      -8.272 -19.481  -1.624  1.00  0.00           H  
ATOM    286  C2'   A A   9      -2.517 -22.281  -5.848  1.00  0.00           C  
ATOM    287  H2'   A A   9      -2.843 -22.909  -4.993  1.00  0.00           H  
ATOM    288  O2'   A A   9      -1.109 -22.146  -5.854  1.00  0.00           O  
ATOM    289 'HO2   A A   9      -0.690 -23.028  -5.826  1.00  0.00           H  
ATOM    290  C3'   A A   9      -3.045 -22.848  -7.165  1.00  0.00           C  
ATOM    291  H3'   A A   9      -4.127 -23.097  -7.092  1.00  0.00           H  
ATOM    292  O3'   A A   9      -2.288 -23.964  -7.701  1.00  0.00           O  
ATOM    293  P     U A  10      -2.322 -25.322  -6.872  1.00  0.00           P  
ATOM    294  OP1   U A  10      -2.159 -26.465  -7.798  1.00  0.00           O  
ATOM    295  OP2   U A  10      -3.494 -25.321  -5.971  1.00  0.00           O1-
ATOM    296  O5'   U A  10      -1.034 -25.205  -5.962  1.00  0.00           O  
ATOM    297  C5'   U A  10       0.298 -25.382  -6.501  1.00  0.00           C  
ATOM    298 1H5'   U A  10       0.432 -24.758  -7.415  1.00  0.00           H  
ATOM    299 2H5'   U A  10       0.454 -26.449  -6.783  1.00  0.00           H  
ATOM    300  C4'   U A  10       1.413 -24.985  -5.501  1.00  0.00           C  
ATOM    301  H4'   U A  10       2.395 -24.897  -6.009  1.00  0.00           H  
ATOM    302  O4'   U A  10       1.099 -23.684  -4.920  1.00  0.00           O  
ATOM    303  C1'   U A  10       1.105 -23.754  -3.513  1.00  0.00           C  
ATOM    304  H1'   U A  10       1.740 -22.895  -3.192  1.00  0.00           H  
ATOM    305  N1    U A  10      -0.285 -23.605  -2.978  1.00  0.00           N  
ATOM    306  C6    U A  10      -1.168 -24.666  -2.953  1.00  0.00           C  
ATOM    307  H6    U A  10      -0.799 -25.632  -3.289  1.00  0.00           H  
ATOM    308  C2    U A  10      -0.716 -22.331  -2.660  1.00  0.00           C  
ATOM    309  O2    U A  10       0.010 -21.342  -2.689  1.00  0.00           O  
ATOM    310  N3    U A  10      -2.026 -22.240  -2.269  1.00  0.00           N  
ATOM    311  H3    U A  10      -2.396 -21.306  -2.279  1.00  0.00           H  
ATOM    312  C4    U A  10      -2.964 -23.245  -2.256  1.00  0.00           C  
ATOM    313  O4    U A  10      -4.124 -22.986  -1.944  1.00  0.00           O  
ATOM    314  C5    U A  10      -2.456 -24.535  -2.598  1.00  0.00           C  
ATOM    315  H5    U A  10      -3.143 -25.378  -2.625  1.00  0.00           H  
ATOM    316  C2'   U A  10       1.823 -25.033  -3.109  1.00  0.00           C  
ATOM    317  H2'   U A  10       1.386 -25.474  -2.189  1.00  0.00           H  
ATOM    318  O2'   U A  10       3.203 -24.767  -2.901  1.00  0.00           O  
ATOM    319 'HO2   U A  10       3.654 -25.641  -2.855  1.00  0.00           H  
ATOM    320  C3'   U A  10       1.568 -25.961  -4.317  1.00  0.00           C  
ATOM    321  H3'   U A  10       0.582 -26.458  -4.211  1.00  0.00           H  
ATOM    322  O3'   U A  10       2.565 -26.962  -4.618  1.00  0.00           O  
ATOM    323  P     A A  11       3.099 -27.979  -3.537  1.00  0.00           P  
ATOM    324  OP1   A A  11       4.127 -27.252  -2.753  1.00  0.00           O  
ATOM    325  OP2   A A  11       3.525 -29.222  -4.212  1.00  0.00           O1-
ATOM    326  O5'   A A  11       1.831 -28.255  -2.616  1.00  0.00           O  
ATOM    327  C5'   A A  11       1.933 -28.042  -1.180  1.00  0.00           C  
ATOM    328 1H5'   A A  11       2.457 -27.084  -0.952  1.00  0.00           H  
ATOM    329 2H5'   A A  11       2.525 -28.864  -0.715  1.00  0.00           H  
ATOM    330  C4'   A A  11       0.571 -27.972  -0.449  1.00  0.00           C  
ATOM    331  H4'   A A  11       0.680 -27.411   0.504  1.00  0.00           H  
ATOM    332  O4'   A A  11      -0.446 -27.283  -1.243  1.00  0.00           O  
ATOM    333  C1'   A A  11      -1.711 -27.856  -0.964  1.00  0.00           C  
ATOM    334  H1'   A A  11      -2.341 -27.037  -0.546  1.00  0.00           H  
ATOM    335  N9    A A  11      -2.334 -28.404  -2.161  1.00  0.00           N  
ATOM    336  C5    A A  11      -3.829 -29.104  -3.605  1.00  0.00           C  
ATOM    337  N7    A A  11      -2.599 -29.536  -4.084  1.00  0.00           N  
ATOM    338  C8    A A  11      -1.739 -29.096  -3.192  1.00  0.00           C  
ATOM    339  H8    A A  11      -0.652 -29.227  -3.233  1.00  0.00           H  
ATOM    340  N1    A A  11      -6.160 -28.732  -3.340  1.00  0.00           N  
ATOM    341  C2    A A  11      -5.845 -28.058  -2.236  1.00  0.00           C  
ATOM    342  H2    A A  11      -6.695 -27.638  -1.692  1.00  0.00           H  
ATOM    343  N3    A A  11      -4.653 -27.846  -1.678  1.00  0.00           N  
ATOM    344  C4    A A  11      -3.678 -28.405  -2.422  1.00  0.00           C  
ATOM    345  C6    A A  11      -5.154 -29.280  -4.063  1.00  0.00           C  
ATOM    346  N6    A A  11      -5.505 -29.985  -5.150  1.00  0.00           N  
ATOM    347  H61   A A  11      -4.838 -30.491  -5.701  1.00  0.00           H  
ATOM    348  H62   A A  11      -6.439 -29.903  -5.479  1.00  0.00           H  
ATOM    349  C2'   A A  11      -1.532 -28.936   0.085  1.00  0.00           C  
ATOM    350  H2'   A A  11      -2.168 -29.827  -0.109  1.00  0.00           H  
ATOM    351  O2'   A A  11      -1.819 -28.434   1.377  1.00  0.00           O  
ATOM    352 'HO2   A A  11      -1.718 -29.187   1.986  1.00  0.00           H  
ATOM    353  C3'   A A  11      -0.062 -29.318  -0.085  1.00  0.00           C  
ATOM    354  H3'   A A  11       0.081 -29.963  -0.983  1.00  0.00           H  
ATOM    355  O3'   A A  11       0.570 -29.872   1.095  1.00  0.00           O  
ATOM    356  P     A A  12       0.315 -31.398   1.429  1.00  0.00           P  
ATOM    357  OP1   A A  12       1.271 -31.810   2.481  1.00  0.00           O  
ATOM    358  OP2   A A  12       0.289 -32.164   0.168  1.00  0.00           O1-
ATOM    359  O5'   A A  12      -1.156 -31.360   2.028  1.00  0.00           O  
ATOM    360  C5'   A A  12      -1.340 -31.444   3.464  1.00  0.00           C  
ATOM    361 1H5'   A A  12      -0.769 -30.631   3.970  1.00  0.00           H  
ATOM    362 2H5'   A A  12      -0.957 -32.419   3.849  1.00  0.00           H  
ATOM    363  C4'   A A  12      -2.816 -31.317   3.906  1.00  0.00           C  
ATOM    364  H4'   A A  12      -2.866 -30.974   4.962  1.00  0.00           H  
ATOM    365  O4'   A A  12      -3.537 -30.335   3.096  1.00  0.00           O  
ATOM    366  C1'   A A  12      -4.872 -30.782   2.908  1.00  0.00           C  
ATOM    367  H1'   A A  12      -5.537 -29.965   3.271  1.00  0.00           H  
ATOM    368  N9    A A  12      -5.154 -31.058   1.497  1.00  0.00           N  
ATOM    369  C5    A A  12      -6.186 -31.385  -0.416  1.00  0.00           C  
ATOM    370  N7    A A  12      -4.833 -31.565  -0.674  1.00  0.00           N  
ATOM    371  C8    A A  12      -4.264 -31.383   0.498  1.00  0.00           C  
ATOM    372  H8    A A  12      -3.192 -31.467   0.703  1.00  0.00           H  
ATOM    373  N1    A A  12      -8.545 -31.274  -0.649  1.00  0.00           N  
ATOM    374  C2    A A  12      -8.583 -30.991   0.651  1.00  0.00           C  
ATOM    375  H2    A A  12      -9.584 -30.842   1.066  1.00  0.00           H  
ATOM    376  N3    A A  12      -7.579 -30.830   1.512  1.00  0.00           N  
ATOM    377  C4    A A  12      -6.396 -31.070   0.916  1.00  0.00           C  
ATOM    378  C6    A A  12      -7.338 -31.487  -1.228  1.00  0.00           C  
ATOM    379  N6    A A  12      -7.319 -31.792  -2.535  1.00  0.00           N  
ATOM    380  H61   A A  12      -6.480 -31.734  -3.069  1.00  0.00           H  
ATOM    381  H62   A A  12      -8.192 -31.971  -2.981  1.00  0.00           H  
ATOM    382  C2'   A A  12      -5.076 -32.008   3.768  1.00  0.00           C  
ATOM    383  H2'   A A  12      -5.789 -32.735   3.321  1.00  0.00           H  
ATOM    384  O2'   A A  12      -5.519 -31.640   5.061  1.00  0.00           O  
ATOM    385 'HO2   A A  12      -5.402 -32.449   5.577  1.00  0.00           H  
ATOM    386  C3'   A A  12      -3.670 -32.596   3.823  1.00  0.00           C  
ATOM    387  H3'   A A  12      -3.398 -33.093   2.862  1.00  0.00           H  
ATOM    388  O3'   A A  12      -3.428 -33.437   4.975  1.00  0.00           O  
ATOM    389  P     A A  13      -3.710 -34.992   4.888  1.00  0.00           P  
ATOM    390  OP1   A A  13      -3.464 -35.564   6.230  1.00  0.00           O  
ATOM    391  OP2   A A  13      -2.965 -35.558   3.747  1.00  0.00           O1-
ATOM    392  O5'   A A  13      -5.266 -35.051   4.568  1.00  0.00           O  
ATOM    393  C5'   A A  13      -6.203 -35.129   5.673  1.00  0.00           C  
ATOM    394 1H5'   A A  13      -5.994 -34.329   6.420  1.00  0.00           H  
ATOM    395 2H5'   A A  13      -6.099 -36.111   6.195  1.00  0.00           H  
ATOM    396  C4'   A A  13      -7.684 -34.981   5.254  1.00  0.00           C  
ATOM    397  H4'   A A  13      -8.291 -34.670   6.132  1.00  0.00           H  
ATOM    398  O4'   A A  13      -7.865 -33.965   4.223  1.00  0.00           O  
ATOM    399  C1'   A A  13      -8.993 -34.303   3.439  1.00  0.00           C  
ATOM    400  H1'   A A  13      -9.727 -33.477   3.576  1.00  0.00           H  
ATOM    401  N9    A A  13      -8.654 -34.435   2.024  1.00  0.00           N  
ATOM    402  C5    A A  13      -8.814 -34.536  -0.166  1.00  0.00           C  
ATOM    403  N7    A A  13      -7.518 -34.937   0.149  1.00  0.00           N  
ATOM    404  C8    A A  13      -7.475 -34.870   1.464  1.00  0.00           C  
ATOM    405  H8    A A  13      -6.608 -35.112   2.090  1.00  0.00           H  
ATOM    406  N1    A A  13     -10.831 -34.081  -1.334  1.00  0.00           N  
ATOM    407  C2    A A  13     -11.345 -33.743  -0.154  1.00  0.00           C  
ATOM    408  H2    A A  13     -12.393 -33.430  -0.174  1.00  0.00           H  
ATOM    409  N3    A A  13     -10.787 -33.783   1.056  1.00  0.00           N  
ATOM    410  C4    A A  13      -9.515 -34.214   0.981  1.00  0.00           C  
ATOM    411  C6    A A  13      -9.532 -34.472  -1.385  1.00  0.00           C  
ATOM    412  N6    A A  13      -9.013 -34.819  -2.576  1.00  0.00           N  
ATOM    413  H61   A A  13      -8.176 -35.357  -2.605  1.00  0.00           H  
ATOM    414  H62   A A  13      -9.629 -34.892  -3.372  1.00  0.00           H  
ATOM    415  C2'   A A  13      -9.579 -35.594   3.982  1.00  0.00           C  
ATOM    416  H2'   A A  13      -9.951 -36.271   3.183  1.00  0.00           H  
ATOM    417  O2'   A A  13     -10.636 -35.310   4.880  1.00  0.00           O  
ATOM    418 'HO2   A A  13     -11.102 -36.153   5.023  1.00  0.00           H  
ATOM    419  C3'   A A  13      -8.372 -36.224   4.681  1.00  0.00           C  
ATOM    420  H3'   A A  13      -7.652 -36.646   3.942  1.00  0.00           H  
ATOM    421  O3'   A A  13      -8.688 -37.158   5.740  1.00  0.00           O  
ATOM    422  P     U A  14      -9.018 -38.656   5.359  1.00  0.00           P  
ATOM    423  OP1   U A  14      -8.928 -39.490   6.575  1.00  0.00           O  
ATOM    424  OP2   U A  14      -8.230 -39.057   4.175  1.00  0.00           O1-
ATOM    425  O5'   U A  14     -10.521 -38.566   4.897  1.00  0.00           O  
ATOM    426  C5'   U A  14     -11.636 -38.563   5.810  1.00  0.00           C  
ATOM    427 1H5'   U A  14     -11.476 -37.805   6.611  1.00  0.00           H  
ATOM    428 2H5'   U A  14     -11.734 -39.563   6.295  1.00  0.00           H  
ATOM    429  C4'   U A  14     -12.969 -38.236   5.097  1.00  0.00           C  
ATOM    430  H4'   U A  14     -13.742 -37.935   5.835  1.00  0.00           H  
ATOM    431  O4'   U A  14     -12.790 -37.118   4.170  1.00  0.00           O  
ATOM    432  C1'   U A  14     -13.512 -37.354   2.974  1.00  0.00           C  
ATOM    433  H1'   U A  14     -14.191 -36.476   2.865  1.00  0.00           H  
ATOM    434  N1    U A  14     -12.590 -37.480   1.804  1.00  0.00           N  
ATOM    435  C6    U A  14     -11.467 -38.271   1.895  1.00  0.00           C  
ATOM    436  H6    U A  14     -11.327 -38.791   2.839  1.00  0.00           H  
ATOM    437  C2    U A  14     -12.835 -36.742   0.666  1.00  0.00           C  
ATOM    438  O2    U A  14     -13.782 -35.970   0.557  1.00  0.00           O  
ATOM    439  N3    U A  14     -11.935 -36.933  -0.354  1.00  0.00           N  
ATOM    440  H3    U A  14     -12.045 -36.340  -1.155  1.00  0.00           H  
ATOM    441  C4    U A  14     -10.793 -37.697  -0.326  1.00  0.00           C  
ATOM    442  O4    U A  14     -10.069 -37.753  -1.314  1.00  0.00           O  
ATOM    443  C5    U A  14     -10.572 -38.387   0.904  1.00  0.00           C  
ATOM    444  H5    U A  14      -9.676 -38.996   1.011  1.00  0.00           H  
ATOM    445  C2'   U A  14     -14.363 -38.598   3.191  1.00  0.00           C  
ATOM    446  H2'   U A  14     -14.474 -39.195   2.262  1.00  0.00           H  
ATOM    447  O2'   U A  14     -15.641 -38.265   3.704  1.00  0.00           O  
ATOM    448 'HO2   U A  14     -15.854 -39.027   4.264  1.00  0.00           H  
ATOM    449  C3'   U A  14     -13.566 -39.370   4.241  1.00  0.00           C  
ATOM    450  H3'   U A  14     -12.703 -39.900   3.781  1.00  0.00           H  
ATOM    451  O3'   U A  14     -14.373 -40.244   5.060  1.00  0.00           O  
ATOM    452  P     U A  15     -14.535 -41.778   4.710  1.00  0.00           P  
ATOM    453  OP1   U A  15     -15.841 -42.207   5.258  1.00  0.00           O  
ATOM    454  OP2   U A  15     -13.330 -42.499   5.160  1.00  0.00           O1-
ATOM    455  O5'   U A  15     -14.589 -41.803   3.119  1.00  0.00           O  
ATOM    456  C5'   U A  15     -15.887 -41.913   2.475  1.00  0.00           C  
ATOM    457 1H5'   U A  15     -16.536 -41.058   2.774  1.00  0.00           H  
ATOM    458 2H5'   U A  15     -16.397 -42.857   2.786  1.00  0.00           H  
ATOM    459  C4'   U A  15     -15.818 -41.920   0.932  1.00  0.00           C  
ATOM    460  H4'   U A  15     -16.832 -41.769   0.506  1.00  0.00           H  
ATOM    461  O4'   U A  15     -14.972 -40.842   0.430  1.00  0.00           O  
ATOM    462  C1'   U A  15     -14.358 -41.254  -0.773  1.00  0.00           C  
ATOM    463  H1'   U A  15     -14.726 -40.542  -1.549  1.00  0.00           H  
ATOM    464  N1    U A  15     -12.878 -41.219  -0.671  1.00  0.00           N  
ATOM    465  C6    U A  15     -12.237 -41.537   0.506  1.00  0.00           C  
ATOM    466  H6    U A  15     -12.892 -41.685   1.373  1.00  0.00           H  
ATOM    467  C2    U A  15     -12.176 -41.031  -1.832  1.00  0.00           C  
ATOM    468  O2    U A  15     -12.728 -40.895  -2.918  1.00  0.00           O  
ATOM    469  N3    U A  15     -10.817 -41.051  -1.700  1.00  0.00           N  
ATOM    470  H3    U A  15     -10.293 -40.848  -2.541  1.00  0.00           H  
ATOM    471  C4    U A  15     -10.096 -41.359  -0.568  1.00  0.00           C  
ATOM    472  O4    U A  15      -8.870 -41.390  -0.611  1.00  0.00           O  
ATOM    473  C5    U A  15     -10.899 -41.620   0.594  1.00  0.00           C  
ATOM    474  H5    U A  15     -10.399 -41.854   1.532  1.00  0.00           H  
ATOM    475  C2'   U A  15     -14.858 -42.652  -1.100  1.00  0.00           C  
ATOM    476  H2'   U A  15     -14.061 -43.289  -1.536  1.00  0.00           H  
ATOM    477  O2'   U A  15     -15.957 -42.600  -1.994  1.00  0.00           O  
ATOM    478 'HO2   U A  15     -16.275 -43.520  -2.078  1.00  0.00           H  
ATOM    479  C3'   U A  15     -15.252 -43.185   0.281  1.00  0.00           C  
ATOM    480  H3'   U A  15     -14.350 -43.458   0.875  1.00  0.00           H  
ATOM    481  O3'   U A  15     -16.233 -44.250   0.290  1.00  0.00           O  
ATOM    482  P     U A  16     -15.812 -45.638  -0.339  1.00  0.00           P  
ATOM    483  OP1   U A  16     -16.617 -46.718   0.264  1.00  0.00           O  
ATOM    484  OP2   U A  16     -14.335 -45.749  -0.321  1.00  0.00           O1-
ATOM    485  O5'   U A  16     -16.265 -45.416  -1.837  1.00  0.00           O  
ATOM    486  C5'   U A  16     -16.701 -46.493  -2.704  1.00  0.00           C  
ATOM    487 1H5'   U A  16     -17.806 -46.429  -2.810  1.00  0.00           H  
ATOM    488 2H5'   U A  16     -16.488 -47.501  -2.269  1.00  0.00           H  
ATOM    489  C4'   U A  16     -16.093 -46.476  -4.137  1.00  0.00           C  
ATOM    490  H4'   U A  16     -16.892 -46.591  -4.900  1.00  0.00           H  
ATOM    491  O4'   U A  16     -15.387 -45.222  -4.433  1.00  0.00           O  
ATOM    492  C1'   U A  16     -14.209 -45.512  -5.163  1.00  0.00           C  
ATOM    493  H1'   U A  16     -14.270 -44.898  -6.093  1.00  0.00           H  
ATOM    494  N1    U A  16     -12.988 -45.182  -4.384  1.00  0.00           N  
ATOM    495  C6    U A  16     -12.964 -45.297  -3.011  1.00  0.00           C  
ATOM    496  H6    U A  16     -13.903 -45.616  -2.553  1.00  0.00           H  
ATOM    497  C2    U A  16     -11.853 -44.862  -5.081  1.00  0.00           C  
ATOM    498  O2    U A  16     -11.808 -44.827  -6.304  1.00  0.00           O  
ATOM    499  N3    U A  16     -10.772 -44.558  -4.310  1.00  0.00           N  
ATOM    500  H3    U A  16      -9.945 -44.298  -4.838  1.00  0.00           H  
ATOM    501  C4    U A  16     -10.688 -44.553  -2.940  1.00  0.00           C  
ATOM    502  O4    U A  16      -9.653 -44.175  -2.398  1.00  0.00           O  
ATOM    503  C5    U A  16     -11.881 -44.991  -2.278  1.00  0.00           C  
ATOM    504  H5    U A  16     -11.911 -45.031  -1.191  1.00  0.00           H  
ATOM    505  C2'   U A  16     -14.248 -46.971  -5.554  1.00  0.00           C  
ATOM    506  H2'   U A  16     -13.235 -47.425  -5.598  1.00  0.00           H  
ATOM    507  O2'   U A  16     -14.886 -47.126  -6.809  1.00  0.00           O  
ATOM    508 'HO2   U A  16     -14.577 -47.985  -7.145  1.00  0.00           H  
ATOM    509  C3'   U A  16     -15.054 -47.579  -4.412  1.00  0.00           C  
ATOM    510  H3'   U A  16     -14.435 -47.647  -3.487  1.00  0.00           H  
ATOM    511  O3'   U A  16     -15.712 -48.831  -4.722  1.00  0.00           O  
ATOM    512  P     U A  17     -14.884 -50.175  -4.607  1.00  0.00           P  
ATOM    513  OP1   U A  17     -15.818 -51.315  -4.720  1.00  0.00           O  
ATOM    514  OP2   U A  17     -14.012 -50.093  -3.416  1.00  0.00           O1-
ATOM    515  O5'   U A  17     -13.945 -50.133  -5.868  1.00  0.00           O  
ATOM    516  C5'   U A  17     -14.326 -50.525  -7.201  1.00  0.00           C  
ATOM    517 1H5'   U A  17     -15.307 -50.073  -7.471  1.00  0.00           H  
ATOM    518 2H5'   U A  17     -14.431 -51.634  -7.256  1.00  0.00           H  
ATOM    519  C4'   U A  17     -13.283 -50.083  -8.260  1.00  0.00           C  
ATOM    520  H4'   U A  17     -13.728 -50.080  -9.277  1.00  0.00           H  
ATOM    521  O4'   U A  17     -12.818 -48.727  -7.972  1.00  0.00           O  
ATOM    522  C1'   U A  17     -11.432 -48.618  -8.245  1.00  0.00           C  
ATOM    523  H1'   U A  17     -11.345 -47.791  -8.990  1.00  0.00           H  
ATOM    524  N1    U A  17     -10.641 -48.312  -7.016  1.00  0.00           N  
ATOM    525  C6    U A  17     -10.957 -48.894  -5.809  1.00  0.00           C  
ATOM    526  H6    U A  17     -11.815 -49.563  -5.821  1.00  0.00           H  
ATOM    527  C2    U A  17      -9.522 -47.527  -7.143  1.00  0.00           C  
ATOM    528  O2    U A  17      -9.147 -47.064  -8.212  1.00  0.00           O  
ATOM    529  N3    U A  17      -8.838 -47.300  -5.980  1.00  0.00           N  
ATOM    530  H3    U A  17      -7.972 -46.785  -6.095  1.00  0.00           H  
ATOM    531  C4    U A  17      -9.100 -47.824  -4.737  1.00  0.00           C  
ATOM    532  O4    U A  17      -8.373 -47.543  -3.786  1.00  0.00           O  
ATOM    533  C5    U A  17     -10.253 -48.672  -4.688  1.00  0.00           C  
ATOM    534  H5    U A  17     -10.535 -49.130  -3.742  1.00  0.00           H  
ATOM    535  C2'   U A  17     -10.988 -49.915  -8.890  1.00  0.00           C  
ATOM    536  H2'   U A  17      -9.959 -50.200  -8.588  1.00  0.00           H  
ATOM    537  O2'   U A  17     -11.049 -49.812 -10.302  1.00  0.00           O  
ATOM    538 'HO2   U A  17     -10.524 -50.563 -10.631  1.00  0.00           H  
ATOM    539  C3'   U A  17     -11.997 -50.922  -8.334  1.00  0.00           C  
ATOM    540  H3'   U A  17     -11.756 -51.162  -7.274  1.00  0.00           H  
ATOM    541  O3'   U A  17     -12.194 -52.096  -9.160  1.00  0.00           O  
ATOM    542  P     U A  18     -11.526 -53.472  -8.761  1.00  0.00           P  
ATOM    543  OP1   U A  18     -12.523 -54.547  -8.947  1.00  0.00           O  
ATOM    544  OP2   U A  18     -10.879 -53.344  -7.435  1.00  0.00           O1-
ATOM    545  O5'   U A  18     -10.363 -53.680  -9.801  1.00  0.00           O  
ATOM    546  C5'   U A  18     -10.302 -53.257 -11.172  1.00  0.00           C  
ATOM    547 1H5'   U A  18     -11.119 -52.544 -11.429  1.00  0.00           H  
ATOM    548 2H5'   U A  18     -10.416 -54.152 -11.823  1.00  0.00           H  
ATOM    549  C4'   U A  18      -8.944 -52.603 -11.506  1.00  0.00           C  
ATOM    550  H4'   U A  18      -8.898 -52.309 -12.575  1.00  0.00           H  
ATOM    551  O4'   U A  18      -8.792 -51.388 -10.726  1.00  0.00           O  
ATOM    552  C1'   U A  18      -7.444 -51.222 -10.331  1.00  0.00           C  
ATOM    553  H1'   U A  18      -7.131 -50.251 -10.783  1.00  0.00           H  
ATOM    554  N1    U A  18      -7.331 -51.181  -8.847  1.00  0.00           N  
ATOM    555  C6    U A  18      -8.045 -52.069  -8.072  1.00  0.00           C  
ATOM    556  H6    U A  18      -8.663 -52.780  -8.617  1.00  0.00           H  
ATOM    557  C2    U A  18      -6.514 -50.240  -8.267  1.00  0.00           C  
ATOM    558  O2    U A  18      -5.837 -49.446  -8.909  1.00  0.00           O  
ATOM    559  N3    U A  18      -6.520 -50.238  -6.900  1.00  0.00           N  
ATOM    560  H3    U A  18      -5.840 -49.619  -6.478  1.00  0.00           H  
ATOM    561  C4    U A  18      -7.254 -51.043  -6.061  1.00  0.00           C  
ATOM    562  O4    U A  18      -7.199 -50.869  -4.845  1.00  0.00           O  
ATOM    563  C5    U A  18      -8.052 -52.021  -6.732  1.00  0.00           C  
ATOM    564  H5    U A  18      -8.695 -52.681  -6.154  1.00  0.00           H  
ATOM    565  C2'   U A  18      -6.630 -52.341 -10.964  1.00  0.00           C  
ATOM    566  H2'   U A  18      -5.829 -52.718 -10.292  1.00  0.00           H  
ATOM    567  O2'   U A  18      -6.057 -51.893 -12.179  1.00  0.00           O  
ATOM    568 'HO2   U A  18      -5.635 -52.682 -12.569  1.00  0.00           H  
ATOM    569  C3'   U A  18      -7.688 -53.431 -11.196  1.00  0.00           C  
ATOM    570  H3'   U A  18      -7.886 -53.980 -10.248  1.00  0.00           H  
ATOM    571  O3'   U A  18      -7.440 -54.349 -12.283  1.00  0.00           O  
ATOM    572  P     A A  19      -6.220 -55.343 -12.225  1.00  0.00           P  
ATOM    573  OP1   A A  19      -6.469 -56.429 -13.194  1.00  0.00           O  
ATOM    574  OP2   A A  19      -5.941 -55.698 -10.818  1.00  0.00           O1-
ATOM    575  O5'   A A  19      -5.069 -54.414 -12.786  1.00  0.00           O  
ATOM    576  C5'   A A  19      -3.783 -54.930 -13.191  1.00  0.00           C  
ATOM    577 1H5'   A A  19      -3.404 -54.274 -14.005  1.00  0.00           H  
ATOM    578 2H5'   A A  19      -3.867 -55.953 -13.632  1.00  0.00           H  
ATOM    579  C4'   A A  19      -2.687 -54.959 -12.093  1.00  0.00           C  
ATOM    580  H4'   A A  19      -1.721 -54.620 -12.525  1.00  0.00           H  
ATOM    581  O4'   A A  19      -2.967 -54.086 -10.968  1.00  0.00           O  
ATOM    582  C1'   A A  19      -2.271 -54.554  -9.836  1.00  0.00           C  
ATOM    583  H1'   A A  19      -1.388 -53.878  -9.739  1.00  0.00           H  
ATOM    584  N9    A A  19      -3.101 -54.464  -8.634  1.00  0.00           N  
ATOM    585  C5    A A  19      -3.918 -53.884  -6.679  1.00  0.00           C  
ATOM    586  N7    A A  19      -4.773 -54.853  -7.178  1.00  0.00           N  
ATOM    587  C8    A A  19      -4.261 -55.150  -8.354  1.00  0.00           C  
ATOM    588  H8    A A  19      -4.673 -55.882  -9.053  1.00  0.00           H  
ATOM    589  N1    A A  19      -2.922 -52.256  -5.272  1.00  0.00           N  
ATOM    590  C2    A A  19      -1.986 -52.122  -6.220  1.00  0.00           C  
ATOM    591  H2    A A  19      -1.190 -51.397  -6.008  1.00  0.00           H  
ATOM    592  N3    A A  19      -1.860 -52.787  -7.368  1.00  0.00           N  
ATOM    593  C4    A A  19      -2.882 -53.639  -7.558  1.00  0.00           C  
ATOM    594  C6    A A  19      -3.929 -53.138  -5.482  1.00  0.00           C  
ATOM    595  N6    A A  19      -4.894 -53.255  -4.551  1.00  0.00           N  
ATOM    596  H61   A A  19      -5.675 -53.854  -4.716  1.00  0.00           H  
ATOM    597  H62   A A  19      -4.928 -52.615  -3.778  1.00  0.00           H  
ATOM    598  C2'   A A  19      -1.791 -55.977 -10.106  1.00  0.00           C  
ATOM    599  H2'   A A  19      -2.154 -56.701  -9.347  1.00  0.00           H  
ATOM    600  O2'   A A  19      -0.376 -56.023 -10.146  1.00  0.00           O  
ATOM    601 'HO2   A A  19      -0.115 -56.952  -9.980  1.00  0.00           H  
ATOM    602  C3'   A A  19      -2.433 -56.323 -11.461  1.00  0.00           C  
ATOM    603  H3'   A A  19      -3.448 -56.760 -11.300  1.00  0.00           H  
ATOM    604  O3'   A A  19      -1.626 -57.124 -12.350  1.00  0.00           O  
ATOM    605  P     U A  20      -1.670 -58.698 -12.289  1.00  0.00           P  
ATOM    606  OP1   U A  20      -0.777 -59.189 -13.361  1.00  0.00           O  
ATOM    607  OP2   U A  20      -3.068 -59.159 -12.269  1.00  0.00           O1-
ATOM    608  O5'   U A  20      -1.010 -58.975 -10.877  1.00  0.00           O  
ATOM    609  C5'   U A  20       0.370 -59.415 -10.824  1.00  0.00           C  
ATOM    610 1H5'   U A  20       1.026 -58.727 -11.409  1.00  0.00           H  
ATOM    611 2H5'   U A  20       0.469 -60.437 -11.262  1.00  0.00           H  
ATOM    612  C4'   U A  20       0.923 -59.464  -9.389  1.00  0.00           C  
ATOM    613  H4'   U A  20       2.035 -59.481  -9.403  1.00  0.00           H  
ATOM    614  O4'   U A  20       0.504 -58.293  -8.623  1.00  0.00           O  
ATOM    615  C1'   U A  20       0.416 -58.652  -7.253  1.00  0.00           C  
ATOM    616  H1'   U A  20       1.171 -58.019  -6.726  1.00  0.00           H  
ATOM    617  N1    U A  20      -0.947 -58.432  -6.706  1.00  0.00           N  
ATOM    618  C6    U A  20      -2.067 -58.682  -7.470  1.00  0.00           C  
ATOM    619  H6    U A  20      -1.873 -58.928  -8.521  1.00  0.00           H  
ATOM    620  C2    U A  20      -1.052 -58.198  -5.356  1.00  0.00           C  
ATOM    621  O2    U A  20      -0.087 -58.141  -4.605  1.00  0.00           O  
ATOM    622  N3    U A  20      -2.329 -58.068  -4.894  1.00  0.00           N  
ATOM    623  H3    U A  20      -2.388 -57.936  -3.891  1.00  0.00           H  
ATOM    624  C4    U A  20      -3.491 -58.361  -5.563  1.00  0.00           C  
ATOM    625  O4    U A  20      -4.559 -58.372  -4.951  1.00  0.00           O  
ATOM    626  C5    U A  20      -3.310 -58.646  -6.960  1.00  0.00           C  
ATOM    627  H5    U A  20      -4.184 -58.880  -7.564  1.00  0.00           H  
ATOM    628  C2'   U A  20       0.817 -60.114  -7.136  1.00  0.00           C  
ATOM    629  H2'   U A  20       0.224 -60.653  -6.367  1.00  0.00           H  
ATOM    630  O2'   U A  20       2.194 -60.230  -6.832  1.00  0.00           O  
ATOM    631 'HO2   U A  20       2.297 -61.102  -6.419  1.00  0.00           H  
ATOM    632  C3'   U A  20       0.479 -60.648  -8.527  1.00  0.00           C  
ATOM    633  H3'   U A  20      -0.623 -60.723  -8.671  1.00  0.00           H  
ATOM    634  O3'   U A  20       1.172 -61.859  -8.915  1.00  0.00           O  
ATOM    635  P     A A  21       0.507 -63.246  -8.535  1.00  0.00           P  
ATOM    636  OP1   A A  21       1.215 -64.328  -9.252  1.00  0.00           O  
ATOM    637  OP2   A A  21      -0.958 -63.152  -8.705  1.00  0.00           O1-
ATOM    638  O5'   A A  21       0.807 -63.364  -6.987  1.00  0.00           O  
ATOM    639  C5'   A A  21       2.147 -63.643  -6.516  1.00  0.00           C  
ATOM    640 1H5'   A A  21       2.901 -63.022  -7.056  1.00  0.00           H  
ATOM    641 2H5'   A A  21       2.397 -64.714  -6.697  1.00  0.00           H  
ATOM    642  C4'   A A  21       2.304 -63.364  -5.009  1.00  0.00           C  
ATOM    643  H4'   A A  21       3.379 -63.318  -4.729  1.00  0.00           H  
ATOM    644  O4'   A A  21       1.703 -62.079  -4.655  1.00  0.00           O  
ATOM    645  C1'   A A  21       1.123 -62.175  -3.364  1.00  0.00           C  
ATOM    646  H1'   A A  21       1.591 -61.375  -2.742  1.00  0.00           H  
ATOM    647  N9    A A  21      -0.339 -61.969  -3.417  1.00  0.00           N  
ATOM    648  C5    A A  21      -2.437 -61.506  -2.926  1.00  0.00           C  
ATOM    649  N7    A A  21      -2.422 -61.813  -4.277  1.00  0.00           N  
ATOM    650  C8    A A  21      -1.159 -62.096  -4.520  1.00  0.00           C  
ATOM    651  H8    A A  21      -0.757 -62.400  -5.491  1.00  0.00           H  
ATOM    652  N1    A A  21      -3.186 -60.922  -0.753  1.00  0.00           N  
ATOM    653  C2    A A  21      -1.906 -61.038  -0.369  1.00  0.00           C  
ATOM    654  H2    A A  21      -1.708 -60.851   0.694  1.00  0.00           H  
ATOM    655  N3    A A  21      -0.841 -61.375  -1.098  1.00  0.00           N  
ATOM    656  C4    A A  21      -1.168 -61.596  -2.381  1.00  0.00           C  
ATOM    657  C6    A A  21      -3.487 -61.151  -2.053  1.00  0.00           C  
ATOM    658  N6    A A  21      -4.769 -61.030  -2.454  1.00  0.00           N  
ATOM    659  H61   A A  21      -4.979 -61.032  -3.428  1.00  0.00           H  
ATOM    660  H62   A A  21      -5.479 -60.764  -1.801  1.00  0.00           H  
ATOM    661  C2'   A A  21       1.504 -63.531  -2.800  1.00  0.00           C  
ATOM    662  H2'   A A  21       0.729 -63.942  -2.127  1.00  0.00           H  
ATOM    663  O2'   A A  21       2.730 -63.430  -2.103  1.00  0.00           O  
ATOM    664 'HO2   A A  21       2.905 -64.310  -1.720  1.00  0.00           H  
ATOM    665  C3'   A A  21       1.641 -64.381  -4.068  1.00  0.00           C  
ATOM    666  H3'   A A  21       0.642 -64.618  -4.497  1.00  0.00           H  
ATOM    667  O3'   A A  21       2.465 -65.566  -3.972  1.00  0.00           O  
ATOM    668  P     A A  22       2.086 -66.749  -2.999  1.00  0.00           P  
ATOM    669  OP1   A A  22       2.810 -67.968  -3.419  1.00  0.00           O  
ATOM    670  OP2   A A  22       0.613 -66.843  -2.908  1.00  0.00           O1-
ATOM    671  O5'   A A  22       2.667 -66.242  -1.619  1.00  0.00           O  
ATOM    672  C5'   A A  22       2.405 -66.919  -0.360  1.00  0.00           C  
ATOM    673 1H5'   A A  22       3.332 -67.436  -0.021  1.00  0.00           H  
ATOM    674 2H5'   A A  22       1.628 -67.712  -0.470  1.00  0.00           H  
ATOM    675  C4'   A A  22       1.946 -65.984   0.795  1.00  0.00           C  
ATOM    676  H4'   A A  22       2.817 -65.620   1.382  1.00  0.00           H  
ATOM    677  O4'   A A  22       1.278 -64.793   0.269  1.00  0.00           O  
ATOM    678  C1'   A A  22       0.158 -64.455   1.069  1.00  0.00           C  
ATOM    679  H1'   A A  22       0.294 -63.387   1.358  1.00  0.00           H  
ATOM    680  N9    A A  22      -1.086 -64.596   0.306  1.00  0.00           N  
ATOM    681  C5    A A  22      -3.166 -64.460  -0.373  1.00  0.00           C  
ATOM    682  N7    A A  22      -2.477 -65.065  -1.404  1.00  0.00           N  
ATOM    683  C8    A A  22      -1.244 -65.130  -0.954  1.00  0.00           C  
ATOM    684  H8    A A  22      -0.393 -65.556  -1.487  1.00  0.00           H  
ATOM    685  N1    A A  22      -4.905 -63.523   0.927  1.00  0.00           N  
ATOM    686  C2    A A  22      -3.986 -63.350   1.885  1.00  0.00           C  
ATOM    687  H2    A A  22      -4.344 -62.893   2.815  1.00  0.00           H  
ATOM    688  N3    A A  22      -2.683 -63.622   1.856  1.00  0.00           N  
ATOM    689  C4    A A  22      -2.330 -64.177   0.689  1.00  0.00           C  
ATOM    690  C6    A A  22      -4.515 -64.084  -0.242  1.00  0.00           C  
ATOM    691  N6    A A  22      -5.408 -64.234  -1.237  1.00  0.00           N  
ATOM    692  H61   A A  22      -5.084 -64.607  -2.104  1.00  0.00           H  
ATOM    693  H62   A A  22      -6.212 -63.633  -1.248  1.00  0.00           H  
ATOM    694  C2'   A A  22       0.198 -65.329   2.302  1.00  0.00           C  
ATOM    695  H2'   A A  22      -0.809 -65.565   2.705  1.00  0.00           H  
ATOM    696  O2'   A A  22       0.957 -64.661   3.287  1.00  0.00           O  
ATOM    697 'HO2   A A  22       1.459 -65.299   3.834  1.00  0.00           H  
ATOM    698  C3'   A A  22       0.868 -66.575   1.732  1.00  0.00           C  
ATOM    699  H3'   A A  22       0.142 -67.079   1.056  1.00  0.00           H  
ATOM    700  O3'   A A  22       1.330 -67.540   2.682  1.00  0.00           O  
ATOM    701  P     G A  23       2.663 -67.711   3.487  1.00  0.00           P  
ATOM    702  OP1   G A  23       3.811 -67.703   2.562  1.00  0.00           O  
ATOM    703  OP2   G A  23       2.515 -68.889   4.363  1.00  0.00           O1-
ATOM    704  O5'   G A  23       2.712 -66.418   4.399  1.00  0.00           O  
ATOM    705  C5'   G A  23       3.245 -66.537   5.742  1.00  0.00           C  
ATOM    706 1H5'   G A  23       4.252 -67.021   5.724  1.00  0.00           H  
ATOM    707 2H5'   G A  23       2.572 -67.167   6.368  1.00  0.00           H  
ATOM    708  C4'   G A  23       3.404 -65.163   6.421  1.00  0.00           C  
ATOM    709  H4'   G A  23       4.037 -64.510   5.779  1.00  0.00           H  
ATOM    710  O4'   G A  23       2.105 -64.503   6.603  1.00  0.00           O  
ATOM    711  C1'   G A  23       2.039 -64.031   7.933  1.00  0.00           C  
ATOM    712  H1'   G A  23       2.617 -63.079   7.964  1.00  0.00           H  
ATOM    713  N9    G A  23       0.656 -63.795   8.403  1.00  0.00           N  
ATOM    714  C4    G A  23      -0.280 -62.924   7.883  1.00  0.00           C  
ATOM    715  N2    G A  23      -1.265 -60.639   5.473  1.00  0.00           N  
ATOM    716  H21   G A  23      -0.415 -60.462   4.974  1.00  0.00           H  
ATOM    717  H22   G A  23      -2.056 -60.047   5.320  1.00  0.00           H  
ATOM    718  N3    G A  23      -0.116 -62.102   6.829  1.00  0.00           N  
ATOM    719  C2    G A  23      -1.220 -61.443   6.515  1.00  0.00           C  
ATOM    720  N1    G A  23      -2.366 -61.501   7.263  1.00  0.00           N  
ATOM    721  H1    G A  23      -3.137 -60.919   6.986  1.00  0.00           H  
ATOM    722  C6    G A  23      -2.546 -62.276   8.403  1.00  0.00           C  
ATOM    723  O6    G A  23      -3.605 -62.253   9.035  1.00  0.00           O  
ATOM    724  C5    G A  23      -1.390 -63.050   8.699  1.00  0.00           C  
ATOM    725  N7    G A  23      -1.160 -63.970   9.718  1.00  0.00           N  
ATOM    726  C8    G A  23       0.065 -64.382   9.501  1.00  0.00           C  
ATOM    727  H8    G A  23       0.585 -65.116  10.118  1.00  0.00           H  
ATOM    728  C2'   G A  23       2.760 -65.108   8.702  1.00  0.00           C  
ATOM    729  H2'   G A  23       2.197 -66.067   8.625  1.00  0.00           H  
ATOM    730  O2'   G A  23       2.990 -64.795  10.067  1.00  0.00           O  
ATOM    731 'HO2   G A  23       3.859 -64.333  10.147  1.00  0.00           H  
ATOM    732  C3'   G A  23       4.027 -65.214   7.849  1.00  0.00           C  
ATOM    733  H3'   G A  23       4.496 -66.217   7.976  1.00  0.00           H  
ATOM    734  O3'   G A  23       4.982 -64.145   8.050  1.00  0.00           O  
ATOM    735  P     G A  24       6.090 -64.262   9.161  1.00  0.00           P  
ATOM    736  OP1   G A  24       6.694 -65.607   9.133  1.00  0.00           O  
ATOM    737  OP2   G A  24       5.445 -63.847  10.428  1.00  0.00           O1-
ATOM    738  O5'   G A  24       7.172 -63.194   8.724  1.00  0.00           O  
ATOM    739  C5'   G A  24       7.530 -62.122   9.632  1.00  0.00           C  
ATOM    740 1H5'   G A  24       7.753 -62.530  10.646  1.00  0.00           H  
ATOM    741 2H5'   G A  24       6.679 -61.409   9.735  1.00  0.00           H  
ATOM    742  C4'   G A  24       8.777 -61.306   9.204  1.00  0.00           C  
ATOM    743  H4'   G A  24       9.058 -60.620  10.032  1.00  0.00           H  
ATOM    744  O4'   G A  24       9.924 -62.163   8.893  1.00  0.00           O  
ATOM    745  C1'   G A  24      10.182 -62.108   7.485  1.00  0.00           C  
ATOM    746  H1'   G A  24      11.076 -61.458   7.348  1.00  0.00           H  
ATOM    747  N9    G A  24      10.431 -63.453   6.933  1.00  0.00           N  
ATOM    748  C4    G A  24      11.255 -63.808   5.883  1.00  0.00           C  
ATOM    749  N2    G A  24      13.198 -62.901   3.158  1.00  0.00           N  
ATOM    750  H21   G A  24      13.111 -61.910   3.212  1.00  0.00           H  
ATOM    751  H22   G A  24      13.509 -63.300   2.297  1.00  0.00           H  
ATOM    752  N3    G A  24      12.008 -62.982   5.127  1.00  0.00           N  
ATOM    753  C2    G A  24      12.517 -63.587   4.060  1.00  0.00           C  
ATOM    754  N1    G A  24      12.474 -64.946   3.885  1.00  0.00           N  
ATOM    755  H1    G A  24      12.803 -65.335   3.020  1.00  0.00           H  
ATOM    756  C6    G A  24      11.804 -65.840   4.714  1.00  0.00           C  
ATOM    757  O6    G A  24      11.829 -67.057   4.507  1.00  0.00           O  
ATOM    758  C5    G A  24      11.144 -65.181   5.781  1.00  0.00           C  
ATOM    759  N7    G A  24      10.274 -65.686   6.739  1.00  0.00           N  
ATOM    760  C8    G A  24       9.853 -64.622   7.385  1.00  0.00           C  
ATOM    761  H8    G A  24       9.126 -64.621   8.204  1.00  0.00           H  
ATOM    762  C2'   G A  24       8.994 -61.427   6.840  1.00  0.00           C  
ATOM    763  H2'   G A  24       8.178 -62.162   6.657  1.00  0.00           H  
ATOM    764  O2'   G A  24       9.338 -60.774   5.636  1.00  0.00           O  
ATOM    765 'HO2   G A  24       8.641 -60.120   5.442  1.00  0.00           H  
ATOM    766  C3'   G A  24       8.565 -60.453   7.940  1.00  0.00           C  
ATOM    767  H3'   G A  24       7.471 -60.261   7.821  1.00  0.00           H  
ATOM    768  O3'   G A  24       9.331 -59.223   7.991  1.00  0.00           O  
ATOM    769  P     A A  25       8.649 -57.867   8.427  1.00  0.00           P  
ATOM    770  OP1   A A  25       9.694 -56.962   8.960  1.00  0.00           O  
ATOM    771  OP2   A A  25       7.510 -58.154   9.328  1.00  0.00           O1-
ATOM    772  O5'   A A  25       8.098 -57.259   7.070  1.00  0.00           O  
ATOM    773  C5'   A A  25       8.910 -57.257   5.864  1.00  0.00           C  
ATOM    774 1H5'   A A  25       9.879 -57.800   5.992  1.00  0.00           H  
ATOM    775 2H5'   A A  25       9.175 -56.207   5.606  1.00  0.00           H  
ATOM    776  C4'   A A  25       8.214 -57.880   4.632  1.00  0.00           C  
ATOM    777  H4'   A A  25       8.980 -58.333   3.963  1.00  0.00           H  
ATOM    778  O4'   A A  25       7.273 -58.939   5.004  1.00  0.00           O  
ATOM    779  C1'   A A  25       6.196 -58.938   4.080  1.00  0.00           C  
ATOM    780  H1'   A A  25       6.130 -59.964   3.647  1.00  0.00           H  
ATOM    781  N9    A A  25       4.937 -58.576   4.738  1.00  0.00           N  
ATOM    782  C5    A A  25       2.808 -58.309   5.199  1.00  0.00           C  
ATOM    783  N7    A A  25       3.502 -57.579   6.161  1.00  0.00           N  
ATOM    784  C8    A A  25       4.765 -57.772   5.843  1.00  0.00           C  
ATOM    785  H8    A A  25       5.628 -57.367   6.381  1.00  0.00           H  
ATOM    786  N1    A A  25       1.062 -59.294   3.925  1.00  0.00           N  
ATOM    787  C2    A A  25       2.028 -59.862   3.194  1.00  0.00           C  
ATOM    788  H2    A A  25       1.688 -60.505   2.375  1.00  0.00           H  
ATOM    789  N3    A A  25       3.352 -59.723   3.295  1.00  0.00           N  
ATOM    790  C4    A A  25       3.679 -58.932   4.326  1.00  0.00           C  
ATOM    791  C6    A A  25       1.429 -58.488   4.951  1.00  0.00           C  
ATOM    792  N6    A A  25       0.470 -57.855   5.648  1.00  0.00           N  
ATOM    793  H61   A A  25       0.761 -57.170   6.309  1.00  0.00           H  
ATOM    794  H62   A A  25      -0.393 -57.697   5.159  1.00  0.00           H  
ATOM    795  C2'   A A  25       6.543 -57.945   2.989  1.00  0.00           C  
ATOM    796  H2'   A A  25       5.643 -57.468   2.543  1.00  0.00           H  
ATOM    797  O2'   A A  25       7.305 -58.577   1.978  1.00  0.00           O  
ATOM    798 'HO2   A A  25       7.705 -57.871   1.442  1.00  0.00           H  
ATOM    799  C3'   A A  25       7.382 -56.927   3.763  1.00  0.00           C  
ATOM    800  H3'   A A  25       6.751 -56.326   4.454  1.00  0.00           H  
ATOM    801  O3'   A A  25       8.246 -56.079   2.970  1.00  0.00           O  
ATOM    802  P     A A  26       7.586 -55.060   1.959  1.00  0.00           P  
ATOM    803  OP1   A A  26       8.523 -53.942   1.713  1.00  0.00           O  
ATOM    804  OP2   A A  26       6.239 -54.717   2.458  1.00  0.00           O1-
ATOM    805  O5'   A A  26       7.471 -55.948   0.650  1.00  0.00           O  
ATOM    806  C5'   A A  26       6.213 -56.090  -0.042  1.00  0.00           C  
ATOM    807 1H5'   A A  26       5.958 -55.151  -0.581  1.00  0.00           H  
ATOM    808 2H5'   A A  26       5.376 -56.304   0.666  1.00  0.00           H  
ATOM    809  C4'   A A  26       6.292 -57.261  -1.031  1.00  0.00           C  
ATOM    810  H4'   A A  26       6.590 -58.195  -0.506  1.00  0.00           H  
ATOM    811  O4'   A A  26       4.980 -57.459  -1.639  1.00  0.00           O  
ATOM    812  C1'   A A  26       5.061 -57.202  -3.027  1.00  0.00           C  
ATOM    813  H1'   A A  26       5.243 -58.195  -3.499  1.00  0.00           H  
ATOM    814  N9    A A  26       3.846 -56.581  -3.606  1.00  0.00           N  
ATOM    815  C5    A A  26       1.904 -55.650  -4.089  1.00  0.00           C  
ATOM    816  N7    A A  26       2.597 -55.749  -5.290  1.00  0.00           N  
ATOM    817  C8    A A  26       3.729 -56.312  -4.948  1.00  0.00           C  
ATOM    818  H8    A A  26       4.539 -56.553  -5.641  1.00  0.00           H  
ATOM    819  N1    A A  26       0.236 -55.131  -2.483  1.00  0.00           N  
ATOM    820  C2    A A  26       1.081 -55.619  -1.569  1.00  0.00           C  
ATOM    821  H2    A A  26       0.726 -55.604  -0.532  1.00  0.00           H  
ATOM    822  N3    A A  26       2.273 -56.185  -1.750  1.00  0.00           N  
ATOM    823  C4    A A  26       2.652 -56.155  -3.038  1.00  0.00           C  
ATOM    824  C6    A A  26       0.633 -55.121  -3.776  1.00  0.00           C  
ATOM    825  N6    A A  26      -0.177 -54.544  -4.683  1.00  0.00           N  
ATOM    826  H61   A A  26       0.144 -54.470  -5.625  1.00  0.00           H  
ATOM    827  H62   A A  26      -0.744 -53.815  -4.307  1.00  0.00           H  
ATOM    828  C2'   A A  26       6.290 -56.339  -3.207  1.00  0.00           C  
ATOM    829  H2'   A A  26       6.077 -55.298  -2.869  1.00  0.00           H  
ATOM    830  O2'   A A  26       6.780 -56.339  -4.536  1.00  0.00           O  
ATOM    831 'HO2   A A  26       7.735 -56.572  -4.485  1.00  0.00           H  
ATOM    832  C3'   A A  26       7.244 -57.009  -2.220  1.00  0.00           C  
ATOM    833  H3'   A A  26       8.011 -56.279  -1.868  1.00  0.00           H  
ATOM    834  O3'   A A  26       7.844 -58.240  -2.702  1.00  0.00           O  
ATOM    835  P     U A  27       9.290 -58.220  -3.321  1.00  0.00           P  
ATOM    836  OP1   U A  27       9.353 -57.079  -4.266  1.00  0.00           O  
ATOM    837  OP2   U A  27       9.581 -59.562  -3.869  1.00  0.00           O1-
ATOM    838  O5'   U A  27      10.228 -57.952  -2.081  1.00  0.00           O  
ATOM    839  C5'   U A  27      11.632 -58.321  -2.092  1.00  0.00           C  
ATOM    840 1H5'   U A  27      12.238 -57.423  -2.345  1.00  0.00           H  
ATOM    841 2H5'   U A  27      11.851 -59.078  -2.881  1.00  0.00           H  
ATOM    842  C4'   U A  27      12.170 -58.877  -0.739  1.00  0.00           C  
ATOM    843  H4'   U A  27      12.506 -58.041  -0.090  1.00  0.00           H  
ATOM    844  O4'   U A  27      11.173 -59.653   0.001  1.00  0.00           O  
ATOM    845  C1'   U A  27      11.505 -61.032  -0.044  1.00  0.00           C  
ATOM    846  H1'   U A  27      11.990 -61.262   0.934  1.00  0.00           H  
ATOM    847  N1    U A  27      10.308 -61.862  -0.293  1.00  0.00           N  
ATOM    848  C6    U A  27       9.393 -61.437  -1.229  1.00  0.00           C  
ATOM    849  H6    U A  27       9.566 -60.432  -1.618  1.00  0.00           H  
ATOM    850  C2    U A  27      10.196 -63.092   0.308  1.00  0.00           C  
ATOM    851  O2    U A  27      11.028 -63.549   1.085  1.00  0.00           O  
ATOM    852  N3    U A  27       9.092 -63.811  -0.066  1.00  0.00           N  
ATOM    853  H3    U A  27       8.996 -64.707   0.367  1.00  0.00           H  
ATOM    854  C4    U A  27       8.269 -63.541  -1.137  1.00  0.00           C  
ATOM    855  O4    U A  27       7.559 -64.433  -1.591  1.00  0.00           O  
ATOM    856  C5    U A  27       8.396 -62.219  -1.667  1.00  0.00           C  
ATOM    857  H5    U A  27       7.766 -61.916  -2.500  1.00  0.00           H  
ATOM    858  C2'   U A  27      12.522 -61.173  -1.157  1.00  0.00           C  
ATOM    859  H2'   U A  27      12.009 -61.149  -2.145  1.00  0.00           H  
ATOM    860  O2'   U A  27      13.325 -62.332  -1.065  1.00  0.00           O  
ATOM    861 'HO2   U A  27      14.118 -62.108  -0.538  1.00  0.00           H  
ATOM    862  C3'   U A  27      13.318 -59.889  -0.964  1.00  0.00           C  
ATOM    863  H3'   U A  27      13.820 -59.616  -1.921  1.00  0.00           H  
ATOM    864  O3'   U A  27      14.241 -59.911   0.154  1.00  0.00           O  
ATOM    865  P     A A  28      15.789 -60.062  -0.075  1.00  0.00           P  
ATOM    866  OP1   A A  28      16.501 -59.653   1.157  1.00  0.00           O  
ATOM    867  OP2   A A  28      16.160 -59.382  -1.332  1.00  0.00           O1-
ATOM    868  O5'   A A  28      15.881 -61.639  -0.253  1.00  0.00           O  
ATOM    869  C5'   A A  28      16.696 -62.404   0.665  1.00  0.00           C  
ATOM    870 1H5'   A A  28      16.545 -62.068   1.719  1.00  0.00           H  
ATOM    871 2H5'   A A  28      17.772 -62.264   0.409  1.00  0.00           H  
ATOM    872  C4'   A A  28      16.400 -63.916   0.638  1.00  0.00           C  
ATOM    873  H4'   A A  28      17.009 -64.408   1.429  1.00  0.00           H  
ATOM    874  O4'   A A  28      15.002 -64.215   0.934  1.00  0.00           O  
ATOM    875  C1'   A A  28      14.749 -65.533   0.481  1.00  0.00           C  
ATOM    876  H1'   A A  28      14.679 -66.138   1.416  1.00  0.00           H  
ATOM    877  N9    A A  28      13.496 -65.652  -0.271  1.00  0.00           N  
ATOM    878  C5    A A  28      11.445 -66.223  -0.819  1.00  0.00           C  
ATOM    879  N7    A A  28      11.970 -65.579  -1.930  1.00  0.00           N  
ATOM    880  C8    A A  28      13.186 -65.240  -1.548  1.00  0.00           C  
ATOM    881  H8    A A  28      13.901 -64.673  -2.151  1.00  0.00           H  
ATOM    882  N1    A A  28       9.999 -67.390   0.653  1.00  0.00           N  
ATOM    883  C2    A A  28      10.986 -67.338   1.548  1.00  0.00           C  
ATOM    884  H2    A A  28      10.770 -67.802   2.517  1.00  0.00           H  
ATOM    885  N3    A A  28      12.213 -66.825   1.413  1.00  0.00           N  
ATOM    886  C4    A A  28      12.372 -66.267   0.205  1.00  0.00           C  
ATOM    887  C6    A A  28      10.197 -66.837  -0.561  1.00  0.00           C  
ATOM    888  N6    A A  28       9.146 -66.901  -1.393  1.00  0.00           N  
ATOM    889  H61   A A  28       8.923 -66.110  -1.963  1.00  0.00           H  
ATOM    890  H62   A A  28       8.357 -67.379  -1.013  1.00  0.00           H  
ATOM    891  C2'   A A  28      15.957 -66.017  -0.315  1.00  0.00           C  
ATOM    892  H2'   A A  28      15.677 -66.553  -1.247  1.00  0.00           H  
ATOM    893  O2'   A A  28      16.741 -66.867   0.504  1.00  0.00           O  
ATOM    894 'HO2   A A  28      17.501 -67.198  -0.008  1.00  0.00           H  
ATOM    895  C3'   A A  28      16.667 -64.698  -0.650  1.00  0.00           C  
ATOM    896  H3'   A A  28      16.142 -64.148  -1.464  1.00  0.00           H  
ATOM    897  O3'   A A  28      18.084 -64.794  -0.903  1.00  0.00           O  
ATOM    898  P     C A  29      18.592 -65.481  -2.235  1.00  0.00           P  
ATOM    899  OP1   C A  29      19.403 -64.526  -3.010  1.00  0.00           O  
ATOM    900  OP2   C A  29      17.457 -66.132  -2.929  1.00  0.00           O1-
ATOM    901  O5'   C A  29      19.540 -66.632  -1.729  1.00  0.00           O  
ATOM    902  C5'   C A  29      20.012 -66.846  -0.384  1.00  0.00           C  
ATOM    903 1H5'   C A  29      19.426 -66.287   0.381  1.00  0.00           H  
ATOM    904 2H5'   C A  29      21.066 -66.496  -0.311  1.00  0.00           H  
ATOM    905  C4'   C A  29      19.975 -68.334   0.010  1.00  0.00           C  
ATOM    906  H4'   C A  29      20.127 -68.451   1.104  1.00  0.00           H  
ATOM    907  O4'   C A  29      18.687 -68.938  -0.317  1.00  0.00           O  
ATOM    908  C1'   C A  29      18.899 -70.286  -0.723  1.00  0.00           C  
ATOM    909  H1'   C A  29      18.312 -70.904  -0.005  1.00  0.00           H  
ATOM    910  N1    C A  29      18.423 -70.548  -2.115  1.00  0.00           N  
ATOM    911  C6    C A  29      18.431 -69.525  -3.037  1.00  0.00           C  
ATOM    912  H6    C A  29      18.765 -68.552  -2.673  1.00  0.00           H  
ATOM    913  C5    C A  29      18.013 -69.717  -4.295  1.00  0.00           C  
ATOM    914  H5    C A  29      18.005 -68.912  -5.028  1.00  0.00           H  
ATOM    915  C2    C A  29      17.961 -71.809  -2.493  1.00  0.00           C  
ATOM    916  O2    C A  29      17.914 -72.721  -1.652  1.00  0.00           O  
ATOM    917  N3    C A  29      17.544 -72.022  -3.764  1.00  0.00           N  
ATOM    918  C4    C A  29      17.577 -71.023  -4.655  1.00  0.00           C  
ATOM    919  N4    C A  29      17.196 -71.280  -5.906  1.00  0.00           N  
ATOM    920  H41   C A  29      17.316 -70.615  -6.635  1.00  0.00           H  
ATOM    921  H42   C A  29      16.981 -72.227  -6.131  1.00  0.00           H  
ATOM    922  C2'   C A  29      20.382 -70.602  -0.532  1.00  0.00           C  
ATOM    923  H2'   C A  29      20.773 -71.298  -1.306  1.00  0.00           H  
ATOM    924  O2'   C A  29      20.601 -71.145   0.761  1.00  0.00           O  
ATOM    925 'HO2   C A  29      21.579 -71.192   0.871  1.00  0.00           H  
ATOM    926  C3'   C A  29      21.021 -69.210  -0.687  1.00  0.00           C  
ATOM    927  H3'   C A  29      21.039 -68.910  -1.756  1.00  0.00           H  
ATOM    928  O3'   C A  29      22.306 -68.977  -0.072  1.00  0.00           O  
ATOM    929  P     U A  30      23.532 -69.951  -0.180  1.00  0.00           P  
ATOM    930  OP1   U A  30      23.243 -71.102   0.710  1.00  0.00           O  
ATOM    931  OP2   U A  30      24.774 -69.197   0.087  1.00  0.00           O1-
ATOM    932  O5'   U A  30      23.487 -70.423  -1.694  1.00  0.00           O  
ATOM    933  C5'   U A  30      24.145 -71.672  -2.049  1.00  0.00           C  
ATOM    934 1H5'   U A  30      24.014 -72.441  -1.250  1.00  0.00           H  
ATOM    935 2H5'   U A  30      25.239 -71.499  -2.172  1.00  0.00           H  
ATOM    936  C4'   U A  30      23.621 -72.330  -3.350  1.00  0.00           C  
ATOM    937  H4'   U A  30      23.743 -73.432  -3.274  1.00  0.00           H  
ATOM    938  O4'   U A  30      22.201 -72.076  -3.567  1.00  0.00           O  
ATOM    939  C1'   U A  30      21.935 -72.136  -4.953  1.00  0.00           C  
ATOM    940  H1'   U A  30      21.250 -73.008  -5.081  1.00  0.00           H  
ATOM    941  N1    U A  30      21.310 -70.891  -5.457  1.00  0.00           N  
ATOM    942  C6    U A  30      21.538 -69.665  -4.870  1.00  0.00           C  
ATOM    943  H6    U A  30      22.125 -69.693  -3.944  1.00  0.00           H  
ATOM    944  C2    U A  30      20.600 -71.001  -6.623  1.00  0.00           C  
ATOM    945  O2    U A  30      20.426 -72.068  -7.197  1.00  0.00           O  
ATOM    946  N3    U A  30      20.075 -69.835  -7.095  1.00  0.00           N  
ATOM    947  H3    U A  30      19.644 -69.912  -8.004  1.00  0.00           H  
ATOM    948  C4    U A  30      20.229 -68.575  -6.568  1.00  0.00           C  
ATOM    949  O4    U A  30      19.657 -67.628  -7.100  1.00  0.00           O  
ATOM    950  C5    U A  30      21.022 -68.526  -5.368  1.00  0.00           C  
ATOM    951  H5    U A  30      21.148 -67.569  -4.867  1.00  0.00           H  
ATOM    952  C2'   U A  30      23.245 -72.420  -5.675  1.00  0.00           C  
ATOM    953  H2'   U A  30      23.333 -71.845  -6.621  1.00  0.00           H  
ATOM    954  O2'   U A  30      23.380 -73.801  -5.958  1.00  0.00           O  
ATOM    955 'HO2   U A  30      24.190 -73.871  -6.488  1.00  0.00           H  
ATOM    956  C3'   U A  30      24.290 -71.930  -4.673  1.00  0.00           C  
ATOM    957  H3'   U A  30      24.351 -70.817  -4.665  1.00  0.00           H  
ATOM    958  O3'   U A  30      25.593 -72.551  -4.795  1.00  0.00           O  
ATOM    959  P     G A  31      26.603 -72.029  -5.896  1.00  0.00           P  
ATOM    960  OP1   G A  31      27.888 -72.744  -5.724  1.00  0.00           O  
ATOM    961  OP2   G A  31      26.629 -70.553  -5.871  1.00  0.00           O1-
ATOM    962  O5'   G A  31      25.922 -72.495  -7.254  1.00  0.00           O  
ATOM    963  C5'   G A  31      26.347 -73.718  -7.905  1.00  0.00           C  
ATOM    964 1H5'   G A  31      26.222 -74.580  -7.211  1.00  0.00           H  
ATOM    965 2H5'   G A  31      27.427 -73.658  -8.180  1.00  0.00           H  
ATOM    966  C4'   G A  31      25.555 -74.039  -9.197  1.00  0.00           C  
ATOM    967  H4'   G A  31      25.650 -75.119  -9.443  1.00  0.00           H  
ATOM    968  O4'   G A  31      24.133 -73.759  -9.033  1.00  0.00           O  
ATOM    969  C1'   G A  31      23.607 -73.266 -10.258  1.00  0.00           C  
ATOM    970  H1'   G A  31      22.760 -73.937 -10.533  1.00  0.00           H  
ATOM    971  N9    G A  31      23.108 -71.887 -10.122  1.00  0.00           N  
ATOM    972  C4    G A  31      22.157 -71.282 -10.906  1.00  0.00           C  
ATOM    973  N2    G A  31      19.839 -71.415 -13.474  1.00  0.00           N  
ATOM    974  H21   G A  31      19.909 -72.364 -13.760  1.00  0.00           H  
ATOM    975  H22   G A  31      19.056 -70.864 -13.758  1.00  0.00           H  
ATOM    976  N3    G A  31      21.505 -71.844 -11.945  1.00  0.00           N  
ATOM    977  C2    G A  31      20.615 -71.022 -12.483  1.00  0.00           C  
ATOM    978  N1    G A  31      20.420 -69.741 -12.061  1.00  0.00           N  
ATOM    979  H1    G A  31      19.678 -69.214 -12.492  1.00  0.00           H  
ATOM    980  C6    G A  31      21.067 -69.131 -10.998  1.00  0.00           C  
ATOM    981  O6    G A  31      20.792 -67.968 -10.687  1.00  0.00           O  
ATOM    982  C5    G A  31      22.013 -70.005 -10.394  1.00  0.00           C  
ATOM    983  N7    G A  31      22.862 -69.806  -9.312  1.00  0.00           N  
ATOM    984  C8    G A  31      23.504 -70.947  -9.192  1.00  0.00           C  
ATOM    985  H8    G A  31      24.271 -71.173  -8.444  1.00  0.00           H  
ATOM    986  C2'   G A  31      24.693 -73.376 -11.310  1.00  0.00           C  
ATOM    987  H2'   G A  31      24.649 -72.550 -12.051  1.00  0.00           H  
ATOM    988  O2'   G A  31      24.601 -74.620 -11.983  1.00  0.00           O  
ATOM    989 'HO2   G A  31      25.349 -74.644 -12.611  1.00  0.00           H  
ATOM    990  C3'   G A  31      25.968 -73.270 -10.464  1.00  0.00           C  
ATOM    991  H3'   G A  31      26.147 -72.216 -10.152  1.00  0.00           H  
ATOM    992  O3'   G A  31      27.163 -73.860 -11.031  1.00  0.00           O  
ATOM    993  P     U A  32      27.768 -73.292 -12.374  1.00  0.00           P  
ATOM    994  OP1   U A  32      29.189 -73.687 -12.464  1.00  0.00           O  
ATOM    995  OP2   U A  32      27.419 -71.860 -12.502  1.00  0.00           O1-
ATOM    996  O5'   U A  32      26.929 -74.096 -13.443  1.00  0.00           O  
ATOM    997  C5'   U A  32      27.462 -74.556 -14.709  1.00  0.00           C  
ATOM    998 1H5'   U A  32      27.584 -75.659 -14.650  1.00  0.00           H  
ATOM    999 2H5'   U A  32      28.475 -74.136 -14.923  1.00  0.00           H  
ATOM   1000  C4'   U A  32      26.568 -74.256 -15.947  1.00  0.00           C  
ATOM   1001  H4'   U A  32      26.547 -75.132 -16.629  1.00  0.00           H  
ATOM   1002  O4'   U A  32      25.181 -73.964 -15.585  1.00  0.00           O  
ATOM   1003  C1'   U A  32      24.680 -72.928 -16.415  1.00  0.00           C  
ATOM   1004  H1'   U A  32      23.765 -73.344 -16.897  1.00  0.00           H  
ATOM   1005  N1    U A  32      24.360 -71.706 -15.623  1.00  0.00           N  
ATOM   1006  C6    U A  32      25.137 -71.354 -14.540  1.00  0.00           C  
ATOM   1007  H6    U A  32      25.948 -72.044 -14.302  1.00  0.00           H  
ATOM   1008  C2    U A  32      23.308 -70.917 -16.021  1.00  0.00           C  
ATOM   1009  O2    U A  32      22.610 -71.176 -16.995  1.00  0.00           O  
ATOM   1010  N3    U A  32      23.086 -69.814 -15.241  1.00  0.00           N  
ATOM   1011  H3    U A  32      22.342 -69.204 -15.559  1.00  0.00           H  
ATOM   1012  C4    U A  32      23.791 -69.419 -14.128  1.00  0.00           C  
ATOM   1013  O4    U A  32      23.440 -68.416 -13.510  1.00  0.00           O  
ATOM   1014  C5    U A  32      24.894 -70.267 -13.794  1.00  0.00           C  
ATOM   1015  H5    U A  32      25.506 -70.034 -12.925  1.00  0.00           H  
ATOM   1016  C2'   U A  32      25.718 -72.654 -17.491  1.00  0.00           C  
ATOM   1017  H2'   U A  32      25.749 -71.581 -17.777  1.00  0.00           H  
ATOM   1018  O2'   U A  32      25.475 -73.439 -18.646  1.00  0.00           O  
ATOM   1019 'HO2   U A  32      26.176 -73.177 -19.272  1.00  0.00           H  
ATOM   1020  C3'   U A  32      27.020 -73.056 -16.792  1.00  0.00           C  
ATOM   1021  H3'   U A  32      27.336 -72.267 -16.072  1.00  0.00           H  
ATOM   1022  O3'   U A  32      28.113 -73.453 -17.653  1.00  0.00           O  
ATOM   1023  P     U A  33      28.817 -72.378 -18.568  1.00  0.00           P  
ATOM   1024  OP1   U A  33      30.120 -72.913 -19.015  1.00  0.00           O  
ATOM   1025  OP2   U A  33      28.806 -71.074 -17.869  1.00  0.00           O1-
ATOM   1026  O5'   U A  33      27.832 -72.314 -19.812  1.00  0.00           O  
ATOM   1027  C5'   U A  33      28.017 -71.325 -20.861  1.00  0.00           C  
ATOM   1028 1H5'   U A  33      28.462 -71.815 -21.754  1.00  0.00           H  
ATOM   1029 2H5'   U A  33      28.746 -70.531 -20.562  1.00  0.00           H  
ATOM   1030  C4'   U A  33      26.715 -70.604 -21.313  1.00  0.00           C  
ATOM   1031  H4'   U A  33      26.242 -71.143 -22.160  1.00  0.00           H  
ATOM   1032  O4'   U A  33      25.717 -70.566 -20.246  1.00  0.00           O  
ATOM   1033  C1'   U A  33      25.149 -69.275 -20.134  1.00  0.00           C  
ATOM   1034  H1'   U A  33      24.046 -69.431 -20.204  1.00  0.00           H  
ATOM   1035  N1    U A  33      25.506 -68.647 -18.830  1.00  0.00           N  
ATOM   1036  C6    U A  33      26.698 -68.955 -18.209  1.00  0.00           C  
ATOM   1037  H6    U A  33      27.332 -69.668 -18.742  1.00  0.00           H  
ATOM   1038  C2    U A  33      24.632 -67.751 -18.265  1.00  0.00           C  
ATOM   1039  O2    U A  33      23.582 -67.416 -18.802  1.00  0.00           O  
ATOM   1040  N3    U A  33      25.011 -67.261 -17.045  1.00  0.00           N  
ATOM   1041  H3    U A  33      24.380 -66.587 -16.633  1.00  0.00           H  
ATOM   1042  C4    U A  33      26.172 -67.537 -16.358  1.00  0.00           C  
ATOM   1043  O4    U A  33      26.377 -66.997 -15.270  1.00  0.00           O  
ATOM   1044  C5    U A  33      27.046 -68.458 -17.014  1.00  0.00           C  
ATOM   1045  H5    U A  33      27.980 -68.746 -16.537  1.00  0.00           H  
ATOM   1046  C2'   U A  33      25.607 -68.461 -21.335  1.00  0.00           C  
ATOM   1047  H2'   U A  33      25.760 -67.388 -21.089  1.00  0.00           H  
ATOM   1048  O2'   U A  33      24.700 -68.578 -22.413  1.00  0.00           O  
ATOM   1049 'HO2   U A  33      25.293 -68.620 -23.179  1.00  0.00           H  
ATOM   1050  C3'   U A  33      26.931 -69.126 -21.697  1.00  0.00           C  
ATOM   1051  H3'   U A  33      27.733 -68.734 -21.027  1.00  0.00           H  
ATOM   1052  O3'   U A  33      27.256 -69.029 -23.103  1.00  0.00           O  
ATOM   1053  P     A A  34      28.525 -68.236 -23.592  1.00  0.00           P  
ATOM   1054  OP1   A A  34      28.501 -68.243 -25.072  1.00  0.00           O  
ATOM   1055  OP2   A A  34      29.716 -68.786 -22.918  1.00  0.00           O1-
ATOM   1056  O5'   A A  34      28.237 -66.765 -23.052  1.00  0.00           O  
ATOM   1057  C5'   A A  34      28.141 -65.709 -24.048  1.00  0.00           C  
ATOM   1058 1H5'   A A  34      27.269 -65.899 -24.716  1.00  0.00           H  
ATOM   1059 2H5'   A A  34      29.060 -65.677 -24.683  1.00  0.00           H  
ATOM   1060  C4'   A A  34      27.961 -64.300 -23.449  1.00  0.00           C  
ATOM   1061  H4'   A A  34      27.671 -63.588 -24.252  1.00  0.00           H  
ATOM   1062  O4'   A A  34      26.903 -64.269 -22.448  1.00  0.00           O  
ATOM   1063  C1'   A A  34      27.209 -63.272 -21.492  1.00  0.00           C  
ATOM   1064  H1'   A A  34      26.384 -62.524 -21.545  1.00  0.00           H  
ATOM   1065  N9    A A  34      27.275 -63.831 -20.139  1.00  0.00           N  
ATOM   1066  C5    A A  34      27.228 -64.032 -17.949  1.00  0.00           C  
ATOM   1067  N7    A A  34      27.497 -65.301 -18.450  1.00  0.00           N  
ATOM   1068  C8    A A  34      27.523 -65.131 -19.756  1.00  0.00           C  
ATOM   1069  H8    A A  34      27.711 -65.912 -20.502  1.00  0.00           H  
ATOM   1070  N1    A A  34      26.812 -62.202 -16.494  1.00  0.00           N  
ATOM   1071  C2    A A  34      26.716 -61.448 -17.593  1.00  0.00           C  
ATOM   1072  H2    A A  34      26.501 -60.387 -17.422  1.00  0.00           H  
ATOM   1073  N3    A A  34      26.831 -61.811 -18.870  1.00  0.00           N  
ATOM   1074  C4    A A  34      27.091 -63.123 -18.981  1.00  0.00           C  
ATOM   1075  C6    A A  34      27.075 -63.524 -16.637  1.00  0.00           C  
ATOM   1076  N6    A A  34      27.155 -64.243 -15.506  1.00  0.00           N  
ATOM   1077  H61   A A  34      27.152 -65.247 -15.522  1.00  0.00           H  
ATOM   1078  H62   A A  34      27.031 -63.775 -14.634  1.00  0.00           H  
ATOM   1079  C2'   A A  34      28.511 -62.603 -21.903  1.00  0.00           C  
ATOM   1080  H2'   A A  34      29.147 -62.341 -21.033  1.00  0.00           H  
ATOM   1081  O2'   A A  34      28.251 -61.434 -22.659  1.00  0.00           O  
ATOM   1082 'HO2   A A  34      29.123 -61.094 -22.932  1.00  0.00           H  
ATOM   1083  C3'   A A  34      29.181 -63.690 -22.749  1.00  0.00           C  
ATOM   1084  H3'   A A  34      29.607 -64.496 -22.109  1.00  0.00           H  
ATOM   1085  O3'   A A  34      30.140 -63.224 -23.730  1.00  0.00           O  
ATOM   1086  P     U A  35      31.496 -62.585 -23.237  1.00  0.00           P  
ATOM   1087  OP1   U A  35      32.500 -62.637 -24.319  1.00  0.00           O  
ATOM   1088  OP2   U A  35      31.864 -63.151 -21.920  1.00  0.00           O1-
ATOM   1089  O5'   U A  35      31.073 -61.071 -23.009  1.00  0.00           O  
ATOM   1090  C5'   U A  35      32.100 -60.045 -22.929  1.00  0.00           C  
ATOM   1091 1H5'   U A  35      32.335 -59.679 -23.954  1.00  0.00           H  
ATOM   1092 2H5'   U A  35      33.052 -60.462 -22.521  1.00  0.00           H  
ATOM   1093  C4'   U A  35      31.718 -58.811 -22.060  1.00  0.00           C  
ATOM   1094  H4'   U A  35      31.248 -58.026 -22.690  1.00  0.00           H  
ATOM   1095  O4'   U A  35      30.795 -59.154 -20.976  1.00  0.00           O  
ATOM   1096  C1'   U A  35      31.482 -59.112 -19.737  1.00  0.00           C  
ATOM   1097  H1'   U A  35      31.201 -58.134 -19.278  1.00  0.00           H  
ATOM   1098  N1    U A  35      31.116 -60.265 -18.888  1.00  0.00           N  
ATOM   1099  C6    U A  35      31.112 -61.520 -19.440  1.00  0.00           C  
ATOM   1100  H6    U A  35      31.312 -61.537 -20.513  1.00  0.00           H  
ATOM   1101  C2    U A  35      30.861 -60.070 -17.556  1.00  0.00           C  
ATOM   1102  O2    U A  35      30.904 -58.967 -17.022  1.00  0.00           O  
ATOM   1103  N3    U A  35      30.566 -61.212 -16.857  1.00  0.00           N  
ATOM   1104  H3    U A  35      30.402 -61.077 -15.869  1.00  0.00           H  
ATOM   1105  C4    U A  35      30.585 -62.508 -17.325  1.00  0.00           C  
ATOM   1106  O4    U A  35      30.396 -63.442 -16.553  1.00  0.00           O  
ATOM   1107  C5    U A  35      30.854 -62.626 -18.727  1.00  0.00           C  
ATOM   1108  H5    U A  35      30.879 -63.614 -19.184  1.00  0.00           H  
ATOM   1109  C2'   U A  35      32.963 -59.095 -20.065  1.00  0.00           C  
ATOM   1110  H2'   U A  35      33.329 -60.118 -20.300  1.00  0.00           H  
ATOM   1111  O2'   U A  35      33.753 -58.503 -19.055  1.00  0.00           O  
ATOM   1112 'HO2   U A  35      33.604 -57.552 -19.154  1.00  0.00           H  
ATOM   1113  C3'   U A  35      32.952 -58.238 -21.320  1.00  0.00           C  
ATOM   1114  H3'   U A  35      33.862 -58.470 -21.924  1.00  0.00           H  
ATOM   1115  O3'   U A  35      32.822 -56.824 -21.034  1.00  0.00           O  
ATOM   1116  P     A A  36      33.725 -55.755 -21.759  1.00  0.00           P  
ATOM   1117  OP1   A A  36      33.005 -55.208 -22.928  1.00  0.00           O  
ATOM   1118  OP2   A A  36      35.066 -56.332 -21.990  1.00  0.00           O1-
ATOM   1119  O5'   A A  36      33.842 -54.640 -20.636  1.00  0.00           O  
ATOM   1120  C5'   A A  36      34.451 -54.928 -19.358  1.00  0.00           C  
ATOM   1121 1H5'   A A  36      35.232 -54.164 -19.153  1.00  0.00           H  
ATOM   1122 2H5'   A A  36      34.974 -55.916 -19.337  1.00  0.00           H  
ATOM   1123  C4'   A A  36      33.401 -54.905 -18.239  1.00  0.00           C  
ATOM   1124  H4'   A A  36      32.607 -55.658 -18.440  1.00  0.00           H  
ATOM   1125  O4'   A A  36      34.058 -55.210 -16.961  1.00  0.00           O  
ATOM   1126  C1'   A A  36      33.962 -54.065 -16.128  1.00  0.00           C  
ATOM   1127  H1'   A A  36      33.041 -54.200 -15.510  1.00  0.00           H  
ATOM   1128  N9    A A  36      35.135 -53.910 -15.268  1.00  0.00           N  
ATOM   1129  C5    A A  36      37.123 -53.585 -14.391  1.00  0.00           C  
ATOM   1130  N7    A A  36      36.287 -53.906 -13.335  1.00  0.00           N  
ATOM   1131  C8    A A  36      35.120 -54.090 -13.909  1.00  0.00           C  
ATOM   1132  H8    A A  36      34.199 -54.370 -13.392  1.00  0.00           H  
ATOM   1133  N1    A A  36      39.053 -52.995 -15.639  1.00  0.00           N  
ATOM   1134  C2    A A  36      38.269 -53.065 -16.719  1.00  0.00           C  
ATOM   1135  H2    A A  36      38.756 -52.850 -17.674  1.00  0.00           H  
ATOM   1136  N3    A A  36      36.969 -53.343 -16.805  1.00  0.00           N  
ATOM   1137  C4    A A  36      36.440 -53.597 -15.593  1.00  0.00           C  
ATOM   1138  C6    A A  36      38.493 -53.255 -14.437  1.00  0.00           C  
ATOM   1139  N6    A A  36      39.267 -53.174 -13.341  1.00  0.00           N  
ATOM   1140  H61   A A  36      38.867 -53.317 -12.438  1.00  0.00           H  
ATOM   1141  H62   A A  36      40.218 -52.919 -13.467  1.00  0.00           H  
ATOM   1142  C2'   A A  36      33.748 -52.899 -17.058  1.00  0.00           C  
ATOM   1143  H2'   A A  36      34.672 -52.670 -17.634  1.00  0.00           H  
ATOM   1144  O2'   A A  36      33.305 -51.717 -16.408  1.00  0.00           O  
ATOM   1145 'HO2   A A  36      32.333 -51.747 -16.233  1.00  0.00           H  
ATOM   1146  C3'   A A  36      32.733 -53.526 -18.007  1.00  0.00           C  
ATOM   1147  H3'   A A  36      32.692 -52.977 -18.972  1.00  0.00           H  
ATOM   1148  O3'   A A  36      31.411 -53.658 -17.449  1.00  0.00           O  
ATOM   1149 'HO3   A A  36      31.089 -52.801 -17.088  1.00  0.00           H  
TER    1150        A A  36 
ATOM   1151  C5'   U B  37      30.099 -53.167 -12.555  1.00  0.00           C  
ATOM   1152 1H5'   U B  37      29.468 -54.080 -12.623  1.00  0.00           H  
ATOM   1153 2H5'   U B  37      29.417 -52.381 -12.149  1.00  0.00           H  
ATOM   1154  P     U B  37      29.974 -51.688 -14.752  1.00  0.00           P  
ATOM   1155  OP1   U B  37      30.752 -51.557 -16.001  1.00  0.00           O  
ATOM   1156  OP2   U B  37      28.511 -51.718 -14.801  1.00  0.00           O1-
ATOM   1157  O5'   U B  37      30.588 -52.832 -13.880  1.00  0.00           O  
ATOM   1158  OP3   U B  37      30.299 -50.422 -13.907  1.00  0.00           O  
ATOM   1159 3HOP   U B  37      29.689 -50.431 -13.156  1.00  0.00           H  
ATOM   1160  C4'   U B  37      31.192 -53.427 -11.473  1.00  0.00           C  
ATOM   1161  H4'   U B  37      31.006 -54.399 -10.969  1.00  0.00           H  
ATOM   1162  O4'   U B  37      32.549 -53.478 -12.027  1.00  0.00           O  
ATOM   1163  C1'   U B  37      33.445 -52.736 -11.213  1.00  0.00           C  
ATOM   1164  H1'   U B  37      34.252 -53.454 -10.932  1.00  0.00           H  
ATOM   1165  N1    U B  37      34.026 -51.578 -11.952  1.00  0.00           N  
ATOM   1166  C6    U B  37      33.355 -51.013 -13.018  1.00  0.00           C  
ATOM   1167  H6    U B  37      32.414 -51.494 -13.283  1.00  0.00           H  
ATOM   1168  C2    U B  37      35.245 -51.087 -11.551  1.00  0.00           C  
ATOM   1169  O2    U B  37      35.883 -51.540 -10.608  1.00  0.00           O  
ATOM   1170  N3    U B  37      35.713 -50.032 -12.285  1.00  0.00           N  
ATOM   1171  H3    U B  37      36.600 -49.677 -12.005  1.00  0.00           H  
ATOM   1172  C4    U B  37      35.112 -49.424 -13.361  1.00  0.00           C  
ATOM   1173  O4    U B  37      35.678 -48.482 -13.910  1.00  0.00           O  
ATOM   1174  C5    U B  37      33.845 -49.982 -13.723  1.00  0.00           C  
ATOM   1175  H5    U B  37      33.309 -49.581 -14.581  1.00  0.00           H  
ATOM   1176  C2'   U B  37      32.705 -52.319  -9.954  1.00  0.00           C  
ATOM   1177  H2'   U B  37      32.996 -51.305  -9.606  1.00  0.00           H  
ATOM   1178  O2'   U B  37      32.907 -53.251  -8.911  1.00  0.00           O  
ATOM   1179 'HO2   U B  37      32.012 -53.350  -8.541  1.00  0.00           H  
ATOM   1180  C3'   U B  37      31.247 -52.327 -10.399  1.00  0.00           C  
ATOM   1181  H3'   U B  37      31.018 -51.367 -10.919  1.00  0.00           H  
ATOM   1182  O3'   U B  37      30.337 -52.639  -9.320  1.00  0.00           O  
ATOM   1183  P     G B  38      29.064 -51.770  -8.988  1.00  0.00           P  
ATOM   1184  OP1   G B  38      29.244 -51.229  -7.624  1.00  0.00           O  
ATOM   1185  OP2   G B  38      28.858 -50.790 -10.076  1.00  0.00           O1-
ATOM   1186  O5'   G B  38      27.898 -52.858  -8.989  1.00  0.00           O  
ATOM   1187  C5'   G B  38      27.790 -53.749 -10.127  1.00  0.00           C  
ATOM   1188 1H5'   G B  38      28.718 -54.356 -10.239  1.00  0.00           H  
ATOM   1189 2H5'   G B  38      27.645 -53.163 -11.067  1.00  0.00           H  
ATOM   1190  C4'   G B  38      26.611 -54.734 -10.041  1.00  0.00           C  
ATOM   1191  H4'   G B  38      25.654 -54.185 -10.172  1.00  0.00           H  
ATOM   1192  O4'   G B  38      26.779 -55.692 -11.133  1.00  0.00           O  
ATOM   1193  C1'   G B  38      26.916 -56.989 -10.589  1.00  0.00           C  
ATOM   1194  H1'   G B  38      25.884 -57.390 -10.581  1.00  0.00           H  
ATOM   1195  N9    G B  38      27.747 -57.925 -11.363  1.00  0.00           N  
ATOM   1196  C4    G B  38      28.685 -57.773 -12.368  1.00  0.00           C  
ATOM   1197  N2    G B  38      30.322 -55.778 -14.692  1.00  0.00           N  
ATOM   1198  H21   G B  38      30.130 -54.860 -14.335  1.00  0.00           H  
ATOM   1199  H22   G B  38      30.759 -55.853 -15.580  1.00  0.00           H  
ATOM   1200  N3    G B  38      29.117 -56.622 -12.918  1.00  0.00           N  
ATOM   1201  C2    G B  38      29.862 -56.805 -13.996  1.00  0.00           C  
ATOM   1202  N1    G B  38      30.275 -58.045 -14.409  1.00  0.00           N  
ATOM   1203  H1    G B  38      30.760 -58.122 -15.286  1.00  0.00           H  
ATOM   1204  C6    G B  38      29.923 -59.250 -13.812  1.00  0.00           C  
ATOM   1205  O6    G B  38      30.352 -60.328 -14.237  1.00  0.00           O  
ATOM   1206  C5    G B  38      29.065 -59.061 -12.699  1.00  0.00           C  
ATOM   1207  N7    G B  38      28.425 -60.000 -11.894  1.00  0.00           N  
ATOM   1208  C8    G B  38      27.658 -59.272 -11.121  1.00  0.00           C  
ATOM   1209  H8    G B  38      26.997 -59.655 -10.340  1.00  0.00           H  
ATOM   1210  C2'   G B  38      27.410 -56.787  -9.182  1.00  0.00           C  
ATOM   1211  H2'   G B  38      28.468 -56.435  -9.216  1.00  0.00           H  
ATOM   1212  O2'   G B  38      27.318 -57.924  -8.342  1.00  0.00           O  
ATOM   1213 'HO2   G B  38      26.364 -58.063  -8.123  1.00  0.00           H  
ATOM   1214  C3'   G B  38      26.520 -55.611  -8.760  1.00  0.00           C  
ATOM   1215  H3'   G B  38      27.036 -55.052  -7.948  1.00  0.00           H  
ATOM   1216  O3'   G B  38      25.159 -55.854  -8.342  1.00  0.00           O  
ATOM   1217  P     U B  39      24.113 -57.020  -8.314  1.00  0.00           P  
ATOM   1218  OP1   U B  39      22.975 -56.611  -7.467  1.00  0.00           O  
ATOM   1219  OP2   U B  39      24.819 -58.261  -7.918  1.00  0.00           O1-
ATOM   1220  O5'   U B  39      23.613 -57.220  -9.803  1.00  0.00           O  
ATOM   1221  C5'   U B  39      23.042 -56.123 -10.557  1.00  0.00           C  
ATOM   1222 1H5'   U B  39      23.664 -55.204 -10.447  1.00  0.00           H  
ATOM   1223 2H5'   U B  39      22.020 -55.891 -10.179  1.00  0.00           H  
ATOM   1224  C4'   U B  39      22.942 -56.400 -12.078  1.00  0.00           C  
ATOM   1225  H4'   U B  39      22.795 -55.438 -12.615  1.00  0.00           H  
ATOM   1226  O4'   U B  39      24.167 -56.989 -12.594  1.00  0.00           O  
ATOM   1227  C1'   U B  39      23.872 -57.794 -13.714  1.00  0.00           C  
ATOM   1228  H1'   U B  39      24.426 -57.321 -14.559  1.00  0.00           H  
ATOM   1229  N1    U B  39      24.333 -59.193 -13.486  1.00  0.00           N  
ATOM   1230  C6    U B  39      24.267 -59.750 -12.226  1.00  0.00           C  
ATOM   1231  H6    U B  39      23.859 -59.093 -11.449  1.00  0.00           H  
ATOM   1232  C2    U B  39      24.925 -59.868 -14.526  1.00  0.00           C  
ATOM   1233  O2    U B  39      25.065 -59.392 -15.647  1.00  0.00           O  
ATOM   1234  N3    U B  39      25.364 -61.127 -14.221  1.00  0.00           N  
ATOM   1235  H3    U B  39      25.872 -61.579 -14.971  1.00  0.00           H  
ATOM   1236  C4    U B  39      25.378 -61.737 -12.989  1.00  0.00           C  
ATOM   1237  O4    U B  39      25.884 -62.852 -12.861  1.00  0.00           O  
ATOM   1238  C5    U B  39      24.757 -60.970 -11.947  1.00  0.00           C  
ATOM   1239  H5    U B  39      24.723 -61.385 -10.943  1.00  0.00           H  
ATOM   1240  C2'   U B  39      22.368 -57.672 -13.977  1.00  0.00           C  
ATOM   1241  H2'   U B  39      21.928 -58.617 -14.361  1.00  0.00           H  
ATOM   1242  O2'   U B  39      22.152 -56.620 -14.907  1.00  0.00           O  
ATOM   1243 'HO2   U B  39      21.219 -56.321 -14.831  1.00  0.00           H  
ATOM   1244  C3'   U B  39      21.836 -57.349 -12.566  1.00  0.00           C  
ATOM   1245  H3'   U B  39      21.883 -58.251 -11.921  1.00  0.00           H  
ATOM   1246  O3'   U B  39      20.550 -56.720 -12.429  1.00  0.00           O  
ATOM   1247  P     A B  40      19.310 -56.763 -13.379  1.00  0.00           P  
ATOM   1248  OP1   A B  40      19.630 -55.941 -14.569  1.00  0.00           O  
ATOM   1249  OP2   A B  40      18.091 -56.406 -12.626  1.00  0.00           O1-
ATOM   1250  O5'   A B  40      19.207 -58.283 -13.840  1.00  0.00           O  
ATOM   1251  C5'   A B  40      18.719 -58.498 -15.195  1.00  0.00           C  
ATOM   1252 1H5'   A B  40      19.450 -58.094 -15.936  1.00  0.00           H  
ATOM   1253 2H5'   A B  40      17.744 -57.976 -15.353  1.00  0.00           H  
ATOM   1254  C4'   A B  40      18.494 -59.980 -15.542  1.00  0.00           C  
ATOM   1255  H4'   A B  40      18.085 -60.041 -16.575  1.00  0.00           H  
ATOM   1256  O4'   A B  40      19.755 -60.729 -15.535  1.00  0.00           O  
ATOM   1257  C1'   A B  40      19.515 -61.921 -14.826  1.00  0.00           C  
ATOM   1258  H1'   A B  40      19.007 -62.606 -15.540  1.00  0.00           H  
ATOM   1259  N9    A B  40      20.739 -62.540 -14.333  1.00  0.00           N  
ATOM   1260  C5    A B  40      22.557 -63.760 -14.171  1.00  0.00           C  
ATOM   1261  N7    A B  40      22.397 -63.135 -12.938  1.00  0.00           N  
ATOM   1262  C8    A B  40      21.299 -62.430 -13.085  1.00  0.00           C  
ATOM   1263  H8    A B  40      20.849 -61.804 -12.310  1.00  0.00           H  
ATOM   1264  N1    A B  40      23.377 -65.128 -15.930  1.00  0.00           N  
ATOM   1265  C2    A B  40      22.363 -64.659 -16.663  1.00  0.00           C  
ATOM   1266  H2    A B  40      22.293 -65.052 -17.684  1.00  0.00           H  
ATOM   1267  N3    A B  40      21.401 -63.804 -16.316  1.00  0.00           N  
ATOM   1268  C4    A B  40      21.552 -63.389 -15.044  1.00  0.00           C  
ATOM   1269  C6    A B  40      23.501 -64.696 -14.652  1.00  0.00           C  
ATOM   1270  N6    A B  40      24.508 -65.187 -13.912  1.00  0.00           N  
ATOM   1271  H61   A B  40      24.866 -64.651 -13.147  1.00  0.00           H  
ATOM   1272  H62   A B  40      25.070 -65.928 -14.288  1.00  0.00           H  
ATOM   1273  C2'   A B  40      18.564 -61.493 -13.740  1.00  0.00           C  
ATOM   1274  H2'   A B  40      19.045 -60.753 -13.059  1.00  0.00           H  
ATOM   1275  O2'   A B  40      18.021 -62.564 -12.993  1.00  0.00           O  
ATOM   1276 'HO2   A B  40      17.099 -62.701 -13.298  1.00  0.00           H  
ATOM   1277  C3'   A B  40      17.537 -60.778 -14.611  1.00  0.00           C  
ATOM   1278  H3'   A B  40      16.945 -60.047 -14.012  1.00  0.00           H  
ATOM   1279  O3'   A B  40      16.699 -61.665 -15.385  1.00  0.00           O  
ATOM   1280  P     A B  41      15.278 -62.132 -14.928  1.00  0.00           P  
ATOM   1281  OP1   A B  41      14.325 -61.008 -14.980  1.00  0.00           O  
ATOM   1282  OP2   A B  41      15.446 -62.838 -13.637  1.00  0.00           O1-
ATOM   1283  O5'   A B  41      14.923 -63.219 -16.012  1.00  0.00           O  
ATOM   1284  C5'   A B  41      14.700 -62.879 -17.403  1.00  0.00           C  
ATOM   1285 1H5'   A B  41      14.922 -61.809 -17.630  1.00  0.00           H  
ATOM   1286 2H5'   A B  41      13.624 -63.048 -17.637  1.00  0.00           H  
ATOM   1287  C4'   A B  41      15.519 -63.752 -18.377  1.00  0.00           C  
ATOM   1288  H4'   A B  41      15.301 -63.463 -19.427  1.00  0.00           H  
ATOM   1289  O4'   A B  41      16.950 -63.568 -18.174  1.00  0.00           O  
ATOM   1290  C1'   A B  41      17.612 -64.808 -18.394  1.00  0.00           C  
ATOM   1291  H1'   A B  41      18.402 -64.622 -19.157  1.00  0.00           H  
ATOM   1292  N9    A B  41      18.223 -65.295 -17.152  1.00  0.00           N  
ATOM   1293  C5    A B  41      19.464 -66.311 -15.652  1.00  0.00           C  
ATOM   1294  N7    A B  41      18.609 -65.487 -14.943  1.00  0.00           N  
ATOM   1295  C8    A B  41      17.897 -64.907 -15.876  1.00  0.00           C  
ATOM   1296  H8    A B  41      17.119 -64.163 -15.703  1.00  0.00           H  
ATOM   1297  N1    A B  41      21.177 -67.852 -16.192  1.00  0.00           N  
ATOM   1298  C2    A B  41      20.818 -67.680 -17.471  1.00  0.00           C  
ATOM   1299  H2    A B  41      21.396 -68.253 -18.204  1.00  0.00           H  
ATOM   1300  N3    A B  41      19.906 -66.851 -17.987  1.00  0.00           N  
ATOM   1301  C4    A B  41      19.239 -66.207 -17.014  1.00  0.00           C  
ATOM   1302  C6    A B  41      20.508 -67.159 -15.238  1.00  0.00           C  
ATOM   1303  N6    A B  41      20.892 -67.270 -13.952  1.00  0.00           N  
ATOM   1304  H61   A B  41      20.391 -66.792 -13.231  1.00  0.00           H  
ATOM   1305  H62   A B  41      21.814 -67.617 -13.745  1.00  0.00           H  
ATOM   1306  C2'   A B  41      16.584 -65.776 -18.948  1.00  0.00           C  
ATOM   1307  H2'   A B  41      16.794 -66.831 -18.661  1.00  0.00           H  
ATOM   1308  O2'   A B  41      16.528 -65.660 -20.360  1.00  0.00           O  
ATOM   1309 'HO2   A B  41      15.754 -66.198 -20.647  1.00  0.00           H  
ATOM   1310  C3'   A B  41      15.301 -65.264 -18.272  1.00  0.00           C  
ATOM   1311  H3'   A B  41      15.305 -65.524 -17.192  1.00  0.00           H  
ATOM   1312  O3'   A B  41      14.034 -65.599 -18.872  1.00  0.00           O  
ATOM   1313  P     C B  42      13.667 -67.022 -19.420  1.00  0.00           P  
ATOM   1314  OP1   C B  42      14.412 -67.202 -20.689  1.00  0.00           O  
ATOM   1315  OP2   C B  42      12.200 -67.174 -19.461  1.00  0.00           O1-
ATOM   1316  O5'   C B  42      14.286 -67.979 -18.316  1.00  0.00           O  
ATOM   1317  C5'   C B  42      14.823 -69.257 -18.750  1.00  0.00           C  
ATOM   1318 1H5'   C B  42      15.559 -69.118 -19.578  1.00  0.00           H  
ATOM   1319 2H5'   C B  42      14.000 -69.908 -19.124  1.00  0.00           H  
ATOM   1320  C4'   C B  42      15.555 -70.017 -17.627  1.00  0.00           C  
ATOM   1321  H4'   C B  42      16.094 -70.893 -18.046  1.00  0.00           H  
ATOM   1322  O4'   C B  42      16.546 -69.166 -16.984  1.00  0.00           O  
ATOM   1323  C1'   C B  42      16.635 -69.509 -15.613  1.00  0.00           C  
ATOM   1324  H1'   C B  42      17.669 -69.908 -15.500  1.00  0.00           H  
ATOM   1325  N1    C B  42      16.441 -68.344 -14.723  1.00  0.00           N  
ATOM   1326  C6    C B  42      15.521 -67.381 -15.063  1.00  0.00           C  
ATOM   1327  H6    C B  42      15.005 -67.525 -16.021  1.00  0.00           H  
ATOM   1328  C5    C B  42      15.330 -66.309 -14.282  1.00  0.00           C  
ATOM   1329  H5    C B  42      14.652 -65.502 -14.556  1.00  0.00           H  
ATOM   1330  C2    C B  42      17.141 -68.253 -13.523  1.00  0.00           C  
ATOM   1331  O2    C B  42      17.961 -69.142 -13.237  1.00  0.00           O  
ATOM   1332  N3    C B  42      16.933 -67.200 -12.698  1.00  0.00           N  
ATOM   1333  C4    C B  42      16.088 -66.222 -13.076  1.00  0.00           C  
ATOM   1334  N4    C B  42      15.985 -65.143 -12.309  1.00  0.00           N  
ATOM   1335  H41   C B  42      15.647 -64.296 -12.755  1.00  0.00           H  
ATOM   1336  H42   C B  42      16.684 -65.024 -11.616  1.00  0.00           H  
ATOM   1337  C2'   C B  42      15.644 -70.626 -15.314  1.00  0.00           C  
ATOM   1338  H2'   C B  42      15.087 -70.451 -14.368  1.00  0.00           H  
ATOM   1339  O2'   C B  42      16.305 -71.878 -15.247  1.00  0.00           O  
ATOM   1340 'HO2   C B  42      15.609 -72.557 -15.165  1.00  0.00           H  
ATOM   1341  C3'   C B  42      14.668 -70.533 -16.492  1.00  0.00           C  
ATOM   1342  H3'   C B  42      13.920 -69.727 -16.306  1.00  0.00           H  
ATOM   1343  O3'   C B  42      14.041 -71.776 -16.886  1.00  0.00           O  
ATOM   1344  P     A B  43      12.807 -72.311 -16.060  1.00  0.00           P  
ATOM   1345  OP1   A B  43      12.101 -73.325 -16.877  1.00  0.00           O  
ATOM   1346  OP2   A B  43      12.033 -71.173 -15.528  1.00  0.00           O1-
ATOM   1347  O5'   A B  43      13.549 -73.024 -14.853  1.00  0.00           O  
ATOM   1348  C5'   A B  43      13.538 -74.473 -14.789  1.00  0.00           C  
ATOM   1349 1H5'   A B  43      14.031 -74.902 -15.692  1.00  0.00           H  
ATOM   1350 2H5'   A B  43      12.490 -74.858 -14.751  1.00  0.00           H  
ATOM   1351  C4'   A B  43      14.269 -75.011 -13.548  1.00  0.00           C  
ATOM   1352  H4'   A B  43      14.449 -76.104 -13.631  1.00  0.00           H  
ATOM   1353  O4'   A B  43      15.564 -74.356 -13.391  1.00  0.00           O  
ATOM   1354  C1'   A B  43      15.813 -74.160 -12.012  1.00  0.00           C  
ATOM   1355  H1'   A B  43      16.774 -74.685 -11.800  1.00  0.00           H  
ATOM   1356  N9    A B  43      15.935 -72.738 -11.693  1.00  0.00           N  
ATOM   1357  C5    A B  43      16.667 -70.829 -10.892  1.00  0.00           C  
ATOM   1358  N7    A B  43      15.482 -70.539 -11.554  1.00  0.00           N  
ATOM   1359  C8    A B  43      15.086 -71.706 -12.019  1.00  0.00           C  
ATOM   1360  H8    A B  43      14.191 -71.876 -12.626  1.00  0.00           H  
ATOM   1361  N1    A B  43      18.627 -70.652  -9.561  1.00  0.00           N  
ATOM   1362  C2    A B  43      18.765 -71.974  -9.733  1.00  0.00           C  
ATOM   1363  H2    A B  43      19.643 -72.434  -9.269  1.00  0.00           H  
ATOM   1364  N3    A B  43      17.992 -72.816 -10.414  1.00  0.00           N  
ATOM   1365  C4    A B  43      16.948 -72.180 -10.964  1.00  0.00           C  
ATOM   1366  C6    A B  43      17.582 -70.032 -10.163  1.00  0.00           C  
ATOM   1367  N6    A B  43      17.543 -68.693 -10.077  1.00  0.00           N  
ATOM   1368  H61   A B  43      17.134 -68.204 -10.858  1.00  0.00           H  
ATOM   1369  H62   A B  43      18.336 -68.248  -9.665  1.00  0.00           H  
ATOM   1370  C2'   A B  43      14.701 -74.819 -11.221  1.00  0.00           C  
ATOM   1371  H2'   A B  43      14.432 -74.267 -10.294  1.00  0.00           H  
ATOM   1372  O2'   A B  43      15.075 -76.144 -10.893  1.00  0.00           O  
ATOM   1373 'HO2   A B  43      14.401 -76.497 -10.282  1.00  0.00           H  
ATOM   1374  C3'   A B  43      13.545 -74.769 -12.220  1.00  0.00           C  
ATOM   1375  H3'   A B  43      13.127 -73.739 -12.296  1.00  0.00           H  
ATOM   1376  O3'   A B  43      12.502 -75.751 -12.020  1.00  0.00           O  
ATOM   1377  P     G B  44      11.502 -75.510 -10.812  1.00  0.00           P  
ATOM   1378  OP1   G B  44      10.179 -76.065 -11.166  1.00  0.00           O  
ATOM   1379  OP2   G B  44      11.569 -74.089 -10.404  1.00  0.00           O1-
ATOM   1380  O5'   G B  44      12.144 -76.383  -9.660  1.00  0.00           O  
ATOM   1381  C5'   G B  44      12.467 -77.782  -9.847  1.00  0.00           C  
ATOM   1382 1H5'   G B  44      12.938 -77.957 -10.843  1.00  0.00           H  
ATOM   1383 2H5'   G B  44      11.535 -78.393  -9.810  1.00  0.00           H  
ATOM   1384  C4'   G B  44      13.446 -78.333  -8.781  1.00  0.00           C  
ATOM   1385  H4'   G B  44      14.079 -79.134  -9.219  1.00  0.00           H  
ATOM   1386  O4'   G B  44      14.351 -77.291  -8.289  1.00  0.00           O  
ATOM   1387  C1'   G B  44      14.520 -77.436  -6.886  1.00  0.00           C  
ATOM   1388  H1'   G B  44      15.617 -77.463  -6.695  1.00  0.00           H  
ATOM   1389  N9    G B  44      13.908 -76.311  -6.151  1.00  0.00           N  
ATOM   1390  C4    G B  44      14.433 -75.642  -5.069  1.00  0.00           C  
ATOM   1391  N2    G B  44      17.009 -75.114  -2.830  1.00  0.00           N  
ATOM   1392  H21   G B  44      17.664 -75.756  -3.208  1.00  0.00           H  
ATOM   1393  H22   G B  44      17.351 -74.296  -2.356  1.00  0.00           H  
ATOM   1394  N3    G B  44      15.626 -75.878  -4.484  1.00  0.00           N  
ATOM   1395  C2    G B  44      15.866 -75.046  -3.481  1.00  0.00           C  
ATOM   1396  N1    G B  44      15.012 -74.047  -3.098  1.00  0.00           N  
ATOM   1397  H1    G B  44      15.274 -73.465  -2.328  1.00  0.00           H  
ATOM   1398  C6    G B  44      13.783 -73.774  -3.682  1.00  0.00           C  
ATOM   1399  O6    G B  44      13.076 -72.844  -3.282  1.00  0.00           O  
ATOM   1400  C5    G B  44      13.498 -74.673  -4.746  1.00  0.00           C  
ATOM   1401  N7    G B  44      12.400 -74.735  -5.595  1.00  0.00           N  
ATOM   1402  C8    G B  44      12.691 -75.717  -6.422  1.00  0.00           C  
ATOM   1403  H8    G B  44      12.072 -76.040  -7.264  1.00  0.00           H  
ATOM   1404  C2'   G B  44      13.910 -78.764  -6.493  1.00  0.00           C  
ATOM   1405  H2'   G B  44      13.502 -78.750  -5.462  1.00  0.00           H  
ATOM   1406  O2'   G B  44      14.843 -79.823  -6.617  1.00  0.00           O  
ATOM   1407 'HO2   G B  44      14.276 -80.605  -6.684  1.00  0.00           H  
ATOM   1408  C3'   G B  44      12.791 -78.918  -7.519  1.00  0.00           C  
ATOM   1409  H3'   G B  44      11.928 -78.257  -7.275  1.00  0.00           H  
ATOM   1410  O3'   G B  44      12.385 -80.285  -7.762  1.00  0.00           O  
ATOM   1411  P     C B  45      11.238 -80.941  -6.891  1.00  0.00           P  
ATOM   1412  OP1   C B  45      11.233 -82.392  -7.183  1.00  0.00           O  
ATOM   1413  OP2   C B  45       9.983 -80.192  -7.105  1.00  0.00           O1-
ATOM   1414  O5'   C B  45      11.755 -80.719  -5.410  1.00  0.00           O  
ATOM   1415  C5'   C B  45      10.894 -80.133  -4.402  1.00  0.00           C  
ATOM   1416 1H5'   C B  45      10.118 -80.874  -4.096  1.00  0.00           H  
ATOM   1417 2H5'   C B  45      10.370 -79.224  -4.779  1.00  0.00           H  
ATOM   1418  C4'   C B  45      11.708 -79.756  -3.153  1.00  0.00           C  
ATOM   1419  H4'   C B  45      12.494 -80.526  -2.988  1.00  0.00           H  
ATOM   1420  O4'   C B  45      12.377 -78.466  -3.328  1.00  0.00           O  
ATOM   1421  C1'   C B  45      12.609 -77.896  -2.039  1.00  0.00           C  
ATOM   1422  H1'   C B  45      13.715 -77.832  -1.923  1.00  0.00           H  
ATOM   1423  N1    C B  45      11.990 -76.552  -1.869  1.00  0.00           N  
ATOM   1424  C6    C B  45      10.880 -76.216  -2.608  1.00  0.00           C  
ATOM   1425  H6    C B  45      10.572 -76.946  -3.363  1.00  0.00           H  
ATOM   1426  C5    C B  45      10.256 -75.043  -2.429  1.00  0.00           C  
ATOM   1427  H5    C B  45       9.377 -74.760  -3.002  1.00  0.00           H  
ATOM   1428  C2    C B  45      12.481 -75.667  -0.907  1.00  0.00           C  
ATOM   1429  O2    C B  45      13.491 -75.980  -0.259  1.00  0.00           O  
ATOM   1430  N3    C B  45      11.848 -74.487  -0.701  1.00  0.00           N  
ATOM   1431  C4    C B  45      10.760 -74.175  -1.416  1.00  0.00           C  
ATOM   1432  N4    C B  45      10.124 -73.040  -1.127  1.00  0.00           N  
ATOM   1433  H41   C B  45       9.259 -72.795  -1.547  1.00  0.00           H  
ATOM   1434  H42   C B  45      10.517 -72.477  -0.406  1.00  0.00           H  
ATOM   1435  C2'   C B  45      12.054 -78.874  -1.012  1.00  0.00           C  
ATOM   1436  H2'   C B  45      11.628 -78.363  -0.123  1.00  0.00           H  
ATOM   1437  O2'   C B  45      13.024 -79.819  -0.602  1.00  0.00           O  
ATOM   1438 'HO2   C B  45      12.500 -80.622  -0.470  1.00  0.00           H  
ATOM   1439  C3'   C B  45      10.966 -79.570  -1.817  1.00  0.00           C  
ATOM   1440  H3'   C B  45      10.118 -78.876  -2.026  1.00  0.00           H  
ATOM   1441  O3'   C B  45      10.553 -80.837  -1.250  1.00  0.00           O  
ATOM   1442  P     A B  46       9.149 -80.887  -0.508  1.00  0.00           P  
ATOM   1443  OP1   A B  46       8.986 -82.231   0.087  1.00  0.00           O  
ATOM   1444  OP2   A B  46       8.105 -80.405  -1.434  1.00  0.00           O1-
ATOM   1445  O5'   A B  46       9.320 -79.814   0.651  1.00  0.00           O  
ATOM   1446  C5'   A B  46      10.078 -80.172   1.835  1.00  0.00           C  
ATOM   1447 1H5'   A B  46      11.088 -80.548   1.550  1.00  0.00           H  
ATOM   1448 2H5'   A B  46       9.555 -80.982   2.397  1.00  0.00           H  
ATOM   1449  C4'   A B  46      10.294 -78.991   2.805  1.00  0.00           C  
ATOM   1450  H4'   A B  46      11.110 -79.235   3.518  1.00  0.00           H  
ATOM   1451  O4'   A B  46      10.700 -77.783   2.096  1.00  0.00           O  
ATOM   1452  C1'   A B  46      10.128 -76.652   2.726  1.00  0.00           C  
ATOM   1453  H1'   A B  46      10.966 -75.961   2.974  1.00  0.00           H  
ATOM   1454  N9    A B  46       9.179 -75.980   1.830  1.00  0.00           N  
ATOM   1455  C5    A B  46       7.813 -74.516   0.928  1.00  0.00           C  
ATOM   1456  N7    A B  46       7.822 -75.605   0.068  1.00  0.00           N  
ATOM   1457  C8    A B  46       8.633 -76.459   0.657  1.00  0.00           C  
ATOM   1458  H8    A B  46       8.884 -77.456   0.281  1.00  0.00           H  
ATOM   1459  N1    A B  46       7.374 -72.395   1.880  1.00  0.00           N  
ATOM   1460  C2    A B  46       8.214 -72.736   2.855  1.00  0.00           C  
ATOM   1461  H2    A B  46       8.354 -71.980   3.635  1.00  0.00           H  
ATOM   1462  N3    A B  46       8.915 -73.863   3.003  1.00  0.00           N  
ATOM   1463  C4    A B  46       8.657 -74.725   2.004  1.00  0.00           C  
ATOM   1464  C6    A B  46       7.132 -73.281   0.894  1.00  0.00           C  
ATOM   1465  N6    A B  46       6.206 -72.930  -0.010  1.00  0.00           N  
ATOM   1466  H61   A B  46       5.665 -73.667  -0.409  1.00  0.00           H  
ATOM   1467  H62   A B  46       5.709 -72.101   0.250  1.00  0.00           H  
ATOM   1468  C2'   A B  46       9.468 -77.131   4.006  1.00  0.00           C  
ATOM   1469  H2'   A B  46       8.577 -76.528   4.282  1.00  0.00           H  
ATOM   1470  O2'   A B  46      10.388 -77.132   5.081  1.00  0.00           O  
ATOM   1471 'HO2   A B  46      10.015 -77.774   5.700  1.00  0.00           H  
ATOM   1472  C3'   A B  46       9.080 -78.560   3.644  1.00  0.00           C  
ATOM   1473  H3'   A B  46       8.202 -78.580   2.956  1.00  0.00           H  
ATOM   1474  O3'   A B  46       8.935 -79.434   4.788  1.00  0.00           O  
ATOM   1475  P     A B  47       7.507 -79.737   5.381  1.00  0.00           P  
ATOM   1476  OP1   A B  47       7.676 -80.569   6.590  1.00  0.00           O  
ATOM   1477  OP2   A B  47       6.629 -80.245   4.307  1.00  0.00           O1-
ATOM   1478  O5'   A B  47       6.990 -78.296   5.792  1.00  0.00           O  
ATOM   1479  C5'   A B  47       7.213 -77.840   7.150  1.00  0.00           C  
ATOM   1480 1H5'   A B  47       8.296 -77.893   7.407  1.00  0.00           H  
ATOM   1481 2H5'   A B  47       6.655 -78.484   7.871  1.00  0.00           H  
ATOM   1482  C4'   A B  47       6.760 -76.386   7.385  1.00  0.00           C  
ATOM   1483  H4'   A B  47       7.116 -76.040   8.380  1.00  0.00           H  
ATOM   1484  O4'   A B  47       7.327 -75.481   6.390  1.00  0.00           O  
ATOM   1485  C1'   A B  47       6.383 -74.447   6.129  1.00  0.00           C  
ATOM   1486  H1'   A B  47       6.902 -73.469   6.250  1.00  0.00           H  
ATOM   1487  N9    A B  47       5.822 -74.574   4.782  1.00  0.00           N  
ATOM   1488  C5    A B  47       4.658 -74.253   2.954  1.00  0.00           C  
ATOM   1489  N7    A B  47       5.215 -75.520   2.838  1.00  0.00           N  
ATOM   1490  C8    A B  47       5.873 -75.672   3.958  1.00  0.00           C  
ATOM   1491  H8    A B  47       6.426 -76.569   4.244  1.00  0.00           H  
ATOM   1492  N1    A B  47       3.465 -72.265   2.492  1.00  0.00           N  
ATOM   1493  C2    A B  47       3.975 -71.781   3.635  1.00  0.00           C  
ATOM   1494  H2    A B  47       3.692 -70.752   3.883  1.00  0.00           H  
ATOM   1495  N3    A B  47       4.767 -72.399   4.528  1.00  0.00           N  
ATOM   1496  C4    A B  47       5.052 -73.646   4.129  1.00  0.00           C  
ATOM   1497  C6    A B  47       3.773 -73.526   2.136  1.00  0.00           C  
ATOM   1498  N6    A B  47       3.140 -74.011   1.057  1.00  0.00           N  
ATOM   1499  H61   A B  47       2.877 -74.982   1.107  1.00  0.00           H  
ATOM   1500  H62   A B  47       2.434 -73.385   0.745  1.00  0.00           H  
ATOM   1501  C2'   A B  47       5.284 -74.585   7.163  1.00  0.00           C  
ATOM   1502  H2'   A B  47       4.311 -74.200   6.788  1.00  0.00           H  
ATOM   1503  O2'   A B  47       5.627 -73.925   8.370  1.00  0.00           O  
ATOM   1504 'HO2   A B  47       4.892 -74.118   8.992  1.00  0.00           H  
ATOM   1505  C3'   A B  47       5.248 -76.109   7.336  1.00  0.00           C  
ATOM   1506  H3'   A B  47       4.852 -76.605   6.425  1.00  0.00           H  
ATOM   1507  O3'   A B  47       4.603 -76.628   8.516  1.00  0.00           O  
ATOM   1508  P     C B  48       3.207 -76.106   9.023  1.00  0.00           P  
ATOM   1509  OP1   C B  48       3.441 -74.784   9.650  1.00  0.00           O  
ATOM   1510  OP2   C B  48       2.586 -77.147   9.866  1.00  0.00           O1-
ATOM   1511  O5'   C B  48       2.357 -75.930   7.687  1.00  0.00           O  
ATOM   1512  C5'   C B  48       1.616 -74.693   7.496  1.00  0.00           C  
ATOM   1513 1H5'   C B  48       2.308 -73.817   7.529  1.00  0.00           H  
ATOM   1514 2H5'   C B  48       0.872 -74.552   8.314  1.00  0.00           H  
ATOM   1515  C4'   C B  48       0.858 -74.597   6.148  1.00  0.00           C  
ATOM   1516  H4'   C B  48       0.534 -73.543   5.996  1.00  0.00           H  
ATOM   1517  O4'   C B  48       1.704 -74.971   5.012  1.00  0.00           O  
ATOM   1518  C1'   C B  48       1.090 -76.039   4.305  1.00  0.00           C  
ATOM   1519  H1'   C B  48       0.467 -75.567   3.510  1.00  0.00           H  
ATOM   1520  N1    C B  48       2.100 -76.965   3.742  1.00  0.00           N  
ATOM   1521  C6    C B  48       2.945 -77.585   4.627  1.00  0.00           C  
ATOM   1522  H6    C B  48       2.806 -77.331   5.682  1.00  0.00           H  
ATOM   1523  C5    C B  48       3.898 -78.424   4.201  1.00  0.00           C  
ATOM   1524  H5    C B  48       4.583 -78.920   4.885  1.00  0.00           H  
ATOM   1525  C2    C B  48       2.276 -77.141   2.366  1.00  0.00           C  
ATOM   1526  O2    C B  48       1.590 -76.475   1.570  1.00  0.00           O  
ATOM   1527  N3    C B  48       3.198 -78.028   1.920  1.00  0.00           N  
ATOM   1528  C4    C B  48       4.016 -78.639   2.796  1.00  0.00           C  
ATOM   1529  N4    C B  48       4.957 -79.460   2.340  1.00  0.00           N  
ATOM   1530  H41   C B  48       5.634 -79.838   2.998  1.00  0.00           H  
ATOM   1531  H42   C B  48       5.170 -79.469   1.371  1.00  0.00           H  
ATOM   1532  C2'   C B  48       0.163 -76.713   5.302  1.00  0.00           C  
ATOM   1533  H2'   C B  48       0.749 -77.321   6.027  1.00  0.00           H  
ATOM   1534  O2'   C B  48      -0.837 -77.515   4.700  1.00  0.00           O  
ATOM   1535 'HO2   C B  48      -1.667 -77.349   5.198  1.00  0.00           H  
ATOM   1536  C3'   C B  48      -0.397 -75.496   6.046  1.00  0.00           C  
ATOM   1537  H3'   C B  48      -0.665 -75.802   7.084  1.00  0.00           H  
ATOM   1538  O3'   C B  48      -1.500 -74.806   5.399  1.00  0.00           O  
ATOM   1539  P     U B  49      -2.993 -75.249   5.633  1.00  0.00           P  
ATOM   1540  OP1   U B  49      -3.000 -76.673   6.034  1.00  0.00           O  
ATOM   1541  OP2   U B  49      -3.788 -74.897   4.434  1.00  0.00           O1-
ATOM   1542  O5'   U B  49      -3.530 -74.346   6.800  1.00  0.00           O  
ATOM   1543  C5'   U B  49      -2.859 -74.016   8.032  1.00  0.00           C  
ATOM   1544 1H5'   U B  49      -1.770 -73.844   7.874  1.00  0.00           H  
ATOM   1545 2H5'   U B  49      -2.979 -74.858   8.750  1.00  0.00           H  
ATOM   1546  C4'   U B  49      -3.439 -72.742   8.694  1.00  0.00           C  
ATOM   1547  H4'   U B  49      -2.982 -72.566   9.690  1.00  0.00           H  
ATOM   1548  O4'   U B  49      -3.113 -71.579   7.872  1.00  0.00           O  
ATOM   1549  C1'   U B  49      -4.279 -70.796   7.652  1.00  0.00           C  
ATOM   1550  H1'   U B  49      -3.980 -69.739   7.845  1.00  0.00           H  
ATOM   1551  N1    U B  49      -4.773 -70.929   6.232  1.00  0.00           N  
ATOM   1552  C6    U B  49      -4.058 -71.694   5.327  1.00  0.00           C  
ATOM   1553  H6    U B  49      -3.197 -72.237   5.725  1.00  0.00           H  
ATOM   1554  C2    U B  49      -5.815 -70.136   5.790  1.00  0.00           C  
ATOM   1555  O2    U B  49      -6.385 -69.320   6.502  1.00  0.00           O  
ATOM   1556  N3    U B  49      -6.150 -70.295   4.467  1.00  0.00           N  
ATOM   1557  H3    U B  49      -6.925 -69.742   4.131  1.00  0.00           H  
ATOM   1558  C4    U B  49      -5.448 -71.000   3.515  1.00  0.00           C  
ATOM   1559  O4    U B  49      -5.770 -70.934   2.334  1.00  0.00           O  
ATOM   1560  C5    U B  49      -4.353 -71.757   4.024  1.00  0.00           C  
ATOM   1561  H5    U B  49      -3.758 -72.356   3.337  1.00  0.00           H  
ATOM   1562  C2'   U B  49      -5.285 -71.222   8.719  1.00  0.00           C  
ATOM   1563  H2'   U B  49      -6.339 -71.065   8.403  1.00  0.00           H  
ATOM   1564  O2'   U B  49      -5.028 -70.510   9.920  1.00  0.00           O  
ATOM   1565 'HO2   U B  49      -5.555 -70.941  10.631  1.00  0.00           H  
ATOM   1566  C3'   U B  49      -4.973 -72.722   8.850  1.00  0.00           C  
ATOM   1567  H3'   U B  49      -5.396 -73.261   7.978  1.00  0.00           H  
ATOM   1568  O3'   U B  49      -5.338 -73.399  10.069  1.00  0.00           O  
ATOM   1569  P     C B  50      -6.638 -73.175  10.918  1.00  0.00           P  
ATOM   1570  OP1   C B  50      -6.486 -71.883  11.628  1.00  0.00           O  
ATOM   1571  OP2   C B  50      -6.885 -74.368  11.754  1.00  0.00           O1-
ATOM   1572  O5'   C B  50      -7.776 -73.033   9.819  1.00  0.00           O  
ATOM   1573  C5'   C B  50      -8.997 -72.344  10.208  1.00  0.00           C  
ATOM   1574 1H5'   C B  50      -8.764 -71.352  10.667  1.00  0.00           H  
ATOM   1575 2H5'   C B  50      -9.557 -72.952  10.958  1.00  0.00           H  
ATOM   1576  C4'   C B  50      -9.953 -72.065   9.030  1.00  0.00           C  
ATOM   1577  H4'   C B  50     -10.760 -71.370   9.350  1.00  0.00           H  
ATOM   1578  O4'   C B  50      -9.253 -71.426   7.921  1.00  0.00           O  
ATOM   1579  C1'   C B  50      -9.819 -71.872   6.699  1.00  0.00           C  
ATOM   1580  H1'   C B  50     -10.181 -70.950   6.188  1.00  0.00           H  
ATOM   1581  N1    C B  50      -8.841 -72.577   5.831  1.00  0.00           N  
ATOM   1582  C6    C B  50      -7.724 -73.170   6.377  1.00  0.00           C  
ATOM   1583  H6    C B  50      -7.592 -73.040   7.457  1.00  0.00           H  
ATOM   1584  C5    C B  50      -6.840 -73.820   5.607  1.00  0.00           C  
ATOM   1585  H5    C B  50      -5.930 -74.260   6.009  1.00  0.00           H  
ATOM   1586  C2    C B  50      -9.107 -72.723   4.473  1.00  0.00           C  
ATOM   1587  O2    C B  50     -10.153 -72.247   4.005  1.00  0.00           O  
ATOM   1588  N3    C B  50      -8.236 -73.387   3.684  1.00  0.00           N  
ATOM   1589  C4    C B  50      -7.112 -73.900   4.210  1.00  0.00           C  
ATOM   1590  N4    C B  50      -6.241 -74.468   3.387  1.00  0.00           N  
ATOM   1591  H41   C B  50      -5.313 -74.707   3.735  1.00  0.00           H  
ATOM   1592  H42   C B  50      -6.370 -74.344   2.410  1.00  0.00           H  
ATOM   1593  C2'   C B  50     -11.014 -72.749   7.029  1.00  0.00           C  
ATOM   1594  H2'   C B  50     -11.132 -73.590   6.314  1.00  0.00           H  
ATOM   1595  O2'   C B  50     -12.206 -71.983   7.058  1.00  0.00           O  
ATOM   1596 'HO2   C B  50     -12.900 -72.570   7.413  1.00  0.00           H  
ATOM   1597  C3'   C B  50     -10.638 -73.288   8.409  1.00  0.00           C  
ATOM   1598  H3'   C B  50      -9.855 -74.076   8.329  1.00  0.00           H  
ATOM   1599  O3'   C B  50     -11.743 -73.722   9.235  1.00  0.00           O  
ATOM   1600  P     C B  51     -12.602 -74.958   8.749  1.00  0.00           P  
ATOM   1601  OP1   C B  51     -13.134 -75.668   9.929  1.00  0.00           O  
ATOM   1602  OP2   C B  51     -11.837 -75.719   7.736  1.00  0.00           O1-
ATOM   1603  O5'   C B  51     -13.775 -74.209   7.997  1.00  0.00           O  
ATOM   1604  C5'   C B  51     -15.154 -74.658   8.059  1.00  0.00           C  
ATOM   1605 1H5'   C B  51     -15.742 -73.876   8.587  1.00  0.00           H  
ATOM   1606 2H5'   C B  51     -15.281 -75.601   8.647  1.00  0.00           H  
ATOM   1607  C4'   C B  51     -15.829 -74.885   6.680  1.00  0.00           C  
ATOM   1608  H4'   C B  51     -16.915 -74.662   6.749  1.00  0.00           H  
ATOM   1609  O4'   C B  51     -15.276 -74.016   5.642  1.00  0.00           O  
ATOM   1610  C1'   C B  51     -15.268 -74.718   4.405  1.00  0.00           C  
ATOM   1611  H1'   C B  51     -15.892 -74.101   3.717  1.00  0.00           H  
ATOM   1612  N1    C B  51     -13.897 -74.868   3.846  1.00  0.00           N  
ATOM   1613  C6    C B  51     -12.849 -75.116   4.706  1.00  0.00           C  
ATOM   1614  H6    C B  51     -13.097 -75.153   5.773  1.00  0.00           H  
ATOM   1615  C5    C B  51     -11.596 -75.255   4.252  1.00  0.00           C  
ATOM   1616  H5    C B  51     -10.756 -75.423   4.924  1.00  0.00           H  
ATOM   1617  C2    C B  51     -13.665 -74.821   2.470  1.00  0.00           C  
ATOM   1618  O2    C B  51     -14.612 -74.624   1.691  1.00  0.00           O  
ATOM   1619  N3    C B  51     -12.406 -74.965   1.999  1.00  0.00           N  
ATOM   1620  C4    C B  51     -11.389 -75.163   2.847  1.00  0.00           C  
ATOM   1621  N4    C B  51     -10.164 -75.248   2.336  1.00  0.00           N  
ATOM   1622  H41   C B  51      -9.403 -74.848   2.851  1.00  0.00           H  
ATOM   1623  H42   C B  51     -10.083 -75.239   1.335  1.00  0.00           H  
ATOM   1624  C2'   C B  51     -15.959 -76.057   4.614  1.00  0.00           C  
ATOM   1625  H2'   C B  51     -15.496 -76.868   4.014  1.00  0.00           H  
ATOM   1626  O2'   C B  51     -17.338 -75.949   4.297  1.00  0.00           O  
ATOM   1627 'HO2   C B  51     -17.744 -76.819   4.485  1.00  0.00           H  
ATOM   1628  C3'   C B  51     -15.722 -76.309   6.110  1.00  0.00           C  
ATOM   1629  H3'   C B  51     -14.676 -76.646   6.288  1.00  0.00           H  
ATOM   1630  O3'   C B  51     -16.667 -77.178   6.777  1.00  0.00           O  
ATOM   1631  P     A B  52     -16.813 -78.685   6.327  1.00  0.00           P  
ATOM   1632  OP1   A B  52     -17.305 -79.495   7.462  1.00  0.00           O  
ATOM   1633  OP2   A B  52     -15.585 -79.126   5.633  1.00  0.00           O1-
ATOM   1634  O5'   A B  52     -17.965 -78.571   5.251  1.00  0.00           O  
ATOM   1635  C5'   A B  52     -18.624 -79.748   4.712  1.00  0.00           C  
ATOM   1636 1H5'   A B  52     -19.589 -79.893   5.245  1.00  0.00           H  
ATOM   1637 2H5'   A B  52     -18.029 -80.678   4.888  1.00  0.00           H  
ATOM   1638  C4'   A B  52     -18.928 -79.689   3.187  1.00  0.00           C  
ATOM   1639  H4'   A B  52     -20.024 -79.691   3.010  1.00  0.00           H  
ATOM   1640  O4'   A B  52     -18.405 -78.465   2.574  1.00  0.00           O  
ATOM   1641  C1'   A B  52     -17.846 -78.770   1.312  1.00  0.00           C  
ATOM   1642  H1'   A B  52     -18.294 -78.060   0.580  1.00  0.00           H  
ATOM   1643  N9    A B  52     -16.383 -78.619   1.337  1.00  0.00           N  
ATOM   1644  C5    A B  52     -14.293 -78.245   0.772  1.00  0.00           C  
ATOM   1645  N7    A B  52     -14.256 -78.697   2.079  1.00  0.00           N  
ATOM   1646  C8    A B  52     -15.520 -78.906   2.375  1.00  0.00           C  
ATOM   1647  H8    A B  52     -15.892 -79.257   3.342  1.00  0.00           H  
ATOM   1648  N1    A B  52     -13.630 -77.539  -1.386  1.00  0.00           N  
ATOM   1649  C2    A B  52     -14.931 -77.496  -1.689  1.00  0.00           C  
ATOM   1650  H2    A B  52     -15.164 -77.190  -2.715  1.00  0.00           H  
ATOM   1651  N3    A B  52     -15.984 -77.797  -0.923  1.00  0.00           N  
ATOM   1652  C4    A B  52     -15.593 -78.186   0.302  1.00  0.00           C  
ATOM   1653  C6    A B  52     -13.271 -77.900  -0.134  1.00  0.00           C  
ATOM   1654  N6    A B  52     -11.966 -77.892   0.183  1.00  0.00           N  
ATOM   1655  H61   A B  52     -11.683 -78.001   1.131  1.00  0.00           H  
ATOM   1656  H62   A B  52     -11.317 -77.620  -0.522  1.00  0.00           H  
ATOM   1657  C2'   A B  52     -18.261 -80.183   0.961  1.00  0.00           C  
ATOM   1658  H2'   A B  52     -17.519 -80.695   0.312  1.00  0.00           H  
ATOM   1659  O2'   A B  52     -19.529 -80.187   0.328  1.00  0.00           O  
ATOM   1660 'HO2   A B  52     -19.654 -81.088  -0.023  1.00  0.00           H  
ATOM   1661  C3'   A B  52     -18.313 -80.831   2.345  1.00  0.00           C  
ATOM   1662  H3'   A B  52     -17.285 -80.998   2.737  1.00  0.00           H  
ATOM   1663  O3'   A B  52     -19.112 -82.036   2.453  1.00  0.00           O  
ATOM   1664  P     U B  53     -18.635 -83.337   1.682  1.00  0.00           P  
ATOM   1665  OP1   U B  53     -19.008 -84.531   2.472  1.00  0.00           O  
ATOM   1666  OP2   U B  53     -17.209 -83.190   1.308  1.00  0.00           O1-
ATOM   1667  O5'   U B  53     -19.522 -83.306   0.369  1.00  0.00           O  
ATOM   1668  C5'   U B  53     -19.179 -84.107  -0.799  1.00  0.00           C  
ATOM   1669 1H5'   U B  53     -19.908 -84.940  -0.902  1.00  0.00           H  
ATOM   1670 2H5'   U B  53     -18.172 -84.581  -0.703  1.00  0.00           H  
ATOM   1671  C4'   U B  53     -19.176 -83.308  -2.128  1.00  0.00           C  
ATOM   1672  H4'   U B  53     -20.197 -83.253  -2.560  1.00  0.00           H  
ATOM   1673  O4'   U B  53     -18.755 -81.927  -1.885  1.00  0.00           O  
ATOM   1674  C1'   U B  53     -17.883 -81.496  -2.912  1.00  0.00           C  
ATOM   1675  H1'   U B  53     -18.281 -80.521  -3.279  1.00  0.00           H  
ATOM   1676  N1    U B  53     -16.476 -81.369  -2.416  1.00  0.00           N  
ATOM   1677  C6    U B  53     -16.013 -82.153  -1.380  1.00  0.00           C  
ATOM   1678  H6    U B  53     -16.762 -82.780  -0.891  1.00  0.00           H  
ATOM   1679  C2    U B  53     -15.650 -80.458  -3.026  1.00  0.00           C  
ATOM   1680  O2    U B  53     -16.033 -79.691  -3.901  1.00  0.00           O  
ATOM   1681  N3    U B  53     -14.351 -80.460  -2.582  1.00  0.00           N  
ATOM   1682  H3    U B  53     -13.746 -79.794  -3.022  1.00  0.00           H  
ATOM   1683  C4    U B  53     -13.818 -81.214  -1.562  1.00  0.00           C  
ATOM   1684  O4    U B  53     -12.638 -81.081  -1.247  1.00  0.00           O  
ATOM   1685  C5    U B  53     -14.748 -82.104  -0.938  1.00  0.00           C  
ATOM   1686  H5    U B  53     -14.420 -82.706  -0.095  1.00  0.00           H  
ATOM   1687  C2'   U B  53     -17.984 -82.529  -4.018  1.00  0.00           C  
ATOM   1688  H2'   U B  53     -17.052 -82.577  -4.607  1.00  0.00           H  
ATOM   1689  O2'   U B  53     -19.078 -82.291  -4.887  1.00  0.00           O  
ATOM   1690 'HO2   U B  53     -19.098 -83.076  -5.451  1.00  0.00           H  
ATOM   1691  C3'   U B  53     -18.193 -83.809  -3.218  1.00  0.00           C  
ATOM   1692  H3'   U B  53     -17.254 -84.095  -2.694  1.00  0.00           H  
ATOM   1693  O3'   U B  53     -18.748 -84.920  -3.967  1.00  0.00           O  
ATOM   1694  P     G B  54     -17.758 -85.780  -4.871  1.00  0.00           P  
ATOM   1695  OP1   G B  54     -18.498 -86.954  -5.383  1.00  0.00           O  
ATOM   1696  OP2   G B  54     -16.519 -86.050  -4.111  1.00  0.00           O1-
ATOM   1697  O5'   G B  54     -17.459 -84.811  -6.089  1.00  0.00           O  
ATOM   1698  C5'   G B  54     -16.214 -84.835  -6.836  1.00  0.00           C  
ATOM   1699 1H5'   G B  54     -16.420 -85.209  -7.863  1.00  0.00           H  
ATOM   1700 2H5'   G B  54     -15.445 -85.501  -6.381  1.00  0.00           H  
ATOM   1701  C4'   G B  54     -15.627 -83.416  -6.960  1.00  0.00           C  
ATOM   1702  H4'   G B  54     -16.459 -82.709  -7.181  1.00  0.00           H  
ATOM   1703  O4'   G B  54     -15.025 -83.011  -5.696  1.00  0.00           O  
ATOM   1704  C1'   G B  54     -14.127 -81.942  -5.950  1.00  0.00           C  
ATOM   1705  H1'   G B  54     -14.535 -81.037  -5.448  1.00  0.00           H  
ATOM   1706  N9    G B  54     -12.777 -82.236  -5.442  1.00  0.00           N  
ATOM   1707  C4    G B  54     -11.726 -81.360  -5.385  1.00  0.00           C  
ATOM   1708  N2    G B  54     -10.380 -78.313  -6.264  1.00  0.00           N  
ATOM   1709  H21   G B  54     -11.212 -77.854  -6.584  1.00  0.00           H  
ATOM   1710  H22   G B  54      -9.549 -78.075  -6.771  1.00  0.00           H  
ATOM   1711  N3    G B  54     -11.754 -80.074  -5.764  1.00  0.00           N  
ATOM   1712  C2    G B  54     -10.545 -79.542  -5.838  1.00  0.00           C  
ATOM   1713  N1    G B  54      -9.409 -80.194  -5.438  1.00  0.00           N  
ATOM   1714  H1    G B  54      -8.533 -79.732  -5.566  1.00  0.00           H  
ATOM   1715  C6    G B  54      -9.360 -81.495  -4.943  1.00  0.00           C  
ATOM   1716  O6    G B  54      -8.291 -81.993  -4.574  1.00  0.00           O  
ATOM   1717  C5    G B  54     -10.653 -82.096  -4.917  1.00  0.00           C  
ATOM   1718  N7    G B  54     -11.040 -83.404  -4.624  1.00  0.00           N  
ATOM   1719  C8    G B  54     -12.311 -83.437  -4.959  1.00  0.00           C  
ATOM   1720  H8    G B  54     -12.975 -84.302  -4.880  1.00  0.00           H  
ATOM   1721  C2'   G B  54     -14.122 -81.716  -7.453  1.00  0.00           C  
ATOM   1722  H2'   G B  54     -13.115 -81.413  -7.804  1.00  0.00           H  
ATOM   1723  O2'   G B  54     -15.076 -80.730  -7.816  1.00  0.00           O  
ATOM   1724 'HO2   G B  54     -15.146 -80.727  -8.794  1.00  0.00           H  
ATOM   1725  C3'   G B  54     -14.499 -83.111  -7.974  1.00  0.00           C  
ATOM   1726  H3'   G B  54     -13.673 -83.830  -7.785  1.00  0.00           H  
ATOM   1727  O3'   G B  54     -14.952 -83.218  -9.344  1.00  0.00           O  
ATOM   1728  P     U B  55     -14.358 -82.374 -10.543  1.00  0.00           P  
ATOM   1729  OP1   U B  55     -14.992 -81.037 -10.505  1.00  0.00           O  
ATOM   1730  OP2   U B  55     -14.477 -83.138 -11.804  1.00  0.00           O1-
ATOM   1731  O5'   U B  55     -12.817 -82.215 -10.210  1.00  0.00           O  
ATOM   1732  C5'   U B  55     -12.203 -80.898 -10.179  1.00  0.00           C  
ATOM   1733 1H5'   U B  55     -12.792 -80.174  -9.566  1.00  0.00           H  
ATOM   1734 2H5'   U B  55     -12.175 -80.486 -11.212  1.00  0.00           H  
ATOM   1735  C4'   U B  55     -10.758 -80.896  -9.617  1.00  0.00           C  
ATOM   1736  H4'   U B  55     -10.757 -80.872  -8.508  1.00  0.00           H  
ATOM   1737  O4'   U B  55     -10.029 -82.105 -10.024  1.00  0.00           O  
ATOM   1738  C1'   U B  55      -8.806 -81.744 -10.633  1.00  0.00           C  
ATOM   1739  H1'   U B  55      -8.035 -82.438 -10.224  1.00  0.00           H  
ATOM   1740  N1    U B  55      -8.892 -81.855 -12.125  1.00  0.00           N  
ATOM   1741  C6    U B  55     -10.107 -82.065 -12.758  1.00  0.00           C  
ATOM   1742  H6    U B  55     -10.976 -82.196 -12.103  1.00  0.00           H  
ATOM   1743  C2    U B  55      -7.727 -81.795 -12.850  1.00  0.00           C  
ATOM   1744  O2    U B  55      -6.618 -81.682 -12.342  1.00  0.00           O  
ATOM   1745  N3    U B  55      -7.883 -81.885 -14.206  1.00  0.00           N  
ATOM   1746  H3    U B  55      -7.040 -81.809 -14.733  1.00  0.00           H  
ATOM   1747  C4    U B  55      -9.052 -82.063 -14.907  1.00  0.00           C  
ATOM   1748  O4    U B  55      -9.017 -82.139 -16.132  1.00  0.00           O  
ATOM   1749  C5    U B  55     -10.223 -82.162 -14.091  1.00  0.00           C  
ATOM   1750  H5    U B  55     -11.186 -82.333 -14.567  1.00  0.00           H  
ATOM   1751  C2'   U B  55      -8.505 -80.330 -10.162  1.00  0.00           C  
ATOM   1752  H2'   U B  55      -7.834 -79.784 -10.859  1.00  0.00           H  
ATOM   1753  O2'   U B  55      -7.929 -80.365  -8.864  1.00  0.00           O  
ATOM   1754 'HO2   U B  55      -7.954 -79.448  -8.513  1.00  0.00           H  
ATOM   1755  C3'   U B  55      -9.914 -79.725 -10.175  1.00  0.00           C  
ATOM   1756  H3'   U B  55     -10.227 -79.568 -11.230  1.00  0.00           H  
ATOM   1757  O3'   U B  55     -10.161 -78.519  -9.422  1.00  0.00           O  
ATOM   1758  P     G B  56      -9.090 -77.384  -9.252  1.00  0.00           P  
ATOM   1759  OP1   G B  56      -8.458 -77.121 -10.562  1.00  0.00           O  
ATOM   1760  OP2   G B  56      -8.218 -77.842  -8.141  1.00  0.00           O1-
ATOM   1761  O5'   G B  56      -9.901 -76.133  -8.747  1.00  0.00           O  
ATOM   1762  C5'   G B  56     -11.173 -75.724  -9.302  1.00  0.00           C  
ATOM   1763 1H5'   G B  56     -11.718 -76.576  -9.774  1.00  0.00           H  
ATOM   1764 2H5'   G B  56     -11.002 -74.957 -10.090  1.00  0.00           H  
ATOM   1765  C4'   G B  56     -12.133 -75.117  -8.252  1.00  0.00           C  
ATOM   1766  H4'   G B  56     -13.162 -75.076  -8.670  1.00  0.00           H  
ATOM   1767  O4'   G B  56     -12.197 -75.938  -7.047  1.00  0.00           O  
ATOM   1768  C1'   G B  56     -12.617 -75.118  -5.965  1.00  0.00           C  
ATOM   1769  H1'   G B  56     -13.638 -75.466  -5.688  1.00  0.00           H  
ATOM   1770  N9    G B  56     -11.736 -75.233  -4.797  1.00  0.00           N  
ATOM   1771  C4    G B  56     -12.082 -74.989  -3.492  1.00  0.00           C  
ATOM   1772  N2    G B  56     -14.435 -74.101  -1.119  1.00  0.00           N  
ATOM   1773  H21   G B  56     -15.220 -73.904  -1.691  1.00  0.00           H  
ATOM   1774  H22   G B  56     -14.527 -74.169  -0.122  1.00  0.00           H  
ATOM   1775  N3    G B  56     -13.295 -74.600  -3.047  1.00  0.00           N  
ATOM   1776  C2    G B  56     -13.322 -74.454  -1.731  1.00  0.00           C  
ATOM   1777  N1    G B  56     -12.240 -74.660  -0.924  1.00  0.00           N  
ATOM   1778  H1    G B  56     -12.376 -74.611   0.072  1.00  0.00           H  
ATOM   1779  C6    G B  56     -10.988 -75.072  -1.349  1.00  0.00           C  
ATOM   1780  O6    G B  56     -10.081 -75.259  -0.530  1.00  0.00           O  
ATOM   1781  C5    G B  56     -10.935 -75.226  -2.759  1.00  0.00           C  
ATOM   1782  N7    G B  56      -9.879 -75.592  -3.588  1.00  0.00           N  
ATOM   1783  C8    G B  56     -10.399 -75.560  -4.795  1.00  0.00           C  
ATOM   1784  H8    G B  56      -9.874 -75.783  -5.728  1.00  0.00           H  
ATOM   1785  C2'   G B  56     -12.689 -73.687  -6.457  1.00  0.00           C  
ATOM   1786  H2'   G B  56     -12.241 -72.976  -5.733  1.00  0.00           H  
ATOM   1787  O2'   G B  56     -14.028 -73.314  -6.731  1.00  0.00           O  
ATOM   1788 'HO2   G B  56     -13.960 -72.388  -7.024  1.00  0.00           H  
ATOM   1789  C3'   G B  56     -11.829 -73.706  -7.725  1.00  0.00           C  
ATOM   1790  H3'   G B  56     -10.745 -73.695  -7.470  1.00  0.00           H  
ATOM   1791  O3'   G B  56     -12.161 -72.697  -8.715  1.00  0.00           O  
ATOM   1792  P     G B  57     -11.825 -71.176  -8.406  1.00  0.00           P  
ATOM   1793  OP1   G B  57     -12.008 -70.394  -9.650  1.00  0.00           O  
ATOM   1794  OP2   G B  57     -10.506 -71.098  -7.742  1.00  0.00           O1-
ATOM   1795  O5'   G B  57     -12.964 -70.750  -7.375  1.00  0.00           O  
ATOM   1796  C5'   G B  57     -12.755 -69.656  -6.439  1.00  0.00           C  
ATOM   1797 1H5'   G B  57     -13.169 -68.717  -6.870  1.00  0.00           H  
ATOM   1798 2H5'   G B  57     -11.673 -69.476  -6.229  1.00  0.00           H  
ATOM   1799  C4'   G B  57     -13.447 -69.906  -5.080  1.00  0.00           C  
ATOM   1800  H4'   G B  57     -14.533 -70.082  -5.230  1.00  0.00           H  
ATOM   1801  O4'   G B  57     -12.904 -71.102  -4.468  1.00  0.00           O  
ATOM   1802  C1'   G B  57     -12.937 -70.995  -3.057  1.00  0.00           C  
ATOM   1803  H1'   G B  57     -13.617 -71.802  -2.703  1.00  0.00           H  
ATOM   1804  N9    G B  57     -11.598 -71.204  -2.475  1.00  0.00           N  
ATOM   1805  C4    G B  57     -11.279 -71.394  -1.151  1.00  0.00           C  
ATOM   1806  N2    G B  57     -12.213 -71.612   2.168  1.00  0.00           N  
ATOM   1807  H21   G B  57     -13.190 -71.432   2.124  1.00  0.00           H  
ATOM   1808  H22   G B  57     -11.751 -71.751   3.046  1.00  0.00           H  
ATOM   1809  N3    G B  57     -12.140 -71.409  -0.114  1.00  0.00           N  
ATOM   1810  C2    G B  57     -11.534 -71.637   1.041  1.00  0.00           C  
ATOM   1811  N1    G B  57     -10.195 -71.888   1.158  1.00  0.00           N  
ATOM   1812  H1    G B  57      -9.820 -72.075   2.073  1.00  0.00           H  
ATOM   1813  C6    G B  57      -9.287 -71.914   0.109  1.00  0.00           C  
ATOM   1814  O6    G B  57      -8.094 -72.151   0.305  1.00  0.00           O  
ATOM   1815  C5    G B  57      -9.912 -71.600  -1.128  1.00  0.00           C  
ATOM   1816  N7    G B  57      -9.373 -71.508  -2.403  1.00  0.00           N  
ATOM   1817  C8    G B  57     -10.411 -71.284  -3.175  1.00  0.00           C  
ATOM   1818  H8    G B  57     -10.384 -71.172  -4.264  1.00  0.00           H  
ATOM   1819  C2'   G B  57     -13.537 -69.648  -2.713  1.00  0.00           C  
ATOM   1820  H2'   G B  57     -13.066 -69.174  -1.824  1.00  0.00           H  
ATOM   1821  O2'   G B  57     -14.932 -69.768  -2.511  1.00  0.00           O  
ATOM   1822 'HO2   G B  57     -15.274 -68.942  -2.882  1.00  0.00           H  
ATOM   1823  C3'   G B  57     -13.271 -68.837  -3.981  1.00  0.00           C  
ATOM   1824  H3'   G B  57     -12.204 -68.515  -4.027  1.00  0.00           H  
ATOM   1825  O3'   G B  57     -14.206 -67.747  -4.180  1.00  0.00           O  
ATOM   1826  P     A B  58     -13.839 -66.302  -3.654  1.00  0.00           P  
ATOM   1827  OP1   A B  58     -14.938 -65.388  -4.026  1.00  0.00           O  
ATOM   1828  OP2   A B  58     -12.471 -65.958  -4.087  1.00  0.00           O1-
ATOM   1829  O5'   A B  58     -13.834 -66.488  -2.079  1.00  0.00           O  
ATOM   1830  C5'   A B  58     -15.081 -66.464  -1.343  1.00  0.00           C  
ATOM   1831 1H5'   A B  58     -15.698 -67.355  -1.592  1.00  0.00           H  
ATOM   1832 2H5'   A B  58     -15.670 -65.550  -1.596  1.00  0.00           H  
ATOM   1833  C4'   A B  58     -14.847 -66.449   0.178  1.00  0.00           C  
ATOM   1834  H4'   A B  58     -15.810 -66.440   0.730  1.00  0.00           H  
ATOM   1835  O4'   A B  58     -14.122 -67.641   0.598  1.00  0.00           O  
ATOM   1836  C1'   A B  58     -13.203 -67.300   1.618  1.00  0.00           C  
ATOM   1837  H1'   A B  58     -13.483 -67.914   2.506  1.00  0.00           H  
ATOM   1838  N9    A B  58     -11.837 -67.627   1.208  1.00  0.00           N  
ATOM   1839  C5    A B  58      -9.752 -68.314   1.190  1.00  0.00           C  
ATOM   1840  N7    A B  58     -10.033 -67.900  -0.104  1.00  0.00           N  
ATOM   1841  C8    A B  58     -11.285 -67.511  -0.049  1.00  0.00           C  
ATOM   1842  H8    A B  58     -11.863 -67.130  -0.896  1.00  0.00           H  
ATOM   1843  N1    A B  58      -8.644 -69.191   3.096  1.00  0.00           N  
ATOM   1844  C2    A B  58      -9.779 -68.959   3.763  1.00  0.00           C  
ATOM   1845  H2    A B  58      -9.769 -69.235   4.824  1.00  0.00           H  
ATOM   1846  N3    A B  58     -10.935 -68.463   3.312  1.00  0.00           N  
ATOM   1847  C4    A B  58     -10.852 -68.151   2.008  1.00  0.00           C  
ATOM   1848  C6    A B  58      -8.600 -68.879   1.775  1.00  0.00           C  
ATOM   1849  N6    A B  58      -7.502 -69.177   1.064  1.00  0.00           N  
ATOM   1850  H61   A B  58      -7.579 -69.205   0.069  1.00  0.00           H  
ATOM   1851  H62   A B  58      -6.862 -69.838   1.475  1.00  0.00           H  
ATOM   1852  C2'   A B  58     -13.382 -65.825   1.955  1.00  0.00           C  
ATOM   1853  H2'   A B  58     -12.415 -65.318   2.170  1.00  0.00           H  
ATOM   1854  O2'   A B  58     -14.254 -65.678   3.063  1.00  0.00           O  
ATOM   1855 'HO2   A B  58     -14.562 -64.762   3.032  1.00  0.00           H  
ATOM   1856  C3'   A B  58     -14.004 -65.270   0.673  1.00  0.00           C  
ATOM   1857  H3'   A B  58     -13.219 -65.065  -0.088  1.00  0.00           H  
ATOM   1858  O3'   A B  58     -14.841 -64.115   0.879  1.00  0.00           O  
ATOM   1859 'HO3   A B  58     -14.302 -63.296   0.863  1.00  0.00           H  
TER    1860        A B  58 
ATOM   1861  C5'   U C  59     -13.314 -60.828   3.284  1.00  0.00           C  
ATOM   1862 1H5'   U C  59     -14.175 -61.518   3.114  1.00  0.00           H  
ATOM   1863 2H5'   U C  59     -13.680 -59.981   3.909  1.00  0.00           H  
ATOM   1864  P     U C  59     -13.600 -60.298   0.716  1.00  0.00           P  
ATOM   1865  OP1   U C  59     -15.040 -60.078   0.918  1.00  0.00           O  
ATOM   1866  OP2   U C  59     -12.896 -59.618  -0.379  1.00  0.00           O1-
ATOM   1867  O5'   U C  59     -12.780 -60.291   2.050  1.00  0.00           O  
ATOM   1868  OP3   U C  59     -13.524 -61.778   0.233  1.00  0.00           O  
ATOM   1869 3HOP   U C  59     -13.836 -61.755  -0.681  1.00  0.00           H  
ATOM   1870  C4'   U C  59     -12.253 -61.589   4.103  1.00  0.00           C  
ATOM   1871  H4'   U C  59     -12.693 -61.975   5.047  1.00  0.00           H  
ATOM   1872  O4'   U C  59     -11.771 -62.752   3.356  1.00  0.00           O  
ATOM   1873  C1'   U C  59     -10.371 -62.896   3.559  1.00  0.00           C  
ATOM   1874  H1'   U C  59     -10.224 -63.930   3.951  1.00  0.00           H  
ATOM   1875  N1    U C  59      -9.611 -62.704   2.289  1.00  0.00           N  
ATOM   1876  C6    U C  59     -10.167 -62.034   1.218  1.00  0.00           C  
ATOM   1877  H6    U C  59     -11.202 -61.725   1.349  1.00  0.00           H  
ATOM   1878  C2    U C  59      -8.338 -63.211   2.215  1.00  0.00           C  
ATOM   1879  O2    U C  59      -7.808 -63.829   3.129  1.00  0.00           O  
ATOM   1880  N3    U C  59      -7.701 -62.991   1.026  1.00  0.00           N  
ATOM   1881  H3    U C  59      -6.739 -63.312   0.998  1.00  0.00           H  
ATOM   1882  C4    U C  59      -8.196 -62.369  -0.095  1.00  0.00           C  
ATOM   1883  O4    U C  59      -7.508 -62.310  -1.114  1.00  0.00           O  
ATOM   1884  C5    U C  59      -9.522 -61.853   0.056  1.00  0.00           C  
ATOM   1885  H5    U C  59     -10.003 -61.357  -0.784  1.00  0.00           H  
ATOM   1886  C2'   U C  59      -9.961 -61.901   4.638  1.00  0.00           C  
ATOM   1887  H2'   U C  59      -8.929 -61.511   4.497  1.00  0.00           H  
ATOM   1888  O2'   U C  59     -10.080 -62.477   5.925  1.00  0.00           O  
ATOM   1889 'HO2   U C  59     -10.254 -61.713   6.493  1.00  0.00           H  
ATOM   1890  C3'   U C  59     -10.989 -60.791   4.467  1.00  0.00           C  
ATOM   1891  H3'   U C  59     -10.747 -60.156   3.584  1.00  0.00           H  
ATOM   1892  O3'   U C  59     -11.219 -60.025   5.673  1.00  0.00           O  
ATOM   1893  P     U C  60     -10.570 -58.600   5.867  1.00  0.00           P  
ATOM   1894  OP1   U C  60     -10.833 -58.191   7.265  1.00  0.00           O  
ATOM   1895  OP2   U C  60     -11.026 -57.709   4.784  1.00  0.00           O1-
ATOM   1896  O5'   U C  60      -9.022 -58.891   5.675  1.00  0.00           O  
ATOM   1897  C5'   U C  60      -8.183 -59.032   6.850  1.00  0.00           C  
ATOM   1898 1H5'   U C  60      -8.551 -59.874   7.480  1.00  0.00           H  
ATOM   1899 2H5'   U C  60      -8.215 -58.101   7.466  1.00  0.00           H  
ATOM   1900  C4'   U C  60      -6.700 -59.315   6.523  1.00  0.00           C  
ATOM   1901  H4'   U C  60      -6.182 -59.709   7.424  1.00  0.00           H  
ATOM   1902  O4'   U C  60      -6.573 -60.329   5.485  1.00  0.00           O  
ATOM   1903  C1'   U C  60      -5.454 -60.044   4.676  1.00  0.00           C  
ATOM   1904  H1'   U C  60      -4.780 -60.924   4.800  1.00  0.00           H  
ATOM   1905  N1    U C  60      -5.843 -59.880   3.256  1.00  0.00           N  
ATOM   1906  C6    U C  60      -7.068 -59.360   2.896  1.00  0.00           C  
ATOM   1907  H6    U C  60      -7.741 -59.123   3.727  1.00  0.00           H  
ATOM   1908  C2    U C  60      -4.889 -60.153   2.315  1.00  0.00           C  
ATOM   1909  O2    U C  60      -3.748 -60.489   2.607  1.00  0.00           O  
ATOM   1910  N3    U C  60      -5.296 -60.026   1.022  1.00  0.00           N  
ATOM   1911  H3    U C  60      -4.589 -60.283   0.344  1.00  0.00           H  
ATOM   1912  C4    U C  60      -6.491 -59.516   0.572  1.00  0.00           C  
ATOM   1913  O4    U C  60      -6.680 -59.392  -0.637  1.00  0.00           O  
ATOM   1914  C5    U C  60      -7.420 -59.174   1.613  1.00  0.00           C  
ATOM   1915  H5    U C  60      -8.391 -58.765   1.341  1.00  0.00           H  
ATOM   1916  C2'   U C  60      -4.765 -58.809   5.233  1.00  0.00           C  
ATOM   1917  H2'   U C  60      -4.382 -58.138   4.432  1.00  0.00           H  
ATOM   1918  O2'   U C  60      -3.701 -59.162   6.097  1.00  0.00           O  
ATOM   1919 'HO2   U C  60      -3.649 -58.390   6.686  1.00  0.00           H  
ATOM   1920  C3'   U C  60      -5.877 -58.119   6.016  1.00  0.00           C  
ATOM   1921  H3'   U C  60      -6.551 -57.542   5.342  1.00  0.00           H  
ATOM   1922  O3'   U C  60      -5.404 -57.335   7.134  1.00  0.00           O  
ATOM   1923  P     A C  61      -4.996 -55.820   6.965  1.00  0.00           P  
ATOM   1924  OP1   A C  61      -4.324 -55.410   8.218  1.00  0.00           O  
ATOM   1925  OP2   A C  61      -6.164 -55.047   6.509  1.00  0.00           O1-
ATOM   1926  O5'   A C  61      -3.915 -55.880   5.799  1.00  0.00           O  
ATOM   1927  C5'   A C  61      -2.592 -55.343   6.068  1.00  0.00           C  
ATOM   1928 1H5'   A C  61      -2.104 -55.931   6.879  1.00  0.00           H  
ATOM   1929 2H5'   A C  61      -2.657 -54.281   6.412  1.00  0.00           H  
ATOM   1930  C4'   A C  61      -1.644 -55.368   4.849  1.00  0.00           C  
ATOM   1931  H4'   A C  61      -0.589 -55.300   5.193  1.00  0.00           H  
ATOM   1932  O4'   A C  61      -1.778 -56.596   4.070  1.00  0.00           O  
ATOM   1933  C1'   A C  61      -1.426 -56.316   2.723  1.00  0.00           C  
ATOM   1934  H1'   A C  61      -0.516 -56.926   2.505  1.00  0.00           H  
ATOM   1935  N9    A C  61      -2.498 -56.667   1.797  1.00  0.00           N  
ATOM   1936  C5    A C  61      -3.586 -57.230  -0.024  1.00  0.00           C  
ATOM   1937  N7    A C  61      -4.552 -56.860   0.906  1.00  0.00           N  
ATOM   1938  C8    A C  61      -3.853 -56.520   1.970  1.00  0.00           C  
ATOM   1939  H8    A C  61      -4.265 -56.167   2.922  1.00  0.00           H  
ATOM   1940  N1    A C  61      -2.504 -57.879  -2.036  1.00  0.00           N  
ATOM   1941  C2    A C  61      -1.352 -57.765  -1.362  1.00  0.00           C  
ATOM   1942  H2    A C  61      -0.439 -57.993  -1.926  1.00  0.00           H  
ATOM   1943  N3    A C  61      -1.165 -57.410  -0.089  1.00  0.00           N  
ATOM   1944  C4    A C  61      -2.322 -57.127   0.518  1.00  0.00           C  
ATOM   1945  C6    A C  61      -3.660 -57.613  -1.384  1.00  0.00           C  
ATOM   1946  N6    A C  61      -4.804 -57.741  -2.082  1.00  0.00           N  
ATOM   1947  H61   A C  61      -5.640 -58.008  -1.596  1.00  0.00           H  
ATOM   1948  H62   A C  61      -4.735 -57.980  -3.054  1.00  0.00           H  
ATOM   1949  C2'   A C  61      -1.082 -54.836   2.613  1.00  0.00           C  
ATOM   1950  H2'   A C  61      -1.458 -54.366   1.679  1.00  0.00           H  
ATOM   1951  O2'   A C  61       0.318 -54.662   2.686  1.00  0.00           O  
ATOM   1952 'HO2   A C  61       0.511 -53.737   2.449  1.00  0.00           H  
ATOM   1953  C3'   A C  61      -1.811 -54.249   3.823  1.00  0.00           C  
ATOM   1954  H3'   A C  61      -2.909 -54.191   3.639  1.00  0.00           H  
ATOM   1955  O3'   A C  61      -1.246 -53.018   4.327  1.00  0.00           O  
ATOM   1956  P     U C  62      -1.915 -51.639   3.950  1.00  0.00           P  
ATOM   1957  OP1   U C  62      -2.212 -50.906   5.198  1.00  0.00           O  
ATOM   1958  OP2   U C  62      -3.029 -51.891   3.006  1.00  0.00           O1-
ATOM   1959  O5'   U C  62      -0.804 -50.860   3.155  1.00  0.00           O  
ATOM   1960  C5'   U C  62       0.621 -51.049   3.199  1.00  0.00           C  
ATOM   1961 1H5'   U C  62       0.916 -51.949   3.786  1.00  0.00           H  
ATOM   1962 2H5'   U C  62       1.080 -50.165   3.695  1.00  0.00           H  
ATOM   1963  C4'   U C  62       1.239 -51.165   1.790  1.00  0.00           C  
ATOM   1964  H4'   U C  62       2.326 -51.383   1.862  1.00  0.00           H  
ATOM   1965  O4'   U C  62       0.626 -52.273   1.055  1.00  0.00           O  
ATOM   1966  C1'   U C  62       0.532 -51.927  -0.326  1.00  0.00           C  
ATOM   1967  H1'   U C  62       1.088 -52.718  -0.885  1.00  0.00           H  
ATOM   1968  N1    U C  62      -0.889 -51.868  -0.787  1.00  0.00           N  
ATOM   1969  C6    U C  62      -1.904 -51.653   0.120  1.00  0.00           C  
ATOM   1970  H6    U C  62      -1.593 -51.559   1.156  1.00  0.00           H  
ATOM   1971  C2    U C  62      -1.163 -51.937  -2.133  1.00  0.00           C  
ATOM   1972  O2    U C  62      -0.306 -52.009  -3.004  1.00  0.00           O  
ATOM   1973  N3    U C  62      -2.492 -51.911  -2.452  1.00  0.00           N  
ATOM   1974  H3    U C  62      -2.683 -51.989  -3.441  1.00  0.00           H  
ATOM   1975  C4    U C  62      -3.557 -51.750  -1.601  1.00  0.00           C  
ATOM   1976  O4    U C  62      -4.702 -51.753  -2.052  1.00  0.00           O  
ATOM   1977  C5    U C  62      -3.197 -51.600  -0.227  1.00  0.00           C  
ATOM   1978  H5    U C  62      -3.971 -51.472   0.527  1.00  0.00           H  
ATOM   1979  C2'   U C  62       1.253 -50.601  -0.503  1.00  0.00           C  
ATOM   1980  H2'   U C  62       0.808 -49.983  -1.307  1.00  0.00           H  
ATOM   1981  O2'   U C  62       2.627 -50.807  -0.763  1.00  0.00           O  
ATOM   1982 'HO2   U C  62       3.050 -50.007  -0.428  1.00  0.00           H  
ATOM   1983  C3'   U C  62       1.070 -49.947   0.860  1.00  0.00           C  
ATOM   1984  H3'   U C  62       0.023 -49.587   0.996  1.00  0.00           H  
ATOM   1985  O3'   U C  62       2.061 -48.932   1.160  1.00  0.00           O  
ATOM   1986  P     A C  63       1.749 -47.412   0.842  1.00  0.00           P  
ATOM   1987  OP1   A C  63       2.936 -46.616   1.225  1.00  0.00           O  
ATOM   1988  OP2   A C  63       0.457 -47.044   1.452  1.00  0.00           O1-
ATOM   1989  O5'   A C  63       1.597 -47.398  -0.738  1.00  0.00           O  
ATOM   1990  C5'   A C  63       2.788 -47.300  -1.564  1.00  0.00           C  
ATOM   1991 1H5'   A C  63       3.541 -48.063  -1.257  1.00  0.00           H  
ATOM   1992 2H5'   A C  63       3.252 -46.293  -1.446  1.00  0.00           H  
ATOM   1993  C4'   A C  63       2.512 -47.516  -3.069  1.00  0.00           C  
ATOM   1994  H4'   A C  63       3.459 -47.726  -3.610  1.00  0.00           H  
ATOM   1995  O4'   A C  63       1.644 -48.665  -3.277  1.00  0.00           O  
ATOM   1996  C1'   A C  63       0.741 -48.404  -4.327  1.00  0.00           C  
ATOM   1997  H1'   A C  63       0.912 -49.207  -5.081  1.00  0.00           H  
ATOM   1998  N9    A C  63      -0.647 -48.474  -3.860  1.00  0.00           N  
ATOM   1999  C5    A C  63      -2.825 -48.743  -3.773  1.00  0.00           C  
ATOM   2000  N7    A C  63      -2.412 -48.572  -2.462  1.00  0.00           N  
ATOM   2001  C8    A C  63      -1.110 -48.403  -2.562  1.00  0.00           C  
ATOM   2002  H8    A C  63      -0.427 -48.231  -1.724  1.00  0.00           H  
ATOM   2003  N1    A C  63      -4.177 -49.090  -5.687  1.00  0.00           N  
ATOM   2004  C2    A C  63      -3.061 -48.950  -6.408  1.00  0.00           C  
ATOM   2005  H2    A C  63      -3.186 -49.027  -7.495  1.00  0.00           H  
ATOM   2006  N3    A C  63      -1.807 -48.783  -5.983  1.00  0.00           N  
ATOM   2007  C4    A C  63      -1.755 -48.672  -4.644  1.00  0.00           C  
ATOM   2008  C6    A C  63      -4.088 -49.007  -4.339  1.00  0.00           C  
ATOM   2009  N6    A C  63      -5.193 -49.233  -3.610  1.00  0.00           N  
ATOM   2010  H61   A C  63      -5.081 -49.445  -2.642  1.00  0.00           H  
ATOM   2011  H62   A C  63      -5.987 -49.638  -4.071  1.00  0.00           H  
ATOM   2012  C2'   A C  63       1.095 -47.066  -4.937  1.00  0.00           C  
ATOM   2013  H2'   A C  63       0.200 -46.488  -5.244  1.00  0.00           H  
ATOM   2014  O2'   A C  63       1.935 -47.245  -6.060  1.00  0.00           O  
ATOM   2015 'HO2   A C  63       2.154 -46.349  -6.349  1.00  0.00           H  
ATOM   2016  C3'   A C  63       1.823 -46.353  -3.794  1.00  0.00           C  
ATOM   2017  H3'   A C  63       1.095 -45.927  -3.065  1.00  0.00           H  
ATOM   2018  O3'   A C  63       2.814 -45.387  -4.215  1.00  0.00           O  
ATOM   2019  P     A C  64       2.433 -43.884  -4.485  1.00  0.00           P  
ATOM   2020  OP1   A C  64       3.635 -43.193  -5.004  1.00  0.00           O  
ATOM   2021  OP2   A C  64       1.779 -43.325  -3.288  1.00  0.00           O1-
ATOM   2022  O5'   A C  64       1.363 -44.001  -5.652  1.00  0.00           O  
ATOM   2023  C5'   A C  64       1.786 -43.819  -7.029  1.00  0.00           C  
ATOM   2024 1H5'   A C  64       2.645 -44.489  -7.265  1.00  0.00           H  
ATOM   2025 2H5'   A C  64       2.122 -42.768  -7.191  1.00  0.00           H  
ATOM   2026  C4'   A C  64       0.668 -44.118  -8.050  1.00  0.00           C  
ATOM   2027  H4'   A C  64       1.097 -44.290  -9.060  1.00  0.00           H  
ATOM   2028  O4'   A C  64      -0.057 -45.327  -7.685  1.00  0.00           O  
ATOM   2029  C1'   A C  64      -1.421 -45.183  -8.022  1.00  0.00           C  
ATOM   2030  H1'   A C  64      -1.651 -46.001  -8.743  1.00  0.00           H  
ATOM   2031  N9    A C  64      -2.284 -45.310  -6.845  1.00  0.00           N  
ATOM   2032  C5    A C  64      -4.019 -45.664  -5.548  1.00  0.00           C  
ATOM   2033  N7    A C  64      -2.989 -45.268  -4.709  1.00  0.00           N  
ATOM   2034  C8    A C  64      -1.983 -45.046  -5.527  1.00  0.00           C  
ATOM   2035  H8    A C  64      -0.987 -44.700  -5.232  1.00  0.00           H  
ATOM   2036  N1    A C  64      -6.135 -46.365  -6.358  1.00  0.00           N  
ATOM   2037  C2    A C  64      -5.584 -46.358  -7.579  1.00  0.00           C  
ATOM   2038  H2    A C  64      -6.248 -46.646  -8.404  1.00  0.00           H  
ATOM   2039  N3    A C  64      -4.338 -46.032  -7.930  1.00  0.00           N  
ATOM   2040  C4    A C  64      -3.600 -45.695  -6.862  1.00  0.00           C  
ATOM   2041  C6    A C  64      -5.362 -46.018  -5.301  1.00  0.00           C  
ATOM   2042  N6    A C  64      -5.900 -46.041  -4.069  1.00  0.00           N  
ATOM   2043  H61   A C  64      -5.321 -45.836  -3.284  1.00  0.00           H  
ATOM   2044  H62   A C  64      -6.774 -46.513  -3.930  1.00  0.00           H  
ATOM   2045  C2'   A C  64      -1.607 -43.844  -8.701  1.00  0.00           C  
ATOM   2046  H2'   A C  64      -2.547 -43.343  -8.388  1.00  0.00           H  
ATOM   2047  O2'   A C  64      -1.610 -43.990 -10.111  1.00  0.00           O  
ATOM   2048 'HO2   A C  64      -2.379 -43.477 -10.425  1.00  0.00           H  
ATOM   2049  C3'   A C  64      -0.413 -43.038  -8.188  1.00  0.00           C  
ATOM   2050  H3'   A C  64      -0.602 -42.673  -7.151  1.00  0.00           H  
ATOM   2051  O3'   A C  64       0.037 -41.982  -9.071  1.00  0.00           O  
ATOM   2052  P     A C  65      -0.664 -40.565  -9.003  1.00  0.00           P  
ATOM   2053  OP1   A C  65      -0.046 -39.714 -10.045  1.00  0.00           O  
ATOM   2054  OP2   A C  65      -0.617 -40.093  -7.609  1.00  0.00           O1-
ATOM   2055  O5'   A C  65      -2.163 -40.884  -9.401  1.00  0.00           O  
ATOM   2056  C5'   A C  65      -2.557 -40.840 -10.798  1.00  0.00           C  
ATOM   2057 1H5'   A C  65      -1.830 -41.390 -11.438  1.00  0.00           H  
ATOM   2058 2H5'   A C  65      -2.585 -39.785 -11.153  1.00  0.00           H  
ATOM   2059  C4'   A C  65      -3.950 -41.445 -11.055  1.00  0.00           C  
ATOM   2060  H4'   A C  65      -4.077 -41.689 -12.133  1.00  0.00           H  
ATOM   2061  O4'   A C  65      -4.141 -42.676 -10.290  1.00  0.00           O  
ATOM   2062  C1'   A C  65      -5.498 -42.756  -9.882  1.00  0.00           C  
ATOM   2063  H1'   A C  65      -5.896 -43.722 -10.271  1.00  0.00           H  
ATOM   2064  N9    A C  65      -5.639 -42.703  -8.425  1.00  0.00           N  
ATOM   2065  C5    A C  65      -6.494 -42.869  -6.410  1.00  0.00           C  
ATOM   2066  N7    A C  65      -5.262 -42.245  -6.256  1.00  0.00           N  
ATOM   2067  C8    A C  65      -4.803 -42.145  -7.485  1.00  0.00           C  
ATOM   2068  H8    A C  65      -3.851 -41.685  -7.771  1.00  0.00           H  
ATOM   2069  N1    A C  65      -8.604 -43.861  -5.979  1.00  0.00           N  
ATOM   2070  C2    A C  65      -8.688 -44.069  -7.300  1.00  0.00           C  
ATOM   2071  H2    A C  65      -9.597 -44.572  -7.651  1.00  0.00           H  
ATOM   2072  N3    A C  65      -7.811 -43.761  -8.253  1.00  0.00           N  
ATOM   2073  C4    A C  65      -6.733 -43.155  -7.739  1.00  0.00           C  
ATOM   2074  C6    A C  65      -7.503 -43.236  -5.492  1.00  0.00           C  
ATOM   2075  N6    A C  65      -7.441 -42.985  -4.169  1.00  0.00           N  
ATOM   2076  H61   A C  65      -6.787 -42.311  -3.834  1.00  0.00           H  
ATOM   2077  H62   A C  65      -8.196 -43.265  -3.574  1.00  0.00           H  
ATOM   2078  C2'   A C  65      -6.241 -41.606 -10.520  1.00  0.00           C  
ATOM   2079  H2'   A C  65      -7.063 -41.227  -9.880  1.00  0.00           H  
ATOM   2080  O2'   A C  65      -6.773 -41.984 -11.774  1.00  0.00           O  
ATOM   2081 'HO2   A C  65      -7.400 -41.287 -12.015  1.00  0.00           H  
ATOM   2082  C3'   A C  65      -5.135 -40.565 -10.645  1.00  0.00           C  
ATOM   2083  H3'   A C  65      -4.857 -40.151  -9.647  1.00  0.00           H  
ATOM   2084  O3'   A C  65      -5.372 -39.535 -11.631  1.00  0.00           O  
ATOM   2085  P     G C  66      -6.157 -38.241 -11.183  1.00  0.00           P  
ATOM   2086  OP1   G C  66      -5.945 -37.168 -12.169  1.00  0.00           O  
ATOM   2087  OP2   G C  66      -5.883 -37.947  -9.761  1.00  0.00           O1-
ATOM   2088  O5'   G C  66      -7.661 -38.705 -11.232  1.00  0.00           O  
ATOM   2089  C5'   G C  66      -8.362 -38.979 -12.460  1.00  0.00           C  
ATOM   2090 1H5'   G C  66      -7.738 -39.597 -13.147  1.00  0.00           H  
ATOM   2091 2H5'   G C  66      -8.598 -38.022 -12.982  1.00  0.00           H  
ATOM   2092  C4'   G C  66      -9.685 -39.729 -12.197  1.00  0.00           C  
ATOM   2093  H4'   G C  66     -10.100 -40.143 -13.141  1.00  0.00           H  
ATOM   2094  O4'   G C  66      -9.468 -40.846 -11.285  1.00  0.00           O  
ATOM   2095  C1'   G C  66     -10.564 -40.942 -10.383  1.00  0.00           C  
ATOM   2096  H1'   G C  66     -10.952 -41.983 -10.471  1.00  0.00           H  
ATOM   2097  N9    G C  66     -10.149 -40.709  -8.986  1.00  0.00           N  
ATOM   2098  C4    G C  66     -10.863 -41.038  -7.862  1.00  0.00           C  
ATOM   2099  N2    G C  66     -13.753 -42.234  -6.390  1.00  0.00           N  
ATOM   2100  H21   G C  66     -14.206 -42.576  -7.206  1.00  0.00           H  
ATOM   2101  H22   G C  66     -14.044 -42.562  -5.497  1.00  0.00           H  
ATOM   2102  N3    G C  66     -12.086 -41.604  -7.833  1.00  0.00           N  
ATOM   2103  C2    G C  66     -12.543 -41.750  -6.601  1.00  0.00           C  
ATOM   2104  N1    G C  66     -11.808 -41.464  -5.484  1.00  0.00           N  
ATOM   2105  H1    G C  66     -12.263 -41.487  -4.588  1.00  0.00           H  
ATOM   2106  C6    G C  66     -10.535 -40.914  -5.476  1.00  0.00           C  
ATOM   2107  O6    G C  66      -9.963 -40.702  -4.401  1.00  0.00           O  
ATOM   2108  C5    G C  66     -10.060 -40.677  -6.794  1.00  0.00           C  
ATOM   2109  N7    G C  66      -8.880 -40.095  -7.234  1.00  0.00           N  
ATOM   2110  C8    G C  66      -8.982 -40.122  -8.542  1.00  0.00           C  
ATOM   2111  H8    G C  66      -8.239 -39.728  -9.237  1.00  0.00           H  
ATOM   2112  C2'   G C  66     -11.629 -39.969 -10.846  1.00  0.00           C  
ATOM   2113  H2'   G C  66     -12.205 -39.532 -10.000  1.00  0.00           H  
ATOM   2114  O2'   G C  66     -12.516 -40.617 -11.743  1.00  0.00           O  
ATOM   2115 'HO2   G C  66     -13.110 -39.910 -12.085  1.00  0.00           H  
ATOM   2116  C3'   G C  66     -10.788 -38.887 -11.541  1.00  0.00           C  
ATOM   2117  H3'   G C  66     -10.291 -38.240 -10.786  1.00  0.00           H  
ATOM   2118  O3'   G C  66     -11.441 -38.089 -12.551  1.00  0.00           O  
ATOM   2119  P     C C  67     -12.836 -37.398 -12.336  1.00  0.00           P  
ATOM   2120  OP1   C C  67     -13.867 -38.465 -12.378  1.00  0.00           O  
ATOM   2121  OP2   C C  67     -12.994 -36.294 -13.298  1.00  0.00           O1-
ATOM   2122  O5'   C C  67     -12.735 -36.837 -10.855  1.00  0.00           O  
ATOM   2123  C5'   C C  67     -13.982 -36.573 -10.161  1.00  0.00           C  
ATOM   2124 1H5'   C C  67     -14.513 -37.529  -9.948  1.00  0.00           H  
ATOM   2125 2H5'   C C  67     -14.652 -35.928 -10.781  1.00  0.00           H  
ATOM   2126  C4'   C C  67     -13.773 -35.838  -8.826  1.00  0.00           C  
ATOM   2127  H4'   C C  67     -14.747 -35.679  -8.315  1.00  0.00           H  
ATOM   2128  O4'   C C  67     -12.945 -36.616  -7.917  1.00  0.00           O  
ATOM   2129  C1'   C C  67     -12.177 -35.725  -7.118  1.00  0.00           C  
ATOM   2130  H1'   C C  67     -12.516 -35.906  -6.071  1.00  0.00           H  
ATOM   2131  N1    C C  67     -10.715 -35.995  -7.216  1.00  0.00           N  
ATOM   2132  C6    C C  67     -10.199 -36.398  -8.426  1.00  0.00           C  
ATOM   2133  H6    C C  67     -10.923 -36.525  -9.237  1.00  0.00           H  
ATOM   2134  C5    C C  67      -8.893 -36.661  -8.570  1.00  0.00           C  
ATOM   2135  H5    C C  67      -8.467 -37.008  -9.509  1.00  0.00           H  
ATOM   2136  C2    C C  67      -9.859 -35.779  -6.132  1.00  0.00           C  
ATOM   2137  O2    C C  67     -10.327 -35.353  -5.063  1.00  0.00           O  
ATOM   2138  N3    C C  67      -8.534 -36.050  -6.255  1.00  0.00           N  
ATOM   2139  C4    C C  67      -8.055 -36.497  -7.429  1.00  0.00           C  
ATOM   2140  N4    C C  67      -6.762 -36.793  -7.506  1.00  0.00           N  
ATOM   2141  H41   C C  67      -6.387 -37.204  -8.361  1.00  0.00           H  
ATOM   2142  H42   C C  67      -6.230 -36.869  -6.675  1.00  0.00           H  
ATOM   2143  C2'   C C  67     -12.552 -34.294  -7.505  1.00  0.00           C  
ATOM   2144  H2'   C C  67     -11.672 -33.616  -7.501  1.00  0.00           H  
ATOM   2145  O2'   C C  67     -13.542 -33.785  -6.628  1.00  0.00           O  
ATOM   2146 'HO2   C C  67     -13.793 -32.910  -7.001  1.00  0.00           H  
ATOM   2147  C3'   C C  67     -13.092 -34.470  -8.936  1.00  0.00           C  
ATOM   2148  H3'   C C  67     -12.253 -34.584  -9.657  1.00  0.00           H  
ATOM   2149  O3'   C C  67     -14.057 -33.509  -9.420  1.00  0.00           O  
ATOM   2150  P     A C  68     -13.846 -31.954  -9.398  1.00  0.00           P  
ATOM   2151  OP1   A C  68     -13.881 -31.529  -7.979  1.00  0.00           O  
ATOM   2152  OP2   A C  68     -14.825 -31.317 -10.304  1.00  0.00           O1-
ATOM   2153  O5'   A C  68     -12.383 -31.775  -9.960  1.00  0.00           O  
ATOM   2154  C5'   A C  68     -12.057 -31.813 -11.374  1.00  0.00           C  
ATOM   2155 1H5'   A C  68     -12.958 -31.687 -12.021  1.00  0.00           H  
ATOM   2156 2H5'   A C  68     -11.646 -32.819 -11.609  1.00  0.00           H  
ATOM   2157  C4'   A C  68     -11.021 -30.730 -11.806  1.00  0.00           C  
ATOM   2158  H4'   A C  68     -11.558 -29.821 -12.151  1.00  0.00           H  
ATOM   2159  O4'   A C  68     -10.139 -30.344 -10.706  1.00  0.00           O  
ATOM   2160  C1'   A C  68      -8.892 -30.997 -10.842  1.00  0.00           C  
ATOM   2161  H1'   A C  68      -8.141 -30.191 -11.016  1.00  0.00           H  
ATOM   2162  N9    A C  68      -8.580 -31.760  -9.641  1.00  0.00           N  
ATOM   2163  C5    A C  68      -7.576 -32.668  -7.920  1.00  0.00           C  
ATOM   2164  N7    A C  68      -8.863 -33.179  -7.926  1.00  0.00           N  
ATOM   2165  C8    A C  68      -9.417 -32.615  -8.970  1.00  0.00           C  
ATOM   2166  H8    A C  68     -10.442 -32.783  -9.302  1.00  0.00           H  
ATOM   2167  N1    A C  68      -5.328 -32.203  -7.323  1.00  0.00           N  
ATOM   2168  C2    A C  68      -5.293 -31.408  -8.402  1.00  0.00           C  
ATOM   2169  H2    A C  68      -4.345 -30.889  -8.591  1.00  0.00           H  
ATOM   2170  N3    A C  68      -6.274 -31.110  -9.255  1.00  0.00           N  
ATOM   2171  C4    A C  68      -7.390 -31.793  -8.971  1.00  0.00           C  
ATOM   2172  C6    A C  68      -6.479 -32.870  -7.057  1.00  0.00           C  
ATOM   2173  N6    A C  68      -6.517 -33.690  -5.992  1.00  0.00           N  
ATOM   2174  H61   A C  68      -7.268 -34.359  -5.929  1.00  0.00           H  
ATOM   2175  H62   A C  68      -5.652 -33.888  -5.546  1.00  0.00           H  
ATOM   2176  C2'   A C  68      -8.955 -31.898 -12.056  1.00  0.00           C  
ATOM   2177  H2'   A C  68      -9.302 -32.922 -11.787  1.00  0.00           H  
ATOM   2178  O2'   A C  68      -7.703 -31.966 -12.706  1.00  0.00           O  
ATOM   2179 'HO2   A C  68      -7.670 -31.235 -13.352  1.00  0.00           H  
ATOM   2180  C3'   A C  68     -10.034 -31.214 -12.898  1.00  0.00           C  
ATOM   2181  H3'   A C  68     -10.568 -31.980 -13.508  1.00  0.00           H  
ATOM   2182  O3'   A C  68      -9.570 -30.114 -13.714  1.00  0.00           O  
ATOM   2183  P     A C  69      -9.214 -30.269 -15.243  1.00  0.00           P  
ATOM   2184  OP1   A C  69      -9.561 -29.017 -15.951  1.00  0.00           O  
ATOM   2185  OP2   A C  69      -9.795 -31.520 -15.769  1.00  0.00           O1-
ATOM   2186  O5'   A C  69      -7.640 -30.406 -15.154  1.00  0.00           O  
ATOM   2187  C5'   A C  69      -6.924 -31.491 -15.792  1.00  0.00           C  
ATOM   2188 1H5'   A C  69      -7.397 -31.787 -16.758  1.00  0.00           H  
ATOM   2189 2H5'   A C  69      -6.956 -32.386 -15.132  1.00  0.00           H  
ATOM   2190  C4'   A C  69      -5.437 -31.160 -16.090  1.00  0.00           C  
ATOM   2191  H4'   A C  69      -5.384 -30.611 -17.055  1.00  0.00           H  
ATOM   2192  O4'   A C  69      -4.819 -30.298 -15.072  1.00  0.00           O  
ATOM   2193  C1'   A C  69      -3.646 -30.928 -14.600  1.00  0.00           C  
ATOM   2194  H1'   A C  69      -2.829 -30.628 -15.296  1.00  0.00           H  
ATOM   2195  N9    A C  69      -3.337 -30.520 -13.226  1.00  0.00           N  
ATOM   2196  C5    A C  69      -2.360 -29.604 -11.475  1.00  0.00           C  
ATOM   2197  N7    A C  69      -3.514 -30.211 -11.002  1.00  0.00           N  
ATOM   2198  C8    A C  69      -4.070 -30.728 -12.079  1.00  0.00           C  
ATOM   2199  H8    A C  69      -5.022 -31.270 -12.097  1.00  0.00           H  
ATOM   2200  N1    A C  69      -0.288 -28.442 -11.605  1.00  0.00           N  
ATOM   2201  C2    A C  69      -0.315 -28.714 -12.906  1.00  0.00           C  
ATOM   2202  H2    A C  69       0.541 -28.340 -13.474  1.00  0.00           H  
ATOM   2203  N3    A C  69      -1.227 -29.359 -13.627  1.00  0.00           N  
ATOM   2204  C4    A C  69      -2.237 -29.791 -12.843  1.00  0.00           C  
ATOM   2205  C6    A C  69      -1.327 -28.867 -10.840  1.00  0.00           C  
ATOM   2206  N6    A C  69      -1.277 -28.537  -9.538  1.00  0.00           N  
ATOM   2207  H61   A C  69      -2.074 -28.129  -9.075  1.00  0.00           H  
ATOM   2208  H62   A C  69      -0.442 -28.101  -9.223  1.00  0.00           H  
ATOM   2209  C2'   A C  69      -3.906 -32.405 -14.754  1.00  0.00           C  
ATOM   2210  H2'   A C  69      -4.665 -32.758 -14.019  1.00  0.00           H  
ATOM   2211  O2'   A C  69      -2.732 -33.190 -14.680  1.00  0.00           O  
ATOM   2212 'HO2   A C  69      -2.378 -33.283 -15.584  1.00  0.00           H  
ATOM   2213  C3'   A C  69      -4.508 -32.401 -16.158  1.00  0.00           C  
ATOM   2214  H3'   A C  69      -5.149 -33.304 -16.291  1.00  0.00           H  
ATOM   2215  O3'   A C  69      -3.523 -32.253 -17.209  1.00  0.00           O  
ATOM   2216  P     U C  70      -3.180 -33.419 -18.209  1.00  0.00           P  
ATOM   2217  OP1   U C  70      -2.599 -32.838 -19.438  1.00  0.00           O  
ATOM   2218  OP2   U C  70      -4.353 -34.304 -18.368  1.00  0.00           O1-
ATOM   2219  O5'   U C  70      -2.044 -34.173 -17.401  1.00  0.00           O  
ATOM   2220  C5'   U C  70      -1.666 -35.515 -17.801  1.00  0.00           C  
ATOM   2221 1H5'   U C  70      -1.779 -35.672 -18.902  1.00  0.00           H  
ATOM   2222 2H5'   U C  70      -2.334 -36.243 -17.290  1.00  0.00           H  
ATOM   2223  C4'   U C  70      -0.195 -35.842 -17.457  1.00  0.00           C  
ATOM   2224  H4'   U C  70       0.485 -35.162 -18.015  1.00  0.00           H  
ATOM   2225  O4'   U C  70       0.074 -35.718 -16.024  1.00  0.00           O  
ATOM   2226  C1'   U C  70       0.238 -37.012 -15.452  1.00  0.00           C  
ATOM   2227  H1'   U C  70       1.338 -37.146 -15.323  1.00  0.00           H  
ATOM   2228  N1    U C  70      -0.500 -37.120 -14.163  1.00  0.00           N  
ATOM   2229  C6    U C  70      -1.746 -36.547 -14.031  1.00  0.00           C  
ATOM   2230  H6    U C  70      -2.086 -35.970 -14.898  1.00  0.00           H  
ATOM   2231  C2    U C  70       0.086 -37.795 -13.112  1.00  0.00           C  
ATOM   2232  O2    U C  70       1.208 -38.282 -13.181  1.00  0.00           O  
ATOM   2233  N3    U C  70      -0.663 -37.839 -11.964  1.00  0.00           N  
ATOM   2234  H3    U C  70      -0.309 -38.433 -11.215  1.00  0.00           H  
ATOM   2235  C4    U C  70      -1.871 -37.218 -11.734  1.00  0.00           C  
ATOM   2236  O4    U C  70      -2.347 -37.204 -10.603  1.00  0.00           O  
ATOM   2237  C5    U C  70      -2.439 -36.578 -12.882  1.00  0.00           C  
ATOM   2238  H5    U C  70      -3.390 -36.060 -12.765  1.00  0.00           H  
ATOM   2239  C2'   U C  70      -0.247 -38.014 -16.491  1.00  0.00           C  
ATOM   2240  H2'   U C  70      -1.355 -38.104 -16.441  1.00  0.00           H  
ATOM   2241  O2'   U C  70       0.340 -39.295 -16.375  1.00  0.00           O  
ATOM   2242 'HO2   U C  70       1.272 -39.239 -16.642  1.00  0.00           H  
ATOM   2243  C3'   U C  70       0.151 -37.310 -17.786  1.00  0.00           C  
ATOM   2244  H3'   U C  70      -0.539 -37.636 -18.599  1.00  0.00           H  
ATOM   2245  O3'   U C  70       1.541 -37.461 -18.156  1.00  0.00           O  
ATOM   2246  P     G C  71       1.999 -38.362 -19.371  1.00  0.00           P  
ATOM   2247  OP1   G C  71       2.977 -37.602 -20.181  1.00  0.00           O  
ATOM   2248  OP2   G C  71       0.821 -38.908 -20.081  1.00  0.00           O1-
ATOM   2249  O5'   G C  71       2.756 -39.542 -18.625  1.00  0.00           O  
ATOM   2250  C5'   G C  71       3.985 -39.238 -17.913  1.00  0.00           C  
ATOM   2251 1H5'   G C  71       3.847 -38.353 -17.245  1.00  0.00           H  
ATOM   2252 2H5'   G C  71       4.794 -38.993 -18.639  1.00  0.00           H  
ATOM   2253  C4'   G C  71       4.488 -40.390 -17.011  1.00  0.00           C  
ATOM   2254  H4'   G C  71       5.355 -40.028 -16.416  1.00  0.00           H  
ATOM   2255  O4'   G C  71       3.448 -40.820 -16.079  1.00  0.00           O  
ATOM   2256  C1'   G C  71       3.247 -42.215 -16.245  1.00  0.00           C  
ATOM   2257  H1'   G C  71       3.956 -42.713 -15.545  1.00  0.00           H  
ATOM   2258  N9    G C  71       1.867 -42.624 -15.926  1.00  0.00           N  
ATOM   2259  C4    G C  71       1.355 -42.810 -14.664  1.00  0.00           C  
ATOM   2260  N2    G C  71       1.735 -42.647 -11.247  1.00  0.00           N  
ATOM   2261  H21   G C  71       2.623 -42.205 -11.250  1.00  0.00           H  
ATOM   2262  H22   G C  71       1.106 -42.446 -10.489  1.00  0.00           H  
ATOM   2263  N3    G C  71       2.025 -42.671 -13.505  1.00  0.00           N  
ATOM   2264  C2    G C  71       1.246 -42.835 -12.451  1.00  0.00           C  
ATOM   2265  N1    G C  71      -0.074 -43.185 -12.523  1.00  0.00           N  
ATOM   2266  H1    G C  71      -0.567 -43.381 -11.667  1.00  0.00           H  
ATOM   2267  C6    G C  71      -0.783 -43.381 -13.702  1.00  0.00           C  
ATOM   2268  O6    G C  71      -1.975 -43.706 -13.704  1.00  0.00           O  
ATOM   2269  C5    G C  71       0.035 -43.178 -14.850  1.00  0.00           C  
ATOM   2270  N7    G C  71      -0.272 -43.267 -16.208  1.00  0.00           N  
ATOM   2271  C8    G C  71       0.846 -42.908 -16.804  1.00  0.00           C  
ATOM   2272  H8    G C  71       0.979 -42.828 -17.884  1.00  0.00           H  
ATOM   2273  C2'   G C  71       3.657 -42.503 -17.671  1.00  0.00           C  
ATOM   2274  H2'   G C  71       2.915 -42.100 -18.396  1.00  0.00           H  
ATOM   2275  O2'   G C  71       3.919 -43.868 -17.913  1.00  0.00           O  
ATOM   2276 'HO2   G C  71       4.759 -44.055 -17.450  1.00  0.00           H  
ATOM   2277  C3'   G C  71       4.933 -41.681 -17.740  1.00  0.00           C  
ATOM   2278  H3'   G C  71       5.157 -41.430 -18.803  1.00  0.00           H  
ATOM   2279  O3'   G C  71       6.039 -42.330 -17.065  1.00  0.00           O  
ATOM   2280  P     A C  72       7.447 -42.503 -17.742  1.00  0.00           P  
ATOM   2281  OP1   A C  72       8.291 -41.335 -17.408  1.00  0.00           O  
ATOM   2282  OP2   A C  72       7.278 -42.821 -19.177  1.00  0.00           O1-
ATOM   2283  O5'   A C  72       8.023 -43.776 -16.994  1.00  0.00           O  
ATOM   2284  C5'   A C  72       7.682 -45.131 -17.375  1.00  0.00           C  
ATOM   2285 1H5'   A C  72       8.626 -45.669 -17.617  1.00  0.00           H  
ATOM   2286 2H5'   A C  72       7.037 -45.185 -18.284  1.00  0.00           H  
ATOM   2287  C4'   A C  72       7.000 -45.890 -16.226  1.00  0.00           C  
ATOM   2288  H4'   A C  72       7.468 -45.624 -15.253  1.00  0.00           H  
ATOM   2289  O4'   A C  72       5.597 -45.516 -16.160  1.00  0.00           O  
ATOM   2290  C1'   A C  72       4.911 -46.578 -15.546  1.00  0.00           C  
ATOM   2291  H1'   A C  72       5.158 -46.539 -14.458  1.00  0.00           H  
ATOM   2292  N9    A C  72       3.471 -46.497 -15.768  1.00  0.00           N  
ATOM   2293  C5    A C  72       1.294 -46.451 -15.513  1.00  0.00           C  
ATOM   2294  N7    A C  72       1.520 -46.372 -16.884  1.00  0.00           N  
ATOM   2295  C8    A C  72       2.827 -46.397 -16.977  1.00  0.00           C  
ATOM   2296  H8    A C  72       3.393 -46.315 -17.909  1.00  0.00           H  
ATOM   2297  N1    A C  72       0.226 -46.603 -13.403  1.00  0.00           N  
ATOM   2298  C2    A C  72       1.447 -46.720 -12.878  1.00  0.00           C  
ATOM   2299  H2    A C  72       1.480 -46.831 -11.789  1.00  0.00           H  
ATOM   2300  N3    A C  72       2.634 -46.667 -13.485  1.00  0.00           N  
ATOM   2301  C4    A C  72       2.486 -46.544 -14.816  1.00  0.00           C  
ATOM   2302  C6    A C  72       0.114 -46.454 -14.741  1.00  0.00           C  
ATOM   2303  N6    A C  72      -1.111 -46.204 -15.225  1.00  0.00           N  
ATOM   2304  H61   A C  72      -1.130 -45.460 -15.898  1.00  0.00           H  
ATOM   2305  H62   A C  72      -1.787 -46.108 -14.499  1.00  0.00           H  
ATOM   2306  C2'   A C  72       5.497 -47.819 -16.156  1.00  0.00           C  
ATOM   2307  H2'   A C  72       5.054 -48.023 -17.158  1.00  0.00           H  
ATOM   2308  O2'   A C  72       5.304 -48.926 -15.304  1.00  0.00           O  
ATOM   2309 'HO2   A C  72       6.039 -49.545 -15.496  1.00  0.00           H  
ATOM   2310  C3'   A C  72       6.982 -47.437 -16.348  1.00  0.00           C  
ATOM   2311  H3'   A C  72       7.251 -47.643 -17.412  1.00  0.00           H  
ATOM   2312  O3'   A C  72       7.928 -48.052 -15.440  1.00  0.00           O  
ATOM   2313  P     G C  73       8.671 -49.388 -15.857  1.00  0.00           P  
ATOM   2314  OP1   G C  73       9.484 -49.860 -14.716  1.00  0.00           O  
ATOM   2315  OP2   G C  73       9.369 -49.161 -17.139  1.00  0.00           O1-
ATOM   2316  O5'   G C  73       7.452 -50.394 -16.083  1.00  0.00           O  
ATOM   2317  C5'   G C  73       7.721 -51.652 -16.753  1.00  0.00           C  
ATOM   2318 1H5'   G C  73       8.553 -52.193 -16.242  1.00  0.00           H  
ATOM   2319 2H5'   G C  73       8.034 -51.468 -17.809  1.00  0.00           H  
ATOM   2320  C4'   G C  73       6.515 -52.627 -16.797  1.00  0.00           C  
ATOM   2321  H4'   G C  73       6.887 -53.599 -17.195  1.00  0.00           H  
ATOM   2322  O4'   G C  73       5.978 -52.907 -15.466  1.00  0.00           O  
ATOM   2323  C1'   G C  73       4.564 -52.950 -15.551  1.00  0.00           C  
ATOM   2324  H1'   G C  73       4.291 -53.974 -15.893  1.00  0.00           H  
ATOM   2325  N9    G C  73       3.936 -52.642 -14.255  1.00  0.00           N  
ATOM   2326  C4    G C  73       3.012 -53.391 -13.554  1.00  0.00           C  
ATOM   2327  N2    G C  73       0.959 -56.167 -13.276  1.00  0.00           N  
ATOM   2328  H21   G C  73       1.155 -56.656 -14.117  1.00  0.00           H  
ATOM   2329  H22   G C  73       0.154 -56.447 -12.743  1.00  0.00           H  
ATOM   2330  N3    G C  73       2.486 -54.579 -13.927  1.00  0.00           N  
ATOM   2331  C2    G C  73       1.592 -55.032 -13.054  1.00  0.00           C  
ATOM   2332  N1    G C  73       1.266 -54.380 -11.896  1.00  0.00           N  
ATOM   2333  H1    G C  73       0.620 -54.822 -11.258  1.00  0.00           H  
ATOM   2334  C6    G C  73       1.811 -53.177 -11.469  1.00  0.00           C  
ATOM   2335  O6    G C  73       1.470 -52.667 -10.402  1.00  0.00           O  
ATOM   2336  C5    G C  73       2.752 -52.665 -12.406  1.00  0.00           C  
ATOM   2337  N7    G C  73       3.498 -51.492 -12.378  1.00  0.00           N  
ATOM   2338  C8    G C  73       4.182 -51.518 -13.498  1.00  0.00           C  
ATOM   2339  H8    G C  73       4.892 -50.753 -13.819  1.00  0.00           H  
ATOM   2340  C2'   G C  73       4.200 -51.945 -16.619  1.00  0.00           C  
ATOM   2341  H2'   G C  73       4.282 -50.906 -16.242  1.00  0.00           H  
ATOM   2342  O2'   G C  73       2.923 -52.179 -17.175  1.00  0.00           O  
ATOM   2343 'HO2   G C  73       3.118 -52.805 -17.892  1.00  0.00           H  
ATOM   2344  C3'   G C  73       5.291 -52.220 -17.659  1.00  0.00           C  
ATOM   2345  H3'   G C  73       5.529 -51.259 -18.177  1.00  0.00           H  
ATOM   2346  O3'   G C  73       4.896 -53.264 -18.594  1.00  0.00           O  
ATOM   2347  P     A C  74       5.650 -53.333 -19.986  1.00  0.00           P  
ATOM   2348  OP1   A C  74       6.992 -53.910 -19.764  1.00  0.00           O  
ATOM   2349  OP2   A C  74       5.569 -51.995 -20.609  1.00  0.00           O1-
ATOM   2350  O5'   A C  74       4.758 -54.337 -20.820  1.00  0.00           O  
ATOM   2351  C5'   A C  74       4.171 -55.541 -20.294  1.00  0.00           C  
ATOM   2352 1H5'   A C  74       3.143 -55.644 -20.702  1.00  0.00           H  
ATOM   2353 2H5'   A C  74       4.072 -55.504 -19.183  1.00  0.00           H  
ATOM   2354  C4'   A C  74       4.972 -56.793 -20.682  1.00  0.00           C  
ATOM   2355  H4'   A C  74       6.064 -56.577 -20.720  1.00  0.00           H  
ATOM   2356  O4'   A C  74       4.736 -57.814 -19.645  1.00  0.00           O  
ATOM   2357  C1'   A C  74       4.898 -59.105 -20.221  1.00  0.00           C  
ATOM   2358  H1'   A C  74       5.767 -59.570 -19.699  1.00  0.00           H  
ATOM   2359  N9    A C  74       3.696 -59.930 -20.048  1.00  0.00           N  
ATOM   2360  C5    A C  74       2.219 -61.357 -19.273  1.00  0.00           C  
ATOM   2361  N7    A C  74       1.640 -60.798 -20.409  1.00  0.00           N  
ATOM   2362  C8    A C  74       2.556 -59.949 -20.828  1.00  0.00           C  
ATOM   2363  H8    A C  74       2.452 -59.323 -21.720  1.00  0.00           H  
ATOM   2364  N1    A C  74       2.587 -62.711 -17.361  1.00  0.00           N  
ATOM   2365  C2    A C  74       3.790 -62.138 -17.284  1.00  0.00           C  
ATOM   2366  H2    A C  74       4.423 -62.480 -16.460  1.00  0.00           H  
ATOM   2367  N3    A C  74       4.332 -61.206 -18.069  1.00  0.00           N  
ATOM   2368  C4    A C  74       3.484 -60.843 -19.046  1.00  0.00           C  
ATOM   2369  C6    A C  74       1.759 -62.325 -18.354  1.00  0.00           C  
ATOM   2370  N6    A C  74       0.528 -62.859 -18.358  1.00  0.00           N  
ATOM   2371  H61   A C  74      -0.201 -62.359 -18.815  1.00  0.00           H  
ATOM   2372  H62   A C  74       0.318 -63.371 -17.530  1.00  0.00           H  
ATOM   2373  C2'   A C  74       5.220 -58.909 -21.679  1.00  0.00           C  
ATOM   2374  H2'   A C  74       4.797 -59.696 -22.335  1.00  0.00           H  
ATOM   2375  O2'   A C  74       6.620 -58.855 -21.856  1.00  0.00           O  
ATOM   2376 'HO2   A C  74       6.785 -58.863 -22.815  1.00  0.00           H  
ATOM   2377  C3'   A C  74       4.546 -57.569 -21.939  1.00  0.00           C  
ATOM   2378  H3'   A C  74       3.444 -57.625 -21.804  1.00  0.00           H  
ATOM   2379  O3'   A C  74       4.906 -56.958 -23.204  1.00  0.00           O  
ATOM   2380  P     C C  75       3.993 -57.419 -24.432  1.00  0.00           P  
ATOM   2381  OP1   C C  75       3.429 -56.240 -25.120  1.00  0.00           O  
ATOM   2382  OP2   C C  75       3.015 -58.428 -23.941  1.00  0.00           O1-
ATOM   2383  O5'   C C  75       4.954 -58.180 -25.420  1.00  0.00           O  
ATOM   2384  C5'   C C  75       6.379 -58.054 -25.566  1.00  0.00           C  
ATOM   2385 1H5'   C C  75       6.833 -57.442 -24.752  1.00  0.00           H  
ATOM   2386 2H5'   C C  75       6.593 -57.540 -26.529  1.00  0.00           H  
ATOM   2387  C4'   C C  75       7.084 -59.429 -25.600  1.00  0.00           C  
ATOM   2388  H4'   C C  75       8.184 -59.309 -25.704  1.00  0.00           H  
ATOM   2389  O4'   C C  75       6.845 -60.116 -24.339  1.00  0.00           O  
ATOM   2390  C1'   C C  75       6.681 -61.510 -24.567  1.00  0.00           C  
ATOM   2391  H1'   C C  75       7.484 -61.995 -23.962  1.00  0.00           H  
ATOM   2392  N1    C C  75       5.351 -61.995 -24.101  1.00  0.00           N  
ATOM   2393  C6    C C  75       4.243 -61.240 -24.396  1.00  0.00           C  
ATOM   2394  H6    C C  75       4.423 -60.321 -24.954  1.00  0.00           H  
ATOM   2395  C5    C C  75       3.028 -61.575 -23.949  1.00  0.00           C  
ATOM   2396  H5    C C  75       2.162 -60.936 -24.110  1.00  0.00           H  
ATOM   2397  C2    C C  75       5.194 -63.212 -23.431  1.00  0.00           C  
ATOM   2398  O2    C C  75       6.183 -63.938 -23.249  1.00  0.00           O  
ATOM   2399  N3    C C  75       3.966 -63.565 -22.963  1.00  0.00           N  
ATOM   2400  C4    C C  75       2.923 -62.756 -23.167  1.00  0.00           C  
ATOM   2401  N4    C C  75       1.789 -63.043 -22.536  1.00  0.00           N  
ATOM   2402  H41   C C  75       1.290 -62.259 -22.170  1.00  0.00           H  
ATOM   2403  H42   C C  75       1.843 -63.866 -21.985  1.00  0.00           H  
ATOM   2404  C2'   C C  75       6.952 -61.779 -26.036  1.00  0.00           C  
ATOM   2405  H2'   C C  75       6.307 -62.581 -26.454  1.00  0.00           H  
ATOM   2406  O2'   C C  75       8.317 -62.115 -26.198  1.00  0.00           O  
ATOM   2407 'HO2   C C  75       8.524 -62.150 -27.151  1.00  0.00           H  
ATOM   2408  C3'   C C  75       6.622 -60.427 -26.680  1.00  0.00           C  
ATOM   2409  H3'   C C  75       5.520 -60.298 -26.769  1.00  0.00           H  
ATOM   2410  O3'   C C  75       7.286 -60.157 -27.940  1.00  0.00           O  
ATOM   2411  P     U C  76       6.840 -61.007 -29.200  1.00  0.00           P  
ATOM   2412  OP1   U C  76       7.096 -60.209 -30.420  1.00  0.00           O  
ATOM   2413  OP2   U C  76       5.467 -61.511 -28.979  1.00  0.00           O1-
ATOM   2414  O5'   U C  76       7.855 -62.228 -29.135  1.00  0.00           O  
ATOM   2415  C5'   U C  76       9.107 -62.153 -29.866  1.00  0.00           C  
ATOM   2416 1H5'   U C  76       9.622 -61.188 -29.649  1.00  0.00           H  
ATOM   2417 2H5'   U C  76       8.913 -62.195 -30.963  1.00  0.00           H  
ATOM   2418  C4'   U C  76      10.113 -63.281 -29.524  1.00  0.00           C  
ATOM   2419  H4'   U C  76      11.133 -62.962 -29.827  1.00  0.00           H  
ATOM   2420  O4'   U C  76      10.158 -63.541 -28.088  1.00  0.00           O  
ATOM   2421  C1'   U C  76      10.423 -64.922 -27.874  1.00  0.00           C  
ATOM   2422  H1'   U C  76      11.318 -64.965 -27.209  1.00  0.00           H  
ATOM   2423  N1    U C  76       9.265 -65.625 -27.238  1.00  0.00           N  
ATOM   2424  C6    U C  76       7.995 -65.084 -27.258  1.00  0.00           C  
ATOM   2425  H6    U C  76       7.890 -64.155 -27.822  1.00  0.00           H  
ATOM   2426  C2    U C  76       9.504 -66.820 -26.604  1.00  0.00           C  
ATOM   2427  O2    U C  76      10.615 -67.331 -26.525  1.00  0.00           O  
ATOM   2428  N3    U C  76       8.404 -67.413 -26.044  1.00  0.00           N  
ATOM   2429  H3    U C  76       8.583 -68.284 -25.595  1.00  0.00           H  
ATOM   2430  C4    U C  76       7.112 -66.939 -26.027  1.00  0.00           C  
ATOM   2431  O4    U C  76       6.220 -67.620 -25.520  1.00  0.00           O  
ATOM   2432  C5    U C  76       6.943 -65.670 -26.666  1.00  0.00           C  
ATOM   2433  H5    U C  76       5.945 -65.242 -26.729  1.00  0.00           H  
ATOM   2434  C2'   U C  76      10.780 -65.514 -29.230  1.00  0.00           C  
ATOM   2435  H2'   U C  76      10.518 -66.591 -29.300  1.00  0.00           H  
ATOM   2436  O2'   U C  76      12.167 -65.333 -29.490  1.00  0.00           O  
ATOM   2437 'HO2   U C  76      12.305 -65.580 -30.432  1.00  0.00           H  
ATOM   2438  C3'   U C  76       9.896 -64.668 -30.160  1.00  0.00           C  
ATOM   2439  H3'   U C  76       8.823 -64.921 -30.021  1.00  0.00           H  
ATOM   2440  O3'   U C  76      10.228 -64.639 -31.564  1.00  0.00           O  
ATOM   2441  P     G C  77      10.789 -65.841 -32.412  1.00  0.00           P  
ATOM   2442  OP1   G C  77      12.214 -66.007 -32.033  1.00  0.00           O  
ATOM   2443  OP2   G C  77      10.512 -65.598 -33.842  1.00  0.00           O1-
ATOM   2444  O5'   G C  77       9.966 -67.106 -31.900  1.00  0.00           O  
ATOM   2445  C5'   G C  77      10.591 -68.420 -31.998  1.00  0.00           C  
ATOM   2446 1H5'   G C  77      11.671 -68.374 -31.717  1.00  0.00           H  
ATOM   2447 2H5'   G C  77      10.533 -68.788 -33.049  1.00  0.00           H  
ATOM   2448  C4'   G C  77       9.973 -69.508 -31.082  1.00  0.00           C  
ATOM   2449  H4'   G C  77      10.748 -70.266 -30.835  1.00  0.00           H  
ATOM   2450  O4'   G C  77       9.523 -68.952 -29.815  1.00  0.00           O  
ATOM   2451  C1'   G C  77       8.329 -69.592 -29.413  1.00  0.00           C  
ATOM   2452  H1'   G C  77       8.529 -70.005 -28.399  1.00  0.00           H  
ATOM   2453  N9    G C  77       7.217 -68.639 -29.320  1.00  0.00           N  
ATOM   2454  C4    G C  77       6.028 -68.851 -28.675  1.00  0.00           C  
ATOM   2455  N2    G C  77       3.815 -70.994 -27.179  1.00  0.00           N  
ATOM   2456  H21   G C  77       4.414 -71.778 -27.325  1.00  0.00           H  
ATOM   2457  H22   G C  77       2.878 -71.100 -27.496  1.00  0.00           H  
ATOM   2458  N3    G C  77       5.649 -69.986 -28.054  1.00  0.00           N  
ATOM   2459  C2    G C  77       4.431 -69.899 -27.570  1.00  0.00           C  
ATOM   2460  N1    G C  77       3.698 -68.745 -27.542  1.00  0.00           N  
ATOM   2461  H1    G C  77       2.814 -68.730 -27.083  1.00  0.00           H  
ATOM   2462  C6    G C  77       4.099 -67.533 -28.085  1.00  0.00           C  
ATOM   2463  O6    G C  77       3.361 -66.550 -27.993  1.00  0.00           O  
ATOM   2464  C5    G C  77       5.334 -67.660 -28.777  1.00  0.00           C  
ATOM   2465  N7    G C  77       6.039 -66.740 -29.537  1.00  0.00           N  
ATOM   2466  C8    G C  77       7.155 -67.364 -29.847  1.00  0.00           C  
ATOM   2467  H8    G C  77       7.977 -66.954 -30.443  1.00  0.00           H  
ATOM   2468  C2'   G C  77       8.055 -70.736 -30.368  1.00  0.00           C  
ATOM   2469  H2'   G C  77       6.970 -70.887 -30.557  1.00  0.00           H  
ATOM   2470  O2'   G C  77       8.618 -71.937 -29.873  1.00  0.00           O  
ATOM   2471 'HO2   G C  77       8.740 -72.471 -30.671  1.00  0.00           H  
ATOM   2472  C3'   G C  77       8.768 -70.286 -31.643  1.00  0.00           C  
ATOM   2473  H3'   G C  77       8.153 -69.551 -32.211  1.00  0.00           H  
ATOM   2474  O3'   G C  77       9.236 -71.375 -32.469  1.00  0.00           O  
ATOM   2475  P     A C  78       8.354 -72.062 -33.581  1.00  0.00           P  
ATOM   2476  OP1   A C  78       9.017 -73.335 -33.940  1.00  0.00           O  
ATOM   2477  OP2   A C  78       8.087 -71.093 -34.660  1.00  0.00           O1-
ATOM   2478  O5'   A C  78       6.997 -72.383 -32.825  1.00  0.00           O  
ATOM   2479  C5'   A C  78       6.604 -73.762 -32.603  1.00  0.00           C  
ATOM   2480 1H5'   A C  78       7.361 -74.270 -31.963  1.00  0.00           H  
ATOM   2481 2H5'   A C  78       6.547 -74.316 -33.570  1.00  0.00           H  
ATOM   2482  C4'   A C  78       5.232 -73.909 -31.904  1.00  0.00           C  
ATOM   2483  H4'   A C  78       5.115 -74.936 -31.498  1.00  0.00           H  
ATOM   2484  O4'   A C  78       5.108 -72.975 -30.782  1.00  0.00           O  
ATOM   2485  C1'   A C  78       3.786 -72.477 -30.742  1.00  0.00           C  
ATOM   2486  H1'   A C  78       3.407 -72.662 -29.712  1.00  0.00           H  
ATOM   2487  N9    A C  78       3.742 -71.049 -31.048  1.00  0.00           N  
ATOM   2488  C5    A C  78       3.141 -68.943 -31.133  1.00  0.00           C  
ATOM   2489  N7    A C  78       4.226 -69.064 -31.976  1.00  0.00           N  
ATOM   2490  C8    A C  78       4.550 -70.332 -31.903  1.00  0.00           C  
ATOM   2491  H8    A C  78       5.376 -70.799 -32.444  1.00  0.00           H  
ATOM   2492  N1    A C  78       1.262 -68.079 -29.981  1.00  0.00           N  
ATOM   2493  C2    A C  78       1.032 -69.328 -29.580  1.00  0.00           C  
ATOM   2494  H2    A C  78       0.150 -69.454 -28.945  1.00  0.00           H  
ATOM   2495  N3    A C  78       1.816 -70.403 -29.696  1.00  0.00           N  
ATOM   2496  C4    A C  78       2.820 -70.159 -30.565  1.00  0.00           C  
ATOM   2497  C6    A C  78       2.342 -67.840 -30.769  1.00  0.00           C  
ATOM   2498  N6    A C  78       2.651 -66.577 -31.098  1.00  0.00           N  
ATOM   2499  H61   A C  78       3.545 -66.439 -31.530  1.00  0.00           H  
ATOM   2500  H62   A C  78       2.393 -65.886 -30.428  1.00  0.00           H  
ATOM   2501  C2'   A C  78       2.957 -73.265 -31.724  1.00  0.00           C  
ATOM   2502  H2'   A C  78       2.143 -72.662 -32.180  1.00  0.00           H  
ATOM   2503  O2'   A C  78       2.400 -74.406 -31.099  1.00  0.00           O  
ATOM   2504 'HO2   A C  78       1.888 -74.844 -31.805  1.00  0.00           H  
ATOM   2505  C3'   A C  78       3.997 -73.634 -32.781  1.00  0.00           C  
ATOM   2506  H3'   A C  78       4.258 -72.754 -33.412  1.00  0.00           H  
ATOM   2507  O3'   A C  78       3.673 -74.788 -33.595  1.00  0.00           O  
ATOM   2508  P     U C  79       2.450 -74.668 -34.595  1.00  0.00           P  
ATOM   2509  OP1   U C  79       2.562 -75.707 -35.640  1.00  0.00           O  
ATOM   2510  OP2   U C  79       2.305 -73.261 -35.030  1.00  0.00           O1-
ATOM   2511  O5'   U C  79       1.220 -75.029 -33.657  1.00  0.00           O  
ATOM   2512  C5'   U C  79      -0.144 -74.864 -34.136  1.00  0.00           C  
ATOM   2513 1H5'   U C  79      -0.589 -75.868 -34.316  1.00  0.00           H  
ATOM   2514 2H5'   U C  79      -0.184 -74.333 -35.119  1.00  0.00           H  
ATOM   2515  C4'   U C  79      -1.087 -74.094 -33.172  1.00  0.00           C  
ATOM   2516  H4'   U C  79      -1.618 -74.801 -32.501  1.00  0.00           H  
ATOM   2517  O4'   U C  79      -0.353 -73.174 -32.303  1.00  0.00           O  
ATOM   2518  C1'   U C  79      -1.077 -71.966 -32.151  1.00  0.00           C  
ATOM   2519  H1'   U C  79      -1.187 -71.808 -31.053  1.00  0.00           H  
ATOM   2520  N1    U C  79      -0.368 -70.817 -32.791  1.00  0.00           N  
ATOM   2521  C6    U C  79       0.576 -71.018 -33.779  1.00  0.00           C  
ATOM   2522  H6    U C  79       0.764 -72.062 -34.040  1.00  0.00           H  
ATOM   2523  C2    U C  79      -0.690 -69.550 -32.373  1.00  0.00           C  
ATOM   2524  O2    U C  79      -1.507 -69.326 -31.487  1.00  0.00           O  
ATOM   2525  N3    U C  79      -0.030 -68.542 -33.022  1.00  0.00           N  
ATOM   2526  H3    U C  79      -0.208 -67.623 -32.677  1.00  0.00           H  
ATOM   2527  C4    U C  79       0.906 -68.660 -34.024  1.00  0.00           C  
ATOM   2528  O4    U C  79       1.359 -67.646 -34.549  1.00  0.00           O  
ATOM   2529  C5    U C  79       1.218 -70.009 -34.386  1.00  0.00           C  
ATOM   2530  H5    U C  79       1.947 -70.194 -35.173  1.00  0.00           H  
ATOM   2531  C2'   U C  79      -2.443 -72.191 -32.768  1.00  0.00           C  
ATOM   2532  H2'   U C  79      -2.868 -71.255 -33.188  1.00  0.00           H  
ATOM   2533  O2'   U C  79      -3.354 -72.751 -31.840  1.00  0.00           O  
ATOM   2534 'HO2   U C  79      -4.005 -73.199 -32.397  1.00  0.00           H  
ATOM   2535  C3'   U C  79      -2.120 -73.188 -33.872  1.00  0.00           C  
ATOM   2536  H3'   U C  79      -1.574 -72.685 -34.703  1.00  0.00           H  
ATOM   2537  O3'   U C  79      -3.250 -73.966 -34.342  1.00  0.00           O  
ATOM   2538  P     U C  80      -4.192 -73.328 -35.440  1.00  0.00           P  
ATOM   2539  OP1   U C  80      -5.249 -74.283 -35.825  1.00  0.00           O  
ATOM   2540  OP2   U C  80      -3.374 -72.730 -36.518  1.00  0.00           O1-
ATOM   2541  O5'   U C  80      -4.875 -72.144 -34.641  1.00  0.00           O  
ATOM   2542  C5'   U C  80      -5.507 -71.057 -35.344  1.00  0.00           C  
ATOM   2543 1H5'   U C  80      -6.575 -71.320 -35.519  1.00  0.00           H  
ATOM   2544 2H5'   U C  80      -5.043 -70.879 -36.342  1.00  0.00           H  
ATOM   2545  C4'   U C  80      -5.445 -69.768 -34.506  1.00  0.00           C  
ATOM   2546  H4'   U C  80      -5.945 -69.927 -33.525  1.00  0.00           H  
ATOM   2547  O4'   U C  80      -4.073 -69.315 -34.285  1.00  0.00           O  
ATOM   2548  C1'   U C  80      -3.739 -68.295 -35.211  1.00  0.00           C  
ATOM   2549  H1'   U C  80      -3.638 -67.368 -34.600  1.00  0.00           H  
ATOM   2550  N1    U C  80      -2.486 -68.609 -35.936  1.00  0.00           N  
ATOM   2551  C6    U C  80      -2.189 -69.905 -36.303  1.00  0.00           C  
ATOM   2552  H6    U C  80      -2.870 -70.665 -35.916  1.00  0.00           H  
ATOM   2553  C2    U C  80      -1.645 -67.573 -36.257  1.00  0.00           C  
ATOM   2554  O2    U C  80      -1.866 -66.411 -35.935  1.00  0.00           O  
ATOM   2555  N3    U C  80      -0.544 -67.929 -36.986  1.00  0.00           N  
ATOM   2556  H3    U C  80       0.127 -67.207 -37.143  1.00  0.00           H  
ATOM   2557  C4    U C  80      -0.214 -69.183 -37.448  1.00  0.00           C  
ATOM   2558  O4    U C  80       0.767 -69.317 -38.173  1.00  0.00           O  
ATOM   2559  C5    U C  80      -1.109 -70.221 -37.033  1.00  0.00           C  
ATOM   2560  H5    U C  80      -0.905 -71.249 -37.330  1.00  0.00           H  
ATOM   2561  C2'   U C  80      -4.926 -68.147 -36.155  1.00  0.00           C  
ATOM   2562  H2'   U C  80      -4.829 -68.836 -37.022  1.00  0.00           H  
ATOM   2563  O2'   U C  80      -5.122 -66.822 -36.612  1.00  0.00           O  
ATOM   2564 'HO2   U C  80      -5.534 -66.335 -35.889  1.00  0.00           H  
ATOM   2565  C3'   U C  80      -6.076 -68.591 -35.254  1.00  0.00           C  
ATOM   2566  H3'   U C  80      -6.921 -68.966 -35.871  1.00  0.00           H  
ATOM   2567  O3'   U C  80      -6.549 -67.559 -34.366  1.00  0.00           O  
ATOM   2568 'HO3   U C  80      -5.883 -67.455 -33.674  1.00  0.00           H  
TER    2569        U C  80 
END
