# Supplementary material for: Cooperative gene regulation by microRNA pairs and their identification using a computational workflow
Source: Nucleic Acids Res. 2014 May 28;42(12):7539–52. doi: 10.1093/nar/gku465 (PMC4081082; doi:10.1093/nar/gku465)
Supplement: SUPPORTING INFORMATION [file supp_gku465_nar-03703-n-2013-File009.zip › PLXNB1_triplex.pdb]

REMARK   Accelrys Discovery Studio PDB file
REMARK   Created:  Wed Oct 16 14:02:08 W. Europe Daylight Time 2013
ATOM      1  C5'   G A   1       3.291   2.777   0.693  1.00  0.00           C  
ATOM      2 1H5'   G A   1       3.946   3.677   0.603  1.00  0.00           H  
ATOM      3 2H5'   G A   1       3.918   1.897   0.425  1.00  0.00           H  
ATOM      4  P     G A   1       1.806   4.099  -1.038  1.00  0.00           P  
ATOM      5  OP1   G A   1       0.656   4.806  -0.447  1.00  0.00           O  
ATOM      6  OP2   G A   1       2.996   4.851  -1.472  1.00  0.00           O1-
ATOM      7  O5'   G A   1       2.152   2.819  -0.206  1.00  0.00           O  
ATOM      8  OP3   G A   1       1.193   3.459  -2.316  1.00  0.00           O  
ATOM      9 3HOP   G A   1       0.404   2.987  -2.030  1.00  0.00           H  
ATOM     10  C4'   G A   1       2.903   2.625   2.178  1.00  0.00           C  
ATOM     11  H4'   G A   1       3.807   2.729   2.816  1.00  0.00           H  
ATOM     12  O4'   G A   1       1.970   3.665   2.596  1.00  0.00           O  
ATOM     13  C1'   G A   1       1.096   3.125   3.580  1.00  0.00           C  
ATOM     14  H1'   G A   1       1.197   3.762   4.486  1.00  0.00           H  
ATOM     15  N9    G A   1      -0.305   3.137   3.124  1.00  0.00           N  
ATOM     16  C4    G A   1      -1.427   3.282   3.904  1.00  0.00           C  
ATOM     17  N2    G A   1      -2.896   3.789   6.989  1.00  0.00           N  
ATOM     18  H21   G A   1      -2.081   3.969   7.522  1.00  0.00           H  
ATOM     19  H22   G A   1      -3.790   4.105   7.317  1.00  0.00           H  
ATOM     20  N3    G A   1      -1.449   3.455   5.244  1.00  0.00           N  
ATOM     21  C2    G A   1      -2.688   3.551   5.709  1.00  0.00           C  
ATOM     22  N1    G A   1      -3.804   3.474   4.929  1.00  0.00           N  
ATOM     23  H1    G A   1      -4.698   3.634   5.360  1.00  0.00           H  
ATOM     24  C6    G A   1      -3.816   3.327   3.551  1.00  0.00           C  
ATOM     25  O6    G A   1      -4.895   3.296   2.947  1.00  0.00           O  
ATOM     26  C5    G A   1      -2.496   3.219   3.026  1.00  0.00           C  
ATOM     27  N7    G A   1      -2.055   3.053   1.718  1.00  0.00           N  
ATOM     28  C8    G A   1      -0.747   3.003   1.826  1.00  0.00           C  
ATOM     29  H8    G A   1      -0.042   2.890   0.999  1.00  0.00           H  
ATOM     30  C2'   G A   1       1.574   1.718   3.901  1.00  0.00           C  
ATOM     31  H2'   G A   1       0.733   1.038   4.148  1.00  0.00           H  
ATOM     32  O2'   G A   1       2.498   1.731   4.978  1.00  0.00           O  
ATOM     33 'HO2   G A   1       2.785   0.794   5.063  1.00  0.00           H  
ATOM     34  C3'   G A   1       2.237   1.299   2.580  1.00  0.00           C  
ATOM     35  H3'   G A   1       1.467   1.069   1.811  1.00  0.00           H  
ATOM     36  O3'   G A   1       3.236   0.253   2.644  1.00  0.00           O  
ATOM     37  P     G A   2       2.959  -1.134   3.342  1.00  0.00           P  
ATOM     38  OP1   G A   2       2.961  -0.894   4.806  1.00  0.00           O  
ATOM     39  OP2   G A   2       3.936  -2.120   2.830  1.00  0.00           O1-
ATOM     40  O5'   G A   2       1.511  -1.523   2.843  1.00  0.00           O  
ATOM     41  C5'   G A   2       0.689  -2.498   3.536  1.00  0.00           C  
ATOM     42 1H5'   G A   2       1.296  -3.245   4.100  1.00  0.00           H  
ATOM     43 2H5'   G A   2       0.118  -3.070   2.772  1.00  0.00           H  
ATOM     44  C4'   G A   2      -0.345  -1.875   4.502  1.00  0.00           C  
ATOM     45  H4'   G A   2       0.173  -1.553   5.432  1.00  0.00           H  
ATOM     46  O4'   G A   2      -0.957  -0.682   3.931  1.00  0.00           O  
ATOM     47  C1'   G A   2      -2.206  -0.461   4.562  1.00  0.00           C  
ATOM     48  H1'   G A   2      -2.096   0.469   5.165  1.00  0.00           H  
ATOM     49  N9    G A   2      -3.286  -0.285   3.584  1.00  0.00           N  
ATOM     50  C4    G A   2      -4.550   0.130   3.885  1.00  0.00           C  
ATOM     51  N2    G A   2      -6.857   1.091   6.238  1.00  0.00           N  
ATOM     52  H21   G A   2      -6.322   0.998   7.068  1.00  0.00           H  
ATOM     53  H22   G A   2      -7.823   1.362   6.256  1.00  0.00           H  
ATOM     54  N3    G A   2      -4.995   0.457   5.111  1.00  0.00           N  
ATOM     55  C2    G A   2      -6.266   0.785   5.106  1.00  0.00           C  
ATOM     56  N1    G A   2      -7.033   0.846   3.975  1.00  0.00           N  
ATOM     57  H1    G A   2      -7.987   1.153   4.052  1.00  0.00           H  
ATOM     58  C6    G A   2      -6.596   0.567   2.686  1.00  0.00           C  
ATOM     59  O6    G A   2      -7.381   0.674   1.733  1.00  0.00           O  
ATOM     60  C5    G A   2      -5.234   0.151   2.684  1.00  0.00           C  
ATOM     61  N7    G A   2      -4.408  -0.248   1.639  1.00  0.00           N  
ATOM     62  C8    G A   2      -3.255  -0.490   2.222  1.00  0.00           C  
ATOM     63  H8    G A   2      -2.339  -0.811   1.719  1.00  0.00           H  
ATOM     64  C2'   G A   2      -2.469  -1.639   5.486  1.00  0.00           C  
ATOM     65  H2'   G A   2      -3.533  -1.958   5.489  1.00  0.00           H  
ATOM     66  O2'   G A   2      -2.049  -1.362   6.809  1.00  0.00           O  
ATOM     67 'HO2   G A   2      -1.727  -2.222   7.114  1.00  0.00           H  
ATOM     68  C3'   G A   2      -1.582  -2.718   4.880  1.00  0.00           C  
ATOM     69  H3'   G A   2      -2.014  -3.095   3.922  1.00  0.00           H  
ATOM     70  O3'   G A   2      -1.248  -3.772   5.813  1.00  0.00           O  
ATOM     71  P     G A   3      -2.075  -5.127   5.766  1.00  0.00           P  
ATOM     72  OP1   G A   3      -1.808  -5.857   7.026  1.00  0.00           O  
ATOM     73  OP2   G A   3      -1.758  -5.822   4.503  1.00  0.00           O1-
ATOM     74  O5'   G A   3      -3.605  -4.667   5.738  1.00  0.00           O  
ATOM     75  C5'   G A   3      -4.328  -4.604   7.000  1.00  0.00           C  
ATOM     76 1H5'   G A   3      -3.761  -3.977   7.728  1.00  0.00           H  
ATOM     77 2H5'   G A   3      -4.426  -5.624   7.441  1.00  0.00           H  
ATOM     78  C4'   G A   3      -5.756  -3.995   6.926  1.00  0.00           C  
ATOM     79  H4'   G A   3      -6.014  -3.584   7.926  1.00  0.00           H  
ATOM     80  O4'   G A   3      -5.844  -2.886   5.984  1.00  0.00           O  
ATOM     81  C1'   G A   3      -7.195  -2.729   5.586  1.00  0.00           C  
ATOM     82  H1'   G A   3      -7.526  -1.742   5.984  1.00  0.00           H  
ATOM     83  N9    G A   3      -7.360  -2.744   4.130  1.00  0.00           N  
ATOM     84  C4    G A   3      -8.439  -2.242   3.449  1.00  0.00           C  
ATOM     85  N2    G A   3     -11.538  -0.705   3.446  1.00  0.00           N  
ATOM     86  H21   G A   3     -11.722  -0.592   4.417  1.00  0.00           H  
ATOM     87  H22   G A   3     -12.194  -0.375   2.767  1.00  0.00           H  
ATOM     88  N3    G A   3      -9.515  -1.641   3.998  1.00  0.00           N  
ATOM     89  C2    G A   3     -10.391  -1.249   3.088  1.00  0.00           C  
ATOM     90  N1    G A   3     -10.215  -1.427   1.746  1.00  0.00           N  
ATOM     91  H1    G A   3     -10.898  -1.027   1.126  1.00  0.00           H  
ATOM     92  C6    G A   3      -9.126  -2.044   1.144  1.00  0.00           C  
ATOM     93  O6    G A   3      -9.097  -2.165  -0.085  1.00  0.00           O  
ATOM     94  C5    G A   3      -8.187  -2.498   2.116  1.00  0.00           C  
ATOM     95  N7    G A   3      -6.978  -3.169   1.965  1.00  0.00           N  
ATOM     96  C8    G A   3      -6.515  -3.290   3.189  1.00  0.00           C  
ATOM     97  H8    G A   3      -5.564  -3.752   3.475  1.00  0.00           H  
ATOM     98  C2'   G A   3      -8.006  -3.830   6.236  1.00  0.00           C  
ATOM     99  H2'   G A   3      -8.779  -4.247   5.555  1.00  0.00           H  
ATOM    100  O2'   G A   3      -8.632  -3.355   7.414  1.00  0.00           O  
ATOM    101 'HO2   G A   3      -9.114  -4.122   7.776  1.00  0.00           H  
ATOM    102  C3'   G A   3      -6.940  -4.894   6.535  1.00  0.00           C  
ATOM    103  H3'   G A   3      -6.630  -5.426   5.607  1.00  0.00           H  
ATOM    104  O3'   G A   3      -7.272  -5.823   7.602  1.00  0.00           O  
ATOM    105  P     U A   4      -8.466  -6.835   7.358  1.00  0.00           P  
ATOM    106  OP1   U A   4      -8.396  -7.944   8.331  1.00  0.00           O  
ATOM    107  OP2   U A   4      -8.547  -7.165   5.919  1.00  0.00           O1-
ATOM    108  O5'   U A   4      -9.716  -5.934   7.677  1.00  0.00           O  
ATOM    109  C5'   U A   4     -10.576  -6.024   8.825  1.00  0.00           C  
ATOM    110 1H5'   U A   4     -10.247  -5.260   9.565  1.00  0.00           H  
ATOM    111 2H5'   U A   4     -10.500  -7.014   9.332  1.00  0.00           H  
ATOM    112  C4'   U A   4     -12.075  -5.744   8.514  1.00  0.00           C  
ATOM    113  H4'   U A   4     -12.544  -5.266   9.402  1.00  0.00           H  
ATOM    114  O4'   U A   4     -12.270  -4.873   7.344  1.00  0.00           O  
ATOM    115  C1'   U A   4     -12.939  -5.605   6.328  1.00  0.00           C  
ATOM    116  H1'   U A   4     -14.018  -5.344   6.440  1.00  0.00           H  
ATOM    117  N1    U A   4     -12.415  -5.265   4.982  1.00  0.00           N  
ATOM    118  C6    U A   4     -11.105  -5.548   4.693  1.00  0.00           C  
ATOM    119  H6    U A   4     -10.527  -5.977   5.511  1.00  0.00           H  
ATOM    120  C2    U A   4     -13.242  -4.687   4.044  1.00  0.00           C  
ATOM    121  O2    U A   4     -14.410  -4.399   4.274  1.00  0.00           O  
ATOM    122  N3    U A   4     -12.660  -4.455   2.821  1.00  0.00           N  
ATOM    123  H3    U A   4     -13.285  -4.122   2.101  1.00  0.00           H  
ATOM    124  C4    U A   4     -11.373  -4.776   2.446  1.00  0.00           C  
ATOM    125  O4    U A   4     -11.004  -4.572   1.294  1.00  0.00           O  
ATOM    126  C5    U A   4     -10.562  -5.323   3.489  1.00  0.00           C  
ATOM    127  H5    U A   4      -9.526  -5.577   3.276  1.00  0.00           H  
ATOM    128  C2'   U A   4     -12.773  -7.077   6.668  1.00  0.00           C  
ATOM    129  H2'   U A   4     -11.769  -7.457   6.375  1.00  0.00           H  
ATOM    130  O2'   U A   4     -13.800  -7.886   6.134  1.00  0.00           O  
ATOM    131 'HO2   U A   4     -14.531  -7.775   6.762  1.00  0.00           H  
ATOM    132  C3'   U A   4     -12.880  -7.024   8.183  1.00  0.00           C  
ATOM    133  H3'   U A   4     -12.348  -7.912   8.604  1.00  0.00           H  
ATOM    134  O3'   U A   4     -14.256  -6.953   8.639  1.00  0.00           O  
ATOM    135  P     C A   5     -14.618  -7.497  10.076  1.00  0.00           P  
ATOM    136  OP1   C A   5     -13.823  -6.760  11.080  1.00  0.00           O  
ATOM    137  OP2   C A   5     -14.523  -8.970  10.069  1.00  0.00           O1-
ATOM    138  O5'   C A   5     -16.130  -7.057  10.155  1.00  0.00           O  
ATOM    139  C5'   C A   5     -16.836  -7.001  11.415  1.00  0.00           C  
ATOM    140 1H5'   C A   5     -16.175  -6.640  12.240  1.00  0.00           H  
ATOM    141 2H5'   C A   5     -17.192  -8.022  11.682  1.00  0.00           H  
ATOM    142  C4'   C A   5     -18.069  -6.066  11.379  1.00  0.00           C  
ATOM    143  H4'   C A   5     -18.605  -6.133  12.351  1.00  0.00           H  
ATOM    144  O4'   C A   5     -17.659  -4.675  11.190  1.00  0.00           O  
ATOM    145  C1'   C A   5     -18.196  -4.188   9.966  1.00  0.00           C  
ATOM    146  H1'   C A   5     -19.134  -3.650  10.240  1.00  0.00           H  
ATOM    147  N1    C A   5     -17.227  -3.299   9.279  1.00  0.00           N  
ATOM    148  C6    C A   5     -16.046  -3.857   8.855  1.00  0.00           C  
ATOM    149  H6    C A   5     -15.908  -4.921   9.067  1.00  0.00           H  
ATOM    150  C5    C A   5     -15.118  -3.119   8.234  1.00  0.00           C  
ATOM    151  H5    C A   5     -14.183  -3.544   7.881  1.00  0.00           H  
ATOM    152  C2    C A   5     -17.441  -1.925   9.141  1.00  0.00           C  
ATOM    153  O2    C A   5     -18.471  -1.417   9.615  1.00  0.00           O  
ATOM    154  N3    C A   5     -16.512  -1.169   8.495  1.00  0.00           N  
ATOM    155  C4    C A   5     -15.385  -1.734   8.041  1.00  0.00           C  
ATOM    156  N4    C A   5     -14.488  -0.979   7.405  1.00  0.00           N  
ATOM    157  H41   C A   5     -13.654  -1.372   7.035  1.00  0.00           H  
ATOM    158  H42   C A   5     -14.692  -0.015   7.238  1.00  0.00           H  
ATOM    159  C2'   C A   5     -18.570  -5.408   9.138  1.00  0.00           C  
ATOM    160  H2'   C A   5     -17.683  -5.854   8.641  1.00  0.00           H  
ATOM    161  O2'   C A   5     -19.579  -5.153   8.182  1.00  0.00           O  
ATOM    162 'HO2   C A   5     -20.428  -5.235   8.656  1.00  0.00           H  
ATOM    163  C3'   C A   5     -19.066  -6.350  10.228  1.00  0.00           C  
ATOM    164  H3'   C A   5     -18.924  -7.402   9.884  1.00  0.00           H  
ATOM    165  O3'   C A   5     -20.442  -6.094  10.593  1.00  0.00           O  
ATOM    166  P     U A   6     -21.241  -7.130  11.471  1.00  0.00           P  
ATOM    167  OP1   U A   6     -21.292  -6.651  12.870  1.00  0.00           O  
ATOM    168  OP2   U A   6     -20.700  -8.491  11.253  1.00  0.00           O1-
ATOM    169  O5'   U A   6     -22.687  -7.040  10.835  1.00  0.00           O  
ATOM    170  C5'   U A   6     -22.980  -7.669   9.564  1.00  0.00           C  
ATOM    171 1H5'   U A   6     -23.725  -8.476   9.745  1.00  0.00           H  
ATOM    172 2H5'   U A   6     -22.093  -8.154   9.089  1.00  0.00           H  
ATOM    173  C4'   U A   6     -23.598  -6.686   8.558  1.00  0.00           C  
ATOM    174  H4'   U A   6     -24.296  -5.983   9.061  1.00  0.00           H  
ATOM    175  O4'   U A   6     -22.564  -5.901   7.890  1.00  0.00           O  
ATOM    176  C1'   U A   6     -22.897  -5.755   6.509  1.00  0.00           C  
ATOM    177  H1'   U A   6     -22.886  -4.660   6.302  1.00  0.00           H  
ATOM    178  N1    U A   6     -21.913  -6.457   5.611  1.00  0.00           N  
ATOM    179  C6    U A   6     -20.906  -7.240   6.138  1.00  0.00           C  
ATOM    180  H6    U A   6     -20.863  -7.282   7.230  1.00  0.00           H  
ATOM    181  C2    U A   6     -21.983  -6.243   4.247  1.00  0.00           C  
ATOM    182  O2    U A   6     -22.810  -5.493   3.741  1.00  0.00           O  
ATOM    183  N3    U A   6     -21.026  -6.886   3.499  1.00  0.00           N  
ATOM    184  H3    U A   6     -21.139  -6.864   2.501  1.00  0.00           H  
ATOM    185  C4    U A   6     -19.971  -7.639   3.966  1.00  0.00           C  
ATOM    186  O4    U A   6     -19.093  -8.029   3.198  1.00  0.00           O  
ATOM    187  C5    U A   6     -19.962  -7.823   5.385  1.00  0.00           C  
ATOM    188  H5    U A   6     -19.131  -8.364   5.828  1.00  0.00           H  
ATOM    189  C2'   U A   6     -24.323  -6.278   6.350  1.00  0.00           C  
ATOM    190  H2'   U A   6     -24.494  -6.702   5.338  1.00  0.00           H  
ATOM    191  O2'   U A   6     -25.274  -5.253   6.611  1.00  0.00           O  
ATOM    192 'HO2   U A   6     -26.144  -5.696   6.695  1.00  0.00           H  
ATOM    193  C3'   U A   6     -24.355  -7.380   7.416  1.00  0.00           C  
ATOM    194  H3'   U A   6     -23.730  -8.239   7.084  1.00  0.00           H  
ATOM    195  O3'   U A   6     -25.639  -7.843   7.887  1.00  0.00           O  
ATOM    196  P     U A   7     -26.887  -8.089   6.974  1.00  0.00           P  
ATOM    197  OP1   U A   7     -27.517  -6.778   6.689  1.00  0.00           O  
ATOM    198  OP2   U A   7     -27.747  -9.138   7.560  1.00  0.00           O1-
ATOM    199  O5'   U A   7     -26.268  -8.592   5.621  1.00  0.00           O  
ATOM    200  C5'   U A   7     -25.938  -9.961   5.337  1.00  0.00           C  
ATOM    201 1H5'   U A   7     -26.684 -10.663   5.780  1.00  0.00           H  
ATOM    202 2H5'   U A   7     -24.939 -10.200   5.768  1.00  0.00           H  
ATOM    203  C4'   U A   7     -25.880 -10.228   3.818  1.00  0.00           C  
ATOM    204  H4'   U A   7     -25.539 -11.271   3.641  1.00  0.00           H  
ATOM    205  O4'   U A   7     -27.207 -10.085   3.218  1.00  0.00           O  
ATOM    206  C1'   U A   7     -27.198  -9.023   2.285  1.00  0.00           C  
ATOM    207  H1'   U A   7     -27.105  -9.512   1.286  1.00  0.00           H  
ATOM    208  N1    U A   7     -28.441  -8.227   2.420  1.00  0.00           N  
ATOM    209  C6    U A   7     -28.645  -7.517   3.581  1.00  0.00           C  
ATOM    210  H6    U A   7     -27.861  -7.602   4.332  1.00  0.00           H  
ATOM    211  C2    U A   7     -29.401  -8.274   1.440  1.00  0.00           C  
ATOM    212  O2    U A   7     -29.310  -8.944   0.418  1.00  0.00           O  
ATOM    213  N3    U A   7     -30.506  -7.503   1.684  1.00  0.00           N  
ATOM    214  H3    U A   7     -31.200  -7.531   0.972  1.00  0.00           H  
ATOM    215  C4    U A   7     -30.774  -6.752   2.804  1.00  0.00           C  
ATOM    216  O4    U A   7     -31.832  -6.128   2.872  1.00  0.00           O  
ATOM    217  C5    U A   7     -29.751  -6.791   3.803  1.00  0.00           C  
ATOM    218  H5    U A   7     -29.886  -6.245   4.734  1.00  0.00           H  
ATOM    219  C2'   U A   7     -25.945  -8.193   2.525  1.00  0.00           C  
ATOM    220  H2'   U A   7     -26.093  -7.422   3.310  1.00  0.00           H  
ATOM    221  O2'   U A   7     -25.469  -7.600   1.335  1.00  0.00           O  
ATOM    222 'HO2   U A   7     -24.852  -8.264   0.983  1.00  0.00           H  
ATOM    223  C3'   U A   7     -24.967  -9.246   3.040  1.00  0.00           C  
ATOM    224  H3'   U A   7     -24.289  -8.744   3.772  1.00  0.00           H  
ATOM    225  O3'   U A   7     -24.217  -9.892   1.980  1.00  0.00           O  
ATOM    226  P     G A   8     -22.900 -10.673   2.375  1.00  0.00           P  
ATOM    227  OP1   G A   8     -23.264 -12.047   2.790  1.00  0.00           O  
ATOM    228  OP2   G A   8     -22.140  -9.867   3.355  1.00  0.00           O1-
ATOM    229  O5'   G A   8     -22.142 -10.725   0.992  1.00  0.00           O  
ATOM    230  C5'   G A   8     -20.975  -9.936   0.682  1.00  0.00           C  
ATOM    231 1H5'   G A   8     -20.246 -10.588   0.152  1.00  0.00           H  
ATOM    232 2H5'   G A   8     -20.457  -9.579   1.603  1.00  0.00           H  
ATOM    233  C4'   G A   8     -21.300  -8.745  -0.238  1.00  0.00           C  
ATOM    234  H4'   G A   8     -22.379  -8.481  -0.190  1.00  0.00           H  
ATOM    235  O4'   G A   8     -20.552  -7.575   0.232  1.00  0.00           O  
ATOM    236  C1'   G A   8     -20.040  -6.850  -0.888  1.00  0.00           C  
ATOM    237  H1'   G A   8     -20.402  -5.802  -0.782  1.00  0.00           H  
ATOM    238  N9    G A   8     -18.553  -6.842  -0.901  1.00  0.00           N  
ATOM    239  C4    G A   8     -17.716  -6.291  -1.846  1.00  0.00           C  
ATOM    240  N2    G A   8     -17.292  -4.651  -4.844  1.00  0.00           N  
ATOM    241  H21   G A   8     -18.240  -4.574  -5.134  1.00  0.00           H  
ATOM    242  H22   G A   8     -16.544  -4.415  -5.468  1.00  0.00           H  
ATOM    243  N3    G A   8     -18.098  -5.652  -2.963  1.00  0.00           N  
ATOM    244  C2    G A   8     -17.076  -5.274  -3.706  1.00  0.00           C  
ATOM    245  N1    G A   8     -15.765  -5.456  -3.351  1.00  0.00           N  
ATOM    246  H1    G A   8     -15.044  -5.150  -3.981  1.00  0.00           H  
ATOM    247  C6    G A   8     -15.329  -6.079  -2.188  1.00  0.00           C  
ATOM    248  O6    G A   8     -14.119  -6.181  -1.940  1.00  0.00           O  
ATOM    249  C5    G A   8     -16.428  -6.516  -1.388  1.00  0.00           C  
ATOM    250  N7    G A   8     -16.448  -7.175  -0.161  1.00  0.00           N  
ATOM    251  C8    G A   8     -17.729  -7.346   0.087  1.00  0.00           C  
ATOM    252  H8    G A   8     -18.144  -7.839   0.971  1.00  0.00           H  
ATOM    253  C2'   G A   8     -20.653  -7.456  -2.141  1.00  0.00           C  
ATOM    254  H2'   G A   8     -19.990  -7.408  -3.031  1.00  0.00           H  
ATOM    255  O2'   G A   8     -21.893  -6.842  -2.436  1.00  0.00           O  
ATOM    256 'HO2   G A   8     -22.386  -7.552  -2.872  1.00  0.00           H  
ATOM    257  C3'   G A   8     -20.883  -8.900  -1.722  1.00  0.00           C  
ATOM    258  H3'   G A   8     -19.916  -9.457  -1.724  1.00  0.00           H  
ATOM    259  O3'   G A   8     -21.923  -9.560  -2.486  1.00  0.00           O  
ATOM    260  P     G A   9     -21.532 -10.516  -3.686  1.00  0.00           P  
ATOM    261  OP1   G A   9     -22.768 -11.162  -4.182  1.00  0.00           O  
ATOM    262  OP2   G A   9     -20.416 -11.387  -3.261  1.00  0.00           O1-
ATOM    263  O5'   G A   9     -21.003  -9.497  -4.787  1.00  0.00           O  
ATOM    264  C5'   G A   9     -21.941  -8.952  -5.756  1.00  0.00           C  
ATOM    265 1H5'   G A   9     -22.737  -8.382  -5.223  1.00  0.00           H  
ATOM    266 2H5'   G A   9     -22.435  -9.773  -6.329  1.00  0.00           H  
ATOM    267  C4'   G A   9     -21.308  -7.989  -6.795  1.00  0.00           C  
ATOM    268  H4'   G A   9     -22.091  -7.332  -7.227  1.00  0.00           H  
ATOM    269  O4'   G A   9     -20.327  -7.113  -6.169  1.00  0.00           O  
ATOM    270  C1'   G A   9     -19.228  -6.928  -7.043  1.00  0.00           C  
ATOM    271  H1'   G A   9     -19.133  -5.829  -7.195  1.00  0.00           H  
ATOM    272  N9    G A   9     -17.975  -7.434  -6.464  1.00  0.00           N  
ATOM    273  C4    G A   9     -16.711  -7.148  -6.916  1.00  0.00           C  
ATOM    274  N2    G A   9     -14.612  -5.607  -9.194  1.00  0.00           N  
ATOM    275  H21   G A   9     -15.280  -5.198  -9.804  1.00  0.00           H  
ATOM    276  H22   G A   9     -13.642  -5.624  -9.444  1.00  0.00           H  
ATOM    277  N3    G A   9     -16.399  -6.360  -7.966  1.00  0.00           N  
ATOM    278  C2    G A   9     -15.094  -6.307  -8.184  1.00  0.00           C  
ATOM    279  N1    G A   9     -14.171  -6.938  -7.399  1.00  0.00           N  
ATOM    280  H1    G A   9     -13.196  -6.834  -7.620  1.00  0.00           H  
ATOM    281  C6    G A   9     -14.456  -7.717  -6.288  1.00  0.00           C  
ATOM    282  O6    G A   9     -13.537  -8.222  -5.633  1.00  0.00           O  
ATOM    283  C5    G A   9     -15.854  -7.811  -6.059  1.00  0.00           C  
ATOM    284  N7    G A   9     -16.563  -8.500  -5.082  1.00  0.00           N  
ATOM    285  C8    G A   9     -17.825  -8.259  -5.368  1.00  0.00           C  
ATOM    286  H8    G A   9     -18.693  -8.644  -4.823  1.00  0.00           H  
ATOM    287  C2'   G A   9     -19.547  -7.583  -8.370  1.00  0.00           C  
ATOM    288  H2'   G A   9     -18.656  -8.074  -8.816  1.00  0.00           H  
ATOM    289  O2'   G A   9     -20.057  -6.634  -9.289  1.00  0.00           O  
ATOM    290 'HO2   G A   9     -20.090  -7.107 -10.137  1.00  0.00           H  
ATOM    291  C3'   G A   9     -20.584  -8.646  -7.989  1.00  0.00           C  
ATOM    292  H3'   G A   9     -20.082  -9.555  -7.584  1.00  0.00           H  
ATOM    293  O3'   G A   9     -21.541  -8.977  -9.023  1.00  0.00           O  
ATOM    294  P     G A  10     -21.194  -9.893 -10.260  1.00  0.00           P  
ATOM    295  OP1   G A  10     -22.366  -9.876 -11.167  1.00  0.00           O  
ATOM    296  OP2   G A  10     -20.732 -11.207  -9.779  1.00  0.00           O1-
ATOM    297  O5'   G A  10     -19.983  -9.148 -10.973  1.00  0.00           O  
ATOM    298  C5'   G A  10     -20.174  -8.568 -12.290  1.00  0.00           C  
ATOM    299 1H5'   G A  10     -21.036  -7.860 -12.269  1.00  0.00           H  
ATOM    300 2H5'   G A  10     -20.414  -9.364 -13.034  1.00  0.00           H  
ATOM    301  C4'   G A  10     -18.954  -7.776 -12.831  1.00  0.00           C  
ATOM    302  H4'   G A  10     -19.320  -6.953 -13.483  1.00  0.00           H  
ATOM    303  O4'   G A  10     -18.180  -7.158 -11.756  1.00  0.00           O  
ATOM    304  C1'   G A  10     -16.803  -7.153 -12.126  1.00  0.00           C  
ATOM    305  H1'   G A  10     -16.441  -6.109 -12.000  1.00  0.00           H  
ATOM    306  N9    G A  10     -15.999  -8.052 -11.271  1.00  0.00           N  
ATOM    307  C4    G A  10     -14.628  -8.157 -11.241  1.00  0.00           C  
ATOM    308  N2    G A  10     -11.521  -7.339 -12.511  1.00  0.00           N  
ATOM    309  H21   G A  10     -11.782  -6.644 -13.170  1.00  0.00           H  
ATOM    310  H22   G A  10     -10.571  -7.522 -12.291  1.00  0.00           H  
ATOM    311  N3    G A  10     -13.755  -7.461 -11.998  1.00  0.00           N  
ATOM    312  C2    G A  10     -12.506  -7.853 -11.801  1.00  0.00           C  
ATOM    313  N1    G A  10     -12.135  -8.753 -10.842  1.00  0.00           N  
ATOM    314  H1    G A  10     -11.163  -8.984 -10.736  1.00  0.00           H  
ATOM    315  C6    G A  10     -12.993  -9.419  -9.986  1.00  0.00           C  
ATOM    316  O6    G A  10     -12.527 -10.187  -9.136  1.00  0.00           O  
ATOM    317  C5    G A  10     -14.350  -9.091 -10.256  1.00  0.00           C  
ATOM    318  N7    G A  10     -15.518  -9.578  -9.693  1.00  0.00           N  
ATOM    319  C8    G A  10     -16.475  -8.944 -10.332  1.00  0.00           C  
ATOM    320  H8    G A  10     -17.549  -9.085 -10.175  1.00  0.00           H  
ATOM    321  C2'   G A  10     -16.741  -7.536 -13.589  1.00  0.00           C  
ATOM    322  H2'   G A  10     -15.777  -8.018 -13.862  1.00  0.00           H  
ATOM    323  O2'   G A  10     -16.959  -6.375 -14.382  1.00  0.00           O  
ATOM    324 'HO2   G A  10     -17.152  -6.681 -15.298  1.00  0.00           H  
ATOM    325  C3'   G A  10     -17.903  -8.539 -13.666  1.00  0.00           C  
ATOM    326  H3'   G A  10     -17.649  -9.465 -13.104  1.00  0.00           H  
ATOM    327  O3'   G A  10     -18.431  -8.880 -14.966  1.00  0.00           O  
ATOM    328  P     G A  11     -17.674  -8.831 -16.344  1.00  0.00           P  
ATOM    329  OP1   G A  11     -17.566  -7.403 -16.727  1.00  0.00           O  
ATOM    330  OP2   G A  11     -18.349  -9.726 -17.307  1.00  0.00           O1-
ATOM    331  O5'   G A  11     -16.219  -9.355 -16.034  1.00  0.00           O  
ATOM    332  C5'   G A  11     -15.898 -10.749 -15.867  1.00  0.00           C  
ATOM    333 1H5'   G A  11     -16.011 -11.278 -16.842  1.00  0.00           H  
ATOM    334 2H5'   G A  11     -16.571 -11.239 -15.125  1.00  0.00           H  
ATOM    335  C4'   G A  11     -14.437 -10.894 -15.409  1.00  0.00           C  
ATOM    336  H4'   G A  11     -13.809 -10.119 -15.902  1.00  0.00           H  
ATOM    337  O4'   G A  11     -14.319 -10.708 -13.970  1.00  0.00           O  
ATOM    338  C1'   G A  11     -13.104 -11.303 -13.541  1.00  0.00           C  
ATOM    339  H1'   G A  11     -12.409 -10.457 -13.341  1.00  0.00           H  
ATOM    340  N9    G A  11     -13.260 -12.088 -12.307  1.00  0.00           N  
ATOM    341  C4    G A  11     -12.238 -12.499 -11.491  1.00  0.00           C  
ATOM    342  N2    G A  11      -8.862 -12.697 -10.811  1.00  0.00           N  
ATOM    343  H21   G A  11      -8.482 -12.272 -11.624  1.00  0.00           H  
ATOM    344  H22   G A  11      -8.260 -13.196 -10.179  1.00  0.00           H  
ATOM    345  N3    G A  11     -10.928 -12.248 -11.676  1.00  0.00           N  
ATOM    346  C2    G A  11     -10.173 -12.788 -10.736  1.00  0.00           C  
ATOM    347  N1    G A  11     -10.675 -13.469  -9.663  1.00  0.00           N  
ATOM    348  H1    G A  11     -10.037 -13.809  -8.960  1.00  0.00           H  
ATOM    349  C6    G A  11     -12.021 -13.707  -9.415  1.00  0.00           C  
ATOM    350  O6    G A  11     -12.368 -14.323  -8.401  1.00  0.00           O  
ATOM    351  C5    G A  11     -12.840 -13.194 -10.461  1.00  0.00           C  
ATOM    352  N7    G A  11     -14.218 -13.240 -10.636  1.00  0.00           N  
ATOM    353  C8    G A  11     -14.425 -12.557 -11.739  1.00  0.00           C  
ATOM    354  H8    G A  11     -15.402 -12.348 -12.183  1.00  0.00           H  
ATOM    355  C2'   G A  11     -12.548 -12.140 -14.688  1.00  0.00           C  
ATOM    356  H2'   G A  11     -12.242 -13.159 -14.365  1.00  0.00           H  
ATOM    357  O2'   G A  11     -11.441 -11.492 -15.285  1.00  0.00           O  
ATOM    358 'HO2   G A  11     -11.168 -12.076 -16.013  1.00  0.00           H  
ATOM    359  C3'   G A  11     -13.740 -12.237 -15.653  1.00  0.00           C  
ATOM    360  H3'   G A  11     -14.455 -13.018 -15.308  1.00  0.00           H  
ATOM    361  O3'   G A  11     -13.401 -12.392 -17.052  1.00  0.00           O  
ATOM    362  P     A A  12     -12.895 -13.797 -17.565  1.00  0.00           P  
ATOM    363  OP1   A A  12     -12.942 -13.823 -19.042  1.00  0.00           O  
ATOM    364  OP2   A A  12     -13.604 -14.861 -16.826  1.00  0.00           O1-
ATOM    365  O5'   A A  12     -11.370 -13.799 -17.114  1.00  0.00           O  
ATOM    366  C5'   A A  12     -10.647 -15.064 -17.166  1.00  0.00           C  
ATOM    367 1H5'   A A  12     -10.418 -15.334 -18.222  1.00  0.00           H  
ATOM    368 2H5'   A A  12     -11.266 -15.892 -16.741  1.00  0.00           H  
ATOM    369  C4'   A A  12      -9.319 -15.064 -16.371  1.00  0.00           C  
ATOM    370  H4'   A A  12      -8.515 -14.555 -16.944  1.00  0.00           H  
ATOM    371  O4'   A A  12      -9.464 -14.336 -15.112  1.00  0.00           O  
ATOM    372  C1'   A A  12      -8.772 -15.026 -14.085  1.00  0.00           C  
ATOM    373  H1'   A A  12      -8.105 -14.289 -13.582  1.00  0.00           H  
ATOM    374  N9    A A  12      -9.722 -15.587 -13.119  1.00  0.00           N  
ATOM    375  C5    A A  12     -10.631 -16.495 -11.339  1.00  0.00           C  
ATOM    376  N7    A A  12     -11.675 -16.249 -12.221  1.00  0.00           N  
ATOM    377  C8    A A  12     -11.087 -15.714 -13.264  1.00  0.00           C  
ATOM    378  H8    A A  12     -11.593 -15.380 -14.175  1.00  0.00           H  
ATOM    379  N1    A A  12      -9.398 -17.073  -9.398  1.00  0.00           N  
ATOM    380  C2    A A  12      -8.312 -16.671 -10.067  1.00  0.00           C  
ATOM    381  H2    A A  12      -7.365 -16.739  -9.518  1.00  0.00           H  
ATOM    382  N3    A A  12      -8.226 -16.128 -11.282  1.00  0.00           N  
ATOM    383  C4    A A  12      -9.426 -16.090 -11.879  1.00  0.00           C  
ATOM    384  C6    A A  12     -10.599 -17.002 -10.023  1.00  0.00           C  
ATOM    385  N6    A A  12     -11.700 -17.372  -9.352  1.00  0.00           N  
ATOM    386  H61   A A  12     -12.582 -17.394  -9.817  1.00  0.00           H  
ATOM    387  H62   A A  12     -11.671 -17.416  -8.349  1.00  0.00           H  
ATOM    388  C2'   A A  12      -7.934 -16.100 -14.744  1.00  0.00           C  
ATOM    389  H2'   A A  12      -7.774 -16.983 -14.083  1.00  0.00           H  
ATOM    390  O2'   A A  12      -6.680 -15.574 -15.149  1.00  0.00           O  
ATOM    391 'HO2   A A  12      -6.236 -16.302 -15.640  1.00  0.00           H  
ATOM    392  C3'   A A  12      -8.821 -16.465 -15.941  1.00  0.00           C  
ATOM    393  H3'   A A  12      -9.706 -17.043 -15.594  1.00  0.00           H  
ATOM    394  O3'   A A  12      -8.190 -17.139 -17.051  1.00  0.00           O  
ATOM    395  P     G A  13      -7.198 -18.353 -16.847  1.00  0.00           P  
ATOM    396  OP1   G A  13      -5.895 -17.782 -16.431  1.00  0.00           O  
ATOM    397  OP2   G A  13      -7.203 -19.182 -18.070  1.00  0.00           O1-
ATOM    398  O5'   G A  13      -7.831 -19.161 -15.641  1.00  0.00           O  
ATOM    399  C5'   G A  13      -7.402 -20.515 -15.326  1.00  0.00           C  
ATOM    400 1H5'   G A  13      -6.501 -20.832 -15.904  1.00  0.00           H  
ATOM    401 2H5'   G A  13      -8.219 -21.209 -15.625  1.00  0.00           H  
ATOM    402  C4'   G A  13      -7.101 -20.784 -13.823  1.00  0.00           C  
ATOM    403  H4'   G A  13      -6.022 -20.610 -13.623  1.00  0.00           H  
ATOM    404  O4'   G A  13      -7.832 -19.896 -12.925  1.00  0.00           O  
ATOM    405  C1'   G A  13      -7.962 -20.527 -11.657  1.00  0.00           C  
ATOM    406  H1'   G A  13      -7.311 -19.959 -10.953  1.00  0.00           H  
ATOM    407  N9    G A  13      -9.346 -20.494 -11.169  1.00  0.00           N  
ATOM    408  C4    G A  13      -9.761 -20.647  -9.871  1.00  0.00           C  
ATOM    409  N2    G A  13      -9.045 -21.151  -6.530  1.00  0.00           N  
ATOM    410  H21   G A  13      -8.056 -21.257  -6.567  1.00  0.00           H  
ATOM    411  H22   G A  13      -9.543 -21.458  -5.720  1.00  0.00           H  
ATOM    412  N3    G A  13      -8.967 -20.839  -8.798  1.00  0.00           N  
ATOM    413  C2    G A  13      -9.659 -20.966  -7.680  1.00  0.00           C  
ATOM    414  N1    G A  13     -11.021 -20.898  -7.622  1.00  0.00           N  
ATOM    415  H1    G A  13     -11.461 -21.030  -6.727  1.00  0.00           H  
ATOM    416  C6    G A  13     -11.871 -20.697  -8.698  1.00  0.00           C  
ATOM    417  O6    G A  13     -13.093 -20.642  -8.525  1.00  0.00           O  
ATOM    418  C5    G A  13     -11.142 -20.563  -9.914  1.00  0.00           C  
ATOM    419  N7    G A  13     -11.586 -20.353 -11.217  1.00  0.00           N  
ATOM    420  C8    G A  13     -10.482 -20.323 -11.927  1.00  0.00           C  
ATOM    421  H8    G A  13     -10.419 -20.165 -13.008  1.00  0.00           H  
ATOM    422  C2'   G A  13      -7.449 -21.956 -11.781  1.00  0.00           C  
ATOM    423  H2'   G A  13      -8.115 -22.691 -11.279  1.00  0.00           H  
ATOM    424  O2'   G A  13      -6.143 -22.065 -11.248  1.00  0.00           O  
ATOM    425 'HO2   G A  13      -5.897 -23.005 -11.280  1.00  0.00           H  
ATOM    426  C3'   G A  13      -7.474 -22.181 -13.295  1.00  0.00           C  
ATOM    427  H3'   G A  13      -8.519 -22.360 -13.639  1.00  0.00           H  
ATOM    428  O3'   G A  13      -6.553 -23.186 -13.788  1.00  0.00           O  
ATOM    429  P     A A  14      -6.980 -24.707 -13.700  1.00  0.00           P  
ATOM    430  OP1   A A  14      -6.094 -25.502 -14.576  1.00  0.00           O  
ATOM    431  OP2   A A  14      -8.438 -24.810 -13.911  1.00  0.00           O1-
ATOM    432  O5'   A A  14      -6.664 -25.065 -12.188  1.00  0.00           O  
ATOM    433  C5'   A A  14      -5.427 -25.741 -11.845  1.00  0.00           C  
ATOM    434 1H5'   A A  14      -4.559 -25.211 -12.304  1.00  0.00           H  
ATOM    435 2H5'   A A  14      -5.435 -26.784 -12.240  1.00  0.00           H  
ATOM    436  C4'   A A  14      -5.162 -25.811 -10.322  1.00  0.00           C  
ATOM    437  H4'   A A  14      -4.074 -25.947 -10.140  1.00  0.00           H  
ATOM    438  O4'   A A  14      -5.561 -24.568  -9.661  1.00  0.00           O  
ATOM    439  C1'   A A  14      -6.097 -24.881  -8.382  1.00  0.00           C  
ATOM    440  H1'   A A  14      -5.588 -24.226  -7.638  1.00  0.00           H  
ATOM    441  N9    A A  14      -7.549 -24.670  -8.346  1.00  0.00           N  
ATOM    442  C5    A A  14      -9.620 -24.390  -7.672  1.00  0.00           C  
ATOM    443  N7    A A  14      -9.685 -24.552  -9.045  1.00  0.00           N  
ATOM    444  C8    A A  14      -8.436 -24.723  -9.398  1.00  0.00           C  
ATOM    445  H8    A A  14      -8.097 -24.890 -10.421  1.00  0.00           H  
ATOM    446  N1    A A  14     -10.211 -23.983  -5.423  1.00  0.00           N  
ATOM    447  C2    A A  14      -8.912 -24.066  -5.137  1.00  0.00           C  
ATOM    448  H2    A A  14      -8.659 -23.900  -4.085  1.00  0.00           H  
ATOM    449  N3    A A  14      -7.880 -24.270  -5.963  1.00  0.00           N  
ATOM    450  C4    A A  14      -8.310 -24.446  -7.227  1.00  0.00           C  
ATOM    451  C6    A A  14     -10.615 -24.175  -6.697  1.00  0.00           C  
ATOM    452  N6    A A  14     -11.931 -24.171  -6.962  1.00  0.00           N  
ATOM    453  H61   A A  14     -12.238 -24.571  -7.831  1.00  0.00           H  
ATOM    454  H62   A A  14     -12.541 -24.268  -6.168  1.00  0.00           H  
ATOM    455  C2'   A A  14      -5.763 -26.330  -8.107  1.00  0.00           C  
ATOM    456  H2'   A A  14      -6.492 -26.807  -7.414  1.00  0.00           H  
ATOM    457  O2'   A A  14      -4.450 -26.447  -7.577  1.00  0.00           O  
ATOM    458 'HO2   A A  14      -4.254 -27.412  -7.553  1.00  0.00           H  
ATOM    459  C3'   A A  14      -5.876 -26.922  -9.521  1.00  0.00           C  
ATOM    460  H3'   A A  14      -6.936 -26.944  -9.855  1.00  0.00           H  
ATOM    461  O3'   A A  14      -5.260 -28.206  -9.760  1.00  0.00           O  
ATOM    462  P     G A  15      -5.291 -29.395  -8.723  1.00  0.00           P  
ATOM    463  OP1   G A  15      -5.140 -30.674  -9.446  1.00  0.00           O  
ATOM    464  OP2   G A  15      -4.269 -29.083  -7.694  1.00  0.00           O1-
ATOM    465  O5'   G A  15      -6.720 -29.301  -8.050  1.00  0.00           O  
ATOM    466  C5'   G A  15      -7.893 -29.928  -8.614  1.00  0.00           C  
ATOM    467 1H5'   G A  15      -7.691 -31.003  -8.837  1.00  0.00           H  
ATOM    468 2H5'   G A  15      -8.191 -29.428  -9.563  1.00  0.00           H  
ATOM    469  C4'   G A  15      -9.069 -29.875  -7.619  1.00  0.00           C  
ATOM    470  H4'   G A  15      -8.708 -30.155  -6.604  1.00  0.00           H  
ATOM    471  O4'   G A  15      -9.644 -28.539  -7.525  1.00  0.00           O  
ATOM    472  C1'   G A  15     -10.959 -28.656  -6.981  1.00  0.00           C  
ATOM    473  H1'   G A  15     -10.884 -28.296  -5.929  1.00  0.00           H  
ATOM    474  N9    G A  15     -11.943 -27.806  -7.688  1.00  0.00           N  
ATOM    475  C4    G A  15     -13.261 -27.581  -7.346  1.00  0.00           C  
ATOM    476  N2    G A  15     -15.877 -27.925  -5.108  1.00  0.00           N  
ATOM    477  H21   G A  15     -15.475 -28.558  -4.454  1.00  0.00           H  
ATOM    478  H22   G A  15     -16.729 -27.455  -4.897  1.00  0.00           H  
ATOM    479  N3    G A  15     -13.921 -28.116  -6.300  1.00  0.00           N  
ATOM    480  C2    G A  15     -15.119 -27.578  -6.130  1.00  0.00           C  
ATOM    481  N1    G A  15     -15.670 -26.672  -6.993  1.00  0.00           N  
ATOM    482  H1    G A  15     -16.585 -26.305  -6.785  1.00  0.00           H  
ATOM    483  C6    G A  15     -15.045 -26.142  -8.109  1.00  0.00           C  
ATOM    484  O6    G A  15     -15.616 -25.313  -8.825  1.00  0.00           O  
ATOM    485  C5    G A  15     -13.733 -26.665  -8.269  1.00  0.00           C  
ATOM    486  N7    G A  15     -12.746 -26.332  -9.185  1.00  0.00           N  
ATOM    487  C8    G A  15     -11.702 -27.032  -8.804  1.00  0.00           C  
ATOM    488  H8    G A  15     -10.719 -27.012  -9.284  1.00  0.00           H  
ATOM    489  C2'   G A  15     -11.333 -30.140  -6.972  1.00  0.00           C  
ATOM    490  H2'   G A  15     -12.354 -30.318  -7.366  1.00  0.00           H  
ATOM    491  O2'   G A  15     -11.233 -30.666  -5.660  1.00  0.00           O  
ATOM    492 'HO2   G A  15     -11.390 -31.625  -5.723  1.00  0.00           H  
ATOM    493  C3'   G A  15     -10.286 -30.760  -7.912  1.00  0.00           C  
ATOM    494  H3'   G A  15     -10.563 -30.575  -8.974  1.00  0.00           H  
ATOM    495  O3'   G A  15      -9.966 -32.152  -7.681  1.00  0.00           O  
ATOM    496  P     U A  16     -11.048 -33.261  -7.969  1.00  0.00           P  
ATOM    497  OP1   U A  16     -10.362 -34.526  -8.305  1.00  0.00           O  
ATOM    498  OP2   U A  16     -12.049 -32.730  -8.918  1.00  0.00           O1-
ATOM    499  O5'   U A  16     -11.740 -33.400  -6.556  1.00  0.00           O  
ATOM    500  C5'   U A  16     -12.282 -34.661  -6.079  1.00  0.00           C  
ATOM    501 1H5'   U A  16     -11.576 -35.073  -5.326  1.00  0.00           H  
ATOM    502 2H5'   U A  16     -12.365 -35.429  -6.888  1.00  0.00           H  
ATOM    503  C4'   U A  16     -13.680 -34.570  -5.398  1.00  0.00           C  
ATOM    504  H4'   U A  16     -13.692 -35.186  -4.474  1.00  0.00           H  
ATOM    505  O4'   U A  16     -14.017 -33.203  -5.000  1.00  0.00           O  
ATOM    506  C1'   U A  16     -15.396 -32.967  -5.238  1.00  0.00           C  
ATOM    507  H1'   U A  16     -15.811 -32.587  -4.276  1.00  0.00           H  
ATOM    508  N1    U A  16     -15.601 -31.975  -6.334  1.00  0.00           N  
ATOM    509  C6    U A  16     -14.688 -31.856  -7.361  1.00  0.00           C  
ATOM    510  H6    U A  16     -13.815 -32.507  -7.294  1.00  0.00           H  
ATOM    511  C2    U A  16     -16.744 -31.211  -6.320  1.00  0.00           C  
ATOM    512  O2    U A  16     -17.601 -31.306  -5.448  1.00  0.00           O  
ATOM    513  N3    U A  16     -16.852 -30.314  -7.347  1.00  0.00           N  
ATOM    514  H3    U A  16     -17.705 -29.770  -7.353  1.00  0.00           H  
ATOM    515  C4    U A  16     -15.927 -30.062  -8.337  1.00  0.00           C  
ATOM    516  O4    U A  16     -16.088 -29.105  -9.091  1.00  0.00           O  
ATOM    517  C5    U A  16     -14.810 -30.951  -8.342  1.00  0.00           C  
ATOM    518  H5    U A  16     -14.032 -30.822  -9.092  1.00  0.00           H  
ATOM    519  C2'   U A  16     -16.031 -34.310  -5.555  1.00  0.00           C  
ATOM    520  H2'   U A  16     -16.897 -34.206  -6.240  1.00  0.00           H  
ATOM    521  O2'   U A  16     -16.439 -34.967  -4.364  1.00  0.00           O  
ATOM    522 'HO2   U A  16     -16.772 -35.844  -4.660  1.00  0.00           H  
ATOM    523  C3'   U A  16     -14.875 -35.042  -6.252  1.00  0.00           C  
ATOM    524  H3'   U A  16     -14.725 -34.640  -7.278  1.00  0.00           H  
ATOM    525  O3'   U A  16     -14.925 -36.488  -6.275  1.00  0.00           O  
ATOM    526  P     G A  17     -16.217 -37.299  -6.688  1.00  0.00           P  
ATOM    527  OP1   G A  17     -17.171 -37.215  -5.556  1.00  0.00           O  
ATOM    528  OP2   G A  17     -15.808 -38.658  -7.103  1.00  0.00           O1-
ATOM    529  O5'   G A  17     -16.778 -36.501  -7.935  1.00  0.00           O  
ATOM    530  C5'   G A  17     -18.054 -36.845  -8.544  1.00  0.00           C  
ATOM    531 1H5'   G A  17     -18.386 -37.880  -8.294  1.00  0.00           H  
ATOM    532 2H5'   G A  17     -17.908 -36.838  -9.648  1.00  0.00           H  
ATOM    533  C4'   G A  17     -19.227 -35.870  -8.240  1.00  0.00           C  
ATOM    534  H4'   G A  17     -19.824 -36.263  -7.390  1.00  0.00           H  
ATOM    535  O4'   G A  17     -18.752 -34.554  -7.820  1.00  0.00           O  
ATOM    536  C1'   G A  17     -19.636 -33.551  -8.296  1.00  0.00           C  
ATOM    537  H1'   G A  17     -19.966 -32.957  -7.415  1.00  0.00           H  
ATOM    538  N9    G A  17     -18.962 -32.677  -9.266  1.00  0.00           N  
ATOM    539  C4    G A  17     -19.505 -31.576  -9.868  1.00  0.00           C  
ATOM    540  N2    G A  17     -22.236 -29.571 -10.452  1.00  0.00           N  
ATOM    541  H21   G A  17     -22.929 -30.090  -9.966  1.00  0.00           H  
ATOM    542  H22   G A  17     -22.498 -28.872 -11.126  1.00  0.00           H  
ATOM    543  N3    G A  17     -20.746 -31.103  -9.669  1.00  0.00           N  
ATOM    544  C2    G A  17     -21.037 -30.106 -10.480  1.00  0.00           C  
ATOM    545  N1    G A  17     -20.139 -29.548 -11.347  1.00  0.00           N  
ATOM    546  H1    G A  17     -20.437 -28.786 -11.936  1.00  0.00           H  
ATOM    547  C6    G A  17     -18.832 -29.977 -11.545  1.00  0.00           C  
ATOM    548  O6    G A  17     -18.096 -29.397 -12.351  1.00  0.00           O  
ATOM    549  C5    G A  17     -18.524 -31.093 -10.714  1.00  0.00           C  
ATOM    550  N7    G A  17     -17.375 -31.873 -10.632  1.00  0.00           N  
ATOM    551  C8    G A  17     -17.684 -32.808  -9.764  1.00  0.00           C  
ATOM    552  H8    G A  17     -17.030 -33.623  -9.437  1.00  0.00           H  
ATOM    553  C2'   G A  17     -20.822 -34.256  -8.917  1.00  0.00           C  
ATOM    554  H2'   G A  17     -21.282 -33.689  -9.757  1.00  0.00           H  
ATOM    555  O2'   G A  17     -21.811 -34.558  -7.948  1.00  0.00           O  
ATOM    556 'HO2   G A  17     -22.184 -35.388  -8.275  1.00  0.00           H  
ATOM    557  C3'   G A  17     -20.179 -35.537  -9.416  1.00  0.00           C  
ATOM    558  H3'   G A  17     -19.539 -35.342 -10.309  1.00  0.00           H  
ATOM    559  O3'   G A  17     -21.134 -36.596  -9.630  1.00  0.00           O  
ATOM    560  P     G A  18     -21.751 -36.837 -11.070  1.00  0.00           P  
ATOM    561  OP1   G A  18     -22.918 -37.725 -10.875  1.00  0.00           O  
ATOM    562  OP2   G A  18     -20.675 -37.306 -11.964  1.00  0.00           O1-
ATOM    563  O5'   G A  18     -22.249 -35.399 -11.555  1.00  0.00           O  
ATOM    564  C5'   G A  18     -23.639 -35.025 -11.348  1.00  0.00           C  
ATOM    565 1H5'   G A  18     -23.812 -34.857 -10.261  1.00  0.00           H  
ATOM    566 2H5'   G A  18     -24.329 -35.839 -11.680  1.00  0.00           H  
ATOM    567  C4'   G A  18     -24.105 -33.739 -12.087  1.00  0.00           C  
ATOM    568  H4'   G A  18     -25.044 -33.378 -11.613  1.00  0.00           H  
ATOM    569  O4'   G A  18     -23.148 -32.644 -11.991  1.00  0.00           O  
ATOM    570  C1'   G A  18     -23.339 -31.770 -13.102  1.00  0.00           C  
ATOM    571  H1'   G A  18     -23.697 -30.803 -12.682  1.00  0.00           H  
ATOM    572  N9    G A  18     -22.086 -31.525 -13.835  1.00  0.00           N  
ATOM    573  C4    G A  18     -21.823 -30.499 -14.716  1.00  0.00           C  
ATOM    574  N2    G A  18     -22.819 -27.604 -16.333  1.00  0.00           N  
ATOM    575  H21   G A  18     -23.752 -27.540 -15.994  1.00  0.00           H  
ATOM    576  H22   G A  18     -22.422 -26.795 -16.765  1.00  0.00           H  
ATOM    577  N3    G A  18     -22.679 -29.524 -15.087  1.00  0.00           N  
ATOM    578  C2    G A  18     -22.117 -28.634 -15.894  1.00  0.00           C  
ATOM    579  N1    G A  18     -20.819 -28.712 -16.318  1.00  0.00           N  
ATOM    580  H1    G A  18     -20.445 -27.982 -16.899  1.00  0.00           H  
ATOM    581  C6    G A  18     -19.922 -29.719 -15.981  1.00  0.00           C  
ATOM    582  O6    G A  18     -18.773 -29.696 -16.435  1.00  0.00           O  
ATOM    583  C5    G A  18     -20.510 -30.678 -15.107  1.00  0.00           C  
ATOM    584  N7    G A  18     -19.963 -31.806 -14.503  1.00  0.00           N  
ATOM    585  C8    G A  18     -20.936 -32.281 -13.760  1.00  0.00           C  
ATOM    586  H8    G A  18     -20.884 -33.173 -13.126  1.00  0.00           H  
ATOM    587  C2'   G A  18     -24.428 -32.358 -13.986  1.00  0.00           C  
ATOM    588  H2'   G A  18     -24.198 -32.251 -15.067  1.00  0.00           H  
ATOM    589  O2'   G A  18     -25.671 -31.737 -13.703  1.00  0.00           O  
ATOM    590 'HO2   G A  18     -26.340 -32.191 -14.250  1.00  0.00           H  
ATOM    591  C3'   G A  18     -24.420 -33.841 -13.587  1.00  0.00           C  
ATOM    592  H3'   G A  18     -23.561 -34.374 -14.053  1.00  0.00           H  
ATOM    593  O3'   G A  18     -25.664 -34.556 -13.791  1.00  0.00           O  
ATOM    594  P     U A  19     -26.222 -34.759 -15.254  1.00  0.00           P  
ATOM    595  OP1   U A  19     -27.090 -35.954 -15.274  1.00  0.00           O  
ATOM    596  OP2   U A  19     -25.110 -34.668 -16.223  1.00  0.00           O1-
ATOM    597  O5'   U A  19     -27.118 -33.466 -15.427  1.00  0.00           O  
ATOM    598  C5'   U A  19     -28.348 -33.472 -16.201  1.00  0.00           C  
ATOM    599 1H5'   U A  19     -29.197 -33.383 -15.490  1.00  0.00           H  
ATOM    600 2H5'   U A  19     -28.504 -34.428 -16.759  1.00  0.00           H  
ATOM    601  C4'   U A  19     -28.492 -32.317 -17.234  1.00  0.00           C  
ATOM    602  H4'   U A  19     -29.537 -31.941 -17.229  1.00  0.00           H  
ATOM    603  O4'   U A  19     -27.629 -31.176 -16.928  1.00  0.00           O  
ATOM    604  C1'   U A  19     -27.142 -30.621 -18.141  1.00  0.00           C  
ATOM    605  H1'   U A  19     -27.398 -29.537 -18.103  1.00  0.00           H  
ATOM    606  N1    U A  19     -25.666 -30.812 -18.269  1.00  0.00           N  
ATOM    607  C6    U A  19     -25.043 -31.910 -17.709  1.00  0.00           C  
ATOM    608  H6    U A  19     -25.699 -32.604 -17.181  1.00  0.00           H  
ATOM    609  C2    U A  19     -24.941 -29.876 -18.966  1.00  0.00           C  
ATOM    610  O2    U A  19     -25.451 -28.902 -19.509  1.00  0.00           O  
ATOM    611  N3    U A  19     -23.591 -30.096 -18.990  1.00  0.00           N  
ATOM    612  H3    U A  19     -23.045 -29.440 -19.532  1.00  0.00           H  
ATOM    613  C4    U A  19     -22.892 -31.098 -18.360  1.00  0.00           C  
ATOM    614  O4    U A  19     -21.663 -31.060 -18.344  1.00  0.00           O  
ATOM    615  C5    U A  19     -23.713 -32.083 -17.731  1.00  0.00           C  
ATOM    616  H5    U A  19     -23.242 -32.914 -17.210  1.00  0.00           H  
ATOM    617  C2'   U A  19     -27.924 -31.271 -19.275  1.00  0.00           C  
ATOM    618  H2'   U A  19     -27.334 -31.325 -20.215  1.00  0.00           H  
ATOM    619  O2'   U A  19     -29.134 -30.556 -19.496  1.00  0.00           O  
ATOM    620 'HO2   U A  19     -29.673 -31.103 -20.111  1.00  0.00           H  
ATOM    621  C3'   U A  19     -28.172 -32.675 -18.700  1.00  0.00           C  
ATOM    622  H3'   U A  19     -27.230 -33.264 -18.697  1.00  0.00           H  
ATOM    623  O3'   U A  19     -29.247 -33.460 -19.258  1.00  0.00           O  
ATOM    624  P     G A  20     -29.656 -33.510 -20.776  1.00  0.00           P  
ATOM    625  OP1   G A  20     -30.389 -32.256 -21.074  1.00  0.00           O  
ATOM    626  OP2   G A  20     -30.376 -34.773 -21.047  1.00  0.00           O1-
ATOM    627  O5'   G A  20     -28.276 -33.499 -21.568  1.00  0.00           O  
ATOM    628  C5'   G A  20     -28.313 -33.297 -23.010  1.00  0.00           C  
ATOM    629 1H5'   G A  20     -29.239 -32.765 -23.341  1.00  0.00           H  
ATOM    630 2H5'   G A  20     -28.330 -34.292 -23.510  1.00  0.00           H  
ATOM    631  C4'   G A  20     -27.128 -32.493 -23.620  1.00  0.00           C  
ATOM    632  H4'   G A  20     -27.541 -31.668 -24.240  1.00  0.00           H  
ATOM    633  O4'   G A  20     -26.254 -31.868 -22.634  1.00  0.00           O  
ATOM    634  C1'   G A  20     -25.021 -31.562 -23.265  1.00  0.00           C  
ATOM    635  H1'   G A  20     -25.006 -30.456 -23.393  1.00  0.00           H  
ATOM    636  N9    G A  20     -23.853 -31.967 -22.474  1.00  0.00           N  
ATOM    637  C4    G A  20     -22.577 -31.501 -22.661  1.00  0.00           C  
ATOM    638  N2    G A  20     -20.366 -29.531 -24.418  1.00  0.00           N  
ATOM    639  H21   G A  20     -20.991 -29.024 -25.000  1.00  0.00           H  
ATOM    640  H22   G A  20     -19.380 -29.325 -24.419  1.00  0.00           H  
ATOM    641  N3    G A  20     -22.198 -30.591 -23.577  1.00  0.00           N  
ATOM    642  C2    G A  20     -20.894 -30.379 -23.563  1.00  0.00           C  
ATOM    643  N1    G A  20     -20.032 -30.983 -22.689  1.00  0.00           N  
ATOM    644  H1    G A  20     -19.049 -30.768 -22.745  1.00  0.00           H  
ATOM    645  C6    G A  20     -20.392 -31.913 -21.720  1.00  0.00           C  
ATOM    646  O6    G A  20     -19.531 -32.403 -20.981  1.00  0.00           O  
ATOM    647  C5    G A  20     -21.797 -32.172 -21.740  1.00  0.00           C  
ATOM    648  N7    G A  20     -22.575 -33.048 -20.985  1.00  0.00           N  
ATOM    649  C8    G A  20     -23.792 -32.892 -21.458  1.00  0.00           C  
ATOM    650  H8    G A  20     -24.690 -33.406 -21.104  1.00  0.00           H  
ATOM    651  C2'   G A  20     -25.015 -32.229 -24.634  1.00  0.00           C  
ATOM    652  H2'   G A  20     -24.058 -32.754 -24.838  1.00  0.00           H  
ATOM    653  O2'   G A  20     -25.264 -31.276 -25.651  1.00  0.00           O  
ATOM    654 'HO2   G A  20     -25.224 -31.743 -26.501  1.00  0.00           H  
ATOM    655  C3'   G A  20     -26.147 -33.255 -24.517  1.00  0.00           C  
ATOM    656  H3'   G A  20     -25.822 -34.140 -23.924  1.00  0.00           H  
ATOM    657  O3'   G A  20     -26.777 -33.632 -25.767  1.00  0.00           O  
ATOM    658  P     A A  21     -26.027 -34.637 -26.726  1.00  0.00           P  
ATOM    659  OP1   A A  21     -26.985 -35.175 -27.712  1.00  0.00           O  
ATOM    660  OP2   A A  21     -25.267 -35.615 -25.916  1.00  0.00           O1-
ATOM    661  O5'   A A  21     -24.976 -33.709 -27.465  1.00  0.00           O  
ATOM    662  C5'   A A  21     -25.314 -33.047 -28.707  1.00  0.00           C  
ATOM    663 1H5'   A A  21     -26.175 -32.358 -28.551  1.00  0.00           H  
ATOM    664 2H5'   A A  21     -25.609 -33.796 -29.480  1.00  0.00           H  
ATOM    665  C4'   A A  21     -24.143 -32.221 -29.290  1.00  0.00           C  
ATOM    666  H4'   A A  21     -24.503 -31.587 -30.128  1.00  0.00           H  
ATOM    667  O4'   A A  21     -23.571 -31.326 -28.285  1.00  0.00           O  
ATOM    668  C1'   A A  21     -22.158 -31.251 -28.478  1.00  0.00           C  
ATOM    669  H1'   A A  21     -21.886 -30.173 -28.547  1.00  0.00           H  
ATOM    670  N9    A A  21     -21.439 -31.885 -27.364  1.00  0.00           N  
ATOM    671  C5    A A  21     -19.931 -32.594 -25.934  1.00  0.00           C  
ATOM    672  N7    A A  21     -21.109 -33.244 -25.604  1.00  0.00           N  
ATOM    673  C8    A A  21     -21.965 -32.796 -26.481  1.00  0.00           C  
ATOM    674  H8    A A  21     -23.009 -33.095 -26.539  1.00  0.00           H  
ATOM    675  N1    A A  21     -17.673 -31.873 -25.918  1.00  0.00           N  
ATOM    676  C2    A A  21     -18.013 -31.072 -26.935  1.00  0.00           C  
ATOM    677  H2    A A  21     -17.205 -30.442 -27.321  1.00  0.00           H  
ATOM    678  N3    A A  21     -19.196 -30.920 -27.544  1.00  0.00           N  
ATOM    679  C4    A A  21     -20.117 -31.741 -27.006  1.00  0.00           C  
ATOM    680  C6    A A  21     -18.637 -32.666 -25.387  1.00  0.00           C  
ATOM    681  N6    A A  21     -18.339 -33.505 -24.385  1.00  0.00           N  
ATOM    682  H61   A A  21     -18.819 -34.383 -24.342  1.00  0.00           H  
ATOM    683  H62   A A  21     -17.405 -33.498 -24.015  1.00  0.00           H  
ATOM    684  C2'   A A  21     -21.851 -31.942 -29.792  1.00  0.00           C  
ATOM    685  H2'   A A  21     -20.838 -32.401 -29.801  1.00  0.00           H  
ATOM    686  O2'   A A  21     -21.974 -31.032 -30.874  1.00  0.00           O  
ATOM    687 'HO2   A A  21     -21.870 -31.576 -31.688  1.00  0.00           H  
ATOM    688  C3'   A A  21     -22.943 -33.023 -29.821  1.00  0.00           C  
ATOM    689  H3'   A A  21     -22.732 -33.814 -29.073  1.00  0.00           H  
ATOM    690  O3'   A A  21     -23.266 -33.611 -31.099  1.00  0.00           O  
ATOM    691  P     C A  22     -22.170 -34.089 -32.126  1.00  0.00           P  
ATOM    692  OP1   C A  22     -21.630 -32.867 -32.771  1.00  0.00           O  
ATOM    693  OP2   C A  22     -22.748 -35.119 -33.012  1.00  0.00           O1-
ATOM    694  O5'   C A  22     -21.057 -34.738 -31.195  1.00  0.00           O  
ATOM    695  C5'   C A  22     -19.657 -34.539 -31.532  1.00  0.00           C  
ATOM    696 1H5'   C A  22     -19.454 -33.470 -31.786  1.00  0.00           H  
ATOM    697 2H5'   C A  22     -19.387 -35.159 -32.418  1.00  0.00           H  
ATOM    698  C4'   C A  22     -18.681 -34.896 -30.389  1.00  0.00           C  
ATOM    699  H4'   C A  22     -17.679 -34.468 -30.607  1.00  0.00           H  
ATOM    700  O4'   C A  22     -19.117 -34.328 -29.116  1.00  0.00           O  
ATOM    701  C1'   C A  22     -18.734 -35.215 -28.068  1.00  0.00           C  
ATOM    702  H1'   C A  22     -18.098 -34.608 -27.382  1.00  0.00           H  
ATOM    703  N1    C A  22     -19.898 -35.755 -27.310  1.00  0.00           N  
ATOM    704  C6    C A  22     -21.152 -35.736 -27.881  1.00  0.00           C  
ATOM    705  H6    C A  22     -21.213 -35.333 -28.896  1.00  0.00           H  
ATOM    706  C5    C A  22     -22.229 -36.150 -27.203  1.00  0.00           C  
ATOM    707  H5    C A  22     -23.238 -36.084 -27.611  1.00  0.00           H  
ATOM    708  C2    C A  22     -19.728 -36.294 -26.033  1.00  0.00           C  
ATOM    709  O2    C A  22     -18.588 -36.334 -25.543  1.00  0.00           O  
ATOM    710  N3    C A  22     -20.803 -36.744 -25.345  1.00  0.00           N  
ATOM    711  C4    C A  22     -22.030 -36.629 -25.877  1.00  0.00           C  
ATOM    712  N4    C A  22     -23.078 -36.951 -25.128  1.00  0.00           N  
ATOM    713  H41   C A  22     -23.969 -36.534 -25.393  1.00  0.00           H  
ATOM    714  H42   C A  22     -22.907 -37.123 -24.167  1.00  0.00           H  
ATOM    715  C2'   C A  22     -17.879 -36.306 -28.683  1.00  0.00           C  
ATOM    716  H2'   C A  22     -17.973 -37.274 -28.147  1.00  0.00           H  
ATOM    717  O2'   C A  22     -16.526 -35.885 -28.705  1.00  0.00           O  
ATOM    718 'HO2   C A  22     -16.023 -36.470 -29.299  1.00  0.00           H  
ATOM    719  C3'   C A  22     -18.465 -36.390 -30.092  1.00  0.00           C  
ATOM    720  H3'   C A  22     -19.471 -36.865 -30.081  1.00  0.00           H  
ATOM    721  O3'   C A  22     -17.609 -36.988 -31.093  1.00  0.00           O  
ATOM    722  P     U A  23     -17.138 -38.487 -30.920  1.00  0.00           P  
ATOM    723  OP1   U A  23     -16.952 -39.097 -32.247  1.00  0.00           O  
ATOM    724  OP2   U A  23     -18.021 -39.192 -29.959  1.00  0.00           O1-
ATOM    725  O5'   U A  23     -15.733 -38.308 -30.213  1.00  0.00           O  
ATOM    726  C5'   U A  23     -14.603 -37.822 -30.983  1.00  0.00           C  
ATOM    727 1H5'   U A  23     -14.805 -36.790 -31.353  1.00  0.00           H  
ATOM    728 2H5'   U A  23     -14.418 -38.478 -31.867  1.00  0.00           H  
ATOM    729  C4'   U A  23     -13.290 -37.777 -30.170  1.00  0.00           C  
ATOM    730  H4'   U A  23     -12.500 -37.236 -30.732  1.00  0.00           H  
ATOM    731  O4'   U A  23     -13.482 -37.072 -28.906  1.00  0.00           O  
ATOM    732  C1'   U A  23     -12.755 -37.745 -27.877  1.00  0.00           C  
ATOM    733  H1'   U A  23     -12.132 -36.972 -27.367  1.00  0.00           H  
ATOM    734  N1    U A  23     -13.673 -38.406 -26.884  1.00  0.00           N  
ATOM    735  C6    U A  23     -15.041 -38.278 -27.002  1.00  0.00           C  
ATOM    736  H6    U A  23     -15.387 -37.751 -27.889  1.00  0.00           H  
ATOM    737  C2    U A  23     -13.129 -39.035 -25.780  1.00  0.00           C  
ATOM    738  O2    U A  23     -11.926 -39.081 -25.554  1.00  0.00           O  
ATOM    739  N3    U A  23     -14.043 -39.592 -24.925  1.00  0.00           N  
ATOM    740  H3    U A  23     -13.642 -40.108 -24.155  1.00  0.00           H  
ATOM    741  C4    U A  23     -15.407 -39.440 -24.948  1.00  0.00           C  
ATOM    742  O4    U A  23     -16.092 -39.863 -24.019  1.00  0.00           O  
ATOM    743  C5    U A  23     -15.906 -38.750 -26.094  1.00  0.00           C  
ATOM    744  H5    U A  23     -16.977 -38.583 -26.181  1.00  0.00           H  
ATOM    745  C2'   U A  23     -11.839 -38.736 -28.584  1.00  0.00           C  
ATOM    746  H2'   U A  23     -11.601 -39.616 -27.950  1.00  0.00           H  
ATOM    747  O2'   U A  23     -10.638 -38.103 -29.000  1.00  0.00           O  
ATOM    748 'HO2   U A  23     -10.153 -38.764 -29.541  1.00  0.00           H  
ATOM    749  C3'   U A  23     -12.712 -39.143 -29.774  1.00  0.00           C  
ATOM    750  H3'   U A  23     -13.570 -39.757 -29.437  1.00  0.00           H  
ATOM    751  O3'   U A  23     -12.059 -39.759 -30.906  1.00  0.00           O  
ATOM    752  P     C A  24     -10.926 -40.847 -30.787  1.00  0.00           P  
ATOM    753  OP1   C A  24      -9.680 -40.141 -30.403  1.00  0.00           O  
ATOM    754  OP2   C A  24     -10.884 -41.639 -32.032  1.00  0.00           O1-
ATOM    755  O5'   C A  24     -11.414 -41.752 -29.570  1.00  0.00           O  
ATOM    756  C5'   C A  24     -10.438 -42.169 -28.575  1.00  0.00           C  
ATOM    757 1H5'   C A  24      -9.890 -41.287 -28.164  1.00  0.00           H  
ATOM    758 2H5'   C A  24      -9.690 -42.853 -29.040  1.00  0.00           H  
ATOM    759  C4'   C A  24     -11.058 -42.912 -27.371  1.00  0.00           C  
ATOM    760  H4'   C A  24     -10.286 -43.113 -26.598  1.00  0.00           H  
ATOM    761  O4'   C A  24     -12.088 -42.103 -26.737  1.00  0.00           O  
ATOM    762  C1'   C A  24     -13.150 -42.935 -26.299  1.00  0.00           C  
ATOM    763  H1'   C A  24     -13.185 -42.786 -25.196  1.00  0.00           H  
ATOM    764  N1    C A  24     -14.463 -42.544 -26.866  1.00  0.00           N  
ATOM    765  C6    C A  24     -14.509 -41.862 -28.060  1.00  0.00           C  
ATOM    766  H6    C A  24     -13.541 -41.641 -28.522  1.00  0.00           H  
ATOM    767  C5    C A  24     -15.674 -41.462 -28.585  1.00  0.00           C  
ATOM    768  H5    C A  24     -15.727 -40.876 -29.503  1.00  0.00           H  
ATOM    769  C2    C A  24     -15.646 -42.927 -26.235  1.00  0.00           C  
ATOM    770  O2    C A  24     -15.584 -43.623 -25.206  1.00  0.00           O  
ATOM    771  N3    C A  24     -16.833 -42.527 -26.753  1.00  0.00           N  
ATOM    772  C4    C A  24     -16.864 -41.786 -27.874  1.00  0.00           C  
ATOM    773  N4    C A  24     -18.035 -41.316 -28.289  1.00  0.00           N  
ATOM    774  H41   C A  24     -18.060 -40.568 -28.980  1.00  0.00           H  
ATOM    775  H42   C A  24     -18.827 -41.466 -27.713  1.00  0.00           H  
ATOM    776  C2'   C A  24     -12.784 -44.380 -26.586  1.00  0.00           C  
ATOM    777  H2'   C A  24     -13.648 -44.974 -26.957  1.00  0.00           H  
ATOM    778  O2'   C A  24     -12.255 -44.986 -25.418  1.00  0.00           O  
ATOM    779 'HO2   C A  24     -11.746 -45.768 -25.711  1.00  0.00           H  
ATOM    780  C3'   C A  24     -11.742 -44.240 -27.700  1.00  0.00           C  
ATOM    781  H3'   C A  24     -12.246 -44.083 -28.682  1.00  0.00           H  
ATOM    782  O3'   C A  24     -10.756 -45.296 -27.767  1.00  0.00           O  
ATOM    783  P     C A  25     -11.212 -46.717 -28.279  1.00  0.00           P  
ATOM    784  OP1   C A  25     -10.079 -47.357 -28.976  1.00  0.00           O  
ATOM    785  OP2   C A  25     -12.515 -46.593 -28.964  1.00  0.00           O1-
ATOM    786  O5'   C A  25     -11.466 -47.427 -26.890  1.00  0.00           O  
ATOM    787  C5'   C A  25     -10.387 -48.099 -26.198  1.00  0.00           C  
ATOM    788 1H5'   C A  25      -9.594 -47.366 -25.925  1.00  0.00           H  
ATOM    789 2H5'   C A  25      -9.928 -48.882 -26.849  1.00  0.00           H  
ATOM    790  C4'   C A  25     -10.864 -48.791 -24.904  1.00  0.00           C  
ATOM    791  H4'   C A  25     -10.003 -49.068 -24.261  1.00  0.00           H  
ATOM    792  O4'   C A  25     -11.716 -47.891 -24.133  1.00  0.00           O  
ATOM    793  C1'   C A  25     -12.770 -48.635 -23.540  1.00  0.00           C  
ATOM    794  H1'   C A  25     -12.630 -48.494 -22.442  1.00  0.00           H  
ATOM    795  N1    C A  25     -14.123 -48.136 -23.909  1.00  0.00           N  
ATOM    796  C6    C A  25     -14.318 -47.385 -25.045  1.00  0.00           C  
ATOM    797  H6    C A  25     -13.428 -47.201 -25.652  1.00  0.00           H  
ATOM    798  C5    C A  25     -15.526 -46.879 -25.342  1.00  0.00           C  
ATOM    799  H5    C A  25     -15.686 -46.228 -26.200  1.00  0.00           H  
ATOM    800  C2    C A  25     -15.216 -48.489 -23.126  1.00  0.00           C  
ATOM    801  O2    C A  25     -15.046 -49.244 -22.162  1.00  0.00           O  
ATOM    802  N3    C A  25     -16.437 -47.984 -23.401  1.00  0.00           N  
ATOM    803  C4    C A  25     -16.601 -47.168 -24.449  1.00  0.00           C  
ATOM    804  N4    C A  25     -17.784 -46.580 -24.594  1.00  0.00           N  
ATOM    805  H41   C A  25     -17.835 -45.688 -25.037  1.00  0.00           H  
ATOM    806  H42   C A  25     -18.468 -46.793 -23.892  1.00  0.00           H  
ATOM    807  C2'   C A  25     -12.575 -50.102 -23.863  1.00  0.00           C  
ATOM    808  H2'   C A  25     -13.535 -50.608 -24.098  1.00  0.00           H  
ATOM    809  O2'   C A  25     -11.944 -50.765 -22.783  1.00  0.00           O  
ATOM    810 'HO2   C A  25     -11.902 -51.707 -23.029  1.00  0.00           H  
ATOM    811  C3'   C A  25     -11.700 -50.063 -25.117  1.00  0.00           C  
ATOM    812  H3'   C A  25     -12.325 -49.868 -26.020  1.00  0.00           H  
ATOM    813  O3'   C A  25     -10.830 -51.205 -25.302  1.00  0.00           O  
ATOM    814  P     A A  26     -11.423 -52.576 -25.818  1.00  0.00           P  
ATOM    815  OP1   A A  26     -10.299 -53.503 -26.068  1.00  0.00           O  
ATOM    816  OP2   A A  26     -12.387 -52.308 -26.901  1.00  0.00           O1-
ATOM    817  O5'   A A  26     -12.238 -53.087 -24.559  1.00  0.00           O  
ATOM    818  C5'   A A  26     -11.908 -54.338 -23.911  1.00  0.00           C  
ATOM    819 1H5'   A A  26     -10.845 -54.316 -23.577  1.00  0.00           H  
ATOM    820 2H5'   A A  26     -12.017 -55.188 -24.625  1.00  0.00           H  
ATOM    821  C4'   A A  26     -12.780 -54.646 -22.667  1.00  0.00           C  
ATOM    822  H4'   A A  26     -12.176 -55.195 -21.914  1.00  0.00           H  
ATOM    823  O4'   A A  26     -13.261 -53.419 -22.026  1.00  0.00           O  
ATOM    824  C1'   A A  26     -14.600 -53.610 -21.597  1.00  0.00           C  
ATOM    825  H1'   A A  26     -14.662 -53.274 -20.536  1.00  0.00           H  
ATOM    826  N9    A A  26     -15.544 -52.850 -22.429  1.00  0.00           N  
ATOM    827  C5    A A  26     -17.348 -51.831 -23.155  1.00  0.00           C  
ATOM    828  N7    A A  26     -16.435 -51.767 -24.193  1.00  0.00           N  
ATOM    829  C8    A A  26     -15.379 -52.387 -23.716  1.00  0.00           C  
ATOM    830  H8    A A  26     -14.445 -52.537 -24.261  1.00  0.00           H  
ATOM    831  N1    A A  26     -19.361 -51.710 -21.914  1.00  0.00           N  
ATOM    832  C2    A A  26     -18.714 -52.389 -20.957  1.00  0.00           C  
ATOM    833  H2    A A  26     -19.286 -52.594 -20.046  1.00  0.00           H  
ATOM    834  N3    A A  26     -17.448 -52.803 -20.930  1.00  0.00           N  
ATOM    835  C4    A A  26     -16.821 -52.511 -22.074  1.00  0.00           C  
ATOM    836  C6    A A  26     -18.682 -51.387 -23.042  1.00  0.00           C  
ATOM    837  N6    A A  26     -19.281 -50.645 -23.991  1.00  0.00           N  
ATOM    838  H61   A A  26     -18.727 -50.240 -24.714  1.00  0.00           H  
ATOM    839  H62   A A  26     -20.191 -50.244 -23.831  1.00  0.00           H  
ATOM    840  C2'   A A  26     -14.881 -55.090 -21.679  1.00  0.00           C  
ATOM    841  H2'   A A  26     -15.959 -55.309 -21.823  1.00  0.00           H  
ATOM    842  O2'   A A  26     -14.401 -55.776 -20.537  1.00  0.00           O  
ATOM    843 'HO2   A A  26     -14.192 -56.657 -20.879  1.00  0.00           H  
ATOM    844  C3'   A A  26     -14.063 -55.477 -22.902  1.00  0.00           C  
ATOM    845  H3'   A A  26     -14.520 -55.095 -23.844  1.00  0.00           H  
ATOM    846  O3'   A A  26     -13.761 -56.887 -22.961  1.00  0.00           O  
ATOM    847  P     U A  27     -14.711 -57.870 -23.765  1.00  0.00           P  
ATOM    848  OP1   U A  27     -14.457 -59.236 -23.259  1.00  0.00           O  
ATOM    849  OP2   U A  27     -14.541 -57.626 -25.207  1.00  0.00           O1-
ATOM    850  O5'   U A  27     -16.184 -57.416 -23.356  1.00  0.00           O  
ATOM    851  C5'   U A  27     -16.830 -58.092 -22.244  1.00  0.00           C  
ATOM    852 1H5'   U A  27     -16.205 -57.998 -21.326  1.00  0.00           H  
ATOM    853 2H5'   U A  27     -16.947 -59.181 -22.462  1.00  0.00           H  
ATOM    854  C4'   U A  27     -18.234 -57.545 -21.884  1.00  0.00           C  
ATOM    855  H4'   U A  27     -18.480 -57.845 -20.841  1.00  0.00           H  
ATOM    856  O4'   U A  27     -18.296 -56.091 -21.935  1.00  0.00           O  
ATOM    857  C1'   U A  27     -19.618 -55.697 -22.253  1.00  0.00           C  
ATOM    858  H1'   U A  27     -19.952 -55.073 -21.392  1.00  0.00           H  
ATOM    859  N1    U A  27     -19.676 -54.923 -23.522  1.00  0.00           N  
ATOM    860  C6    U A  27     -18.624 -54.916 -24.415  1.00  0.00           C  
ATOM    861  H6    U A  27     -17.768 -55.546 -24.145  1.00  0.00           H  
ATOM    862  C2    U A  27     -20.803 -54.170 -23.748  1.00  0.00           C  
ATOM    863  O2    U A  27     -21.718 -54.089 -22.937  1.00  0.00           O  
ATOM    864  N3    U A  27     -20.818 -53.491 -24.935  1.00  0.00           N  
ATOM    865  H3    U A  27     -21.677 -52.994 -25.141  1.00  0.00           H  
ATOM    866  C4    U A  27     -19.807 -53.417 -25.866  1.00  0.00           C  
ATOM    867  O4    U A  27     -19.960 -52.739 -26.880  1.00  0.00           O  
ATOM    868  C5    U A  27     -18.641 -54.186 -25.541  1.00  0.00           C  
ATOM    869  H5    U A  27     -17.799 -54.181 -26.231  1.00  0.00           H  
ATOM    870  C2'   U A  27     -20.464 -56.963 -22.315  1.00  0.00           C  
ATOM    871  H2'   U A  27     -21.283 -56.895 -23.063  1.00  0.00           H  
ATOM    872  O2'   U A  27     -21.007 -57.240 -21.033  1.00  0.00           O  
ATOM    873 'HO2   U A  27     -21.407 -58.138 -21.092  1.00  0.00           H  
ATOM    874  C3'   U A  27     -19.416 -58.000 -22.748  1.00  0.00           C  
ATOM    875  H3'   U A  27     -19.119 -57.847 -23.807  1.00  0.00           H  
ATOM    876  O3'   U A  27     -19.701 -59.388 -22.498  1.00  0.00           O  
ATOM    877  P     U A  28     -21.103 -60.074 -22.675  1.00  0.00           P  
ATOM    878  OP1   U A  28     -21.944 -59.647 -21.531  1.00  0.00           O  
ATOM    879  OP2   U A  28     -20.917 -61.526 -22.863  1.00  0.00           O1-
ATOM    880  O5'   U A  28     -21.682 -59.415 -24.006  1.00  0.00           O  
ATOM    881  C5'   U A  28     -23.126 -59.469 -24.193  1.00  0.00           C  
ATOM    882 1H5'   U A  28     -23.655 -59.084 -23.288  1.00  0.00           H  
ATOM    883 2H5'   U A  28     -23.450 -60.524 -24.360  1.00  0.00           H  
ATOM    884  C4'   U A  28     -23.649 -58.631 -25.382  1.00  0.00           C  
ATOM    885  H4'   U A  28     -24.746 -58.481 -25.286  1.00  0.00           H  
ATOM    886  O4'   U A  28     -23.033 -57.306 -25.420  1.00  0.00           O  
ATOM    887  C1'   U A  28     -22.938 -56.880 -26.767  1.00  0.00           C  
ATOM    888  H1'   U A  28     -23.551 -55.950 -26.821  1.00  0.00           H  
ATOM    889  N1    U A  28     -21.532 -56.631 -27.163  1.00  0.00           N  
ATOM    890  C6    U A  28     -20.516 -57.431 -26.681  1.00  0.00           C  
ATOM    891  H6    U A  28     -20.814 -58.165 -25.923  1.00  0.00           H  
ATOM    892  C2    U A  28     -21.289 -55.652 -28.095  1.00  0.00           C  
ATOM    893  O2    U A  28     -22.170 -54.934 -28.557  1.00  0.00           O  
ATOM    894  N3    U A  28     -19.981 -55.534 -28.474  1.00  0.00           N  
ATOM    895  H3    U A  28     -19.789 -54.845 -29.173  1.00  0.00           H  
ATOM    896  C4    U A  28     -18.915 -56.296 -28.055  1.00  0.00           C  
ATOM    897  O4    U A  28     -17.800 -56.066 -28.506  1.00  0.00           O  
ATOM    898  C5    U A  28     -19.242 -57.295 -27.081  1.00  0.00           C  
ATOM    899  H5    U A  28     -18.442 -57.916 -26.680  1.00  0.00           H  
ATOM    900  C2'   U A  28     -23.572 -57.955 -27.645  1.00  0.00           C  
ATOM    901  H2'   U A  28     -23.032 -58.087 -28.608  1.00  0.00           H  
ATOM    902  O2'   U A  28     -24.933 -57.648 -27.899  1.00  0.00           O  
ATOM    903 'HO2   U A  28     -25.343 -58.442 -28.289  1.00  0.00           H  
ATOM    904  C3'   U A  28     -23.414 -59.206 -26.783  1.00  0.00           C  
ATOM    905  H3'   U A  28     -22.359 -59.565 -26.782  1.00  0.00           H  
ATOM    906  O3'   U A  28     -24.349 -60.276 -27.072  1.00  0.00           O  
ATOM    907  P     G A  29     -24.090 -61.112 -28.396  1.00  0.00           P  
ATOM    908  OP1   G A  29     -24.595 -62.489 -28.210  1.00  0.00           O  
ATOM    909  OP2   G A  29     -22.688 -60.934 -28.826  1.00  0.00           O1-
ATOM    910  O5'   G A  29     -25.021 -60.350 -29.429  1.00  0.00           O  
ATOM    911  C5'   G A  29     -26.367 -60.839 -29.667  1.00  0.00           C  
ATOM    912 1H5'   G A  29     -26.908 -60.965 -28.699  1.00  0.00           H  
ATOM    913 2H5'   G A  29     -26.334 -61.833 -30.171  1.00  0.00           H  
ATOM    914  C4'   G A  29     -27.215 -59.890 -30.543  1.00  0.00           C  
ATOM    915  H4'   G A  29     -28.296 -60.114 -30.413  1.00  0.00           H  
ATOM    916  O4'   G A  29     -27.012 -58.504 -30.133  1.00  0.00           O  
ATOM    917  C1'   G A  29     -27.047 -57.669 -31.281  1.00  0.00           C  
ATOM    918  H1'   G A  29     -27.822 -56.890 -31.090  1.00  0.00           H  
ATOM    919  N9    G A  29     -25.752 -57.014 -31.521  1.00  0.00           N  
ATOM    920  C4    G A  29     -25.540 -55.875 -32.256  1.00  0.00           C  
ATOM    921  N2    G A  29     -26.788 -53.198 -34.039  1.00  0.00           N  
ATOM    922  H21   G A  29     -27.766 -53.368 -33.976  1.00  0.00           H  
ATOM    923  H22   G A  29     -26.509 -52.298 -34.379  1.00  0.00           H  
ATOM    924  N3    G A  29     -26.479 -55.153 -32.894  1.00  0.00           N  
ATOM    925  C2    G A  29     -25.997 -54.024 -33.392  1.00  0.00           C  
ATOM    926  N1    G A  29     -24.678 -53.670 -33.315  1.00  0.00           N  
ATOM    927  H1    G A  29     -24.395 -52.767 -33.660  1.00  0.00           H  
ATOM    928  C6    G A  29     -23.682 -54.408 -32.691  1.00  0.00           C  
ATOM    929  O6    G A  29     -22.515 -54.010 -32.647  1.00  0.00           O  
ATOM    930  C5    G A  29     -24.186 -55.619 -32.152  1.00  0.00           C  
ATOM    931  N7    G A  29     -23.547 -56.606 -31.411  1.00  0.00           N  
ATOM    932  C8    G A  29     -24.517 -57.420 -31.065  1.00  0.00           C  
ATOM    933  H8    G A  29     -24.403 -58.325 -30.464  1.00  0.00           H  
ATOM    934  C2'   G A  29     -27.470 -58.518 -32.455  1.00  0.00           C  
ATOM    935  H2'   G A  29     -26.998 -58.181 -33.397  1.00  0.00           H  
ATOM    936  O2'   G A  29     -28.880 -58.497 -32.590  1.00  0.00           O  
ATOM    937 'HO2   G A  29     -29.085 -59.005 -33.396  1.00  0.00           H  
ATOM    938  C3'   G A  29     -26.947 -59.906 -32.064  1.00  0.00           C  
ATOM    939  H3'   G A  29     -25.843 -59.961 -32.193  1.00  0.00           H  
ATOM    940  O3'   G A  29     -27.608 -61.038 -32.684  1.00  0.00           O  
ATOM    941  P     A A  30     -27.564 -61.288 -34.245  1.00  0.00           P  
ATOM    942  OP1   A A  30     -28.156 -62.608 -34.545  1.00  0.00           O  
ATOM    943  OP2   A A  30     -26.205 -61.009 -34.763  1.00  0.00           O1-
ATOM    944  O5'   A A  30     -28.518 -60.167 -34.796  1.00  0.00           O  
ATOM    945  C5'   A A  30     -29.544 -60.340 -35.792  1.00  0.00           C  
ATOM    946 1H5'   A A  30     -30.449 -60.758 -35.299  1.00  0.00           H  
ATOM    947 2H5'   A A  30     -29.230 -61.066 -36.579  1.00  0.00           H  
ATOM    948  C4'   A A  30     -29.959 -59.016 -36.499  1.00  0.00           C  
ATOM    949  H4'   A A  30     -31.051 -59.014 -36.698  1.00  0.00           H  
ATOM    950  O4'   A A  30     -29.659 -57.830 -35.684  1.00  0.00           O  
ATOM    951  C1'   A A  30     -29.140 -56.802 -36.522  1.00  0.00           C  
ATOM    952  H1'   A A  30     -29.679 -55.857 -36.277  1.00  0.00           H  
ATOM    953  N9    A A  30     -27.692 -56.630 -36.311  1.00  0.00           N  
ATOM    954  C5    A A  30     -25.630 -55.876 -36.256  1.00  0.00           C  
ATOM    955  N7    A A  30     -25.579 -57.152 -35.735  1.00  0.00           N  
ATOM    956  C8    A A  30     -26.820 -57.555 -35.792  1.00  0.00           C  
ATOM    957  H8    A A  30     -27.159 -58.536 -35.471  1.00  0.00           H  
ATOM    958  N1    A A  30     -24.999 -53.725 -36.990  1.00  0.00           N  
ATOM    959  C2    A A  30     -26.293 -53.527 -37.277  1.00  0.00           C  
ATOM    960  H2    A A  30     -26.536 -52.539 -37.684  1.00  0.00           H  
ATOM    961  N3    A A  30     -27.326 -54.365 -37.138  1.00  0.00           N  
ATOM    962  C4    A A  30     -26.923 -55.535 -36.615  1.00  0.00           C  
ATOM    963  C6    A A  30     -24.626 -54.917 -36.471  1.00  0.00           C  
ATOM    964  N6    A A  30     -23.333 -55.130 -36.163  1.00  0.00           N  
ATOM    965  H61   A A  30     -23.035 -56.022 -35.822  1.00  0.00           H  
ATOM    966  H62   A A  30     -22.737 -54.336 -35.993  1.00  0.00           H  
ATOM    967  C2'   A A  30     -29.444 -57.213 -37.946  1.00  0.00           C  
ATOM    968  H2'   A A  30     -28.727 -56.771 -38.672  1.00  0.00           H  
ATOM    969  O2'   A A  30     -30.772 -56.850 -38.291  1.00  0.00           O  
ATOM    970 'HO2   A A  30     -30.955 -57.269 -39.164  1.00  0.00           H  
ATOM    971  C3'   A A  30     -29.266 -58.736 -37.847  1.00  0.00           C  
ATOM    972  H3'   A A  30     -28.197 -58.995 -37.708  1.00  0.00           H  
ATOM    973  O3'   A A  30     -29.843 -59.550 -38.886  1.00  0.00           O  
ATOM    974  P     C A  31     -29.847 -59.185 -40.419  1.00  0.00           P  
ATOM    975  OP1   C A  31     -30.850 -58.109 -40.606  1.00  0.00           O  
ATOM    976  OP2   C A  31     -30.023 -60.419 -41.209  1.00  0.00           O1-
ATOM    977  O5'   C A  31     -28.390 -58.589 -40.646  1.00  0.00           O  
ATOM    978  C5'   C A  31     -28.225 -57.463 -41.552  1.00  0.00           C  
ATOM    979 1H5'   C A  31     -28.944 -56.645 -41.307  1.00  0.00           H  
ATOM    980 2H5'   C A  31     -28.416 -57.787 -42.602  1.00  0.00           H  
ATOM    981  C4'   C A  31     -26.816 -56.830 -41.505  1.00  0.00           C  
ATOM    982  H4'   C A  31     -26.807 -55.869 -42.062  1.00  0.00           H  
ATOM    983  O4'   C A  31     -26.418 -56.536 -40.132  1.00  0.00           O  
ATOM    984  C1'   C A  31     -25.018 -56.755 -39.997  1.00  0.00           C  
ATOM    985  H1'   C A  31     -24.605 -55.777 -39.655  1.00  0.00           H  
ATOM    986  N1    C A  31     -24.688 -57.801 -38.995  1.00  0.00           N  
ATOM    987  C6    C A  31     -25.626 -58.755 -38.673  1.00  0.00           C  
ATOM    988  H6    C A  31     -26.592 -58.667 -39.177  1.00  0.00           H  
ATOM    989  C5    C A  31     -25.377 -59.687 -37.745  1.00  0.00           C  
ATOM    990  H5    C A  31     -26.133 -60.396 -37.410  1.00  0.00           H  
ATOM    991  C2    C A  31     -23.403 -57.885 -38.460  1.00  0.00           C  
ATOM    992  O2    C A  31     -22.533 -57.088 -38.855  1.00  0.00           O  
ATOM    993  N3    C A  31     -23.129 -58.824 -37.524  1.00  0.00           N  
ATOM    994  C4    C A  31     -24.100 -59.665 -37.115  1.00  0.00           C  
ATOM    995  N4    C A  31     -23.875 -60.463 -36.078  1.00  0.00           N  
ATOM    996  H41   C A  31     -24.696 -60.775 -35.565  1.00  0.00           H  
ATOM    997  H42   C A  31     -23.046 -60.305 -35.558  1.00  0.00           H  
ATOM    998  C2'   C A  31     -24.461 -57.077 -41.369  1.00  0.00           C  
ATOM    999  H2'   C A  31     -23.629 -57.814 -41.330  1.00  0.00           H  
ATOM   1000  O2'   C A  31     -24.022 -55.887 -42.002  1.00  0.00           O  
ATOM   1001 'HO2   C A  31     -23.999 -56.050 -42.962  1.00  0.00           H  
ATOM   1002  C3'   C A  31     -25.674 -57.687 -42.063  1.00  0.00           C  
ATOM   1003  H3'   C A  31     -25.866 -58.723 -41.698  1.00  0.00           H  
ATOM   1004  O3'   C A  31     -25.645 -57.623 -43.509  1.00  0.00           O  
ATOM   1005  P     C A  32     -24.610 -58.561 -44.257  1.00  0.00           P  
ATOM   1006  OP1   C A  32     -25.227 -59.066 -45.498  1.00  0.00           O  
ATOM   1007  OP2   C A  32     -24.045 -59.531 -43.291  1.00  0.00           O1-
ATOM   1008  O5'   C A  32     -23.473 -57.522 -44.601  1.00  0.00           O  
ATOM   1009  C5'   C A  32     -23.603 -56.597 -45.704  1.00  0.00           C  
ATOM   1010 1H5'   C A  32     -24.543 -56.007 -45.608  1.00  0.00           H  
ATOM   1011 2H5'   C A  32     -23.643 -57.157 -46.670  1.00  0.00           H  
ATOM   1012  C4'   C A  32     -22.423 -55.603 -45.787  1.00  0.00           C  
ATOM   1013  H4'   C A  32     -22.663 -54.769 -46.480  1.00  0.00           H  
ATOM   1014  O4'   C A  32     -22.141 -55.010 -44.481  1.00  0.00           O  
ATOM   1015  C1'   C A  32     -20.728 -54.932 -44.291  1.00  0.00           C  
ATOM   1016  H1'   C A  32     -20.512 -53.862 -44.057  1.00  0.00           H  
ATOM   1017  N1    C A  32     -20.244 -55.780 -43.156  1.00  0.00           N  
ATOM   1018  C6    C A  32     -21.077 -56.722 -42.593  1.00  0.00           C  
ATOM   1019  H6    C A  32     -22.064 -56.809 -43.039  1.00  0.00           H  
ATOM   1020  C5    C A  32     -20.707 -57.451 -41.532  1.00  0.00           C  
ATOM   1021  H5    C A  32     -21.382 -58.152 -41.045  1.00  0.00           H  
ATOM   1022  C2    C A  32     -18.952 -55.633 -42.657  1.00  0.00           C  
ATOM   1023  O2    C A  32     -18.183 -54.812 -43.174  1.00  0.00           O  
ATOM   1024  N3    C A  32     -18.558 -56.384 -41.606  1.00  0.00           N  
ATOM   1025  C4    C A  32     -19.410 -57.221 -41.005  1.00  0.00           C  
ATOM   1026  N4    C A  32     -19.030 -57.807 -39.874  1.00  0.00           N  
ATOM   1027  H41   C A  32     -19.689 -58.168 -39.223  1.00  0.00           H  
ATOM   1028  H42   C A  32     -18.101 -57.580 -39.552  1.00  0.00           H  
ATOM   1029  C2'   C A  32     -20.067 -55.278 -45.612  1.00  0.00           C  
ATOM   1030  H2'   C A  32     -19.086 -55.785 -45.486  1.00  0.00           H  
ATOM   1031  O2'   C A  32     -19.904 -54.123 -46.414  1.00  0.00           O  
ATOM   1032 'HO2   C A  32     -19.871 -54.480 -47.312  1.00  0.00           H  
ATOM   1033  C3'   C A  32     -21.087 -56.214 -46.245  1.00  0.00           C  
ATOM   1034  H3'   C A  32     -21.037 -57.231 -45.789  1.00  0.00           H  
ATOM   1035  O3'   C A  32     -21.032 -56.242 -47.690  1.00  0.00           O  
ATOM   1036  P     C A  33     -20.166 -57.331 -48.434  1.00  0.00           P  
ATOM   1037  OP1   C A  33     -20.117 -56.951 -49.863  1.00  0.00           O  
ATOM   1038  OP2   C A  33     -20.680 -58.664 -48.077  1.00  0.00           O1-
ATOM   1039  O5'   C A  33     -18.734 -57.151 -47.776  1.00  0.00           O  
ATOM   1040  C5'   C A  33     -17.675 -56.488 -48.511  1.00  0.00           C  
ATOM   1041 1H5'   C A  33     -17.951 -55.425 -48.693  1.00  0.00           H  
ATOM   1042 2H5'   C A  33     -17.517 -56.978 -49.502  1.00  0.00           H  
ATOM   1043  C4'   C A  33     -16.318 -56.503 -47.773  1.00  0.00           C  
ATOM   1044  H4'   C A  33     -15.617 -55.777 -48.236  1.00  0.00           H  
ATOM   1045  O4'   C A  33     -16.472 -56.124 -46.372  1.00  0.00           O  
ATOM   1046  C1'   C A  33     -15.533 -56.850 -45.590  1.00  0.00           C  
ATOM   1047  H1'   C A  33     -14.889 -56.077 -45.110  1.00  0.00           H  
ATOM   1048  N1    C A  33     -16.166 -57.693 -44.549  1.00  0.00           N  
ATOM   1049  C6    C A  33     -17.417 -58.229 -44.751  1.00  0.00           C  
ATOM   1050  H6    C A  33     -17.927 -57.916 -45.670  1.00  0.00           H  
ATOM   1051  C5    C A  33     -17.974 -59.043 -43.839  1.00  0.00           C  
ATOM   1052  H5    C A  33     -18.970 -59.461 -43.969  1.00  0.00           H  
ATOM   1053  C2    C A  33     -15.423 -58.071 -43.436  1.00  0.00           C  
ATOM   1054  O2    C A  33     -14.258 -57.668 -43.317  1.00  0.00           O  
ATOM   1055  N3    C A  33     -15.971 -58.870 -42.500  1.00  0.00           N  
ATOM   1056  C4    C A  33     -17.199 -59.363 -42.681  1.00  0.00           C  
ATOM   1057  N4    C A  33     -17.676 -60.177 -41.741  1.00  0.00           N  
ATOM   1058  H41   C A  33     -18.589 -60.561 -41.782  1.00  0.00           H  
ATOM   1059  H42   C A  33     -17.094 -60.308 -40.934  1.00  0.00           H  
ATOM   1060  C2'   C A  33     -14.677 -57.687 -46.522  1.00  0.00           C  
ATOM   1061  H2'   C A  33     -14.435 -58.684 -46.094  1.00  0.00           H  
ATOM   1062  O2'   C A  33     -13.474 -57.013 -46.846  1.00  0.00           O  
ATOM   1063 'HO2   C A  33     -12.970 -57.622 -47.413  1.00  0.00           H  
ATOM   1064  C3'   C A  33     -15.592 -57.854 -47.734  1.00  0.00           C  
ATOM   1065  H3'   C A  33     -16.387 -58.609 -47.529  1.00  0.00           H  
ATOM   1066  O3'   C A  33     -14.911 -58.102 -48.988  1.00  0.00           O  
ATOM   1067  P     A A  34     -14.357 -59.563 -49.239  1.00  0.00           P  
ATOM   1068  OP1   A A  34     -14.074 -59.713 -50.682  1.00  0.00           O  
ATOM   1069  OP2   A A  34     -15.258 -60.536 -48.591  1.00  0.00           O1-
ATOM   1070  O5'   A A  34     -12.995 -59.539 -48.427  1.00  0.00           O  
ATOM   1071  C5'   A A  34     -11.748 -59.222 -49.086  1.00  0.00           C  
ATOM   1072 1H5'   A A  34     -11.796 -58.191 -49.504  1.00  0.00           H  
ATOM   1073 2H5'   A A  34     -11.562 -59.926 -49.933  1.00  0.00           H  
ATOM   1074  C4'   A A  34     -10.525 -59.296 -48.142  1.00  0.00           C  
ATOM   1075  H4'   A A  34      -9.701 -58.667 -48.544  1.00  0.00           H  
ATOM   1076  O4'   A A  34     -10.840 -58.790 -46.805  1.00  0.00           O  
ATOM   1077  C1'   A A  34     -10.155 -59.575 -45.836  1.00  0.00           C  
ATOM   1078  H1'   A A  34      -9.572 -58.869 -45.201  1.00  0.00           H  
ATOM   1079  N9    A A  34     -11.094 -60.332 -44.992  1.00  0.00           N  
ATOM   1080  C5    A A  34     -12.002 -61.506 -43.369  1.00  0.00           C  
ATOM   1081  N7    A A  34     -13.018 -61.269 -44.283  1.00  0.00           N  
ATOM   1082  C8    A A  34     -12.428 -60.582 -45.235  1.00  0.00           C  
ATOM   1083  H8    A A  34     -12.914 -60.224 -46.146  1.00  0.00           H  
ATOM   1084  N1    A A  34     -10.811 -62.260 -41.459  1.00  0.00           N  
ATOM   1085  C2    A A  34      -9.744 -61.649 -41.988  1.00  0.00           C  
ATOM   1086  H2    A A  34      -8.821 -61.724 -41.402  1.00  0.00           H  
ATOM   1087  N3    A A  34      -9.640 -60.963 -43.132  1.00  0.00           N  
ATOM   1088  C4    A A  34     -10.814 -60.936 -43.787  1.00  0.00           C  
ATOM   1089  C6    A A  34     -11.983 -62.188 -42.136  1.00  0.00           C  
ATOM   1090  N6    A A  34     -13.083 -62.741 -41.602  1.00  0.00           N  
ATOM   1091  H61   A A  34     -13.878 -62.909 -42.176  1.00  0.00           H  
ATOM   1092  H62   A A  34     -13.039 -63.152 -40.683  1.00  0.00           H  
ATOM   1093  C2'   A A  34      -9.201 -60.483 -46.581  1.00  0.00           C  
ATOM   1094  H2'   A A  34      -9.031 -61.448 -46.057  1.00  0.00           H  
ATOM   1095  O2'   A A  34      -7.961 -59.836 -46.801  1.00  0.00           O  
ATOM   1096 'HO2   A A  34      -7.556 -60.364 -47.503  1.00  0.00           H  
ATOM   1097  C3'   A A  34      -9.932 -60.696 -47.902  1.00  0.00           C  
ATOM   1098  H3'   A A  34     -10.798 -61.389 -47.782  1.00  0.00           H  
ATOM   1099  O3'   A A  34      -9.065 -61.063 -48.999  1.00  0.00           O  
ATOM   1100  P     G A  35      -8.817 -62.582 -49.359  1.00  0.00           P  
ATOM   1101  OP1   G A  35      -7.849 -62.613 -50.478  1.00  0.00           O  
ATOM   1102  OP2   G A  35     -10.114 -63.260 -49.539  1.00  0.00           O1-
ATOM   1103  O5'   G A  35      -8.127 -63.138 -48.045  1.00  0.00           O  
ATOM   1104  C5'   G A  35      -6.683 -63.094 -47.919  1.00  0.00           C  
ATOM   1105 1H5'   G A  35      -6.304 -62.068 -48.132  1.00  0.00           H  
ATOM   1106 2H5'   G A  35      -6.214 -63.790 -48.655  1.00  0.00           H  
ATOM   1107  C4'   G A  35      -6.176 -63.488 -46.513  1.00  0.00           C  
ATOM   1108  H4'   G A  35      -5.147 -63.099 -46.356  1.00  0.00           H  
ATOM   1109  O4'   G A  35      -7.010 -62.916 -45.464  1.00  0.00           O  
ATOM   1110  C1'   G A  35      -7.171 -63.857 -44.414  1.00  0.00           C  
ATOM   1111  H1'   G A  35      -6.845 -63.347 -43.479  1.00  0.00           H  
ATOM   1112  N9    G A  35      -8.584 -64.263 -44.265  1.00  0.00           N  
ATOM   1113  C4    G A  35      -9.153 -64.883 -43.178  1.00  0.00           C  
ATOM   1114  N2    G A  35      -8.843 -66.428 -40.107  1.00  0.00           N  
ATOM   1115  H21   G A  35      -7.880 -66.292 -39.908  1.00  0.00           H  
ATOM   1116  H22   G A  35      -9.425 -66.979 -39.501  1.00  0.00           H  
ATOM   1117  N3    G A  35      -8.515 -65.273 -42.061  1.00  0.00           N  
ATOM   1118  C2    G A  35      -9.321 -65.885 -41.206  1.00  0.00           C  
ATOM   1119  N1    G A  35     -10.671 -66.003 -41.394  1.00  0.00           N  
ATOM   1120  H1    G A  35     -11.223 -66.465 -40.689  1.00  0.00           H  
ATOM   1121  C6    G A  35     -11.371 -65.560 -42.505  1.00  0.00           C  
ATOM   1122  O6    G A  35     -12.595 -65.701 -42.599  1.00  0.00           O  
ATOM   1123  C5    G A  35     -10.497 -65.002 -43.479  1.00  0.00           C  
ATOM   1124  N7    G A  35     -10.764 -64.522 -44.754  1.00  0.00           N  
ATOM   1125  C8    G A  35      -9.599 -64.090 -45.185  1.00  0.00           C  
ATOM   1126  H8    G A  35      -9.414 -63.633 -46.161  1.00  0.00           H  
ATOM   1127  C2'   G A  35      -6.241 -65.021 -44.697  1.00  0.00           C  
ATOM   1128  H2'   G A  35      -6.643 -65.990 -44.334  1.00  0.00           H  
ATOM   1129  O2'   G A  35      -4.969 -64.793 -44.122  1.00  0.00           O  
ATOM   1130 'HO2   G A  35      -4.378 -65.309 -44.686  1.00  0.00           H  
ATOM   1131  C3'   G A  35      -6.136 -64.996 -46.220  1.00  0.00           C  
ATOM   1132  H3'   G A  35      -7.047 -65.429 -46.694  1.00  0.00           H  
ATOM   1133  O3'   G A  35      -4.902 -65.555 -46.729  1.00  0.00           O  
ATOM   1134  P     C A  36      -4.849 -67.001 -47.357  1.00  0.00           P  
ATOM   1135  OP1   C A  36      -3.436 -67.293 -47.688  1.00  0.00           O  
ATOM   1136  OP2   C A  36      -5.851 -67.101 -48.433  1.00  0.00           O1-
ATOM   1137  O5'   C A  36      -5.305 -67.908 -46.144  1.00  0.00           O  
ATOM   1138  C5'   C A  36      -4.315 -68.455 -45.239  1.00  0.00           C  
ATOM   1139 1H5'   C A  36      -3.664 -67.646 -44.834  1.00  0.00           H  
ATOM   1140 2H5'   C A  36      -3.666 -69.185 -45.778  1.00  0.00           H  
ATOM   1141  C4'   C A  36      -4.945 -69.189 -44.038  1.00  0.00           C  
ATOM   1142  H4'   C A  36      -4.166 -69.462 -43.296  1.00  0.00           H  
ATOM   1143  O4'   C A  36      -5.907 -68.331 -43.356  1.00  0.00           O  
ATOM   1144  C1'   C A  36      -6.995 -69.121 -42.897  1.00  0.00           C  
ATOM   1145  H1'   C A  36      -7.040 -68.953 -41.795  1.00  0.00           H  
ATOM   1146  N1    C A  36      -8.295 -68.732 -43.510  1.00  0.00           N  
ATOM   1147  C6    C A  36      -8.327 -68.100 -44.734  1.00  0.00           C  
ATOM   1148  H6    C A  36      -7.357 -67.875 -45.181  1.00  0.00           H  
ATOM   1149  C5    C A  36      -9.487 -67.737 -45.300  1.00  0.00           C  
ATOM   1150  H5    C A  36      -9.529 -67.183 -46.237  1.00  0.00           H  
ATOM   1151  C2    C A  36      -9.489 -69.101 -42.899  1.00  0.00           C  
ATOM   1152  O2    C A  36      -9.464 -69.752 -41.845  1.00  0.00           O  
ATOM   1153  N3    C A  36     -10.664 -68.740 -43.451  1.00  0.00           N  
ATOM   1154  C4    C A  36     -10.688 -68.051 -44.601  1.00  0.00           C  
ATOM   1155  N4    C A  36     -11.860 -67.600 -45.033  1.00  0.00           N  
ATOM   1156  H41   C A  36     -11.850 -66.734 -45.531  1.00  0.00           H  
ATOM   1157  H42   C A  36     -12.630 -67.754 -44.410  1.00  0.00           H  
ATOM   1158  C2'   C A  36      -6.657 -70.575 -43.158  1.00  0.00           C  
ATOM   1159  H2'   C A  36      -7.552 -71.178 -43.412  1.00  0.00           H  
ATOM   1160  O2'   C A  36      -6.008 -71.152 -42.040  1.00  0.00           O  
ATOM   1161 'HO2   C A  36      -5.776 -72.057 -42.319  1.00  0.00           H  
ATOM   1162  C3'   C A  36      -5.725 -70.469 -44.368  1.00  0.00           C  
ATOM   1163  H3'   C A  36      -6.302 -70.251 -45.295  1.00  0.00           H  
ATOM   1164  O3'   C A  36      -4.809 -71.574 -44.559  1.00  0.00           O  
ATOM   1165  P     U A  37      -5.397 -72.984 -44.960  1.00  0.00           P  
ATOM   1166  OP1   U A  37      -4.318 -73.803 -45.547  1.00  0.00           O  
ATOM   1167  OP2   U A  37      -6.646 -72.788 -45.729  1.00  0.00           O1-
ATOM   1168  O5'   U A  37      -5.776 -73.555 -43.536  1.00  0.00           O  
ATOM   1169  C5'   U A  37      -5.769 -74.967 -43.215  1.00  0.00           C  
ATOM   1170 1H5'   U A  37      -5.026 -75.125 -42.404  1.00  0.00           H  
ATOM   1171 2H5'   U A  37      -5.437 -75.602 -44.073  1.00  0.00           H  
ATOM   1172  C4'   U A  37      -7.123 -75.536 -42.710  1.00  0.00           C  
ATOM   1173  H4'   U A  37      -6.942 -76.303 -41.928  1.00  0.00           H  
ATOM   1174  O4'   U A  37      -7.992 -74.516 -42.120  1.00  0.00           O  
ATOM   1175  C1'   U A  37      -9.347 -74.836 -42.404  1.00  0.00           C  
ATOM   1176  H1'   U A  37      -9.852 -74.931 -41.414  1.00  0.00           H  
ATOM   1177  N1    U A  37      -9.997 -73.784 -43.233  1.00  0.00           N  
ATOM   1178  C6    U A  37      -9.270 -73.074 -44.164  1.00  0.00           C  
ATOM   1179  H6    U A  37      -8.203 -73.304 -44.186  1.00  0.00           H  
ATOM   1180  C2    U A  37     -11.356 -73.623 -43.134  1.00  0.00           C  
ATOM   1181  O2    U A  37     -12.060 -74.299 -42.394  1.00  0.00           O  
ATOM   1182  N3    U A  37     -11.878 -72.644 -43.931  1.00  0.00           N  
ATOM   1183  H3    U A  37     -12.886 -72.549 -43.880  1.00  0.00           H  
ATOM   1184  C4    U A  37     -11.225 -71.879 -44.866  1.00  0.00           C  
ATOM   1185  O4    U A  37     -11.856 -71.050 -45.522  1.00  0.00           O  
ATOM   1186  C5    U A  37      -9.820 -72.143 -44.961  1.00  0.00           C  
ATOM   1187  H5    U A  37      -9.216 -71.586 -45.674  1.00  0.00           H  
ATOM   1188  C2'   U A  37      -9.363 -76.188 -43.099  1.00  0.00           C  
ATOM   1189  H2'   U A  37     -10.167 -76.256 -43.859  1.00  0.00           H  
ATOM   1190  O2'   U A  37      -9.512 -77.241 -42.162  1.00  0.00           O  
ATOM   1191 'HO2   U A  37      -9.464 -78.064 -42.685  1.00  0.00           H  
ATOM   1192  C3'   U A  37      -7.990 -76.213 -43.777  1.00  0.00           C  
ATOM   1193  H3'   U A  37      -7.974 -75.545 -44.668  1.00  0.00           H  
ATOM   1194  O3'   U A  37      -7.460 -77.522 -44.088  1.00  0.00           O  
ATOM   1195  P     U A  38      -8.208 -78.405 -45.163  1.00  0.00           P  
ATOM   1196  OP1   U A  38      -7.248 -79.378 -45.726  1.00  0.00           O  
ATOM   1197  OP2   U A  38      -8.963 -77.522 -46.079  1.00  0.00           O1-
ATOM   1198  O5'   U A  38      -9.247 -79.160 -44.242  1.00  0.00           O  
ATOM   1199  C5'   U A  38      -9.739 -80.493 -44.530  1.00  0.00           C  
ATOM   1200 1H5'   U A  38      -9.384 -81.167 -43.723  1.00  0.00           H  
ATOM   1201 2H5'   U A  38      -9.329 -80.905 -45.486  1.00  0.00           H  
ATOM   1202  C4'   U A  38     -11.287 -80.626 -44.594  1.00  0.00           C  
ATOM   1203  H4'   U A  38     -11.609 -81.562 -44.091  1.00  0.00           H  
ATOM   1204  O4'   U A  38     -11.976 -79.525 -43.924  1.00  0.00           O  
ATOM   1205  C1'   U A  38     -13.174 -79.217 -44.616  1.00  0.00           C  
ATOM   1206  H1'   U A  38     -13.992 -79.393 -43.879  1.00  0.00           H  
ATOM   1207  N1    U A  38     -13.189 -77.807 -45.094  1.00  0.00           N  
ATOM   1208  C6    U A  38     -12.028 -77.205 -45.521  1.00  0.00           C  
ATOM   1209  H6    U A  38     -11.127 -77.817 -45.427  1.00  0.00           H  
ATOM   1210  C2    U A  38     -14.396 -77.150 -45.168  1.00  0.00           C  
ATOM   1211  O2    U A  38     -15.459 -77.669 -44.850  1.00  0.00           O  
ATOM   1212  N3    U A  38     -14.328 -75.863 -45.629  1.00  0.00           N  
ATOM   1213  H3    U A  38     -15.226 -75.412 -45.749  1.00  0.00           H  
ATOM   1214  C4    U A  38     -13.207 -75.185 -46.052  1.00  0.00           C  
ATOM   1215  O4    U A  38     -13.308 -74.025 -46.448  1.00  0.00           O  
ATOM   1216  C5    U A  38     -11.992 -75.943 -45.978  1.00  0.00           C  
ATOM   1217  H5    U A  38     -11.056 -75.486 -46.292  1.00  0.00           H  
ATOM   1218  C2'   U A  38     -13.323 -80.204 -45.764  1.00  0.00           C  
ATOM   1219  H2'   U A  38     -13.721 -79.712 -46.675  1.00  0.00           H  
ATOM   1220  O2'   U A  38     -14.182 -81.273 -45.409  1.00  0.00           O  
ATOM   1221 'HO2   U A  38     -14.368 -81.721 -46.247  1.00  0.00           H  
ATOM   1222  C3'   U A  38     -11.881 -80.665 -46.007  1.00  0.00           C  
ATOM   1223  H3'   U A  38     -11.321 -79.894 -46.586  1.00  0.00           H  
ATOM   1224  O3'   U A  38     -11.751 -81.999 -46.557  1.00  0.00           O  
ATOM   1225  P     U A  39     -11.420 -82.258 -48.074  1.00  0.00           P  
ATOM   1226  OP1   U A  39     -10.654 -83.517 -48.197  1.00  0.00           O  
ATOM   1227  OP2   U A  39     -10.872 -81.038 -48.701  1.00  0.00           O1-
ATOM   1228  O5'   U A  39     -12.830 -82.486 -48.732  1.00  0.00           O  
ATOM   1229  C5'   U A  39     -13.888 -83.309 -48.219  1.00  0.00           C  
ATOM   1230 1H5'   U A  39     -13.792 -83.458 -47.118  1.00  0.00           H  
ATOM   1231 2H5'   U A  39     -13.830 -84.314 -48.693  1.00  0.00           H  
ATOM   1232  C4'   U A  39     -15.292 -82.715 -48.494  1.00  0.00           C  
ATOM   1233  H4'   U A  39     -16.045 -83.278 -47.901  1.00  0.00           H  
ATOM   1234  O4'   U A  39     -15.360 -81.303 -48.112  1.00  0.00           O  
ATOM   1235  C1'   U A  39     -15.549 -80.522 -49.280  1.00  0.00           C  
ATOM   1236  H1'   U A  39     -16.647 -80.358 -49.341  1.00  0.00           H  
ATOM   1237  N1    U A  39     -14.803 -79.244 -49.202  1.00  0.00           N  
ATOM   1238  C6    U A  39     -13.429 -79.222 -49.275  1.00  0.00           C  
ATOM   1239  H6    U A  39     -12.941 -80.192 -49.366  1.00  0.00           H  
ATOM   1240  C2    U A  39     -15.515 -78.087 -48.994  1.00  0.00           C  
ATOM   1241  O2    U A  39     -16.732 -78.061 -48.859  1.00  0.00           O  
ATOM   1242  N3    U A  39     -14.764 -76.949 -48.940  1.00  0.00           N  
ATOM   1243  H3    U A  39     -15.317 -76.107 -49.037  1.00  0.00           H  
ATOM   1244  C4    U A  39     -13.416 -76.828 -49.159  1.00  0.00           C  
ATOM   1245  O4    U A  39     -12.917 -75.707 -49.259  1.00  0.00           O  
ATOM   1246  C5    U A  39     -12.721 -78.080 -49.234  1.00  0.00           C  
ATOM   1247  H5    U A  39     -11.638 -78.081 -49.342  1.00  0.00           H  
ATOM   1248  C2'   U A  39     -15.162 -81.402 -50.454  1.00  0.00           C  
ATOM   1249  H2'   U A  39     -14.058 -81.490 -50.539  1.00  0.00           H  
ATOM   1250  O2'   U A  39     -15.692 -80.987 -51.698  1.00  0.00           O  
ATOM   1251 'HO2   U A  39     -16.610 -81.308 -51.754  1.00  0.00           H  
ATOM   1252  C3'   U A  39     -15.744 -82.728 -49.974  1.00  0.00           C  
ATOM   1253  H3'   U A  39     -15.239 -83.579 -50.487  1.00  0.00           H  
ATOM   1254  O3'   U A  39     -17.185 -82.827 -50.051  1.00  0.00           O  
ATOM   1255  P     U A  40     -17.957 -83.419 -51.279  1.00  0.00           P  
ATOM   1256  OP1   U A  40     -19.217 -84.027 -50.808  1.00  0.00           O  
ATOM   1257  OP2   U A  40     -17.053 -84.244 -52.102  1.00  0.00           O1-
ATOM   1258  O5'   U A  40     -18.276 -82.059 -52.034  1.00  0.00           O  
ATOM   1259  C5'   U A  40     -19.375 -82.011 -52.971  1.00  0.00           C  
ATOM   1260 1H5'   U A  40     -20.265 -82.575 -52.597  1.00  0.00           H  
ATOM   1261 2H5'   U A  40     -19.055 -82.478 -53.931  1.00  0.00           H  
ATOM   1262  C4'   U A  40     -19.849 -80.573 -53.281  1.00  0.00           C  
ATOM   1263  H4'   U A  40     -20.575 -80.613 -54.122  1.00  0.00           H  
ATOM   1264  O4'   U A  40     -20.535 -79.983 -52.132  1.00  0.00           O  
ATOM   1265  C1'   U A  40     -19.836 -78.828 -51.690  1.00  0.00           C  
ATOM   1266  H1'   U A  40     -20.394 -77.955 -52.104  1.00  0.00           H  
ATOM   1267  N1    U A  40     -19.767 -78.798 -50.208  1.00  0.00           N  
ATOM   1268  C6    U A  40     -19.207 -79.859 -49.537  1.00  0.00           C  
ATOM   1269  H6    U A  40     -18.871 -80.686 -50.166  1.00  0.00           H  
ATOM   1270  C2    U A  40     -20.300 -77.732 -49.522  1.00  0.00           C  
ATOM   1271  O2    U A  40     -20.902 -76.822 -50.074  1.00  0.00           O  
ATOM   1272  N3    U A  40     -20.138 -77.775 -48.163  1.00  0.00           N  
ATOM   1273  H3    U A  40     -20.347 -76.919 -47.675  1.00  0.00           H  
ATOM   1274  C4    U A  40     -19.534 -78.769 -47.428  1.00  0.00           C  
ATOM   1275  O4    U A  40     -19.459 -78.665 -46.206  1.00  0.00           O  
ATOM   1276  C5    U A  40     -19.085 -79.889 -48.200  1.00  0.00           C  
ATOM   1277  H5    U A  40     -18.607 -80.720 -47.688  1.00  0.00           H  
ATOM   1278  C2'   U A  40     -18.453 -78.863 -52.328  1.00  0.00           C  
ATOM   1279  H2'   U A  40     -17.760 -79.490 -51.728  1.00  0.00           H  
ATOM   1280  O2'   U A  40     -17.883 -77.578 -52.505  1.00  0.00           O  
ATOM   1281 'HO2   U A  40     -18.336 -77.114 -53.224  1.00  0.00           H  
ATOM   1282  C3'   U A  40     -18.744 -79.570 -53.652  1.00  0.00           C  
ATOM   1283  H3'   U A  40     -17.840 -80.140 -53.964  1.00  0.00           H  
ATOM   1284  O3'   U A  40     -19.128 -78.688 -54.726  1.00  0.00           O  
ATOM   1285 'HO3   U A  40     -19.862 -78.119 -54.467  1.00  0.00           H  
TER    1286        U A  40 
ATOM   1287  C5'   A B  41     -19.512 -75.825 -57.792  1.00  0.00           C  
ATOM   1288 1H5'   A B  41     -20.467 -76.266 -57.415  1.00  0.00           H  
ATOM   1289 2H5'   A B  41     -19.764 -75.217 -58.691  1.00  0.00           H  
ATOM   1290  P     A B  41     -19.060 -78.171 -58.864  1.00  0.00           P  
ATOM   1291  OP1   A B  41     -20.045 -77.894 -59.927  1.00  0.00           O  
ATOM   1292  OP2   A B  41     -17.926 -79.069 -59.137  1.00  0.00           O1-
ATOM   1293  O5'   A B  41     -18.560 -76.862 -58.149  1.00  0.00           O  
ATOM   1294  OP3   A B  41     -19.841 -78.870 -57.709  1.00  0.00           O  
ATOM   1295 3HOP   A B  41     -19.284 -78.863 -56.919  1.00  0.00           H  
ATOM   1296  C4'   A B  41     -19.024 -74.858 -56.683  1.00  0.00           C  
ATOM   1297  H4'   A B  41     -19.894 -74.258 -56.343  1.00  0.00           H  
ATOM   1298  O4'   A B  41     -18.445 -75.574 -55.542  1.00  0.00           O  
ATOM   1299  C1'   A B  41     -17.063 -75.266 -55.465  1.00  0.00           C  
ATOM   1300  H1'   A B  41     -16.967 -74.487 -54.675  1.00  0.00           H  
ATOM   1301  N9    A B  41     -16.284 -76.454 -55.123  1.00  0.00           N  
ATOM   1302  C5    A B  41     -14.928 -77.875 -54.141  1.00  0.00           C  
ATOM   1303  N7    A B  41     -15.540 -78.579 -55.168  1.00  0.00           N  
ATOM   1304  C8    A B  41     -16.349 -77.696 -55.714  1.00  0.00           C  
ATOM   1305  H8    A B  41     -17.028 -77.892 -56.548  1.00  0.00           H  
ATOM   1306  N1    A B  41     -13.492 -77.281 -52.344  1.00  0.00           N  
ATOM   1307  C2    A B  41     -14.003 -76.056 -52.452  1.00  0.00           C  
ATOM   1308  H2    A B  41     -13.595 -75.326 -51.748  1.00  0.00           H  
ATOM   1309  N3    A B  41     -14.914 -75.582 -53.300  1.00  0.00           N  
ATOM   1310  C4    A B  41     -15.357 -76.559 -54.117  1.00  0.00           C  
ATOM   1311  C6    A B  41     -13.966 -78.240 -53.171  1.00  0.00           C  
ATOM   1312  N6    A B  41     -13.513 -79.482 -52.952  1.00  0.00           N  
ATOM   1313  H61   A B  41     -14.236 -80.181 -52.881  1.00  0.00           H  
ATOM   1314  H62   A B  41     -12.813 -79.541 -52.251  1.00  0.00           H  
ATOM   1315  C2'   A B  41     -16.661 -74.667 -56.797  1.00  0.00           C  
ATOM   1316  H2'   A B  41     -16.485 -75.456 -57.562  1.00  0.00           H  
ATOM   1317  O2'   A B  41     -15.554 -73.796 -56.690  1.00  0.00           O  
ATOM   1318 'HO2   A B  41     -15.962 -72.968 -56.385  1.00  0.00           H  
ATOM   1319  C3'   A B  41     -17.918 -73.877 -57.134  1.00  0.00           C  
ATOM   1320  H3'   A B  41     -17.983 -73.758 -58.241  1.00  0.00           H  
ATOM   1321  O3'   A B  41     -17.979 -72.598 -56.444  1.00  0.00           O  
ATOM   1322  P     A B  42     -18.795 -71.390 -57.059  1.00  0.00           P  
ATOM   1323  OP1   A B  42     -19.747 -71.882 -58.081  1.00  0.00           O  
ATOM   1324  OP2   A B  42     -17.812 -70.378 -57.505  1.00  0.00           O1-
ATOM   1325  O5'   A B  42     -19.579 -70.804 -55.808  1.00  0.00           O  
ATOM   1326  C5'   A B  42     -21.005 -70.991 -55.593  1.00  0.00           C  
ATOM   1327 1H5'   A B  42     -21.515 -71.386 -56.503  1.00  0.00           H  
ATOM   1328 2H5'   A B  42     -21.465 -70.001 -55.379  1.00  0.00           H  
ATOM   1329  C4'   A B  42     -21.376 -71.931 -54.418  1.00  0.00           C  
ATOM   1330  H4'   A B  42     -22.389 -72.358 -54.576  1.00  0.00           H  
ATOM   1331  O4'   A B  42     -20.455 -73.047 -54.350  1.00  0.00           O  
ATOM   1332  C1'   A B  42     -20.207 -73.385 -53.010  1.00  0.00           C  
ATOM   1333  H1'   A B  42     -20.439 -74.471 -52.910  1.00  0.00           H  
ATOM   1334  N9    A B  42     -18.812 -73.140 -52.650  1.00  0.00           N  
ATOM   1335  C5    A B  42     -16.872 -73.262 -51.637  1.00  0.00           C  
ATOM   1336  N7    A B  42     -16.743 -72.242 -52.572  1.00  0.00           N  
ATOM   1337  C8    A B  42     -17.926 -72.216 -53.158  1.00  0.00           C  
ATOM   1338  H8    A B  42     -18.216 -71.552 -53.977  1.00  0.00           H  
ATOM   1339  N1    A B  42     -16.407 -74.848 -49.937  1.00  0.00           N  
ATOM   1340  C2    A B  42     -17.650 -75.303 -50.135  1.00  0.00           C  
ATOM   1341  H2    A B  42     -17.963 -76.135 -49.497  1.00  0.00           H  
ATOM   1342  N3    A B  42     -18.610 -74.798 -50.901  1.00  0.00           N  
ATOM   1343  C4    A B  42     -18.137 -73.812 -51.675  1.00  0.00           C  
ATOM   1344  C6    A B  42     -15.979 -73.810 -50.691  1.00  0.00           C  
ATOM   1345  N6    A B  42     -14.722 -73.372 -50.491  1.00  0.00           N  
ATOM   1346  H61   A B  42     -14.346 -72.689 -51.110  1.00  0.00           H  
ATOM   1347  H62   A B  42     -14.140 -73.881 -49.857  1.00  0.00           H  
ATOM   1348  C2'   A B  42     -21.148 -72.583 -52.146  1.00  0.00           C  
ATOM   1349  H2'   A B  42     -20.699 -72.307 -51.168  1.00  0.00           H  
ATOM   1350  O2'   A B  42     -22.347 -73.302 -51.924  1.00  0.00           O  
ATOM   1351 'HO2   A B  42     -22.751 -72.897 -51.139  1.00  0.00           H  
ATOM   1352  C3'   A B  42     -21.371 -71.333 -52.999  1.00  0.00           C  
ATOM   1353  H3'   A B  42     -20.485 -70.658 -52.956  1.00  0.00           H  
ATOM   1354  O3'   A B  42     -22.610 -70.630 -52.743  1.00  0.00           O  
ATOM   1355  P     A B  43     -22.697 -69.617 -51.533  1.00  0.00           P  
ATOM   1356  OP1   A B  43     -24.047 -69.011 -51.538  1.00  0.00           O  
ATOM   1357  OP2   A B  43     -21.539 -68.704 -51.605  1.00  0.00           O1-
ATOM   1358  O5'   A B  43     -22.539 -70.544 -50.247  1.00  0.00           O  
ATOM   1359  C5'   A B  43     -23.723 -70.988 -49.534  1.00  0.00           C  
ATOM   1360 1H5'   A B  43     -24.511 -71.317 -50.254  1.00  0.00           H  
ATOM   1361 2H5'   A B  43     -24.146 -70.145 -48.939  1.00  0.00           H  
ATOM   1362  C4'   A B  43     -23.481 -72.176 -48.567  1.00  0.00           C  
ATOM   1363  H4'   A B  43     -24.419 -72.765 -48.472  1.00  0.00           H  
ATOM   1364  O4'   A B  43     -22.463 -73.086 -49.076  1.00  0.00           O  
ATOM   1365  C1'   A B  43     -21.742 -73.648 -47.991  1.00  0.00           C  
ATOM   1366  H1'   A B  43     -21.820 -74.755 -48.094  1.00  0.00           H  
ATOM   1367  N9    A B  43     -20.334 -73.237 -48.013  1.00  0.00           N  
ATOM   1368  C5    A B  43     -18.168 -73.117 -47.660  1.00  0.00           C  
ATOM   1369  N7    A B  43     -18.507 -71.965 -48.360  1.00  0.00           N  
ATOM   1370  C8    A B  43     -19.805 -72.078 -48.537  1.00  0.00           C  
ATOM   1371  H8    A B  43     -20.441 -71.351 -49.053  1.00  0.00           H  
ATOM   1372  N1    A B  43     -16.945 -74.749 -46.444  1.00  0.00           N  
ATOM   1373  C2    A B  43     -18.097 -75.425 -46.347  1.00  0.00           C  
ATOM   1374  H2    A B  43     -18.038 -76.382 -45.814  1.00  0.00           H  
ATOM   1375  N3    A B  43     -19.305 -75.112 -46.833  1.00  0.00           N  
ATOM   1376  C4    A B  43     -19.278 -73.916 -47.454  1.00  0.00           C  
ATOM   1377  C6    A B  43     -16.948 -73.570 -47.114  1.00  0.00           C  
ATOM   1378  N6    A B  43     -15.797 -72.885 -47.232  1.00  0.00           N  
ATOM   1379  H61   A B  43     -15.797 -71.993 -47.674  1.00  0.00           H  
ATOM   1380  H62   A B  43     -14.936 -73.266 -46.881  1.00  0.00           H  
ATOM   1381  C2'   A B  43     -22.424 -73.201 -46.714  1.00  0.00           C  
ATOM   1382  H2'   A B  43     -21.716 -73.071 -45.867  1.00  0.00           H  
ATOM   1383  O2'   A B  43     -23.451 -74.101 -46.341  1.00  0.00           O  
ATOM   1384 'HO2   A B  43     -24.065 -73.539 -45.846  1.00  0.00           H  
ATOM   1385  C3'   A B  43     -23.026 -71.861 -47.131  1.00  0.00           C  
ATOM   1386  H3'   A B  43     -22.249 -71.066 -47.209  1.00  0.00           H  
ATOM   1387  O3'   A B  43     -24.159 -71.465 -46.328  1.00  0.00           O  
ATOM   1388  P     A B  44     -23.965 -70.524 -45.073  1.00  0.00           P  
ATOM   1389  OP1   A B  44     -25.216 -70.607 -44.285  1.00  0.00           O  
ATOM   1390  OP2   A B  44     -23.524 -69.197 -45.536  1.00  0.00           O1-
ATOM   1391  O5'   A B  44     -22.782 -71.221 -44.267  1.00  0.00           O  
ATOM   1392  C5'   A B  44     -23.142 -72.107 -43.173  1.00  0.00           C  
ATOM   1393 1H5'   A B  44     -23.770 -72.946 -43.553  1.00  0.00           H  
ATOM   1394 2H5'   A B  44     -23.736 -71.558 -42.402  1.00  0.00           H  
ATOM   1395  C4'   A B  44     -21.937 -72.740 -42.444  1.00  0.00           C  
ATOM   1396  H4'   A B  44     -22.293 -73.592 -41.825  1.00  0.00           H  
ATOM   1397  O4'   A B  44     -20.942 -73.271 -43.370  1.00  0.00           O  
ATOM   1398  C1'   A B  44     -19.675 -73.244 -42.728  1.00  0.00           C  
ATOM   1399  H1'   A B  44     -19.321 -74.299 -42.666  1.00  0.00           H  
ATOM   1400  N9    A B  44     -18.713 -72.436 -43.474  1.00  0.00           N  
ATOM   1401  C5    A B  44     -16.845 -71.577 -44.243  1.00  0.00           C  
ATOM   1402  N7    A B  44     -17.872 -70.838 -44.814  1.00  0.00           N  
ATOM   1403  C8    A B  44     -18.964 -71.376 -44.315  1.00  0.00           C  
ATOM   1404  H8    A B  44     -19.991 -71.058 -44.529  1.00  0.00           H  
ATOM   1405  N1    A B  44     -14.697 -72.381 -43.639  1.00  0.00           N  
ATOM   1406  C2    A B  44     -15.332 -73.274 -42.872  1.00  0.00           C  
ATOM   1407  H2    A B  44     -14.687 -73.961 -42.312  1.00  0.00           H  
ATOM   1408  N3    A B  44     -16.641 -73.458 -42.709  1.00  0.00           N  
ATOM   1409  C4    A B  44     -17.349 -72.563 -43.417  1.00  0.00           C  
ATOM   1410  C6    A B  44     -15.438 -71.500 -44.352  1.00  0.00           C  
ATOM   1411  N6    A B  44     -14.781 -70.602 -45.111  1.00  0.00           N  
ATOM   1412  H61   A B  44     -15.221 -69.728 -45.299  1.00  0.00           H  
ATOM   1413  H62   A B  44     -13.782 -70.662 -45.174  1.00  0.00           H  
ATOM   1414  C2'   A B  44     -19.873 -72.696 -41.328  1.00  0.00           C  
ATOM   1415  H2'   A B  44     -19.021 -72.066 -40.992  1.00  0.00           H  
ATOM   1416  O2'   A B  44     -20.078 -73.744 -40.397  1.00  0.00           O  
ATOM   1417 'HO2   A B  44     -20.175 -73.296 -39.537  1.00  0.00           H  
ATOM   1418  C3'   A B  44     -21.129 -71.840 -41.502  1.00  0.00           C  
ATOM   1419  H3'   A B  44     -20.910 -70.906 -42.067  1.00  0.00           H  
ATOM   1420  O3'   A B  44     -21.874 -71.568 -40.292  1.00  0.00           O  
ATOM   1421  P     G B  45     -21.185 -70.670 -39.187  1.00  0.00           P  
ATOM   1422  OP1   G B  45     -22.232 -70.026 -38.366  1.00  0.00           O  
ATOM   1423  OP2   G B  45     -20.168 -69.801 -39.820  1.00  0.00           O1-
ATOM   1424  O5'   G B  45     -20.446 -71.760 -38.298  1.00  0.00           O  
ATOM   1425  C5'   G B  45     -19.476 -71.328 -37.301  1.00  0.00           C  
ATOM   1426 1H5'   G B  45     -19.895 -71.491 -36.283  1.00  0.00           H  
ATOM   1427 2H5'   G B  45     -19.250 -70.234 -37.365  1.00  0.00           H  
ATOM   1428  C4'   G B  45     -18.122 -72.069 -37.386  1.00  0.00           C  
ATOM   1429  H4'   G B  45     -18.192 -73.069 -36.910  1.00  0.00           H  
ATOM   1430  O4'   G B  45     -17.729 -72.298 -38.767  1.00  0.00           O  
ATOM   1431  C1'   G B  45     -16.328 -72.148 -38.910  1.00  0.00           C  
ATOM   1432  H1'   G B  45     -15.947 -73.121 -39.296  1.00  0.00           H  
ATOM   1433  N9    G B  45     -16.010 -71.088 -39.888  1.00  0.00           N  
ATOM   1434  C4    G B  45     -14.783 -70.819 -40.443  1.00  0.00           C  
ATOM   1435  N2    G B  45     -11.379 -71.376 -40.617  1.00  0.00           N  
ATOM   1436  H21   G B  45     -11.264 -72.078 -39.925  1.00  0.00           H  
ATOM   1437  H22   G B  45     -10.582 -70.893 -40.993  1.00  0.00           H  
ATOM   1438  N3    G B  45     -13.628 -71.451 -40.169  1.00  0.00           N  
ATOM   1439  C2    G B  45     -12.602 -70.943 -40.837  1.00  0.00           C  
ATOM   1440  N1    G B  45     -12.730 -69.964 -41.783  1.00  0.00           N  
ATOM   1441  H1    G B  45     -11.904 -69.630 -42.253  1.00  0.00           H  
ATOM   1442  C6    G B  45     -13.912 -69.333 -42.134  1.00  0.00           C  
ATOM   1443  O6    G B  45     -13.950 -68.464 -43.011  1.00  0.00           O  
ATOM   1444  C5    G B  45     -15.000 -69.794 -41.344  1.00  0.00           C  
ATOM   1445  N7    G B  45     -16.326 -69.382 -41.320  1.00  0.00           N  
ATOM   1446  C8    G B  45     -16.896 -70.185 -40.447  1.00  0.00           C  
ATOM   1447  H8    G B  45     -17.955 -70.173 -40.166  1.00  0.00           H  
ATOM   1448  C2'   G B  45     -15.747 -71.893 -37.529  1.00  0.00           C  
ATOM   1449  H2'   G B  45     -14.888 -71.188 -37.544  1.00  0.00           H  
ATOM   1450  O2'   G B  45     -15.356 -73.103 -36.912  1.00  0.00           O  
ATOM   1451 'HO2   G B  45     -15.514 -72.927 -35.973  1.00  0.00           H  
ATOM   1452  C3'   G B  45     -16.936 -71.298 -36.784  1.00  0.00           C  
ATOM   1453  H3'   G B  45     -17.073 -70.230 -37.080  1.00  0.00           H  
ATOM   1454  O3'   G B  45     -16.890 -71.507 -35.351  1.00  0.00           O  
ATOM   1455  P     C B  46     -16.658 -70.277 -34.390  1.00  0.00           P  
ATOM   1456  OP1   C B  46     -16.712 -70.771 -32.997  1.00  0.00           O  
ATOM   1457  OP2   C B  46     -17.574 -69.191 -34.787  1.00  0.00           O1-
ATOM   1458  O5'   C B  46     -15.178 -69.859 -34.760  1.00  0.00           O  
ATOM   1459  C5'   C B  46     -14.059 -70.489 -34.089  1.00  0.00           C  
ATOM   1460 1H5'   C B  46     -14.134 -71.599 -34.158  1.00  0.00           H  
ATOM   1461 2H5'   C B  46     -14.054 -70.206 -33.010  1.00  0.00           H  
ATOM   1462  C4'   C B  46     -12.699 -70.076 -34.687  1.00  0.00           C  
ATOM   1463  H4'   C B  46     -11.876 -70.678 -34.247  1.00  0.00           H  
ATOM   1464  O4'   C B  46     -12.682 -70.314 -36.124  1.00  0.00           O  
ATOM   1465  C1'   C B  46     -11.948 -69.283 -36.765  1.00  0.00           C  
ATOM   1466  H1'   C B  46     -11.104 -69.804 -37.274  1.00  0.00           H  
ATOM   1467  N1    C B  46     -12.749 -68.543 -37.772  1.00  0.00           N  
ATOM   1468  C6    C B  46     -14.117 -68.444 -37.641  1.00  0.00           C  
ATOM   1469  H6    C B  46     -14.555 -68.979 -36.793  1.00  0.00           H  
ATOM   1470  C5    C B  46     -14.852 -67.776 -38.543  1.00  0.00           C  
ATOM   1471  H5    C B  46     -15.938 -67.732 -38.489  1.00  0.00           H  
ATOM   1472  C2    C B  46     -12.103 -67.858 -38.795  1.00  0.00           C  
ATOM   1473  O2    C B  46     -10.867 -67.885 -38.865  1.00  0.00           O  
ATOM   1474  N3    C B  46     -12.825 -67.184 -39.709  1.00  0.00           N  
ATOM   1475  C4    C B  46     -14.162 -67.149 -39.622  1.00  0.00           C  
ATOM   1476  N4    C B  46     -14.831 -66.577 -40.617  1.00  0.00           N  
ATOM   1477  H41   C B  46     -15.713 -66.979 -40.858  1.00  0.00           H  
ATOM   1478  H42   C B  46     -14.253 -66.253 -41.369  1.00  0.00           H  
ATOM   1479  C2'   C B  46     -11.380 -68.359 -35.702  1.00  0.00           C  
ATOM   1480  H2'   C B  46     -11.424 -67.291 -36.005  1.00  0.00           H  
ATOM   1481  O2'   C B  46     -10.038 -68.695 -35.402  1.00  0.00           O  
ATOM   1482 'HO2   C B  46      -9.737 -68.016 -34.774  1.00  0.00           H  
ATOM   1483  C3'   C B  46     -12.321 -68.598 -34.518  1.00  0.00           C  
ATOM   1484  H3'   C B  46     -13.270 -68.027 -34.653  1.00  0.00           H  
ATOM   1485  O3'   C B  46     -11.743 -68.384 -33.209  1.00  0.00           O  
ATOM   1486  P     U B  47     -11.575 -66.914 -32.663  1.00  0.00           P  
ATOM   1487  OP1   U B  47     -11.136 -66.990 -31.252  1.00  0.00           O  
ATOM   1488  OP2   U B  47     -12.788 -66.135 -32.982  1.00  0.00           O1-
ATOM   1489  O5'   U B  47     -10.398 -66.363 -33.559  1.00  0.00           O  
ATOM   1490  C5'   U B  47      -9.042 -66.234 -33.083  1.00  0.00           C  
ATOM   1491 1H5'   U B  47      -8.608 -67.245 -32.916  1.00  0.00           H  
ATOM   1492 2H5'   U B  47      -9.012 -65.684 -32.112  1.00  0.00           H  
ATOM   1493  C4'   U B  47      -8.128 -65.475 -34.077  1.00  0.00           C  
ATOM   1494  H4'   U B  47      -7.060 -65.688 -33.856  1.00  0.00           H  
ATOM   1495  O4'   U B  47      -8.376 -65.880 -35.461  1.00  0.00           O  
ATOM   1496  C1'   U B  47      -8.227 -64.751 -36.314  1.00  0.00           C  
ATOM   1497  H1'   U B  47      -7.442 -65.032 -37.055  1.00  0.00           H  
ATOM   1498  N1    U B  47      -9.508 -64.411 -37.006  1.00  0.00           N  
ATOM   1499  C6    U B  47     -10.717 -64.639 -36.389  1.00  0.00           C  
ATOM   1500  H6    U B  47     -10.656 -65.047 -35.380  1.00  0.00           H  
ATOM   1501  C2    U B  47      -9.455 -63.811 -38.243  1.00  0.00           C  
ATOM   1502  O2    U B  47      -8.402 -63.532 -38.804  1.00  0.00           O  
ATOM   1503  N3    U B  47     -10.674 -63.579 -38.828  1.00  0.00           N  
ATOM   1504  H3    U B  47     -10.649 -63.123 -39.732  1.00  0.00           H  
ATOM   1505  C4    U B  47     -11.913 -63.919 -38.332  1.00  0.00           C  
ATOM   1506  O4    U B  47     -12.912 -63.797 -39.036  1.00  0.00           O  
ATOM   1507  C5    U B  47     -11.894 -64.432 -36.997  1.00  0.00           C  
ATOM   1508  H5    U B  47     -12.836 -64.701 -36.525  1.00  0.00           H  
ATOM   1509  C2'   U B  47      -7.706 -63.604 -35.464  1.00  0.00           C  
ATOM   1510  H2'   U B  47      -8.090 -62.622 -35.812  1.00  0.00           H  
ATOM   1511  O2'   U B  47      -6.286 -63.582 -35.457  1.00  0.00           O  
ATOM   1512 'HO2   U B  47      -6.056 -62.847 -34.846  1.00  0.00           H  
ATOM   1513  C3'   U B  47      -8.278 -63.947 -34.080  1.00  0.00           C  
ATOM   1514  H3'   U B  47      -9.368 -63.728 -34.044  1.00  0.00           H  
ATOM   1515  O3'   U B  47      -7.601 -63.381 -32.931  1.00  0.00           O  
ATOM   1516  P     G B  48      -7.331 -61.827 -32.847  1.00  0.00           P  
ATOM   1517  OP1   G B  48      -6.177 -61.543 -33.734  1.00  0.00           O  
ATOM   1518  OP2   G B  48      -7.187 -61.444 -31.426  1.00  0.00           O1-
ATOM   1519  O5'   G B  48      -8.650 -61.205 -33.453  1.00  0.00           O  
ATOM   1520  C5'   G B  48      -8.757 -59.807 -33.812  1.00  0.00           C  
ATOM   1521 1H5'   G B  48      -7.969 -59.176 -33.336  1.00  0.00           H  
ATOM   1522 2H5'   G B  48      -9.729 -59.430 -33.425  1.00  0.00           H  
ATOM   1523  C4'   G B  48      -8.738 -59.540 -35.336  1.00  0.00           C  
ATOM   1524  H4'   G B  48      -7.690 -59.567 -35.708  1.00  0.00           H  
ATOM   1525  O4'   G B  48      -9.476 -60.551 -36.089  1.00  0.00           O  
ATOM   1526  C1'   G B  48      -9.897 -59.987 -37.324  1.00  0.00           C  
ATOM   1527  H1'   G B  48      -9.291 -60.483 -38.116  1.00  0.00           H  
ATOM   1528  N9    G B  48     -11.327 -60.238 -37.582  1.00  0.00           N  
ATOM   1529  C4    G B  48     -12.016 -59.931 -38.728  1.00  0.00           C  
ATOM   1530  N2    G B  48     -12.098 -58.417 -41.816  1.00  0.00           N  
ATOM   1531  H21   G B  48     -11.176 -58.048 -41.845  1.00  0.00           H  
ATOM   1532  H22   G B  48     -12.808 -58.053 -42.430  1.00  0.00           H  
ATOM   1533  N3    G B  48     -11.505 -59.333 -39.817  1.00  0.00           N  
ATOM   1534  C2    G B  48     -12.429 -59.065 -40.720  1.00  0.00           C  
ATOM   1535  N1    G B  48     -13.733 -59.467 -40.617  1.00  0.00           N  
ATOM   1536  H1    G B  48     -14.379 -59.206 -41.344  1.00  0.00           H  
ATOM   1537  C6    G B  48     -14.286 -60.138 -39.531  1.00  0.00           C  
ATOM   1538  O6    G B  48     -15.478 -60.475 -39.536  1.00  0.00           O  
ATOM   1539  C5    G B  48     -13.312 -60.367 -38.513  1.00  0.00           C  
ATOM   1540  N7    G B  48     -13.436 -60.942 -37.249  1.00  0.00           N  
ATOM   1541  C8    G B  48     -12.232 -60.833 -36.731  1.00  0.00           C  
ATOM   1542  H8    G B  48     -11.931 -61.169 -35.735  1.00  0.00           H  
ATOM   1543  C2'   G B  48      -9.562 -58.502 -37.292  1.00  0.00           C  
ATOM   1544  H2'   G B  48     -10.373 -57.875 -37.715  1.00  0.00           H  
ATOM   1545  O2'   G B  48      -8.356 -58.234 -37.981  1.00  0.00           O  
ATOM   1546 'HO2   G B  48      -8.101 -57.350 -37.684  1.00  0.00           H  
ATOM   1547  C3'   G B  48      -9.400 -58.234 -35.800  1.00  0.00           C  
ATOM   1548  H3'   G B  48     -10.398 -58.202 -35.300  1.00  0.00           H  
ATOM   1549  O3'   G B  48      -8.565 -57.092 -35.490  1.00  0.00           O  
ATOM   1550  P     G B  49      -9.252 -55.702 -35.178  1.00  0.00           P  
ATOM   1551  OP1   G B  49      -8.203 -54.785 -34.679  1.00  0.00           O  
ATOM   1552  OP2   G B  49     -10.438 -55.933 -34.334  1.00  0.00           O1-
ATOM   1553  O5'   G B  49      -9.717 -55.225 -36.621  1.00  0.00           O  
ATOM   1554  C5'   G B  49      -9.027 -54.104 -37.238  1.00  0.00           C  
ATOM   1555 1H5'   G B  49      -7.930 -54.300 -37.262  1.00  0.00           H  
ATOM   1556 2H5'   G B  49      -9.189 -53.174 -36.644  1.00  0.00           H  
ATOM   1557  C4'   G B  49      -9.456 -53.804 -38.697  1.00  0.00           C  
ATOM   1558  H4'   G B  49      -8.617 -53.306 -39.228  1.00  0.00           H  
ATOM   1559  O4'   G B  49      -9.764 -55.030 -39.437  1.00  0.00           O  
ATOM   1560  C1'   G B  49     -10.867 -54.770 -40.301  1.00  0.00           C  
ATOM   1561  H1'   G B  49     -10.604 -55.161 -41.308  1.00  0.00           H  
ATOM   1562  N9    G B  49     -12.100 -55.422 -39.815  1.00  0.00           N  
ATOM   1563  C4    G B  49     -13.324 -55.434 -40.434  1.00  0.00           C  
ATOM   1564  N2    G B  49     -15.422 -54.320 -42.941  1.00  0.00           N  
ATOM   1565  H21   G B  49     -14.793 -53.817 -43.519  1.00  0.00           H  
ATOM   1566  H22   G B  49     -16.401 -54.373 -43.158  1.00  0.00           H  
ATOM   1567  N3    G B  49     -13.629 -54.845 -41.607  1.00  0.00           N  
ATOM   1568  C2    G B  49     -14.926 -54.905 -41.870  1.00  0.00           C  
ATOM   1569  N1    G B  49     -15.824 -55.581 -41.092  1.00  0.00           N  
ATOM   1570  H1    G B  49     -16.786 -55.624 -41.386  1.00  0.00           H  
ATOM   1571  C6    G B  49     -15.529 -56.269 -39.926  1.00  0.00           C  
ATOM   1572  O6    G B  49     -16.405 -56.880 -39.305  1.00  0.00           O  
ATOM   1573  C5    G B  49     -14.155 -56.153 -39.593  1.00  0.00           C  
ATOM   1574  N7    G B  49     -13.468 -56.593 -38.472  1.00  0.00           N  
ATOM   1575  C8    G B  49     -12.256 -56.119 -38.635  1.00  0.00           C  
ATOM   1576  H8    G B  49     -11.431 -56.226 -37.928  1.00  0.00           H  
ATOM   1577  C2'   G B  49     -11.022 -53.267 -40.361  1.00  0.00           C  
ATOM   1578  H2'   G B  49     -12.056 -52.956 -40.626  1.00  0.00           H  
ATOM   1579  O2'   G B  49     -10.094 -52.718 -41.289  1.00  0.00           O  
ATOM   1580 'HO2   G B  49     -10.120 -51.743 -41.161  1.00  0.00           H  
ATOM   1581  C3'   G B  49     -10.691 -52.899 -38.908  1.00  0.00           C  
ATOM   1582  H3'   G B  49     -11.488 -53.261 -38.222  1.00  0.00           H  
ATOM   1583  O3'   G B  49     -10.378 -51.520 -38.617  1.00  0.00           O  
ATOM   1584  P     G B  50     -10.999 -50.268 -39.349  1.00  0.00           P  
ATOM   1585  OP1   G B  50     -10.301 -50.154 -40.653  1.00  0.00           O  
ATOM   1586  OP2   G B  50     -10.930 -49.094 -38.456  1.00  0.00           O1-
ATOM   1587  O5'   G B  50     -12.504 -50.662 -39.632  1.00  0.00           O  
ATOM   1588  C5'   G B  50     -13.604 -50.191 -38.823  1.00  0.00           C  
ATOM   1589 1H5'   G B  50     -13.570 -49.080 -38.726  1.00  0.00           H  
ATOM   1590 2H5'   G B  50     -13.554 -50.630 -37.801  1.00  0.00           H  
ATOM   1591  C4'   G B  50     -14.954 -50.563 -39.470  1.00  0.00           C  
ATOM   1592  H4'   G B  50     -14.941 -50.286 -40.547  1.00  0.00           H  
ATOM   1593  O4'   G B  50     -15.210 -51.998 -39.385  1.00  0.00           O  
ATOM   1594  C1'   G B  50     -16.607 -52.214 -39.547  1.00  0.00           C  
ATOM   1595  H1'   G B  50     -16.738 -52.643 -40.567  1.00  0.00           H  
ATOM   1596  N9    G B  50     -17.158 -53.156 -38.558  1.00  0.00           N  
ATOM   1597  C4    G B  50     -18.395 -53.756 -38.611  1.00  0.00           C  
ATOM   1598  N2    G B  50     -21.371 -54.349 -40.274  1.00  0.00           N  
ATOM   1599  H21   G B  50     -21.290 -53.721 -41.043  1.00  0.00           H  
ATOM   1600  H22   G B  50     -22.189 -54.913 -40.193  1.00  0.00           H  
ATOM   1601  N3    G B  50     -19.317 -53.599 -39.580  1.00  0.00           N  
ATOM   1602  C2    G B  50     -20.383 -54.361 -39.400  1.00  0.00           C  
ATOM   1603  N1    G B  50     -20.552 -55.172 -38.312  1.00  0.00           N  
ATOM   1604  H1    G B  50     -21.363 -55.767 -38.274  1.00  0.00           H  
ATOM   1605  C6    G B  50     -19.634 -55.341 -37.283  1.00  0.00           C  
ATOM   1606  O6    G B  50     -19.883 -56.108 -36.351  1.00  0.00           O  
ATOM   1607  C5    G B  50     -18.477 -54.535 -37.475  1.00  0.00           C  
ATOM   1608  N7    G B  50     -17.323 -54.414 -36.709  1.00  0.00           N  
ATOM   1609  C8    G B  50     -16.561 -53.595 -37.397  1.00  0.00           C  
ATOM   1610  H8    G B  50     -15.551 -53.282 -37.120  1.00  0.00           H  
ATOM   1611  C2'   G B  50     -17.302 -50.862 -39.475  1.00  0.00           C  
ATOM   1612  H2'   G B  50     -18.191 -50.881 -38.812  1.00  0.00           H  
ATOM   1613  O2'   G B  50     -17.689 -50.439 -40.768  1.00  0.00           O  
ATOM   1614 'HO2   G B  50     -18.200 -49.619 -40.661  1.00  0.00           H  
ATOM   1615  C3'   G B  50     -16.227 -49.956 -38.864  1.00  0.00           C  
ATOM   1616  H3'   G B  50     -16.146 -50.130 -37.766  1.00  0.00           H  
ATOM   1617  O3'   G B  50     -16.349 -48.547 -39.183  1.00  0.00           O  
ATOM   1618  P     U B  51     -17.441 -47.698 -38.413  1.00  0.00           P  
ATOM   1619  OP1   U B  51     -17.168 -46.259 -38.612  1.00  0.00           O  
ATOM   1620  OP2   U B  51     -17.569 -48.208 -37.031  1.00  0.00           O1-
ATOM   1621  O5'   U B  51     -18.770 -48.083 -39.170  1.00  0.00           O  
ATOM   1622  C5'   U B  51     -19.353 -47.271 -40.210  1.00  0.00           C  
ATOM   1623 1H5'   U B  51     -18.634 -47.170 -41.054  1.00  0.00           H  
ATOM   1624 2H5'   U B  51     -19.579 -46.249 -39.826  1.00  0.00           H  
ATOM   1625  C4'   U B  51     -20.669 -47.865 -40.778  1.00  0.00           C  
ATOM   1626  H4'   U B  51     -20.886 -47.412 -41.768  1.00  0.00           H  
ATOM   1627  O4'   U B  51     -20.565 -49.314 -40.977  1.00  0.00           O  
ATOM   1628  C1'   U B  51     -21.824 -49.915 -40.683  1.00  0.00           C  
ATOM   1629  H1'   U B  51     -22.091 -50.547 -41.562  1.00  0.00           H  
ATOM   1630  N1    U B  51     -21.782 -50.729 -39.428  1.00  0.00           N  
ATOM   1631  C6    U B  51     -20.804 -50.521 -38.484  1.00  0.00           C  
ATOM   1632  H6    U B  51     -20.019 -49.834 -38.778  1.00  0.00           H  
ATOM   1633  C2    U B  51     -22.812 -51.607 -39.183  1.00  0.00           C  
ATOM   1634  O2    U B  51     -23.728 -51.796 -39.974  1.00  0.00           O  
ATOM   1635  N3    U B  51     -22.728 -52.275 -37.990  1.00  0.00           N  
ATOM   1636  H3    U B  51     -23.547 -52.821 -37.747  1.00  0.00           H  
ATOM   1637  C4    U B  51     -21.790 -52.103 -37.000  1.00  0.00           C  
ATOM   1638  O4    U B  51     -21.847 -52.776 -35.975  1.00  0.00           O  
ATOM   1639  C5    U B  51     -20.769 -51.158 -37.308  1.00  0.00           C  
ATOM   1640  H5    U B  51     -19.963 -50.999 -36.595  1.00  0.00           H  
ATOM   1641  C2'   U B  51     -22.822 -48.780 -40.557  1.00  0.00           C  
ATOM   1642  H2'   U B  51     -23.662 -49.052 -39.884  1.00  0.00           H  
ATOM   1643  O2'   U B  51     -23.328 -48.393 -41.828  1.00  0.00           O  
ATOM   1644 'HO2   U B  51     -23.865 -47.586 -41.664  1.00  0.00           H  
ATOM   1645  C3'   U B  51     -21.945 -47.690 -39.928  1.00  0.00           C  
ATOM   1646  H3'   U B  51     -21.685 -47.954 -38.881  1.00  0.00           H  
ATOM   1647  O3'   U B  51     -22.427 -46.331 -39.998  1.00  0.00           O  
ATOM   1648  P     U B  52     -23.929 -45.939 -39.712  1.00  0.00           P  
ATOM   1649  OP1   U B  52     -24.701 -46.300 -40.926  1.00  0.00           O  
ATOM   1650  OP2   U B  52     -23.982 -44.526 -39.284  1.00  0.00           O1-
ATOM   1651  O5'   U B  52     -24.356 -46.889 -38.503  1.00  0.00           O  
ATOM   1652  C5'   U B  52     -25.611 -47.624 -38.604  1.00  0.00           C  
ATOM   1653 1H5'   U B  52     -25.698 -48.125 -39.598  1.00  0.00           H  
ATOM   1654 2H5'   U B  52     -26.471 -46.923 -38.507  1.00  0.00           H  
ATOM   1655  C4'   U B  52     -25.801 -48.746 -37.550  1.00  0.00           C  
ATOM   1656  H4'   U B  52     -26.515 -49.503 -37.940  1.00  0.00           H  
ATOM   1657  O4'   U B  52     -24.557 -49.450 -37.251  1.00  0.00           O  
ATOM   1658  C1'   U B  52     -24.595 -49.913 -35.914  1.00  0.00           C  
ATOM   1659  H1'   U B  52     -24.550 -51.025 -35.984  1.00  0.00           H  
ATOM   1660  N1    U B  52     -23.469 -49.390 -35.108  1.00  0.00           N  
ATOM   1661  C6    U B  52     -22.837 -48.208 -35.422  1.00  0.00           C  
ATOM   1662  H6    U B  52     -23.149 -47.744 -36.366  1.00  0.00           H  
ATOM   1663  C2    U B  52     -23.181 -50.066 -33.951  1.00  0.00           C  
ATOM   1664  O2    U B  52     -23.758 -51.100 -33.638  1.00  0.00           O  
ATOM   1665  N3    U B  52     -22.214 -49.503 -33.167  1.00  0.00           N  
ATOM   1666  H3    U B  52     -22.122 -49.920 -32.257  1.00  0.00           H  
ATOM   1667  C4    U B  52     -21.586 -48.294 -33.374  1.00  0.00           C  
ATOM   1668  O4    U B  52     -20.817 -47.851 -32.525  1.00  0.00           O  
ATOM   1669  C5    U B  52     -21.913 -47.656 -34.619  1.00  0.00           C  
ATOM   1670  H5    U B  52     -21.433 -46.711 -34.863  1.00  0.00           H  
ATOM   1671  C2'   U B  52     -25.930 -49.499 -35.306  1.00  0.00           C  
ATOM   1672  H2'   U B  52     -25.824 -49.155 -34.253  1.00  0.00           H  
ATOM   1673  O2'   U B  52     -26.861 -50.567 -35.354  1.00  0.00           O  
ATOM   1674 'HO2   U B  52     -27.702 -50.202 -35.017  1.00  0.00           H  
ATOM   1675  C3'   U B  52     -26.340 -48.317 -36.184  1.00  0.00           C  
ATOM   1676  H3'   U B  52     -25.765 -47.402 -35.910  1.00  0.00           H  
ATOM   1677  O3'   U B  52     -27.764 -48.065 -36.256  1.00  0.00           O  
ATOM   1678  P     G B  53     -28.469 -47.384 -35.015  1.00  0.00           P  
ATOM   1679  OP1   G B  53     -29.764 -46.824 -35.455  1.00  0.00           O  
ATOM   1680  OP2   G B  53     -27.510 -46.482 -34.346  1.00  0.00           O1-
ATOM   1681  O5'   G B  53     -28.718 -48.634 -34.073  1.00  0.00           O  
ATOM   1682  C5'   G B  53     -29.989 -49.327 -34.081  1.00  0.00           C  
ATOM   1683 1H5'   G B  53     -30.145 -49.822 -35.066  1.00  0.00           H  
ATOM   1684 2H5'   G B  53     -30.831 -48.614 -33.915  1.00  0.00           H  
ATOM   1685  C4'   G B  53     -30.081 -50.408 -32.982  1.00  0.00           C  
ATOM   1686  H4'   G B  53     -30.962 -51.064 -33.148  1.00  0.00           H  
ATOM   1687  O4'   G B  53     -28.899 -51.261 -32.996  1.00  0.00           O  
ATOM   1688  C1'   G B  53     -28.532 -51.579 -31.658  1.00  0.00           C  
ATOM   1689  H1'   G B  53     -28.514 -52.693 -31.595  1.00  0.00           H  
ATOM   1690  N9    G B  53     -27.187 -51.056 -31.349  1.00  0.00           N  
ATOM   1691  C4    G B  53     -26.177 -51.711 -30.684  1.00  0.00           C  
ATOM   1692  N2    G B  53     -24.980 -54.535 -29.092  1.00  0.00           N  
ATOM   1693  H21   G B  53     -25.783 -55.123 -29.081  1.00  0.00           H  
ATOM   1694  H22   G B  53     -24.090 -54.944 -28.892  1.00  0.00           H  
ATOM   1695  N3    G B  53     -26.242 -52.948 -30.159  1.00  0.00           N  
ATOM   1696  C2    G B  53     -25.083 -53.359 -29.673  1.00  0.00           C  
ATOM   1697  N1    G B  53     -23.930 -52.625 -29.752  1.00  0.00           N  
ATOM   1698  H1    G B  53     -23.086 -53.036 -29.403  1.00  0.00           H  
ATOM   1699  C6    G B  53     -23.826 -51.347 -30.297  1.00  0.00           C  
ATOM   1700  O6    G B  53     -22.741 -50.752 -30.332  1.00  0.00           O  
ATOM   1701  C5    G B  53     -25.087 -50.864 -30.745  1.00  0.00           C  
ATOM   1702  N7    G B  53     -25.422 -49.666 -31.366  1.00  0.00           N  
ATOM   1703  C8    G B  53     -26.680 -49.825 -31.711  1.00  0.00           C  
ATOM   1704  H8    G B  53     -27.286 -49.090 -32.247  1.00  0.00           H  
ATOM   1705  C2'   G B  53     -29.613 -51.054 -30.736  1.00  0.00           C  
ATOM   1706  H2'   G B  53     -29.208 -50.705 -29.762  1.00  0.00           H  
ATOM   1707  O2'   G B  53     -30.585 -52.064 -30.517  1.00  0.00           O  
ATOM   1708 'HO2   G B  53     -31.303 -51.640 -29.993  1.00  0.00           H  
ATOM   1709  C3'   G B  53     -30.179 -49.873 -31.544  1.00  0.00           C  
ATOM   1710  H3'   G B  53     -29.494 -48.999 -31.478  1.00  0.00           H  
ATOM   1711  O3'   G B  53     -31.543 -49.473 -31.270  1.00  0.00           O  
ATOM   1712  P     A B  54     -32.062 -49.231 -29.802  1.00  0.00           P  
ATOM   1713  OP1   A B  54     -32.333 -50.560 -29.203  1.00  0.00           O  
ATOM   1714  OP2   A B  54     -33.187 -48.271 -29.837  1.00  0.00           O1-
ATOM   1715  O5'   A B  54     -30.814 -48.571 -29.093  1.00  0.00           O  
ATOM   1716  C5'   A B  54     -30.853 -48.215 -27.691  1.00  0.00           C  
ATOM   1717 1H5'   A B  54     -31.891 -48.049 -27.315  1.00  0.00           H  
ATOM   1718 2H5'   A B  54     -30.338 -47.235 -27.586  1.00  0.00           H  
ATOM   1719  C4'   A B  54     -30.144 -49.209 -26.739  1.00  0.00           C  
ATOM   1720  H4'   A B  54     -30.841 -50.019 -26.436  1.00  0.00           H  
ATOM   1721  O4'   A B  54     -28.981 -49.848 -27.333  1.00  0.00           O  
ATOM   1722  C1'   A B  54     -28.158 -50.343 -26.291  1.00  0.00           C  
ATOM   1723  H1'   A B  54     -28.448 -51.410 -26.156  1.00  0.00           H  
ATOM   1724  N9    A B  54     -26.739 -50.258 -26.648  1.00  0.00           N  
ATOM   1725  C5    A B  54     -24.576 -50.602 -26.844  1.00  0.00           C  
ATOM   1726  N7    A B  54     -24.867 -49.508 -27.646  1.00  0.00           N  
ATOM   1727  C8    A B  54     -26.161 -49.346 -27.498  1.00  0.00           C  
ATOM   1728  H8    A B  54     -26.766 -48.584 -27.999  1.00  0.00           H  
ATOM   1729  N1    A B  54     -23.424 -52.394 -25.794  1.00  0.00           N  
ATOM   1730  C2    A B  54     -24.600 -52.708 -25.237  1.00  0.00           C  
ATOM   1731  H2    A B  54     -24.591 -53.584 -24.579  1.00  0.00           H  
ATOM   1732  N3    A B  54     -25.797 -52.146 -25.412  1.00  0.00           N  
ATOM   1733  C4    A B  54     -25.716 -51.074 -26.220  1.00  0.00           C  
ATOM   1734  C6    A B  54     -23.381 -51.323 -26.626  1.00  0.00           C  
ATOM   1735  N6    A B  54     -22.231 -51.045 -27.269  1.00  0.00           N  
ATOM   1736  H61   A B  54     -22.236 -50.396 -28.031  1.00  0.00           H  
ATOM   1737  H62   A B  54     -21.423 -51.622 -27.126  1.00  0.00           H  
ATOM   1738  C2'   A B  54     -28.488 -49.564 -25.020  1.00  0.00           C  
ATOM   1739  H2'   A B  54     -27.611 -49.005 -24.629  1.00  0.00           H  
ATOM   1740  O2'   A B  54     -28.979 -50.431 -24.017  1.00  0.00           O  
ATOM   1741 'HO2   A B  54     -29.208 -49.876 -23.252  1.00  0.00           H  
ATOM   1742  C3'   A B  54     -29.551 -48.556 -25.493  1.00  0.00           C  
ATOM   1743  H3'   A B  54     -29.031 -47.649 -25.881  1.00  0.00           H  
ATOM   1744  O3'   A B  54     -30.593 -48.225 -24.545  1.00  0.00           O  
ATOM   1745  P     G B  55     -30.331 -47.061 -23.515  1.00  0.00           P  
ATOM   1746  OP1   G B  55     -31.617 -46.688 -22.883  1.00  0.00           O  
ATOM   1747  OP2   G B  55     -29.554 -45.995 -24.179  1.00  0.00           O1-
ATOM   1748  O5'   G B  55     -29.407 -47.795 -22.456  1.00  0.00           O  
ATOM   1749  C5'   G B  55     -30.026 -48.337 -21.262  1.00  0.00           C  
ATOM   1750 1H5'   G B  55     -30.774 -49.118 -21.532  1.00  0.00           H  
ATOM   1751 2H5'   G B  55     -30.549 -47.530 -20.695  1.00  0.00           H  
ATOM   1752  C4'   G B  55     -28.999 -48.965 -20.308  1.00  0.00           C  
ATOM   1753  H4'   G B  55     -29.505 -49.480 -19.463  1.00  0.00           H  
ATOM   1754  O4'   G B  55     -28.194 -49.960 -20.996  1.00  0.00           O  
ATOM   1755  C1'   G B  55     -26.889 -49.961 -20.436  1.00  0.00           C  
ATOM   1756  H1'   G B  55     -26.736 -50.977 -20.005  1.00  0.00           H  
ATOM   1757  N9    G B  55     -25.868 -49.710 -21.460  1.00  0.00           N  
ATOM   1758  C4    G B  55     -24.647 -50.325 -21.563  1.00  0.00           C  
ATOM   1759  N2    G B  55     -22.341 -52.611 -20.402  1.00  0.00           N  
ATOM   1760  H21   G B  55     -22.877 -52.978 -19.649  1.00  0.00           H  
ATOM   1761  H22   G B  55     -21.739 -53.219 -20.911  1.00  0.00           H  
ATOM   1762  N3    G B  55     -24.164 -51.277 -20.738  1.00  0.00           N  
ATOM   1763  C2    G B  55     -22.940 -51.647 -21.069  1.00  0.00           C  
ATOM   1764  N1    G B  55     -22.265 -51.163 -22.153  1.00  0.00           N  
ATOM   1765  H1    G B  55     -21.291 -51.403 -22.235  1.00  0.00           H  
ATOM   1766  C6    G B  55     -22.725 -50.178 -23.012  1.00  0.00           C  
ATOM   1767  O6    G B  55     -22.019 -49.809 -23.957  1.00  0.00           O  
ATOM   1768  C5    G B  55     -24.048 -49.769 -22.680  1.00  0.00           C  
ATOM   1769  N7    G B  55     -24.885 -48.830 -23.278  1.00  0.00           N  
ATOM   1770  C8    G B  55     -25.953 -48.823 -22.510  1.00  0.00           C  
ATOM   1771  H8    G B  55     -26.847 -48.208 -22.658  1.00  0.00           H  
ATOM   1772  C2'   G B  55     -26.852 -48.934 -19.312  1.00  0.00           C  
ATOM   1773  H2'   G B  55     -25.887 -48.382 -19.267  1.00  0.00           H  
ATOM   1774  O2'   G B  55     -27.097 -49.568 -18.072  1.00  0.00           O  
ATOM   1775 'HO2   G B  55     -27.219 -48.848 -17.428  1.00  0.00           H  
ATOM   1776  C3'   G B  55     -27.993 -47.984 -19.700  1.00  0.00           C  
ATOM   1777  H3'   G B  55     -27.670 -47.300 -20.516  1.00  0.00           H  
ATOM   1778  O3'   G B  55     -28.631 -47.251 -18.630  1.00  0.00           O  
ATOM   1779  P     A B  56     -27.814 -46.255 -17.726  1.00  0.00           P  
ATOM   1780  OP1   A B  56     -28.736 -45.238 -17.185  1.00  0.00           O  
ATOM   1781  OP2   A B  56     -26.616 -45.790 -18.452  1.00  0.00           O1-
ATOM   1782  O5'   A B  56     -27.360 -47.228 -16.558  1.00  0.00           O  
ATOM   1783  C5'   A B  56     -26.412 -46.774 -15.557  1.00  0.00           C  
ATOM   1784 1H5'   A B  56     -26.447 -45.665 -15.421  1.00  0.00           H  
ATOM   1785 2H5'   A B  56     -25.381 -47.040 -15.884  1.00  0.00           H  
ATOM   1786  C4'   A B  56     -26.653 -47.406 -14.169  1.00  0.00           C  
ATOM   1787  H4'   A B  56     -25.951 -47.008 -13.408  1.00  0.00           H  
ATOM   1788  O4'   A B  56     -28.013 -47.098 -13.731  1.00  0.00           O  
ATOM   1789  C1'   A B  56     -28.744 -48.296 -13.564  1.00  0.00           C  
ATOM   1790  H1'   A B  56     -29.398 -48.139 -12.678  1.00  0.00           H  
ATOM   1791  N9    A B  56     -29.567 -48.567 -14.757  1.00  0.00           N  
ATOM   1792  C5    A B  56     -31.049 -48.350 -16.368  1.00  0.00           C  
ATOM   1793  N7    A B  56     -30.290 -49.463 -16.697  1.00  0.00           N  
ATOM   1794  C8    A B  56     -29.395 -49.519 -15.743  1.00  0.00           C  
ATOM   1795  H8    A B  56     -28.585 -50.254 -15.714  1.00  0.00           H  
ATOM   1796  N1    A B  56     -32.721 -46.663 -16.405  1.00  0.00           N  
ATOM   1797  C2    A B  56     -32.236 -46.286 -15.220  1.00  0.00           C  
ATOM   1798  H2    A B  56     -32.764 -45.454 -14.750  1.00  0.00           H  
ATOM   1799  N3    A B  56     -31.280 -46.835 -14.471  1.00  0.00           N  
ATOM   1800  C4    A B  56     -30.649 -47.813 -15.157  1.00  0.00           C  
ATOM   1801  C6    A B  56     -32.105 -47.694 -17.034  1.00  0.00           C  
ATOM   1802  N6    A B  56     -32.479 -48.001 -18.288  1.00  0.00           N  
ATOM   1803  H61   A B  56     -31.790 -48.502 -18.813  1.00  0.00           H  
ATOM   1804  H62   A B  56     -32.949 -47.271 -18.771  1.00  0.00           H  
ATOM   1805  C2'   A B  56     -27.726 -49.376 -13.272  1.00  0.00           C  
ATOM   1806  H2'   A B  56     -28.083 -50.391 -13.551  1.00  0.00           H  
ATOM   1807  O2'   A B  56     -27.381 -49.368 -11.894  1.00  0.00           O  
ATOM   1808 'HO2   A B  56     -26.546 -49.880 -11.808  1.00  0.00           H  
ATOM   1809  C3'   A B  56     -26.563 -48.948 -14.185  1.00  0.00           C  
ATOM   1810  H3'   A B  56     -26.774 -49.262 -15.230  1.00  0.00           H  
ATOM   1811  O3'   A B  56     -25.233 -49.382 -13.823  1.00  0.00           O  
ATOM   1812  P     G B  57     -25.005 -50.903 -13.471  1.00  0.00           P  
ATOM   1813  OP1   G B  57     -25.938 -51.728 -14.271  1.00  0.00           O  
ATOM   1814  OP2   G B  57     -25.172 -50.999 -12.002  1.00  0.00           O1-
ATOM   1815  O5'   G B  57     -23.513 -51.226 -13.871  1.00  0.00           O  
ATOM   1816  C5'   G B  57     -22.481 -50.227 -14.039  1.00  0.00           C  
ATOM   1817 1H5'   G B  57     -22.086 -49.926 -13.042  1.00  0.00           H  
ATOM   1818 2H5'   G B  57     -22.855 -49.313 -14.557  1.00  0.00           H  
ATOM   1819  C4'   G B  57     -21.318 -50.799 -14.866  1.00  0.00           C  
ATOM   1820  H4'   G B  57     -21.080 -51.827 -14.515  1.00  0.00           H  
ATOM   1821  O4'   G B  57     -21.689 -50.889 -16.274  1.00  0.00           O  
ATOM   1822  C1'   G B  57     -20.506 -50.923 -17.056  1.00  0.00           C  
ATOM   1823  H1'   G B  57     -20.430 -51.970 -17.425  1.00  0.00           H  
ATOM   1824  N9    G B  57     -20.573 -50.028 -18.238  1.00  0.00           N  
ATOM   1825  C4    G B  57     -19.536 -49.681 -19.070  1.00  0.00           C  
ATOM   1826  N2    G B  57     -16.190 -49.845 -19.814  1.00  0.00           N  
ATOM   1827  H21   G B  57     -15.876 -50.399 -19.051  1.00  0.00           H  
ATOM   1828  H22   G B  57     -15.577 -49.604 -20.573  1.00  0.00           H  
ATOM   1829  N3    G B  57     -18.265 -50.078 -18.943  1.00  0.00           N  
ATOM   1830  C2    G B  57     -17.471 -49.570 -19.856  1.00  0.00           C  
ATOM   1831  N1    G B  57     -17.912 -48.793 -20.893  1.00  0.00           N  
ATOM   1832  H1    G B  57     -17.252 -48.493 -21.591  1.00  0.00           H  
ATOM   1833  C6    G B  57     -19.233 -48.408 -21.101  1.00  0.00           C  
ATOM   1834  O6    G B  57     -19.536 -47.726 -22.086  1.00  0.00           O  
ATOM   1835  C5    G B  57     -20.088 -48.900 -20.066  1.00  0.00           C  
ATOM   1836  N7    G B  57     -21.458 -48.756 -19.869  1.00  0.00           N  
ATOM   1837  C8    G B  57     -21.703 -49.444 -18.774  1.00  0.00           C  
ATOM   1838  H8    G B  57     -22.683 -49.562 -18.302  1.00  0.00           H  
ATOM   1839  C2'   G B  57     -19.329 -50.645 -16.121  1.00  0.00           C  
ATOM   1840  H2'   G B  57     -18.581 -49.933 -16.529  1.00  0.00           H  
ATOM   1841  O2'   G B  57     -18.690 -51.858 -15.763  1.00  0.00           O  
ATOM   1842 'HO2   G B  57     -18.230 -51.635 -14.941  1.00  0.00           H  
ATOM   1843  C3'   G B  57     -19.994 -50.015 -14.903  1.00  0.00           C  
ATOM   1844  H3'   G B  57     -20.261 -48.951 -15.099  1.00  0.00           H  
ATOM   1845  O3'   G B  57     -19.235 -50.191 -13.682  1.00  0.00           O  
ATOM   1846  P     G B  58     -18.186 -49.087 -13.242  1.00  0.00           P  
ATOM   1847  OP1   G B  58     -17.398 -49.635 -12.116  1.00  0.00           O  
ATOM   1848  OP2   G B  58     -18.918 -47.827 -13.011  1.00  0.00           O1-
ATOM   1849  O5'   G B  58     -17.220 -48.907 -14.501  1.00  0.00           O  
ATOM   1850  C5'   G B  58     -16.419 -47.688 -14.542  1.00  0.00           C  
ATOM   1851 1H5'   G B  58     -15.821 -47.574 -13.605  1.00  0.00           H  
ATOM   1852 2H5'   G B  58     -17.086 -46.797 -14.624  1.00  0.00           H  
ATOM   1853  C4'   G B  58     -15.415 -47.621 -15.719  1.00  0.00           C  
ATOM   1854  H4'   G B  58     -14.683 -48.454 -15.660  1.00  0.00           H  
ATOM   1855  O4'   G B  58     -16.089 -47.713 -17.005  1.00  0.00           O  
ATOM   1856  C1'   G B  58     -15.297 -47.072 -18.003  1.00  0.00           C  
ATOM   1857  H1'   G B  58     -14.783 -47.888 -18.560  1.00  0.00           H  
ATOM   1858  N9    G B  58     -16.125 -46.297 -18.947  1.00  0.00           N  
ATOM   1859  C4    G B  58     -15.768 -45.780 -20.177  1.00  0.00           C  
ATOM   1860  N2    G B  58     -13.388 -45.220 -22.628  1.00  0.00           N  
ATOM   1861  H21   G B  58     -12.635 -45.770 -22.279  1.00  0.00           H  
ATOM   1862  H22   G B  58     -13.304 -44.873 -23.563  1.00  0.00           H  
ATOM   1863  N3    G B  58     -14.563 -45.882 -20.775  1.00  0.00           N  
ATOM   1864  C2    G B  58     -14.513 -45.246 -21.937  1.00  0.00           C  
ATOM   1865  N1    G B  58     -15.588 -44.610 -22.497  1.00  0.00           N  
ATOM   1866  H1    G B  58     -15.480 -44.142 -23.382  1.00  0.00           H  
ATOM   1867  C6    G B  58     -16.848 -44.505 -21.917  1.00  0.00           C  
ATOM   1868  O6    G B  58     -17.762 -43.909 -22.491  1.00  0.00           O  
ATOM   1869  C5    G B  58     -16.903 -45.151 -20.652  1.00  0.00           C  
ATOM   1870  N7    G B  58     -17.951 -45.265 -19.745  1.00  0.00           N  
ATOM   1871  C8    G B  58     -17.443 -45.952 -18.750  1.00  0.00           C  
ATOM   1872  H8    G B  58     -17.977 -46.255 -17.846  1.00  0.00           H  
ATOM   1873  C2'   G B  58     -14.251 -46.213 -17.306  1.00  0.00           C  
ATOM   1874  H2'   G B  58     -14.300 -45.153 -17.635  1.00  0.00           H  
ATOM   1875  O2'   G B  58     -12.952 -46.721 -17.544  1.00  0.00           O  
ATOM   1876 'HO2   G B  58     -12.344 -46.178 -17.015  1.00  0.00           H  
ATOM   1877  C3'   G B  58     -14.644 -46.296 -15.822  1.00  0.00           C  
ATOM   1878  H3'   G B  58     -15.405 -45.511 -15.601  1.00  0.00           H  
ATOM   1879  O3'   G B  58     -13.543 -46.259 -14.880  1.00  0.00           O  
ATOM   1880  P     A B  59     -12.915 -44.865 -14.486  1.00  0.00           P  
ATOM   1881  OP1   A B  59     -12.031 -45.054 -13.315  1.00  0.00           O  
ATOM   1882  OP2   A B  59     -13.986 -43.854 -14.397  1.00  0.00           O1-
ATOM   1883  O5'   A B  59     -12.018 -44.533 -15.758  1.00  0.00           O  
ATOM   1884  C5'   A B  59     -10.593 -44.783 -15.708  1.00  0.00           C  
ATOM   1885 1H5'   A B  59     -10.404 -45.880 -15.650  1.00  0.00           H  
ATOM   1886 2H5'   A B  59     -10.137 -44.305 -14.808  1.00  0.00           H  
ATOM   1887  C4'   A B  59      -9.856 -44.230 -16.942  1.00  0.00           C  
ATOM   1888  H4'   A B  59      -8.798 -44.568 -16.941  1.00  0.00           H  
ATOM   1889  O4'   A B  59     -10.462 -44.721 -18.176  1.00  0.00           O  
ATOM   1890  C1'   A B  59     -10.385 -43.700 -19.163  1.00  0.00           C  
ATOM   1891  H1'   A B  59      -9.870 -44.140 -20.048  1.00  0.00           H  
ATOM   1892  N9    A B  59     -11.717 -43.222 -19.545  1.00  0.00           N  
ATOM   1893  C5    A B  59     -13.392 -42.330 -20.644  1.00  0.00           C  
ATOM   1894  N7    A B  59     -13.895 -42.671 -19.399  1.00  0.00           N  
ATOM   1895  C8    A B  59     -12.861 -43.191 -18.779  1.00  0.00           C  
ATOM   1896  H8    A B  59     -12.871 -43.578 -17.757  1.00  0.00           H  
ATOM   1897  N1    A B  59     -13.201 -41.473 -22.842  1.00  0.00           N  
ATOM   1898  C2    A B  59     -11.910 -41.826 -22.787  1.00  0.00           C  
ATOM   1899  H2    A B  59     -11.322 -41.607 -23.687  1.00  0.00           H  
ATOM   1900  N3    A B  59     -11.255 -42.454 -21.805  1.00  0.00           N  
ATOM   1901  C4    A B  59     -12.054 -42.656 -20.746  1.00  0.00           C  
ATOM   1902  C6    A B  59     -13.985 -41.725 -21.768  1.00  0.00           C  
ATOM   1903  N6    A B  59     -15.285 -41.392 -21.822  1.00  0.00           N  
ATOM   1904  H61   A B  59     -15.845 -41.378 -20.995  1.00  0.00           H  
ATOM   1905  H62   A B  59     -15.645 -40.964 -22.659  1.00  0.00           H  
ATOM   1906  C2'   A B  59      -9.547 -42.572 -18.596  1.00  0.00           C  
ATOM   1907  H2'   A B  59      -9.870 -41.580 -18.981  1.00  0.00           H  
ATOM   1908  O2'   A B  59      -8.169 -42.767 -18.878  1.00  0.00           O  
ATOM   1909 'HO2   A B  59      -7.705 -42.086 -18.377  1.00  0.00           H  
ATOM   1910  C3'   A B  59      -9.842 -42.702 -17.103  1.00  0.00           C  
ATOM   1911  H3'   A B  59     -10.859 -42.319 -16.864  1.00  0.00           H  
ATOM   1912  O3'   A B  59      -8.847 -42.079 -16.266  1.00  0.00           O  
ATOM   1913 'HO3   A B  59      -8.927 -41.111 -16.380  1.00  0.00           H  
TER    1914        A B  59 
ATOM   1915  C5'   U C  60      -8.193 -37.607 -19.769  1.00  0.00           C  
ATOM   1916 1H5'   U C  60      -7.147 -37.870 -20.034  1.00  0.00           H  
ATOM   1917 2H5'   U C  60      -8.132 -36.710 -19.107  1.00  0.00           H  
ATOM   1918  P     U C  60      -9.625 -38.674 -17.793  1.00  0.00           P  
ATOM   1919  OP1   U C  60      -9.814 -37.310 -17.295  1.00  0.00           O  
ATOM   1920  OP2   U C  60     -10.770 -39.596 -17.846  1.00  0.00           O1-
ATOM   1921  O5'   U C  60      -8.772 -38.753 -19.096  1.00  0.00           O  
ATOM   1922  OP3   U C  60      -8.726 -39.256 -16.661  1.00  0.00           O  
ATOM   1923 3HOP   U C  60      -8.891 -38.652 -15.923  1.00  0.00           H  
ATOM   1924  C4'   U C  60      -8.887 -37.171 -21.095  1.00  0.00           C  
ATOM   1925  H4'   U C  60      -8.115 -36.914 -21.852  1.00  0.00           H  
ATOM   1926  O4'   U C  60      -9.722 -38.219 -21.685  1.00  0.00           O  
ATOM   1927  C1'   U C  60     -10.853 -37.622 -22.315  1.00  0.00           C  
ATOM   1928  H1'   U C  60     -10.845 -37.972 -23.376  1.00  0.00           H  
ATOM   1929  N1    U C  60     -12.142 -38.006 -21.651  1.00  0.00           N  
ATOM   1930  C6    U C  60     -12.145 -38.709 -20.464  1.00  0.00           C  
ATOM   1931  H6    U C  60     -11.165 -39.037 -20.109  1.00  0.00           H  
ATOM   1932  C2    U C  60     -13.327 -37.614 -22.233  1.00  0.00           C  
ATOM   1933  O2    U C  60     -13.393 -36.981 -23.279  1.00  0.00           O  
ATOM   1934  N3    U C  60     -14.457 -37.968 -21.551  1.00  0.00           N  
ATOM   1935  H3    U C  60     -15.319 -37.696 -21.978  1.00  0.00           H  
ATOM   1936  C4    U C  60     -14.535 -38.627 -20.346  1.00  0.00           C  
ATOM   1937  O4    U C  60     -15.636 -38.844 -19.848  1.00  0.00           O  
ATOM   1938  C5    U C  60     -13.270 -39.016 -19.801  1.00  0.00           C  
ATOM   1939  H5    U C  60     -13.240 -39.567 -18.862  1.00  0.00           H  
ATOM   1940  C2'   U C  60     -10.624 -36.118 -22.283  1.00  0.00           C  
ATOM   1941  H2'   U C  60     -11.572 -35.546 -22.214  1.00  0.00           H  
ATOM   1942  O2'   U C  60      -9.892 -35.699 -23.423  1.00  0.00           O  
ATOM   1943 'HO2   U C  60      -9.663 -34.761 -23.302  1.00  0.00           H  
ATOM   1944  C3'   U C  60      -9.815 -35.951 -21.001  1.00  0.00           C  
ATOM   1945  H3'   U C  60     -10.452 -36.104 -20.100  1.00  0.00           H  
ATOM   1946  O3'   U C  60      -9.045 -34.725 -20.909  1.00  0.00           O  
ATOM   1947  P     U C  61      -9.835 -33.352 -20.863  1.00  0.00           P  
ATOM   1948  OP1   U C  61      -9.024 -32.362 -20.129  1.00  0.00           O  
ATOM   1949  OP2   U C  61     -11.226 -33.594 -20.417  1.00  0.00           O1-
ATOM   1950  O5'   U C  61      -9.906 -32.958 -22.390  1.00  0.00           O  
ATOM   1951  C5'   U C  61      -8.789 -32.422 -23.129  1.00  0.00           C  
ATOM   1952 1H5'   U C  61      -8.027 -33.218 -23.288  1.00  0.00           H  
ATOM   1953 2H5'   U C  61      -8.308 -31.587 -22.565  1.00  0.00           H  
ATOM   1954  C4'   U C  61      -9.202 -31.865 -24.515  1.00  0.00           C  
ATOM   1955  H4'   U C  61      -8.303 -31.607 -25.113  1.00  0.00           H  
ATOM   1956  O4'   U C  61      -9.959 -32.852 -25.286  1.00  0.00           O  
ATOM   1957  C1'   U C  61     -11.082 -32.216 -25.902  1.00  0.00           C  
ATOM   1958  H1'   U C  61     -11.079 -32.538 -26.969  1.00  0.00           H  
ATOM   1959  N1    U C  61     -12.381 -32.609 -25.248  1.00  0.00           N  
ATOM   1960  C6    U C  61     -12.367 -33.451 -24.157  1.00  0.00           C  
ATOM   1961  H6    U C  61     -11.393 -33.842 -23.873  1.00  0.00           H  
ATOM   1962  C2    U C  61     -13.585 -32.221 -25.804  1.00  0.00           C  
ATOM   1963  O2    U C  61     -13.663 -31.576 -26.842  1.00  0.00           O  
ATOM   1964  N3    U C  61     -14.705 -32.618 -25.109  1.00  0.00           N  
ATOM   1965  H3    U C  61     -15.591 -32.339 -25.504  1.00  0.00           H  
ATOM   1966  C4    U C  61     -14.738 -33.401 -23.972  1.00  0.00           C  
ATOM   1967  O4    U C  61     -15.804 -33.661 -23.425  1.00  0.00           O  
ATOM   1968  C5    U C  61     -13.469 -33.835 -23.508  1.00  0.00           C  
ATOM   1969  H5    U C  61     -13.417 -34.475 -22.631  1.00  0.00           H  
ATOM   1970  C2'   U C  61     -10.805 -30.718 -25.830  1.00  0.00           C  
ATOM   1971  H2'   U C  61     -11.737 -30.113 -25.837  1.00  0.00           H  
ATOM   1972  O2'   U C  61      -9.964 -30.330 -26.909  1.00  0.00           O  
ATOM   1973 'HO2   U C  61      -9.679 -29.409 -26.719  1.00  0.00           H  
ATOM   1974  C3'   U C  61     -10.097 -30.615 -24.470  1.00  0.00           C  
ATOM   1975  H3'   U C  61     -10.828 -30.768 -23.648  1.00  0.00           H  
ATOM   1976  O3'   U C  61      -9.283 -29.455 -24.207  1.00  0.00           O  
ATOM   1977  P     C C  62      -9.588 -27.984 -24.655  1.00  0.00           P  
ATOM   1978  OP1   C C  62      -9.309 -27.902 -26.109  1.00  0.00           O  
ATOM   1979  OP2   C C  62      -8.844 -27.045 -23.792  1.00  0.00           O1-
ATOM   1980  O5'   C C  62     -11.152 -27.813 -24.416  1.00  0.00           O  
ATOM   1981  C5'   C C  62     -11.813 -26.717 -25.112  1.00  0.00           C  
ATOM   1982 1H5'   C C  62     -11.443 -26.625 -26.162  1.00  0.00           H  
ATOM   1983 2H5'   C C  62     -11.592 -25.754 -24.596  1.00  0.00           H  
ATOM   1984  C4'   C C  62     -13.353 -26.848 -25.233  1.00  0.00           C  
ATOM   1985  H4'   C C  62     -13.673 -26.379 -26.189  1.00  0.00           H  
ATOM   1986  O4'   C C  62     -13.810 -28.232 -25.269  1.00  0.00           O  
ATOM   1987  C1'   C C  62     -15.171 -28.267 -24.868  1.00  0.00           C  
ATOM   1988  H1'   C C  62     -15.735 -28.560 -25.783  1.00  0.00           H  
ATOM   1989  N1    C C  62     -15.462 -29.247 -23.787  1.00  0.00           N  
ATOM   1990  C6    C C  62     -14.447 -29.793 -23.035  1.00  0.00           C  
ATOM   1991  H6    C C  62     -13.429 -29.492 -23.316  1.00  0.00           H  
ATOM   1992  C5    C C  62     -14.716 -30.662 -22.047  1.00  0.00           C  
ATOM   1993  H5    C C  62     -13.929 -31.125 -21.452  1.00  0.00           H  
ATOM   1994  C2    C C  62     -16.791 -29.562 -23.499  1.00  0.00           C  
ATOM   1995  O2    C C  62     -17.698 -29.035 -24.160  1.00  0.00           O  
ATOM   1996  N3    C C  62     -17.077 -30.431 -22.509  1.00  0.00           N  
ATOM   1997  C4    C C  62     -16.088 -30.981 -21.794  1.00  0.00           C  
ATOM   1998  N4    C C  62     -16.424 -31.842 -20.836  1.00  0.00           N  
ATOM   1999  H41   C C  62     -15.743 -32.394 -20.369  1.00  0.00           H  
ATOM   2000  H42   C C  62     -17.395 -32.082 -20.760  1.00  0.00           H  
ATOM   2001  C2'   C C  62     -15.571 -26.854 -24.467  1.00  0.00           C  
ATOM   2002  H2'   C C  62     -16.219 -26.840 -23.568  1.00  0.00           H  
ATOM   2003  O2'   C C  62     -16.229 -26.211 -25.545  1.00  0.00           O  
ATOM   2004 'HO2   C C  62     -16.601 -25.381 -25.202  1.00  0.00           H  
ATOM   2005  C3'   C C  62     -14.223 -26.206 -24.146  1.00  0.00           C  
ATOM   2006  H3'   C C  62     -13.819 -26.568 -23.173  1.00  0.00           H  
ATOM   2007  O3'   C C  62     -14.194 -24.762 -24.248  1.00  0.00           O  
ATOM   2008  P     A C  63     -14.845 -23.891 -23.101  1.00  0.00           P  
ATOM   2009  OP1   A C  63     -14.408 -22.489 -23.241  1.00  0.00           O  
ATOM   2010  OP2   A C  63     -14.643 -24.550 -21.791  1.00  0.00           O1-
ATOM   2011  O5'   A C  63     -16.393 -23.977 -23.414  1.00  0.00           O  
ATOM   2012  C5'   A C  63     -17.019 -23.079 -24.359  1.00  0.00           C  
ATOM   2013 1H5'   A C  63     -16.498 -23.129 -25.343  1.00  0.00           H  
ATOM   2014 2H5'   A C  63     -16.957 -22.027 -23.991  1.00  0.00           H  
ATOM   2015  C4'   A C  63     -18.510 -23.410 -24.594  1.00  0.00           C  
ATOM   2016  H4'   A C  63     -18.880 -22.902 -25.511  1.00  0.00           H  
ATOM   2017  O4'   A C  63     -18.706 -24.846 -24.777  1.00  0.00           O  
ATOM   2018  C1'   A C  63     -19.922 -25.235 -24.151  1.00  0.00           C  
ATOM   2019  H1'   A C  63     -20.520 -25.792 -24.909  1.00  0.00           H  
ATOM   2020  N9    A C  63     -19.668 -26.089 -22.983  1.00  0.00           N  
ATOM   2021  C5    A C  63     -19.884 -27.476 -21.295  1.00  0.00           C  
ATOM   2022  N7    A C  63     -18.557 -27.078 -21.291  1.00  0.00           N  
ATOM   2023  C8    A C  63     -18.483 -26.255 -22.306  1.00  0.00           C  
ATOM   2024  H8    A C  63     -17.581 -25.730 -22.612  1.00  0.00           H  
ATOM   2025  N1    A C  63     -21.920 -28.541 -20.741  1.00  0.00           N  
ATOM   2026  C2    A C  63     -22.460 -27.881 -21.772  1.00  0.00           C  
ATOM   2027  H2    A C  63     -23.521 -28.081 -21.954  1.00  0.00           H  
ATOM   2028  N3    A C  63     -21.875 -27.049 -22.637  1.00  0.00           N  
ATOM   2029  C4    A C  63     -20.581 -26.872 -22.327  1.00  0.00           C  
ATOM   2030  C6    A C  63     -20.607 -28.361 -20.471  1.00  0.00           C  
ATOM   2031  N6    A C  63     -20.056 -29.055 -19.462  1.00  0.00           N  
ATOM   2032  H61   A C  63     -19.112 -28.909 -19.173  1.00  0.00           H  
ATOM   2033  H62   A C  63     -20.554 -29.842 -19.076  1.00  0.00           H  
ATOM   2034  C2'   A C  63     -20.651 -23.967 -23.763  1.00  0.00           C  
ATOM   2035  H2'   A C  63     -21.294 -24.107 -22.866  1.00  0.00           H  
ATOM   2036  O2'   A C  63     -21.436 -23.493 -24.845  1.00  0.00           O  
ATOM   2037 'HO2   A C  63     -21.784 -22.619 -24.555  1.00  0.00           H  
ATOM   2038  C3'   A C  63     -19.471 -23.034 -23.455  1.00  0.00           C  
ATOM   2039  H3'   A C  63     -18.973 -23.329 -22.508  1.00  0.00           H  
ATOM   2040  O3'   A C  63     -19.731 -21.616 -23.470  1.00  0.00           O  
ATOM   2041  P     C C  64     -20.983 -20.974 -22.760  1.00  0.00           P  
ATOM   2042  OP1   C C  64     -22.151 -21.245 -23.634  1.00  0.00           O  
ATOM   2043  OP2   C C  64     -20.697 -19.564 -22.440  1.00  0.00           O1-
ATOM   2044  O5'   C C  64     -21.114 -21.833 -21.426  1.00  0.00           O  
ATOM   2045  C5'   C C  64     -22.443 -22.173 -20.943  1.00  0.00           C  
ATOM   2046 1H5'   C C  64     -23.057 -22.624 -21.759  1.00  0.00           H  
ATOM   2047 2H5'   C C  64     -22.965 -21.255 -20.585  1.00  0.00           H  
ATOM   2048  C4'   C C  64     -22.439 -23.192 -19.782  1.00  0.00           C  
ATOM   2049  H4'   C C  64     -23.467 -23.572 -19.600  1.00  0.00           H  
ATOM   2050  O4'   C C  64     -21.604 -24.346 -20.095  1.00  0.00           O  
ATOM   2051  C1'   C C  64     -20.996 -24.818 -18.900  1.00  0.00           C  
ATOM   2052  H1'   C C  64     -21.377 -25.859 -18.786  1.00  0.00           H  
ATOM   2053  N1    C C  64     -19.517 -24.848 -18.975  1.00  0.00           N  
ATOM   2054  C6    C C  64     -18.857 -23.994 -19.828  1.00  0.00           C  
ATOM   2055  H6    C C  64     -19.489 -23.325 -20.423  1.00  0.00           H  
ATOM   2056  C5    C C  64     -17.523 -24.033 -19.946  1.00  0.00           C  
ATOM   2057  H5    C C  64     -16.982 -23.415 -20.663  1.00  0.00           H  
ATOM   2058  C2    C C  64     -18.793 -25.691 -18.131  1.00  0.00           C  
ATOM   2059  O2    C C  64     -19.410 -26.401 -17.318  1.00  0.00           O  
ATOM   2060  N3    C C  64     -17.443 -25.721 -18.215  1.00  0.00           N  
ATOM   2061  C4    C C  64     -16.814 -24.962 -19.131  1.00  0.00           C  
ATOM   2062  N4    C C  64     -15.504 -25.110 -19.292  1.00  0.00           N  
ATOM   2063  H41   C C  64     -15.098 -24.831 -20.184  1.00  0.00           H  
ATOM   2064  H42   C C  64     -15.051 -25.829 -18.782  1.00  0.00           H  
ATOM   2065  C2'   C C  64     -21.498 -23.976 -17.741  1.00  0.00           C  
ATOM   2066  H2'   C C  64     -20.706 -23.765 -16.989  1.00  0.00           H  
ATOM   2067  O2'   C C  64     -22.595 -24.621 -17.116  1.00  0.00           O  
ATOM   2068 'HO2   C C  64     -23.065 -23.948 -16.589  1.00  0.00           H  
ATOM   2069  C3'   C C  64     -21.906 -22.680 -18.439  1.00  0.00           C  
ATOM   2070  H3'   C C  64     -21.009 -22.065 -18.689  1.00  0.00           H  
ATOM   2071  O3'   C C  64     -22.920 -21.908 -17.751  1.00  0.00           O  
ATOM   2072  P     C C  65     -22.482 -21.105 -16.459  1.00  0.00           P  
ATOM   2073  OP1   C C  65     -23.296 -19.878 -16.351  1.00  0.00           O  
ATOM   2074  OP2   C C  65     -21.009 -20.993 -16.422  1.00  0.00           O1-
ATOM   2075  O5'   C C  65     -22.904 -22.117 -15.319  1.00  0.00           O  
ATOM   2076  C5'   C C  65     -24.197 -21.991 -14.676  1.00  0.00           C  
ATOM   2077 1H5'   C C  65     -25.006 -21.946 -15.443  1.00  0.00           H  
ATOM   2078 2H5'   C C  65     -24.241 -21.052 -14.076  1.00  0.00           H  
ATOM   2079  C4'   C C  65     -24.517 -23.175 -13.737  1.00  0.00           C  
ATOM   2080  H4'   C C  65     -25.607 -23.219 -13.528  1.00  0.00           H  
ATOM   2081  O4'   C C  65     -24.142 -24.437 -14.369  1.00  0.00           O  
ATOM   2082  C1'   C C  65     -23.661 -25.328 -13.375  1.00  0.00           C  
ATOM   2083  H1'   C C  65     -24.324 -26.223 -13.437  1.00  0.00           H  
ATOM   2084  N1    C C  65     -22.253 -25.748 -13.591  1.00  0.00           N  
ATOM   2085  C6    C C  65     -21.378 -24.963 -14.306  1.00  0.00           C  
ATOM   2086  H6    C C  65     -21.799 -24.050 -14.733  1.00  0.00           H  
ATOM   2087  C5    C C  65     -20.110 -25.348 -14.515  1.00  0.00           C  
ATOM   2088  H5    C C  65     -19.422 -24.775 -15.134  1.00  0.00           H  
ATOM   2089  C2    C C  65     -21.785 -26.892 -12.956  1.00  0.00           C  
ATOM   2090  O2    C C  65     -22.547 -27.531 -12.219  1.00  0.00           O  
ATOM   2091  N3    C C  65     -20.515 -27.297 -13.161  1.00  0.00           N  
ATOM   2092  C4    C C  65     -19.692 -26.582 -13.937  1.00  0.00           C  
ATOM   2093  N4    C C  65     -18.490 -27.084 -14.199  1.00  0.00           N  
ATOM   2094  H41   C C  65     -18.059 -26.900 -15.079  1.00  0.00           H  
ATOM   2095  H42   C C  65     -18.245 -27.931 -13.717  1.00  0.00           H  
ATOM   2096  C2'   C C  65     -23.847 -24.674 -12.024  1.00  0.00           C  
ATOM   2097  H2'   C C  65     -23.021 -24.925 -11.327  1.00  0.00           H  
ATOM   2098  O2'   C C  65     -25.087 -25.059 -11.460  1.00  0.00           O  
ATOM   2099 'HO2   C C  65     -25.122 -24.676 -10.566  1.00  0.00           H  
ATOM   2100  C3'   C C  65     -23.802 -23.186 -12.369  1.00  0.00           C  
ATOM   2101  H3'   C C  65     -22.756 -22.854 -12.558  1.00  0.00           H  
ATOM   2102  O3'   C C  65     -24.477 -22.311 -11.434  1.00  0.00           O  
ATOM   2103  P     A C  66     -23.896 -22.072  -9.982  1.00  0.00           P  
ATOM   2104  OP1   A C  66     -24.606 -20.934  -9.369  1.00  0.00           O  
ATOM   2105  OP2   A C  66     -22.416 -22.023 -10.032  1.00  0.00           O1-
ATOM   2106  O5'   A C  66     -24.280 -23.396  -9.213  1.00  0.00           O  
ATOM   2107  C5'   A C  66     -25.519 -23.587  -8.502  1.00  0.00           C  
ATOM   2108 1H5'   A C  66     -26.370 -23.581  -9.219  1.00  0.00           H  
ATOM   2109 2H5'   A C  66     -25.682 -22.760  -7.770  1.00  0.00           H  
ATOM   2110  C4'   A C  66     -25.554 -24.923  -7.716  1.00  0.00           C  
ATOM   2111  H4'   A C  66     -26.596 -25.192  -7.443  1.00  0.00           H  
ATOM   2112  O4'   A C  66     -25.007 -26.027  -8.509  1.00  0.00           O  
ATOM   2113  C1'   A C  66     -24.175 -26.847  -7.690  1.00  0.00           C  
ATOM   2114  H1'   A C  66     -24.542 -27.893  -7.800  1.00  0.00           H  
ATOM   2115  N9    A C  66     -22.764 -26.773  -8.117  1.00  0.00           N  
ATOM   2116  C5    A C  66     -20.613 -27.108  -8.450  1.00  0.00           C  
ATOM   2117  N7    A C  66     -20.950 -26.002  -9.207  1.00  0.00           N  
ATOM   2118  C8    A C  66     -22.225 -25.844  -8.972  1.00  0.00           C  
ATOM   2119  H8    A C  66     -22.837 -25.058  -9.401  1.00  0.00           H  
ATOM   2120  N1    A C  66     -19.385 -28.869  -7.464  1.00  0.00           N  
ATOM   2121  C2    A C  66     -20.537 -29.244  -6.894  1.00  0.00           C  
ATOM   2122  H2    A C  66     -20.476 -30.136  -6.261  1.00  0.00           H  
ATOM   2123  N3    A C  66     -21.748 -28.680  -6.976  1.00  0.00           N  
ATOM   2124  C4    A C  66     -21.718 -27.602  -7.775  1.00  0.00           C  
ATOM   2125  C6    A C  66     -19.391 -27.784  -8.273  1.00  0.00           C  
ATOM   2126  N6    A C  66     -18.260 -27.402  -8.891  1.00  0.00           N  
ATOM   2127  H61   A C  66     -18.181 -26.498  -9.307  1.00  0.00           H  
ATOM   2128  H62   A C  66     -17.485 -28.038  -8.994  1.00  0.00           H  
ATOM   2129  C2'   A C  66     -24.366 -26.398  -6.256  1.00  0.00           C  
ATOM   2130  H2'   A C  66     -23.441 -26.513  -5.651  1.00  0.00           H  
ATOM   2131  O2'   A C  66     -25.422 -27.103  -5.632  1.00  0.00           O  
ATOM   2132 'HO2   A C  66     -25.589 -26.594  -4.825  1.00  0.00           H  
ATOM   2133  C3'   A C  66     -24.727 -24.920  -6.423  1.00  0.00           C  
ATOM   2134  H3'   A C  66     -23.825 -24.313  -6.655  1.00  0.00           H  
ATOM   2135  O3'   A C  66     -25.506 -24.352  -5.341  1.00  0.00           O  
ATOM   2136  P     C C  67     -24.772 -23.820  -4.046  1.00  0.00           P  
ATOM   2137  OP1   C C  67     -25.792 -23.343  -3.088  1.00  0.00           O  
ATOM   2138  OP2   C C  67     -23.697 -22.896  -4.454  1.00  0.00           O1-
ATOM   2139  O5'   C C  67     -24.127 -25.147  -3.485  1.00  0.00           O  
ATOM   2140  C5'   C C  67     -23.232 -25.161  -2.345  1.00  0.00           C  
ATOM   2141 1H5'   C C  67     -23.680 -25.813  -1.565  1.00  0.00           H  
ATOM   2142 2H5'   C C  67     -23.128 -24.153  -1.874  1.00  0.00           H  
ATOM   2143  C4'   C C  67     -21.792 -25.692  -2.612  1.00  0.00           C  
ATOM   2144  H4'   C C  67     -21.572 -26.540  -1.930  1.00  0.00           H  
ATOM   2145  O4'   C C  67     -21.590 -26.188  -3.976  1.00  0.00           O  
ATOM   2146  C1'   C C  67     -20.255 -25.899  -4.384  1.00  0.00           C  
ATOM   2147  H1'   C C  67     -19.807 -26.882  -4.662  1.00  0.00           H  
ATOM   2148  N1    C C  67     -20.182 -24.970  -5.549  1.00  0.00           N  
ATOM   2149  C6    C C  67     -21.260 -24.177  -5.858  1.00  0.00           C  
ATOM   2150  H6    C C  67     -22.134 -24.290  -5.213  1.00  0.00           H  
ATOM   2151  C5    C C  67     -21.240 -23.349  -6.910  1.00  0.00           C  
ATOM   2152  H5    C C  67     -22.108 -22.756  -7.198  1.00  0.00           H  
ATOM   2153  C2    C C  67     -19.004 -24.847  -6.281  1.00  0.00           C  
ATOM   2154  O2    C C  67     -18.024 -25.541  -5.965  1.00  0.00           O  
ATOM   2155  N3    C C  67     -18.943 -23.978  -7.320  1.00  0.00           N  
ATOM   2156  C4    C C  67     -20.044 -23.285  -7.677  1.00  0.00           C  
ATOM   2157  N4    C C  67     -20.015 -22.552  -8.785  1.00  0.00           N  
ATOM   2158  H41   C C  67     -20.896 -22.268  -9.208  1.00  0.00           H  
ATOM   2159  H42   C C  67     -19.231 -22.646  -9.383  1.00  0.00           H  
ATOM   2160  C2'   C C  67     -19.526 -25.341  -3.177  1.00  0.00           C  
ATOM   2161  H2'   C C  67     -18.761 -24.591  -3.459  1.00  0.00           H  
ATOM   2162  O2'   C C  67     -18.924 -26.391  -2.438  1.00  0.00           O  
ATOM   2163 'HO2   C C  67     -18.567 -26.012  -1.611  1.00  0.00           H  
ATOM   2164  C3'   C C  67     -20.669 -24.661  -2.420  1.00  0.00           C  
ATOM   2165  H3'   C C  67     -20.989 -23.732  -2.944  1.00  0.00           H  
ATOM   2166  O3'   C C  67     -20.457 -24.413  -1.015  1.00  0.00           O  
ATOM   2167  P     C C  68     -19.206 -23.592  -0.514  1.00  0.00           P  
ATOM   2168  OP1   C C  68     -19.556 -22.920   0.753  1.00  0.00           O  
ATOM   2169  OP2   C C  68     -18.653 -22.783  -1.623  1.00  0.00           O1-
ATOM   2170  O5'   C C  68     -18.198 -24.773  -0.234  1.00  0.00           O  
ATOM   2171  C5'   C C  68     -17.128 -24.677   0.737  1.00  0.00           C  
ATOM   2172 1H5'   C C  68     -17.481 -25.108   1.699  1.00  0.00           H  
ATOM   2173 2H5'   C C  68     -16.859 -23.614   0.959  1.00  0.00           H  
ATOM   2174  C4'   C C  68     -15.814 -25.413   0.339  1.00  0.00           C  
ATOM   2175  H4'   C C  68     -15.578 -26.207   1.078  1.00  0.00           H  
ATOM   2176  O4'   C C  68     -15.920 -26.076  -0.965  1.00  0.00           O  
ATOM   2177  C1'   C C  68     -14.744 -25.837  -1.730  1.00  0.00           C  
ATOM   2178  H1'   C C  68     -14.381 -26.844  -2.044  1.00  0.00           H  
ATOM   2179  N1    C C  68     -15.007 -25.015  -2.957  1.00  0.00           N  
ATOM   2180  C6    C C  68     -16.144 -24.242  -3.031  1.00  0.00           C  
ATOM   2181  H6    C C  68     -16.787 -24.242  -2.146  1.00  0.00           H  
ATOM   2182  C5    C C  68     -16.453 -23.558  -4.141  1.00  0.00           C  
ATOM   2183  H5    C C  68     -17.371 -22.978  -4.224  1.00  0.00           H  
ATOM   2184  C2    C C  68     -14.117 -25.026  -4.033  1.00  0.00           C  
ATOM   2185  O2    C C  68     -13.092 -25.712  -3.959  1.00  0.00           O  
ATOM   2186  N3    C C  68     -14.407 -24.320  -5.157  1.00  0.00           N  
ATOM   2187  C4    C C  68     -15.567 -23.658  -5.248  1.00  0.00           C  
ATOM   2188  N4    C C  68     -15.904 -23.133  -6.424  1.00  0.00           N  
ATOM   2189  H41   C C  68     -16.878 -23.084  -6.648  1.00  0.00           H  
ATOM   2190  H42   C C  68     -15.282 -23.296  -7.185  1.00  0.00           H  
ATOM   2191  C2'   C C  68     -13.712 -25.228  -0.801  1.00  0.00           C  
ATOM   2192  H2'   C C  68     -13.030 -24.535  -1.333  1.00  0.00           H  
ATOM   2193  O2'   C C  68     -12.961 -26.235  -0.149  1.00  0.00           O  
ATOM   2194 'HO2   C C  68     -12.743 -25.824   0.700  1.00  0.00           H  
ATOM   2195  C3'   C C  68     -14.580 -24.493   0.217  1.00  0.00           C  
ATOM   2196  H3'   C C  68     -14.940 -23.529  -0.209  1.00  0.00           H  
ATOM   2197  O3'   C C  68     -13.945 -24.349   1.511  1.00  0.00           O  
ATOM   2198  P     U C  69     -13.631 -22.945   2.155  1.00  0.00           P  
ATOM   2199  OP1   U C  69     -12.807 -23.180   3.362  1.00  0.00           O  
ATOM   2200  OP2   U C  69     -14.899 -22.211   2.318  1.00  0.00           O1-
ATOM   2201  O5'   U C  69     -12.759 -22.233   1.040  1.00  0.00           O  
ATOM   2202  C5'   U C  69     -11.314 -22.377   1.053  1.00  0.00           C  
ATOM   2203 1H5'   U C  69     -11.017 -23.415   1.338  1.00  0.00           H  
ATOM   2204 2H5'   U C  69     -10.875 -21.679   1.802  1.00  0.00           H  
ATOM   2205  C4'   U C  69     -10.656 -22.089  -0.315  1.00  0.00           C  
ATOM   2206  H4'   U C  69      -9.606 -22.452  -0.320  1.00  0.00           H  
ATOM   2207  O4'   U C  69     -11.363 -22.790  -1.379  1.00  0.00           O  
ATOM   2208  C1'   U C  69     -11.344 -22.008  -2.558  1.00  0.00           C  
ATOM   2209  H1'   U C  69     -10.895 -22.662  -3.339  1.00  0.00           H  
ATOM   2210  N1    U C  69     -12.705 -21.569  -2.975  1.00  0.00           N  
ATOM   2211  C6    U C  69     -13.769 -21.550  -2.096  1.00  0.00           C  
ATOM   2212  H6    U C  69     -13.561 -21.946  -1.100  1.00  0.00           H  
ATOM   2213  C2    U C  69     -12.834 -21.071  -4.245  1.00  0.00           C  
ATOM   2214  O2    U C  69     -11.891 -20.973  -5.021  1.00  0.00           O  
ATOM   2215  N3    U C  69     -14.086 -20.645  -4.582  1.00  0.00           N  
ATOM   2216  H3    U C  69     -14.193 -20.310  -5.519  1.00  0.00           H  
ATOM   2217  C4    U C  69     -15.191 -20.582  -3.766  1.00  0.00           C  
ATOM   2218  O4    U C  69     -16.237 -20.121  -4.211  1.00  0.00           O  
ATOM   2219  C5    U C  69     -14.982 -21.087  -2.440  1.00  0.00           C  
ATOM   2220  H5    U C  69     -15.819 -21.092  -1.744  1.00  0.00           H  
ATOM   2221  C2'   U C  69     -10.431 -20.826  -2.291  1.00  0.00           C  
ATOM   2222  H2'   U C  69     -10.747 -19.915  -2.839  1.00  0.00           H  
ATOM   2223  O2'   U C  69      -9.094 -21.159  -2.636  1.00  0.00           O  
ATOM   2224 'HO2   U C  69      -8.494 -20.467  -2.302  1.00  0.00           H  
ATOM   2225  C3'   U C  69     -10.628 -20.633  -0.792  1.00  0.00           C  
ATOM   2226  H3'   U C  69     -11.646 -20.234  -0.570  1.00  0.00           H  
ATOM   2227  O3'   U C  69      -9.576 -19.876  -0.144  1.00  0.00           O  
ATOM   2228  P     U C  70      -9.726 -18.295  -0.171  1.00  0.00           P  
ATOM   2229  OP1   U C  70      -9.903 -17.793   1.206  1.00  0.00           O  
ATOM   2230  OP2   U C  70     -10.744 -17.921  -1.184  1.00  0.00           O1-
ATOM   2231  O5'   U C  70      -8.344 -17.800  -0.738  1.00  0.00           O  
ATOM   2232  C5'   U C  70      -7.057 -18.388  -0.466  1.00  0.00           C  
ATOM   2233 1H5'   U C  70      -7.138 -19.392   0.010  1.00  0.00           H  
ATOM   2234 2H5'   U C  70      -6.506 -17.726   0.239  1.00  0.00           H  
ATOM   2235  C4'   U C  70      -6.203 -18.530  -1.742  1.00  0.00           C  
ATOM   2236  H4'   U C  70      -5.262 -19.077  -1.522  1.00  0.00           H  
ATOM   2237  O4'   U C  70      -6.916 -19.300  -2.755  1.00  0.00           O  
ATOM   2238  C1'   U C  70      -6.659 -18.753  -4.045  1.00  0.00           C  
ATOM   2239  H1'   U C  70      -6.220 -19.586  -4.644  1.00  0.00           H  
ATOM   2240  N1    U C  70      -7.916 -18.266  -4.698  1.00  0.00           N  
ATOM   2241  C6    U C  70      -9.050 -18.027  -3.954  1.00  0.00           C  
ATOM   2242  H6    U C  70      -8.947 -18.176  -2.883  1.00  0.00           H  
ATOM   2243  C2    U C  70      -7.936 -18.108  -6.067  1.00  0.00           C  
ATOM   2244  O2    U C  70      -6.952 -18.297  -6.770  1.00  0.00           O  
ATOM   2245  N3    U C  70      -9.153 -17.754  -6.591  1.00  0.00           N  
ATOM   2246  H3    U C  70      -9.182 -17.659  -7.601  1.00  0.00           H  
ATOM   2247  C4    U C  70     -10.355 -17.674  -5.921  1.00  0.00           C  
ATOM   2248  O4    U C  70     -11.408 -17.564  -6.543  1.00  0.00           O  
ATOM   2249  C5    U C  70     -10.240 -17.750  -4.501  1.00  0.00           C  
ATOM   2250  H5    U C  70     -11.137 -17.686  -3.888  1.00  0.00           H  
ATOM   2251  C2'   U C  70      -5.603 -17.670  -3.876  1.00  0.00           C  
ATOM   2252  H2'   U C  70      -5.740 -16.830  -4.589  1.00  0.00           H  
ATOM   2253  O2'   U C  70      -4.301 -18.208  -4.017  1.00  0.00           O  
ATOM   2254 'HO2   U C  70      -3.753 -17.597  -3.504  1.00  0.00           H  
ATOM   2255  C3'   U C  70      -5.823 -17.215  -2.438  1.00  0.00           C  
ATOM   2256  H3'   U C  70      -6.712 -16.546  -2.363  1.00  0.00           H  
ATOM   2257  O3'   U C  70      -4.642 -16.664  -1.812  1.00  0.00           O  
ATOM   2258  P     C C  71      -4.426 -15.109  -1.695  1.00  0.00           P  
ATOM   2259  OP1   C C  71      -3.040 -14.897  -1.220  1.00  0.00           O  
ATOM   2260  OP2   C C  71      -5.529 -14.527  -0.909  1.00  0.00           O1-
ATOM   2261  O5'   C C  71      -4.557 -14.626  -3.200  1.00  0.00           O  
ATOM   2262  C5'   C C  71      -3.355 -14.424  -3.986  1.00  0.00           C  
ATOM   2263 1H5'   C C  71      -2.721 -15.341  -3.972  1.00  0.00           H  
ATOM   2264 2H5'   C C  71      -2.754 -13.584  -3.563  1.00  0.00           H  
ATOM   2265  C4'   C C  71      -3.644 -14.090  -5.465  1.00  0.00           C  
ATOM   2266  H4'   C C  71      -2.710 -14.152  -6.063  1.00  0.00           H  
ATOM   2267  O4'   C C  71      -4.586 -15.043  -6.039  1.00  0.00           O  
ATOM   2268  C1'   C C  71      -5.406 -14.374  -6.986  1.00  0.00           C  
ATOM   2269  H1'   C C  71      -5.247 -14.909  -7.951  1.00  0.00           H  
ATOM   2270  N1    C C  71      -6.850 -14.403  -6.627  1.00  0.00           N  
ATOM   2271  C6    C C  71      -7.239 -14.500  -5.309  1.00  0.00           C  
ATOM   2272  H6    C C  71      -6.432 -14.630  -4.580  1.00  0.00           H  
ATOM   2273  C5    C C  71      -8.537 -14.488  -4.966  1.00  0.00           C  
ATOM   2274  H5    C C  71      -8.865 -14.602  -3.935  1.00  0.00           H  
ATOM   2275  C2    C C  71      -7.808 -14.183  -7.612  1.00  0.00           C  
ATOM   2276  O2    C C  71      -7.448 -13.970  -8.778  1.00  0.00           O  
ATOM   2277  N3    C C  71      -9.115 -14.194  -7.290  1.00  0.00           N  
ATOM   2278  C4    C C  71      -9.494 -14.342  -6.015  1.00  0.00           C  
ATOM   2279  N4    C C  71     -10.797 -14.362  -5.756  1.00  0.00           N  
ATOM   2280  H41   C C  71     -11.155 -14.257  -4.837  1.00  0.00           H  
ATOM   2281  H42   C C  71     -11.421 -14.305  -6.539  1.00  0.00           H  
ATOM   2282  C2'   C C  71      -4.896 -12.952  -7.119  1.00  0.00           C  
ATOM   2283  H2'   C C  71      -5.714 -12.225  -7.300  1.00  0.00           H  
ATOM   2284  O2'   C C  71      -3.945 -12.845  -8.161  1.00  0.00           O  
ATOM   2285 'HO2   C C  71      -3.631 -11.925  -8.123  1.00  0.00           H  
ATOM   2286  C3'   C C  71      -4.264 -12.715  -5.747  1.00  0.00           C  
ATOM   2287  H3'   C C  71      -5.043 -12.564  -4.966  1.00  0.00           H  
ATOM   2288  O3'   C C  71      -3.249 -11.685  -5.698  1.00  0.00           O  
ATOM   2289  P     U C  72      -3.704 -10.179  -5.858  1.00  0.00           P  
ATOM   2290  OP1   U C  72      -2.644  -9.304  -5.320  1.00  0.00           O  
ATOM   2291  OP2   U C  72      -5.088 -10.044  -5.349  1.00  0.00           O1-
ATOM   2292  O5'   U C  72      -3.747 -10.048  -7.434  1.00  0.00           O  
ATOM   2293  C5'   U C  72      -3.566  -8.786  -8.127  1.00  0.00           C  
ATOM   2294 1H5'   U C  72      -2.607  -8.839  -8.685  1.00  0.00           H  
ATOM   2295 2H5'   U C  72      -3.467  -7.921  -7.425  1.00  0.00           H  
ATOM   2296  C4'   U C  72      -4.677  -8.423  -9.157  1.00  0.00           C  
ATOM   2297  H4'   U C  72      -4.221  -8.045 -10.096  1.00  0.00           H  
ATOM   2298  O4'   U C  72      -5.515  -9.574  -9.512  1.00  0.00           O  
ATOM   2299  C1'   U C  72      -6.859  -9.153  -9.685  1.00  0.00           C  
ATOM   2300  H1'   U C  72      -7.140  -9.462 -10.719  1.00  0.00           H  
ATOM   2301  N1    U C  72      -7.774  -9.765  -8.683  1.00  0.00           N  
ATOM   2302  C6    U C  72      -7.315 -10.119  -7.438  1.00  0.00           C  
ATOM   2303  H6    U C  72      -6.244  -9.976  -7.281  1.00  0.00           H  
ATOM   2304  C2    U C  72      -9.110  -9.820  -8.983  1.00  0.00           C  
ATOM   2305  O2    U C  72      -9.558  -9.395 -10.041  1.00  0.00           O  
ATOM   2306  N3    U C  72      -9.909 -10.357  -8.006  1.00  0.00           N  
ATOM   2307  H3    U C  72     -10.899 -10.388  -8.216  1.00  0.00           H  
ATOM   2308  C4    U C  72      -9.520 -10.743  -6.739  1.00  0.00           C  
ATOM   2309  O4    U C  72     -10.350 -11.155  -5.935  1.00  0.00           O  
ATOM   2310  C5    U C  72      -8.118 -10.603  -6.480  1.00  0.00           C  
ATOM   2311  H5    U C  72      -7.724 -10.868  -5.501  1.00  0.00           H  
ATOM   2312  C2'   U C  72      -6.881  -7.641  -9.588  1.00  0.00           C  
ATOM   2313  H2'   U C  72      -7.808  -7.271  -9.107  1.00  0.00           H  
ATOM   2314  O2'   U C  72      -6.754  -7.046 -10.868  1.00  0.00           O  
ATOM   2315 'HO2   U C  72      -6.739  -6.088 -10.698  1.00  0.00           H  
ATOM   2316  C3'   U C  72      -5.680  -7.359  -8.691  1.00  0.00           C  
ATOM   2317  H3'   U C  72      -5.919  -7.633  -7.636  1.00  0.00           H  
ATOM   2318  O3'   U C  72      -5.135  -6.026  -8.849  1.00  0.00           O  
ATOM   2319  P     C C  73      -5.160  -5.000  -7.644  1.00  0.00           P  
ATOM   2320  OP1   C C  73      -3.772  -4.580  -7.363  1.00  0.00           O  
ATOM   2321  OP2   C C  73      -5.981  -5.564  -6.551  1.00  0.00           O1-
ATOM   2322  O5'   C C  73      -5.965  -3.773  -8.213  1.00  0.00           O  
ATOM   2323  C5'   C C  73      -5.935  -3.242  -9.544  1.00  0.00           C  
ATOM   2324 1H5'   C C  73      -5.274  -3.833 -10.219  1.00  0.00           H  
ATOM   2325 2H5'   C C  73      -5.529  -2.207  -9.496  1.00  0.00           H  
ATOM   2326  C4'   C C  73      -7.345  -3.167 -10.160  1.00  0.00           C  
ATOM   2327  H4'   C C  73      -7.298  -2.741 -11.185  1.00  0.00           H  
ATOM   2328  O4'   C C  73      -7.898  -4.514 -10.277  1.00  0.00           O  
ATOM   2329  C1'   C C  73      -9.300  -4.473 -10.031  1.00  0.00           C  
ATOM   2330  H1'   C C  73      -9.775  -4.892 -10.949  1.00  0.00           H  
ATOM   2331  N1    C C  73      -9.705  -5.280  -8.846  1.00  0.00           N  
ATOM   2332  C6    C C  73      -8.889  -5.309  -7.739  1.00  0.00           C  
ATOM   2333  H6    C C  73      -7.946  -4.771  -7.820  1.00  0.00           H  
ATOM   2334  C5    C C  73      -9.205  -6.023  -6.652  1.00  0.00           C  
ATOM   2335  H5    C C  73      -8.532  -6.092  -5.798  1.00  0.00           H  
ATOM   2336  C2    C C  73     -10.954  -5.893  -8.784  1.00  0.00           C  
ATOM   2337  O2    C C  73     -11.750  -5.756  -9.723  1.00  0.00           O  
ATOM   2338  N3    C C  73     -11.282  -6.637  -7.705  1.00  0.00           N  
ATOM   2339  C4    C C  73     -10.444  -6.719  -6.661  1.00  0.00           C  
ATOM   2340  N4    C C  73     -10.796  -7.459  -5.614  1.00  0.00           N  
ATOM   2341  H41   C C  73     -10.202  -7.591  -4.831  1.00  0.00           H  
ATOM   2342  H42   C C  73     -11.719  -7.865  -5.608  1.00  0.00           H  
ATOM   2343  C2'   C C  73      -9.697  -3.021  -9.900  1.00  0.00           C  
ATOM   2344  H2'   C C  73     -10.530  -2.876  -9.185  1.00  0.00           H  
ATOM   2345  O2'   C C  73     -10.034  -2.478 -11.163  1.00  0.00           O  
ATOM   2346 'HO2   C C  73      -9.864  -1.533 -11.051  1.00  0.00           H  
ATOM   2347  C3'   C C  73      -8.417  -2.381  -9.375  1.00  0.00           C  
ATOM   2348  H3'   C C  73      -8.261  -2.621  -8.298  1.00  0.00           H  
ATOM   2349  O3'   C C  73      -8.324  -0.964  -9.655  1.00  0.00           O  
ATOM   2350  P     C C  74      -8.749   0.080  -8.539  1.00  0.00           P  
ATOM   2351  OP1   C C  74      -8.728   1.425  -9.154  1.00  0.00           O  
ATOM   2352  OP2   C C  74      -7.946  -0.143  -7.326  1.00  0.00           O1-
ATOM   2353  O5'   C C  74     -10.250  -0.326  -8.220  1.00  0.00           O  
ATOM   2354  C5'   C C  74     -11.325   0.241  -9.008  1.00  0.00           C  
ATOM   2355 1H5'   C C  74     -11.118   0.117 -10.096  1.00  0.00           H  
ATOM   2356 2H5'   C C  74     -11.418   1.333  -8.802  1.00  0.00           H  
ATOM   2357  C4'   C C  74     -12.698  -0.411  -8.732  1.00  0.00           C  
ATOM   2358  H4'   C C  74     -13.384  -0.205  -9.581  1.00  0.00           H  
ATOM   2359  O4'   C C  74     -12.592  -1.861  -8.608  1.00  0.00           O  
ATOM   2360  C1'   C C  74     -13.554  -2.320  -7.675  1.00  0.00           C  
ATOM   2361  H1'   C C  74     -14.180  -3.061  -8.225  1.00  0.00           H  
ATOM   2362  N1    C C  74     -12.941  -2.961  -6.476  1.00  0.00           N  
ATOM   2363  C6    C C  74     -11.673  -2.615  -6.057  1.00  0.00           C  
ATOM   2364  H6    C C  74     -11.131  -1.906  -6.694  1.00  0.00           H  
ATOM   2365  C5    C C  74     -11.138  -3.156  -4.950  1.00  0.00           C  
ATOM   2366  H5    C C  74     -10.136  -2.905  -4.609  1.00  0.00           H  
ATOM   2367  C2    C C  74     -13.703  -3.834  -5.707  1.00  0.00           C  
ATOM   2368  O2    C C  74     -14.868  -4.072  -6.042  1.00  0.00           O  
ATOM   2369  N3    C C  74     -13.175  -4.405  -4.609  1.00  0.00           N  
ATOM   2370  C4    C C  74     -11.941  -4.076  -4.209  1.00  0.00           C  
ATOM   2371  N4    C C  74     -11.487  -4.635  -3.088  1.00  0.00           N  
ATOM   2372  H41   C C  74     -10.668  -4.306  -2.628  1.00  0.00           H  
ATOM   2373  H42   C C  74     -12.139  -5.212  -2.591  1.00  0.00           H  
ATOM   2374  C2'   C C  74     -14.417  -1.132  -7.301  1.00  0.00           C  
ATOM   2375  H2'   C C  74     -14.813  -1.199  -6.267  1.00  0.00           H  
ATOM   2376  O2'   C C  74     -15.489  -0.981  -8.210  1.00  0.00           O  
ATOM   2377 'HO2   C C  74     -15.760  -0.061  -8.109  1.00  0.00           H  
ATOM   2378  C3'   C C  74     -13.432   0.019  -7.452  1.00  0.00           C  
ATOM   2379  H3'   C C  74     -12.668   0.016  -6.640  1.00  0.00           H  
ATOM   2380  O3'   C C  74     -14.058   1.309  -7.640  1.00  0.00           O  
ATOM   2381  P     A C  75     -14.324   2.226  -6.383  1.00  0.00           P  
ATOM   2382  OP1   A C  75     -14.972   3.471  -6.838  1.00  0.00           O  
ATOM   2383  OP2   A C  75     -13.085   2.345  -5.585  1.00  0.00           O1-
ATOM   2384  O5'   A C  75     -15.349   1.377  -5.533  1.00  0.00           O  
ATOM   2385  C5'   A C  75     -16.758   1.371  -5.865  1.00  0.00           C  
ATOM   2386 1H5'   A C  75     -16.920   0.997  -6.901  1.00  0.00           H  
ATOM   2387 2H5'   A C  75     -17.175   2.405  -5.800  1.00  0.00           H  
ATOM   2388  C4'   A C  75     -17.580   0.484  -4.909  1.00  0.00           C  
ATOM   2389  H4'   A C  75     -18.638   0.422  -5.244  1.00  0.00           H  
ATOM   2390  O4'   A C  75     -17.057  -0.880  -4.863  1.00  0.00           O  
ATOM   2391  C1'   A C  75     -17.153  -1.366  -3.528  1.00  0.00           C  
ATOM   2392  H1'   A C  75     -17.711  -2.330  -3.560  1.00  0.00           H  
ATOM   2393  N9    A C  75     -15.809  -1.571  -2.959  1.00  0.00           N  
ATOM   2394  C5    A C  75     -14.087  -2.163  -1.729  1.00  0.00           C  
ATOM   2395  N7    A C  75     -13.569  -1.393  -2.760  1.00  0.00           N  
ATOM   2396  C8    A C  75     -14.628  -1.064  -3.455  1.00  0.00           C  
ATOM   2397  H8    A C  75     -14.613  -0.444  -4.352  1.00  0.00           H  
ATOM   2398  N1    A C  75     -14.259  -3.464   0.248  1.00  0.00           N  
ATOM   2399  C2    A C  75     -15.574  -3.521  -0.009  1.00  0.00           C  
ATOM   2400  H2    A C  75     -16.171  -4.106   0.699  1.00  0.00           H  
ATOM   2401  N3    A C  75     -16.261  -2.992  -1.028  1.00  0.00           N  
ATOM   2402  C4    A C  75     -15.459  -2.290  -1.840  1.00  0.00           C  
ATOM   2403  C6    A C  75     -13.474  -2.786  -0.624  1.00  0.00           C  
ATOM   2404  N6    A C  75     -12.149  -2.736  -0.417  1.00  0.00           N  
ATOM   2405  H61   A C  75     -11.555  -2.157  -0.974  1.00  0.00           H  
ATOM   2406  H62   A C  75     -11.721  -3.431   0.172  1.00  0.00           H  
ATOM   2407  C2'   A C  75     -17.970  -0.355  -2.742  1.00  0.00           C  
ATOM   2408  H2'   A C  75     -17.692  -0.334  -1.668  1.00  0.00           H  
ATOM   2409  O2'   A C  75     -19.354  -0.631  -2.874  1.00  0.00           O  
ATOM   2410 'HO2   A C  75     -19.836   0.125  -2.469  1.00  0.00           H  
ATOM   2411  C3'   A C  75     -17.583   0.950  -3.449  1.00  0.00           C  
ATOM   2412  H3'   A C  75     -16.540   1.233  -3.206  1.00  0.00           H  
ATOM   2413  O3'   A C  75     -18.458   2.085  -3.303  1.00  0.00           O  
ATOM   2414  P     C C  76     -19.146   2.514  -1.958  1.00  0.00           P  
ATOM   2415  OP1   C C  76     -20.289   1.595  -1.747  1.00  0.00           O  
ATOM   2416  OP2   C C  76     -19.439   3.960  -2.004  1.00  0.00           O1-
ATOM   2417  O5'   C C  76     -18.022   2.219  -0.876  1.00  0.00           O  
ATOM   2418  C5'   C C  76     -18.404   1.580   0.372  1.00  0.00           C  
ATOM   2419 1H5'   C C  76     -19.033   0.674   0.189  1.00  0.00           H  
ATOM   2420 2H5'   C C  76     -18.994   2.289   0.998  1.00  0.00           H  
ATOM   2421  C4'   C C  76     -17.196   1.111   1.204  1.00  0.00           C  
ATOM   2422  H4'   C C  76     -17.534   0.512   2.078  1.00  0.00           H  
ATOM   2423  O4'   C C  76     -16.313   0.263   0.407  1.00  0.00           O  
ATOM   2424  C1'   C C  76     -14.973   0.480   0.812  1.00  0.00           C  
ATOM   2425  H1'   C C  76     -14.616  -0.517   1.162  1.00  0.00           H  
ATOM   2426  N1    C C  76     -14.103   0.968  -0.288  1.00  0.00           N  
ATOM   2427  C6    C C  76     -14.648   1.632  -1.361  1.00  0.00           C  
ATOM   2428  H6    C C  76     -15.737   1.747  -1.351  1.00  0.00           H  
ATOM   2429  C5    C C  76     -13.879   2.059  -2.371  1.00  0.00           C  
ATOM   2430  H5    C C  76     -14.295   2.529  -3.261  1.00  0.00           H  
ATOM   2431  C2    C C  76     -12.722   0.837  -0.185  1.00  0.00           C  
ATOM   2432  O2    C C  76     -12.246   0.303   0.828  1.00  0.00           O  
ATOM   2433  N3    C C  76     -11.921   1.296  -1.171  1.00  0.00           N  
ATOM   2434  C4    C C  76     -12.472   1.838  -2.275  1.00  0.00           C  
ATOM   2435  N4    C C  76     -11.685   2.159  -3.294  1.00  0.00           N  
ATOM   2436  H41   C C  76     -12.129   2.299  -4.201  1.00  0.00           H  
ATOM   2437  H42   C C  76     -10.745   1.842  -3.289  1.00  0.00           H  
ATOM   2438  C2'   C C  76     -14.992   1.443   1.981  1.00  0.00           C  
ATOM   2439  H2'   C C  76     -14.136   2.145   1.956  1.00  0.00           H  
ATOM   2440  O2'   C C  76     -14.990   0.732   3.206  1.00  0.00           O  
ATOM   2441 'HO2   C C  76     -15.273   1.354   3.905  1.00  0.00           H  
ATOM   2442  C3'   C C  76     -16.286   2.222   1.733  1.00  0.00           C  
ATOM   2443  H3'   C C  76     -16.157   2.945   0.897  1.00  0.00           H  
ATOM   2444  O3'   C C  76     -16.880   2.863   2.882  1.00  0.00           O  
ATOM   2445  P     C C  77     -16.049   3.933   3.693  1.00  0.00           P  
ATOM   2446  OP1   C C  77     -16.956   4.956   4.249  1.00  0.00           O  
ATOM   2447  OP2   C C  77     -14.884   4.368   2.890  1.00  0.00           O1-
ATOM   2448  O5'   C C  77     -15.507   2.999   4.838  1.00  0.00           O  
ATOM   2449  C5'   C C  77     -15.478   3.353   6.238  1.00  0.00           C  
ATOM   2450 1H5'   C C  77     -16.260   2.759   6.761  1.00  0.00           H  
ATOM   2451 2H5'   C C  77     -15.718   4.430   6.416  1.00  0.00           H  
ATOM   2452  C4'   C C  77     -14.123   3.055   6.929  1.00  0.00           C  
ATOM   2453  H4'   C C  77     -14.284   2.799   7.998  1.00  0.00           H  
ATOM   2454  O4'   C C  77     -13.418   1.931   6.302  1.00  0.00           O  
ATOM   2455  C1'   C C  77     -12.027   2.215   6.283  1.00  0.00           C  
ATOM   2456  H1'   C C  77     -11.545   1.357   6.809  1.00  0.00           H  
ATOM   2457  N1    C C  77     -11.477   2.329   4.907  1.00  0.00           N  
ATOM   2458  C6    C C  77     -12.260   2.748   3.855  1.00  0.00           C  
ATOM   2459  H6    C C  77     -13.306   2.956   4.089  1.00  0.00           H  
ATOM   2460  C5    C C  77     -11.763   2.828   2.609  1.00  0.00           C  
ATOM   2461  H5    C C  77     -12.380   3.098   1.754  1.00  0.00           H  
ATOM   2462  C2    C C  77     -10.116   2.150   4.708  1.00  0.00           C  
ATOM   2463  O2    C C  77      -9.389   1.916   5.681  1.00  0.00           O  
ATOM   2464  N3    C C  77      -9.603   2.217   3.463  1.00  0.00           N  
ATOM   2465  C4    C C  77     -10.400   2.469   2.418  1.00  0.00           C  
ATOM   2466  N4    C C  77      -9.891   2.313   1.198  1.00  0.00           N  
ATOM   2467  H41   C C  77     -10.505   2.101   0.435  1.00  0.00           H  
ATOM   2468  H42   C C  77      -8.964   1.930   1.158  1.00  0.00           H  
ATOM   2469  C2'   C C  77     -11.790   3.470   7.092  1.00  0.00           C  
ATOM   2470  H2'   C C  77     -10.945   4.077   6.701  1.00  0.00           H  
ATOM   2471  O2'   C C  77     -11.551   3.146   8.451  1.00  0.00           O  
ATOM   2472 'HO2   C C  77     -11.529   3.995   8.935  1.00  0.00           H  
ATOM   2473  C3'   C C  77     -13.110   4.212   6.896  1.00  0.00           C  
ATOM   2474  H3'   C C  77     -13.167   4.654   5.874  1.00  0.00           H  
ATOM   2475  O3'   C C  77     -13.432   5.193   7.906  1.00  0.00           O  
ATOM   2476  P     C C  78     -12.470   6.435   8.088  1.00  0.00           P  
ATOM   2477  OP1   C C  78     -13.258   7.569   8.609  1.00  0.00           O  
ATOM   2478  OP2   C C  78     -11.674   6.612   6.853  1.00  0.00           O1-
ATOM   2479  O5'   C C  78     -11.504   5.881   9.212  1.00  0.00           O  
ATOM   2480  C5'   C C  78     -11.015   6.699  10.304  1.00  0.00           C  
ATOM   2481 1H5'   C C  78     -11.429   6.286  11.249  1.00  0.00           H  
ATOM   2482 2H5'   C C  78     -11.362   7.760  10.241  1.00  0.00           H  
ATOM   2483  C4'   C C  78      -9.472   6.727  10.450  1.00  0.00           C  
ATOM   2484  H4'   C C  78      -9.193   6.866  11.516  1.00  0.00           H  
ATOM   2485  O4'   C C  78      -8.840   5.488   9.995  1.00  0.00           O  
ATOM   2486  C1'   C C  78      -7.586   5.800   9.396  1.00  0.00           C  
ATOM   2487  H1'   C C  78      -6.829   5.243   9.995  1.00  0.00           H  
ATOM   2488  N1    C C  78      -7.512   5.381   7.969  1.00  0.00           N  
ATOM   2489  C6    C C  78      -8.616   5.562   7.168  1.00  0.00           C  
ATOM   2490  H6    C C  78      -9.510   5.965   7.656  1.00  0.00           H  
ATOM   2491  C5    C C  78      -8.602   5.209   5.875  1.00  0.00           C  
ATOM   2492  H5    C C  78      -9.478   5.320   5.240  1.00  0.00           H  
ATOM   2493  C2    C C  78      -6.326   4.899   7.412  1.00  0.00           C  
ATOM   2494  O2    C C  78      -5.311   4.796   8.120  1.00  0.00           O  
ATOM   2495  N3    C C  78      -6.295   4.530   6.111  1.00  0.00           N  
ATOM   2496  C4    C C  78      -7.393   4.668   5.351  1.00  0.00           C  
ATOM   2497  N4    C C  78      -7.346   4.250   4.087  1.00  0.00           N  
ATOM   2498  H41   C C  78      -8.166   3.887   3.654  1.00  0.00           H  
ATOM   2499  H42   C C  78      -6.455   3.990   3.700  1.00  0.00           H  
ATOM   2500  C2'   C C  78      -7.337   7.289   9.568  1.00  0.00           C  
ATOM   2501  H2'   C C  78      -6.820   7.735   8.694  1.00  0.00           H  
ATOM   2502  O2'   C C  78      -6.584   7.545  10.741  1.00  0.00           O  
ATOM   2503 'HO2   C C  78      -6.476   8.513  10.771  1.00  0.00           H  
ATOM   2504  C3'   C C  78      -8.761   7.843   9.672  1.00  0.00           C  
ATOM   2505  H3'   C C  78      -9.246   7.880   8.670  1.00  0.00           H  
ATOM   2506  O3'   C C  78      -8.898   9.102  10.375  1.00  0.00           O  
ATOM   2507  P     A C  79      -8.338  10.408   9.682  1.00  0.00           P  
ATOM   2508  OP1   A C  79      -9.092  11.587  10.161  1.00  0.00           O  
ATOM   2509  OP2   A C  79      -8.226  10.189   8.225  1.00  0.00           O1-
ATOM   2510  O5'   A C  79      -6.870  10.482  10.281  1.00  0.00           O  
ATOM   2511  C5'   A C  79      -5.922  11.421   9.695  1.00  0.00           C  
ATOM   2512 1H5'   A C  79      -5.843  12.320  10.346  1.00  0.00           H  
ATOM   2513 2H5'   A C  79      -6.253  11.797   8.694  1.00  0.00           H  
ATOM   2514  C4'   A C  79      -4.501  10.841   9.497  1.00  0.00           C  
ATOM   2515  H4'   A C  79      -3.884  11.012  10.404  1.00  0.00           H  
ATOM   2516  O4'   A C  79      -4.533   9.397   9.288  1.00  0.00           O  
ATOM   2517  C1'   A C  79      -3.591   9.037   8.298  1.00  0.00           C  
ATOM   2518  H1'   A C  79      -2.950   8.237   8.732  1.00  0.00           H  
ATOM   2519  N9    A C  79      -4.265   8.543   7.097  1.00  0.00           N  
ATOM   2520  C5    A C  79      -4.657   7.557   5.181  1.00  0.00           C  
ATOM   2521  N7    A C  79      -5.844   8.182   5.533  1.00  0.00           N  
ATOM   2522  C8    A C  79      -5.561   8.766   6.676  1.00  0.00           C  
ATOM   2523  H8    A C  79      -6.260   9.365   7.269  1.00  0.00           H  
ATOM   2524  N1    A C  79      -3.000   6.386   3.970  1.00  0.00           N  
ATOM   2525  C2    A C  79      -2.158   6.699   4.955  1.00  0.00           C  
ATOM   2526  H2    A C  79      -1.139   6.316   4.835  1.00  0.00           H  
ATOM   2527  N3    A C  79      -2.412   7.324   6.108  1.00  0.00           N  
ATOM   2528  C4    A C  79      -3.680   7.771   6.133  1.00  0.00           C  
ATOM   2529  C6    A C  79      -4.284   6.803   4.054  1.00  0.00           C  
ATOM   2530  N6    A C  79      -5.130   6.504   3.056  1.00  0.00           N  
ATOM   2531  H61   A C  79      -5.976   7.020   2.984  1.00  0.00           H  
ATOM   2532  H62   A C  79      -4.728   6.119   2.224  1.00  0.00           H  
ATOM   2533  C2'   A C  79      -2.750  10.259   8.005  1.00  0.00           C  
ATOM   2534  H2'   A C  79      -2.367  10.288   6.959  1.00  0.00           H  
ATOM   2535  O2'   A C  79      -1.675  10.369   8.919  1.00  0.00           O  
ATOM   2536 'HO2   A C  79      -1.601  11.324   9.052  1.00  0.00           H  
ATOM   2537  C3'   A C  79      -3.751  11.373   8.258  1.00  0.00           C  
ATOM   2538  H3'   A C  79      -4.499  11.416   7.429  1.00  0.00           H  
ATOM   2539  O3'   A C  79      -3.128  12.647   8.549  1.00  0.00           O  
ATOM   2540  P     G C  80      -3.183  13.787   7.456  1.00  0.00           P  
ATOM   2541  OP1   G C  80      -2.481  14.975   7.993  1.00  0.00           O  
ATOM   2542  OP2   G C  80      -4.576  14.002   7.030  1.00  0.00           O1-
ATOM   2543  O5'   G C  80      -2.359  13.202   6.235  1.00  0.00           O  
ATOM   2544  C5'   G C  80      -0.936  12.964   6.355  1.00  0.00           C  
ATOM   2545 1H5'   G C  80      -0.728  12.211   7.148  1.00  0.00           H  
ATOM   2546 2H5'   G C  80      -0.403  13.907   6.628  1.00  0.00           H  
ATOM   2547  C4'   G C  80      -0.297  12.441   5.048  1.00  0.00           C  
ATOM   2548  H4'   G C  80       0.783  12.249   5.233  1.00  0.00           H  
ATOM   2549  O4'   G C  80      -0.901  11.178   4.598  1.00  0.00           O  
ATOM   2550  C1'   G C  80      -1.059  11.283   3.198  1.00  0.00           C  
ATOM   2551  H1'   G C  80      -0.046  11.120   2.763  1.00  0.00           H  
ATOM   2552  N9    G C  80      -1.998  10.314   2.606  1.00  0.00           N  
ATOM   2553  C4    G C  80      -1.696   9.054   2.141  1.00  0.00           C  
ATOM   2554  N2    G C  80       0.578   6.509   1.620  1.00  0.00           N  
ATOM   2555  H21   G C  80       1.405   6.877   2.020  1.00  0.00           H  
ATOM   2556  H22   G C  80       0.653   5.748   0.952  1.00  0.00           H  
ATOM   2557  N3    G C  80      -0.487   8.462   2.174  1.00  0.00           N  
ATOM   2558  C2    G C  80      -0.506   7.247   1.630  1.00  0.00           C  
ATOM   2559  N1    G C  80      -1.601   6.707   1.010  1.00  0.00           N  
ATOM   2560  H1    G C  80      -1.523   5.771   0.655  1.00  0.00           H  
ATOM   2561  C6    G C  80      -2.855   7.305   0.943  1.00  0.00           C  
ATOM   2562  O6    G C  80      -3.814   6.762   0.383  1.00  0.00           O  
ATOM   2563  C5    G C  80      -2.869   8.579   1.583  1.00  0.00           C  
ATOM   2564  N7    G C  80      -3.904   9.503   1.735  1.00  0.00           N  
ATOM   2565  C8    G C  80      -3.334  10.514   2.348  1.00  0.00           C  
ATOM   2566  H8    G C  80      -3.846  11.433   2.641  1.00  0.00           H  
ATOM   2567  C2'   G C  80      -1.476  12.716   2.998  1.00  0.00           C  
ATOM   2568  H2'   G C  80      -2.478  12.916   3.442  1.00  0.00           H  
ATOM   2569  O2'   G C  80      -1.408  13.133   1.651  1.00  0.00           O  
ATOM   2570 'HO2   G C  80      -0.468  13.339   1.533  1.00  0.00           H  
ATOM   2571  C3'   G C  80      -0.399  13.398   3.828  1.00  0.00           C  
ATOM   2572  H3'   G C  80      -0.784  14.375   4.194  1.00  0.00           H  
ATOM   2573  O3'   G C  80       0.850  13.522   3.093  1.00  0.00           O  
ATOM   2574  P     C C  81       1.806  14.748   3.360  1.00  0.00           P  
ATOM   2575  OP1   C C  81       3.034  14.578   2.556  1.00  0.00           O  
ATOM   2576  OP2   C C  81       1.949  14.944   4.816  1.00  0.00           O1-
ATOM   2577  O5'   C C  81       0.970  15.952   2.759  1.00  0.00           O  
ATOM   2578  C5'   C C  81       0.887  16.132   1.326  1.00  0.00           C  
ATOM   2579 1H5'   C C  81       0.467  15.222   0.836  1.00  0.00           H  
ATOM   2580 2H5'   C C  81       1.905  16.311   0.907  1.00  0.00           H  
ATOM   2581  C4'   C C  81       0.003  17.336   0.946  1.00  0.00           C  
ATOM   2582  H4'   C C  81       0.018  17.509  -0.149  1.00  0.00           H  
ATOM   2583  O4'   C C  81      -1.381  17.062   1.313  1.00  0.00           O  
ATOM   2584  C1'   C C  81      -1.957  18.198   1.941  1.00  0.00           C  
ATOM   2585  H1'   C C  81      -2.875  18.412   1.348  1.00  0.00           H  
ATOM   2586  N1    C C  81      -2.356  17.967   3.352  1.00  0.00           N  
ATOM   2587  C6    C C  81      -1.813  16.926   4.061  1.00  0.00           C  
ATOM   2588  H6    C C  81      -1.150  16.259   3.508  1.00  0.00           H  
ATOM   2589  C5    C C  81      -2.125  16.722   5.344  1.00  0.00           C  
ATOM   2590  H5    C C  81      -1.710  15.892   5.912  1.00  0.00           H  
ATOM   2591  C2    C C  81      -3.224  18.859   3.981  1.00  0.00           C  
ATOM   2592  O2    C C  81      -3.656  19.827   3.328  1.00  0.00           O  
ATOM   2593  N3    C C  81      -3.566  18.662   5.277  1.00  0.00           N  
ATOM   2594  C4    C C  81      -3.041  17.623   5.955  1.00  0.00           C  
ATOM   2595  N4    C C  81      -3.390  17.433   7.222  1.00  0.00           N  
ATOM   2596  H41   C C  81      -3.101  16.549   7.635  1.00  0.00           H  
ATOM   2597  H42   C C  81      -4.211  17.872   7.553  1.00  0.00           H  
ATOM   2598  C2'   C C  81      -0.985  19.360   1.815  1.00  0.00           C  
ATOM   2599  H2'   C C  81      -0.966  19.988   2.734  1.00  0.00           H  
ATOM   2600  O2'   C C  81      -1.315  20.171   0.690  1.00  0.00           O  
ATOM   2601 'HO2   C C  81      -2.202  20.518   0.838  1.00  0.00           H  
ATOM   2602  C3'   C C  81       0.358  18.649   1.665  1.00  0.00           C  
ATOM   2603  H3'   C C  81       0.769  18.391   2.666  1.00  0.00           H  
ATOM   2604  O3'   C C  81       1.302  19.427   0.911  1.00  0.00           O  
ATOM   2605 'HO3   C C  81       0.758  19.931   0.292  1.00  0.00           H  
TER    2606        C C  81 
END
