# Supplementary material for: Cooperative gene regulation by microRNA pairs and their identification using a computational workflow
Source: Nucleic Acids Res. 2014 May 28;42(12):7539–52. doi: 10.1093/nar/gku465 (PMC4081082; doi:10.1093/nar/gku465)
Supplement: SUPPORTING INFORMATION [file supp_gku465_nar-03703-n-2013-File009.zip › RPS6KA5_triplex.pdb]

REMARK   Accelrys Discovery Studio PDB file
REMARK   Created:  Wed Oct 16 13:59:17 W. Europe Daylight Time 2013
ATOM      1  C5'   U A   1       0.145   0.918   0.007  1.00  0.00           C  
ATOM      2 1H5'   U A   1       0.452   1.895  -0.437  1.00  0.00           H  
ATOM      3 2H5'   U A   1       0.921   0.182  -0.299  1.00  0.00           H  
ATOM      4  P     U A   1      -2.123   1.431  -1.260  1.00  0.00           P  
ATOM      5  OP1   U A   1      -1.384   2.474  -1.995  1.00  0.00           O  
ATOM      6  OP2   U A   1      -3.212   0.695  -1.926  1.00  0.00           O1-
ATOM      7  O5'   U A   1      -1.142   0.465  -0.496  1.00  0.00           O  
ATOM      8  OP3   U A   1      -2.769   2.154  -0.042  1.00  0.00           O  
ATOM      9 3HOP   U A   1      -2.085   2.183   0.648  1.00  0.00           H  
ATOM     10  C4'   U A   1       0.235   1.058   1.546  1.00  0.00           C  
ATOM     11  H4'   U A   1       1.115   1.685   1.806  1.00  0.00           H  
ATOM     12  O4'   U A   1      -0.944   1.717   2.106  1.00  0.00           O  
ATOM     13  C1'   U A   1      -1.209   1.167   3.388  1.00  0.00           C  
ATOM     14  H1'   U A   1      -1.222   2.030   4.094  1.00  0.00           H  
ATOM     15  N1    U A   1      -2.512   0.436   3.408  1.00  0.00           N  
ATOM     16  C6    U A   1      -2.972  -0.222   2.283  1.00  0.00           C  
ATOM     17  H6    U A   1      -2.329  -0.157   1.403  1.00  0.00           H  
ATOM     18  C2    U A   1      -3.241   0.423   4.572  1.00  0.00           C  
ATOM     19  O2    U A   1      -2.892   1.000   5.596  1.00  0.00           O  
ATOM     20  N3    U A   1      -4.430  -0.253   4.505  1.00  0.00           N  
ATOM     21  H3    U A   1      -4.927  -0.324   5.364  1.00  0.00           H  
ATOM     22  C4    U A   1      -4.992  -0.854   3.403  1.00  0.00           C  
ATOM     23  O4    U A   1      -6.132  -1.313   3.480  1.00  0.00           O  
ATOM     24  C5    U A   1      -4.161  -0.845   2.238  1.00  0.00           C  
ATOM     25  H5    U A   1      -4.526  -1.304   1.323  1.00  0.00           H  
ATOM     26  C2'   U A   1      -0.032   0.266   3.741  1.00  0.00           C  
ATOM     27  H2'   U A   1      -0.334  -0.575   4.399  1.00  0.00           H  
ATOM     28  O2'   U A   1       0.997   1.022   4.366  1.00  0.00           O  
ATOM     29 'HO2   U A   1       1.774   0.421   4.425  1.00  0.00           H  
ATOM     30  C3'   U A   1       0.385  -0.245   2.354  1.00  0.00           C  
ATOM     31  H3'   U A   1      -0.362  -0.968   1.961  1.00  0.00           H  
ATOM     32  O3'   U A   1       1.719  -0.775   2.202  1.00  0.00           O  
ATOM     33  P     G A   2       2.414  -1.723   3.251  1.00  0.00           P  
ATOM     34  OP1   G A   2       2.891  -0.847   4.350  1.00  0.00           O  
ATOM     35  OP2   G A   2       3.437  -2.540   2.562  1.00  0.00           O1-
ATOM     36  O5'   G A   2       1.240  -2.656   3.789  1.00  0.00           O  
ATOM     37  C5'   G A   2       1.311  -3.175   5.149  1.00  0.00           C  
ATOM     38 1H5'   G A   2       1.841  -2.469   5.834  1.00  0.00           H  
ATOM     39 2H5'   G A   2       1.895  -4.123   5.151  1.00  0.00           H  
ATOM     40  C4'   G A   2      -0.054  -3.466   5.838  1.00  0.00           C  
ATOM     41  H4'   G A   2      -0.001  -3.113   6.892  1.00  0.00           H  
ATOM     42  O4'   G A   2      -1.182  -2.774   5.221  1.00  0.00           O  
ATOM     43  C1'   G A   2      -2.370  -3.466   5.557  1.00  0.00           C  
ATOM     44  H1'   G A   2      -2.944  -2.782   6.222  1.00  0.00           H  
ATOM     45  N9    G A   2      -3.177  -3.795   4.386  1.00  0.00           N  
ATOM     46  C4    G A   2      -4.535  -3.961   4.391  1.00  0.00           C  
ATOM     47  N2    G A   2      -7.490  -4.113   6.143  1.00  0.00           N  
ATOM     48  H21   G A   2      -7.070  -3.889   7.018  1.00  0.00           H  
ATOM     49  H22   G A   2      -8.216  -4.795   6.142  1.00  0.00           H  
ATOM     50  N3    G A   2      -5.347  -3.814   5.460  1.00  0.00           N  
ATOM     51  C2    G A   2      -6.588  -4.148   5.182  1.00  0.00           C  
ATOM     52  N1    G A   2      -7.020  -4.553   3.949  1.00  0.00           N  
ATOM     53  H1    G A   2      -7.975  -4.810   3.820  1.00  0.00           H  
ATOM     54  C6    G A   2      -6.220  -4.666   2.819  1.00  0.00           C  
ATOM     55  O6    G A   2      -6.728  -5.026   1.753  1.00  0.00           O  
ATOM     56  C5    G A   2      -4.866  -4.327   3.101  1.00  0.00           C  
ATOM     57  N7    G A   2      -3.735  -4.362   2.291  1.00  0.00           N  
ATOM     58  C8    G A   2      -2.748  -4.046   3.102  1.00  0.00           C  
ATOM     59  H8    G A   2      -1.691  -3.961   2.831  1.00  0.00           H  
ATOM     60  C2'   G A   2      -1.993  -4.720   6.323  1.00  0.00           C  
ATOM     61  H2'   G A   2      -2.596  -5.606   6.025  1.00  0.00           H  
ATOM     62  O2'   G A   2      -2.138  -4.491   7.713  1.00  0.00           O  
ATOM     63 'HO2   G A   2      -1.874  -5.309   8.172  1.00  0.00           H  
ATOM     64  C3'   G A   2      -0.531  -4.923   5.914  1.00  0.00           C  
ATOM     65  H3'   G A   2      -0.458  -5.322   4.876  1.00  0.00           H  
ATOM     66  O3'   G A   2       0.270  -5.687   6.850  1.00  0.00           O  
ATOM     67  P     A A   3       0.018  -7.251   6.925  1.00  0.00           P  
ATOM     68  OP1   A A   3       1.205  -7.903   7.520  1.00  0.00           O  
ATOM     69  OP2   A A   3      -0.453  -7.732   5.612  1.00  0.00           O1-
ATOM     70  O5'   A A   3      -1.196  -7.348   7.939  1.00  0.00           O  
ATOM     71  C5'   A A   3      -0.975  -7.509   9.359  1.00  0.00           C  
ATOM     72 1H5'   A A   3      -0.327  -6.685   9.739  1.00  0.00           H  
ATOM     73 2H5'   A A   3      -0.459  -8.476   9.565  1.00  0.00           H  
ATOM     74  C4'   A A   3      -2.288  -7.489  10.177  1.00  0.00           C  
ATOM     75  H4'   A A   3      -2.065  -7.301  11.249  1.00  0.00           H  
ATOM     76  O4'   A A   3      -3.172  -6.416   9.720  1.00  0.00           O  
ATOM     77  C1'   A A   3      -4.515  -6.865   9.783  1.00  0.00           C  
ATOM     78  H1'   A A   3      -5.084  -6.104  10.363  1.00  0.00           H  
ATOM     79  N9    A A   3      -5.092  -7.025   8.443  1.00  0.00           N  
ATOM     80  C5    A A   3      -6.501  -7.239   6.774  1.00  0.00           C  
ATOM     81  N7    A A   3      -5.248  -7.454   6.238  1.00  0.00           N  
ATOM     82  C8    A A   3      -4.444  -7.344   7.269  1.00  0.00           C  
ATOM     83  H8    A A   3      -3.361  -7.472   7.230  1.00  0.00           H  
ATOM     84  N1    A A   3      -8.837  -6.855   6.968  1.00  0.00           N  
ATOM     85  C2    A A   3      -8.601  -6.616   8.260  1.00  0.00           C  
ATOM     86  H2    A A   3      -9.478  -6.337   8.851  1.00  0.00           H  
ATOM     87  N3    A A   3      -7.445  -6.559   8.917  1.00  0.00           N  
ATOM     88  C4    A A   3      -6.422  -6.940   8.121  1.00  0.00           C  
ATOM     89  C6    A A   3      -7.788  -7.235   6.196  1.00  0.00           C  
ATOM     90  N6    A A   3      -8.042  -7.608   4.933  1.00  0.00           N  
ATOM     91  H61   A A   3      -7.348  -8.224   4.534  1.00  0.00           H  
ATOM     92  H62   A A   3      -8.978  -7.891   4.760  1.00  0.00           H  
ATOM     93  C2'   A A   3      -4.519  -8.177  10.536  1.00  0.00           C  
ATOM     94  H2'   A A   3      -5.349  -8.843  10.214  1.00  0.00           H  
ATOM     95  O2'   A A   3      -4.608  -7.950  11.934  1.00  0.00           O  
ATOM     96 'HO2   A A   3      -4.474  -8.832  12.352  1.00  0.00           H  
ATOM     97  C3'   A A   3      -3.160  -8.761  10.123  1.00  0.00           C  
ATOM     98  H3'   A A   3      -3.182  -9.099   9.065  1.00  0.00           H  
ATOM     99  O3'   A A   3      -2.604  -9.793  10.968  1.00  0.00           O  
ATOM    100  P     U A   4      -3.459 -11.013  11.489  1.00  0.00           P  
ATOM    101  OP1   U A   4      -4.277 -10.498  12.616  1.00  0.00           O  
ATOM    102  OP2   U A   4      -2.558 -12.149  11.776  1.00  0.00           O1-
ATOM    103  O5'   U A   4      -4.403 -11.360  10.256  1.00  0.00           O  
ATOM    104  C5'   U A   4      -5.807 -11.662  10.488  1.00  0.00           C  
ATOM    105 1H5'   U A   4      -6.249 -10.961  11.236  1.00  0.00           H  
ATOM    106 2H5'   U A   4      -5.909 -12.696  10.893  1.00  0.00           H  
ATOM    107  C4'   U A   4      -6.704 -11.559   9.228  1.00  0.00           C  
ATOM    108  H4'   U A   4      -7.762 -11.412   9.532  1.00  0.00           H  
ATOM    109  O4'   U A   4      -6.337 -10.416   8.389  1.00  0.00           O  
ATOM    110  C1'   U A   4      -6.580 -10.745   7.030  1.00  0.00           C  
ATOM    111  H1'   U A   4      -7.323  -9.996   6.671  1.00  0.00           H  
ATOM    112  N1    U A   4      -5.340 -10.712   6.217  1.00  0.00           N  
ATOM    113  C6    U A   4      -4.127 -11.077   6.762  1.00  0.00           C  
ATOM    114  H6    U A   4      -4.143 -11.298   7.834  1.00  0.00           H  
ATOM    115  C2    U A   4      -5.441 -10.347   4.894  1.00  0.00           C  
ATOM    116  O2    U A   4      -6.491  -9.967   4.381  1.00  0.00           O  
ATOM    117  N3    U A   4      -4.279 -10.436   4.180  1.00  0.00           N  
ATOM    118  H3    U A   4      -4.359 -10.255   3.204  1.00  0.00           H  
ATOM    119  C4    U A   4      -3.062 -10.903   4.622  1.00  0.00           C  
ATOM    120  O4    U A   4      -2.152 -11.083   3.815  1.00  0.00           O  
ATOM    121  C5    U A   4      -3.006 -11.169   6.029  1.00  0.00           C  
ATOM    122  H5    U A   4      -2.067 -11.509   6.458  1.00  0.00           H  
ATOM    123  C2'   U A   4      -7.218 -12.123   6.989  1.00  0.00           C  
ATOM    124  H2'   U A   4      -6.876 -12.713   6.110  1.00  0.00           H  
ATOM    125  O2'   U A   4      -8.633 -12.020   6.977  1.00  0.00           O  
ATOM    126 'HO2   U A   4      -8.977 -12.929   7.051  1.00  0.00           H  
ATOM    127  C3'   U A   4      -6.699 -12.763   8.274  1.00  0.00           C  
ATOM    128  H3'   U A   4      -5.632 -13.064   8.168  1.00  0.00           H  
ATOM    129  O3'   U A   4      -7.513 -13.843   8.796  1.00  0.00           O  
ATOM    130  P     G A   5      -7.506 -15.220   8.008  1.00  0.00           P  
ATOM    131  OP1   G A   5      -7.945 -16.290   8.931  1.00  0.00           O  
ATOM    132  OP2   G A   5      -6.204 -15.384   7.328  1.00  0.00           O1-
ATOM    133  O5'   G A   5      -8.626 -14.971   6.904  1.00  0.00           O  
ATOM    134  C5'   G A   5      -9.970 -15.467   7.125  1.00  0.00           C  
ATOM    135 1H5'   G A   5     -10.422 -14.948   8.001  1.00  0.00           H  
ATOM    136 2H5'   G A   5      -9.958 -16.561   7.347  1.00  0.00           H  
ATOM    137  C4'   G A   5     -10.916 -15.260   5.918  1.00  0.00           C  
ATOM    138  H4'   G A   5     -11.970 -15.385   6.245  1.00  0.00           H  
ATOM    139  O4'   G A   5     -10.796 -13.911   5.362  1.00  0.00           O  
ATOM    140  C1'   G A   5     -10.935 -13.986   3.943  1.00  0.00           C  
ATOM    141  H1'   G A   5     -11.720 -13.253   3.655  1.00  0.00           H  
ATOM    142  N9    G A   5      -9.670 -13.649   3.251  1.00  0.00           N  
ATOM    143  C4    G A   5      -9.442 -13.531   1.898  1.00  0.00           C  
ATOM    144  N2    G A   5     -10.388 -14.525  -1.237  1.00  0.00           N  
ATOM    145  H21   G A   5     -11.305 -14.773  -0.947  1.00  0.00           H  
ATOM    146  H22   G A   5      -9.873 -15.246  -1.706  1.00  0.00           H  
ATOM    147  N3    G A   5     -10.342 -13.726   0.908  1.00  0.00           N  
ATOM    148  C2    G A   5      -9.727 -13.993  -0.233  1.00  0.00           C  
ATOM    149  N1    G A   5      -8.417 -13.685  -0.481  1.00  0.00           N  
ATOM    150  H1    G A   5      -8.011 -14.003  -1.338  1.00  0.00           H  
ATOM    151  C6    G A   5      -7.505 -13.273   0.481  1.00  0.00           C  
ATOM    152  O6    G A   5      -6.345 -12.999   0.161  1.00  0.00           O  
ATOM    153  C5    G A   5      -8.094 -13.228   1.774  1.00  0.00           C  
ATOM    154  N7    G A   5      -7.492 -13.130   3.019  1.00  0.00           N  
ATOM    155  C8    G A   5      -8.459 -13.407   3.862  1.00  0.00           C  
ATOM    156  H8    G A   5      -8.361 -13.473   4.946  1.00  0.00           H  
ATOM    157  C2'   G A   5     -11.414 -15.388   3.618  1.00  0.00           C  
ATOM    158  H2'   G A   5     -11.085 -15.718   2.612  1.00  0.00           H  
ATOM    159  O2'   G A   5     -12.831 -15.443   3.707  1.00  0.00           O  
ATOM    160 'HO2   G A   5     -13.075 -16.397   3.674  1.00  0.00           H  
ATOM    161  C3'   G A   5     -10.721 -16.207   4.716  1.00  0.00           C  
ATOM    162  H3'   G A   5      -9.627 -16.268   4.522  1.00  0.00           H  
ATOM    163  O3'   G A   5     -11.254 -17.515   5.022  1.00  0.00           O  
ATOM    164  P     U A   6     -11.823 -18.559   3.993  1.00  0.00           P  
ATOM    165  OP1   U A   6     -13.147 -18.057   3.550  1.00  0.00           O  
ATOM    166  OP2   U A   6     -11.787 -19.907   4.596  1.00  0.00           O1-
ATOM    167  O5'   U A   6     -10.800 -18.503   2.782  1.00  0.00           O  
ATOM    168  C5'   U A   6     -11.253 -18.206   1.435  1.00  0.00           C  
ATOM    169 1H5'   U A   6     -12.101 -17.480   1.441  1.00  0.00           H  
ATOM    170 2H5'   U A   6     -11.623 -19.138   0.951  1.00  0.00           H  
ATOM    171  C4'   U A   6     -10.174 -17.584   0.510  1.00  0.00           C  
ATOM    172  H4'   U A   6     -10.678 -16.908  -0.209  1.00  0.00           H  
ATOM    173  O4'   U A   6      -9.195 -16.780   1.244  1.00  0.00           O  
ATOM    174  C1'   U A   6      -7.907 -16.982   0.688  1.00  0.00           C  
ATOM    175  H1'   U A   6      -7.456 -15.977   0.536  1.00  0.00           H  
ATOM    176  N1    U A   6      -7.030 -17.795   1.581  1.00  0.00           N  
ATOM    177  C6    U A   6      -7.502 -18.375   2.743  1.00  0.00           C  
ATOM    178  H6    U A   6      -8.539 -18.146   3.002  1.00  0.00           H  
ATOM    179  C2    U A   6      -5.705 -17.900   1.238  1.00  0.00           C  
ATOM    180  O2    U A   6      -5.215 -17.312   0.282  1.00  0.00           O  
ATOM    181  N3    U A   6      -4.957 -18.717   2.040  1.00  0.00           N  
ATOM    182  H3    U A   6      -4.041 -18.922   1.692  1.00  0.00           H  
ATOM    183  C4    U A   6      -5.381 -19.414   3.148  1.00  0.00           C  
ATOM    184  O4    U A   6      -4.602 -20.173   3.723  1.00  0.00           O  
ATOM    185  C5    U A   6      -6.740 -19.158   3.523  1.00  0.00           C  
ATOM    186  H5    U A   6      -7.141 -19.632   4.415  1.00  0.00           H  
ATOM    187  C2'   U A   6      -8.129 -17.653  -0.658  1.00  0.00           C  
ATOM    188  H2'   U A   6      -7.262 -18.273  -0.966  1.00  0.00           H  
ATOM    189  O2'   U A   6      -8.419 -16.698  -1.676  1.00  0.00           O  
ATOM    190 'HO2   U A   6      -8.495 -17.219  -2.504  1.00  0.00           H  
ATOM    191  C3'   U A   6      -9.333 -18.545  -0.342  1.00  0.00           C  
ATOM    192  H3'   U A   6      -9.039 -19.390   0.320  1.00  0.00           H  
ATOM    193  O3'   U A   6     -10.101 -19.006  -1.475  1.00  0.00           O  
ATOM    194  P     U A   7      -9.391 -19.861  -2.597  1.00  0.00           P  
ATOM    195  OP1   U A   7     -10.406 -20.684  -3.282  1.00  0.00           O  
ATOM    196  OP2   U A   7      -8.196 -20.523  -2.029  1.00  0.00           O1-
ATOM    197  O5'   U A   7      -8.905 -18.714  -3.567  1.00  0.00           O  
ATOM    198  C5'   U A   7      -8.733 -18.909  -4.993  1.00  0.00           C  
ATOM    199 1H5'   U A   7      -9.597 -18.446  -5.516  1.00  0.00           H  
ATOM    200 2H5'   U A   7      -8.737 -19.991  -5.278  1.00  0.00           H  
ATOM    201  C4'   U A   7      -7.436 -18.287  -5.588  1.00  0.00           C  
ATOM    202  H4'   U A   7      -7.676 -17.672  -6.481  1.00  0.00           H  
ATOM    203  O4'   U A   7      -6.751 -17.410  -4.631  1.00  0.00           O  
ATOM    204  C1'   U A   7      -5.349 -17.595  -4.741  1.00  0.00           C  
ATOM    205  H1'   U A   7      -4.921 -16.582  -4.925  1.00  0.00           H  
ATOM    206  N1    U A   7      -4.785 -18.213  -3.507  1.00  0.00           N  
ATOM    207  C6    U A   7      -5.480 -19.189  -2.824  1.00  0.00           C  
ATOM    208  H6    U A   7      -6.487 -19.400  -3.195  1.00  0.00           H  
ATOM    209  C2    U A   7      -3.529 -17.831  -3.102  1.00  0.00           C  
ATOM    210  O2    U A   7      -2.862 -16.982  -3.682  1.00  0.00           O  
ATOM    211  N3    U A   7      -3.062 -18.467  -1.985  1.00  0.00           N  
ATOM    212  H3    U A   7      -2.148 -18.191  -1.700  1.00  0.00           H  
ATOM    213  C4    U A   7      -3.716 -19.401  -1.218  1.00  0.00           C  
ATOM    214  O4    U A   7      -3.189 -19.818  -0.185  1.00  0.00           O  
ATOM    215  C5    U A   7      -5.001 -19.785  -1.722  1.00  0.00           C  
ATOM    216  H5    U A   7      -5.601 -20.506  -1.170  1.00  0.00           H  
ATOM    217  C2'   U A   7      -5.095 -18.464  -5.960  1.00  0.00           C  
ATOM    218  H2'   U A   7      -4.206 -19.112  -5.824  1.00  0.00           H  
ATOM    219  O2'   U A   7      -4.940 -17.691  -7.137  1.00  0.00           O  
ATOM    220 'HO2   U A   7      -4.944 -18.353  -7.844  1.00  0.00           H  
ATOM    221  C3'   U A   7      -6.364 -19.305  -6.018  1.00  0.00           C  
ATOM    222  H3'   U A   7      -6.352 -20.092  -5.229  1.00  0.00           H  
ATOM    223  O3'   U A   7      -6.675 -19.846  -7.326  1.00  0.00           O  
ATOM    224  P     U A   8      -5.982 -21.200  -7.769  1.00  0.00           P  
ATOM    225  OP1   U A   8      -6.652 -21.684  -8.996  1.00  0.00           O  
ATOM    226  OP2   U A   8      -5.918 -22.108  -6.604  1.00  0.00           O1-
ATOM    227  O5'   U A   8      -4.513 -20.741  -8.149  1.00  0.00           O  
ATOM    228  C5'   U A   8      -3.452 -21.732  -8.308  1.00  0.00           C  
ATOM    229 1H5'   U A   8      -3.177 -21.804  -9.382  1.00  0.00           H  
ATOM    230 2H5'   U A   8      -3.781 -22.758  -8.008  1.00  0.00           H  
ATOM    231  C4'   U A   8      -2.152 -21.438  -7.508  1.00  0.00           C  
ATOM    232  H4'   U A   8      -1.444 -20.839  -8.118  1.00  0.00           H  
ATOM    233  O4'   U A   8      -2.433 -20.653  -6.304  1.00  0.00           O  
ATOM    234  C1'   U A   8      -1.602 -21.079  -5.242  1.00  0.00           C  
ATOM    235  H1'   U A   8      -1.072 -20.165  -4.885  1.00  0.00           H  
ATOM    236  N1    U A   8      -2.387 -21.708  -4.145  1.00  0.00           N  
ATOM    237  C6    U A   8      -3.631 -22.266  -4.382  1.00  0.00           C  
ATOM    238  H6    U A   8      -4.016 -22.153  -5.400  1.00  0.00           H  
ATOM    239  C2    U A   8      -1.821 -21.745  -2.896  1.00  0.00           C  
ATOM    240  O2    U A   8      -0.738 -21.234  -2.631  1.00  0.00           O  
ATOM    241  N3    U A   8      -2.561 -22.393  -1.948  1.00  0.00           N  
ATOM    242  H3    U A   8      -2.150 -22.443  -1.041  1.00  0.00           H  
ATOM    243  C4    U A   8      -3.794 -22.982  -2.102  1.00  0.00           C  
ATOM    244  O4    U A   8      -4.327 -23.514  -1.133  1.00  0.00           O  
ATOM    245  C5    U A   8      -4.340 -22.882  -3.423  1.00  0.00           C  
ATOM    246  H5    U A   8      -5.325 -23.298  -3.625  1.00  0.00           H  
ATOM    247  C2'   U A   8      -0.596 -22.048  -5.833  1.00  0.00           C  
ATOM    248  H2'   U A   8      -0.270 -22.821  -5.106  1.00  0.00           H  
ATOM    249  O2'   U A   8       0.525 -21.333  -6.322  1.00  0.00           O  
ATOM    250 'HO2   U A   8       1.101 -21.951  -6.812  1.00  0.00           H  
ATOM    251  C3'   U A   8      -1.415 -22.675  -6.951  1.00  0.00           C  
ATOM    252  H3'   U A   8      -2.213 -23.326  -6.523  1.00  0.00           H  
ATOM    253  O3'   U A   8      -0.627 -23.350  -7.966  1.00  0.00           O  
ATOM    254  P     U A   9      -0.329 -24.896  -7.727  1.00  0.00           P  
ATOM    255  OP1   U A   9      -1.047 -25.686  -8.748  1.00  0.00           O  
ATOM    256  OP2   U A   9      -0.564 -25.234  -6.304  1.00  0.00           O1-
ATOM    257  O5'   U A   9       1.219 -25.066  -7.972  1.00  0.00           O  
ATOM    258  C5'   U A   9       2.003 -24.344  -8.943  1.00  0.00           C  
ATOM    259 1H5'   U A   9       1.410 -23.568  -9.481  1.00  0.00           H  
ATOM    260 2H5'   U A   9       2.377 -25.065  -9.704  1.00  0.00           H  
ATOM    261  C4'   U A   9       3.226 -23.665  -8.300  1.00  0.00           C  
ATOM    262  H4'   U A   9       3.808 -23.092  -9.052  1.00  0.00           H  
ATOM    263  O4'   U A   9       2.776 -22.719  -7.290  1.00  0.00           O  
ATOM    264  C1'   U A   9       3.661 -22.732  -6.190  1.00  0.00           C  
ATOM    265  H1'   U A   9       4.051 -21.689  -6.124  1.00  0.00           H  
ATOM    266  N1    U A   9       2.931 -23.121  -4.948  1.00  0.00           N  
ATOM    267  C6    U A   9       2.191 -24.284  -4.913  1.00  0.00           C  
ATOM    268  H6    U A   9       2.140 -24.843  -5.846  1.00  0.00           H  
ATOM    269  C2    U A   9       2.916 -22.252  -3.881  1.00  0.00           C  
ATOM    270  O2    U A   9       3.521 -21.185  -3.865  1.00  0.00           O  
ATOM    271  N3    U A   9       2.177 -22.666  -2.805  1.00  0.00           N  
ATOM    272  H3    U A   9       2.035 -21.969  -2.108  1.00  0.00           H  
ATOM    273  C4    U A   9       1.372 -23.777  -2.722  1.00  0.00           C  
ATOM    274  O4    U A   9       0.680 -23.948  -1.719  1.00  0.00           O  
ATOM    275  C5    U A   9       1.437 -24.638  -3.861  1.00  0.00           C  
ATOM    276  H5    U A   9       0.791 -25.513  -3.898  1.00  0.00           H  
ATOM    277  C2'   U A   9       4.826 -23.656  -6.531  1.00  0.00           C  
ATOM    278  H2'   U A   9       5.166 -24.227  -5.641  1.00  0.00           H  
ATOM    279  O2'   U A   9       5.908 -22.911  -7.070  1.00  0.00           O  
ATOM    280 'HO2   U A   9       6.547 -23.569  -7.424  1.00  0.00           H  
ATOM    281  C3'   U A   9       4.200 -24.605  -7.568  1.00  0.00           C  
ATOM    282  H3'   U A   9       3.583 -25.369  -7.056  1.00  0.00           H  
ATOM    283  O3'   U A   9       5.082 -25.241  -8.517  1.00  0.00           O  
ATOM    284  P     U A  10       6.397 -25.999  -8.098  1.00  0.00           P  
ATOM    285  OP1   U A  10       7.429 -24.960  -7.861  1.00  0.00           O  
ATOM    286  OP2   U A  10       6.694 -27.035  -9.108  1.00  0.00           O1-
ATOM    287  O5'   U A  10       6.007 -26.687  -6.722  1.00  0.00           O  
ATOM    288  C5'   U A  10       6.856 -26.496  -5.560  1.00  0.00           C  
ATOM    289 1H5'   U A  10       7.123 -25.421  -5.427  1.00  0.00           H  
ATOM    290 2H5'   U A  10       7.804 -27.068  -5.687  1.00  0.00           H  
ATOM    291  C4'   U A  10       6.201 -26.959  -4.240  1.00  0.00           C  
ATOM    292  H4'   U A  10       6.797 -26.595  -3.375  1.00  0.00           H  
ATOM    293  O4'   U A  10       4.848 -26.423  -4.087  1.00  0.00           O  
ATOM    294  C1'   U A  10       4.039 -27.389  -3.434  1.00  0.00           C  
ATOM    295  H1'   U A  10       3.633 -26.884  -2.526  1.00  0.00           H  
ATOM    296  N1    U A  10       2.930 -27.865  -4.313  1.00  0.00           N  
ATOM    297  C6    U A  10       2.989 -27.733  -5.687  1.00  0.00           C  
ATOM    298  H6    U A  10       3.884 -27.243  -6.074  1.00  0.00           H  
ATOM    299  C2    U A  10       1.845 -28.457  -3.714  1.00  0.00           C  
ATOM    300  O2    U A  10       1.745 -28.595  -2.500  1.00  0.00           O  
ATOM    301  N3    U A  10       0.880 -28.908  -4.573  1.00  0.00           N  
ATOM    302  H3    U A  10       0.080 -29.329  -4.150  1.00  0.00           H  
ATOM    303  C4    U A  10       0.909 -28.888  -5.949  1.00  0.00           C  
ATOM    304  O4    U A  10       0.042 -29.488  -6.579  1.00  0.00           O  
ATOM    305  C5    U A  10       2.031 -28.195  -6.505  1.00  0.00           C  
ATOM    306  H5    U A  10       2.115 -28.115  -7.586  1.00  0.00           H  
ATOM    307  C2'   U A  10       4.959 -28.528  -2.997  1.00  0.00           C  
ATOM    308  H2'   U A  10       4.442 -29.511  -3.011  1.00  0.00           H  
ATOM    309  O2'   U A  10       5.479 -28.277  -1.701  1.00  0.00           O  
ATOM    310 'HO2   U A  10       6.293 -28.800  -1.590  1.00  0.00           H  
ATOM    311  C3'   U A  10       6.046 -28.475  -4.070  1.00  0.00           C  
ATOM    312  H3'   U A  10       5.669 -28.867  -5.041  1.00  0.00           H  
ATOM    313  O3'   U A  10       7.317 -29.068  -3.723  1.00  0.00           O  
ATOM    314  P     U A  11       7.413 -30.602  -3.374  1.00  0.00           P  
ATOM    315  OP1   U A  11       8.666 -31.158  -3.916  1.00  0.00           O  
ATOM    316  OP2   U A  11       6.153 -31.289  -3.737  1.00  0.00           O1-
ATOM    317  O5'   U A  11       7.490 -30.544  -1.790  1.00  0.00           O  
ATOM    318  C5'   U A  11       8.728 -30.067  -1.192  1.00  0.00           C  
ATOM    319 1H5'   U A  11       8.991 -29.057  -1.586  1.00  0.00           H  
ATOM    320 2H5'   U A  11       9.568 -30.761  -1.436  1.00  0.00           H  
ATOM    321  C4'   U A  11       8.666 -29.949   0.345  1.00  0.00           C  
ATOM    322  H4'   U A  11       9.565 -29.413   0.720  1.00  0.00           H  
ATOM    323  O4'   U A  11       7.501 -29.184   0.772  1.00  0.00           O  
ATOM    324  C1'   U A  11       7.051 -29.688   2.022  1.00  0.00           C  
ATOM    325  H1'   U A  11       7.096 -28.827   2.729  1.00  0.00           H  
ATOM    326  N1    U A  11       5.664 -30.224   1.936  1.00  0.00           N  
ATOM    327  C6    U A  11       5.124 -30.629   0.732  1.00  0.00           C  
ATOM    328  H6    U A  11       5.776 -30.508  -0.137  1.00  0.00           H  
ATOM    329  C2    U A  11       4.935 -30.308   3.098  1.00  0.00           C  
ATOM    330  O2    U A  11       5.355 -29.933   4.187  1.00  0.00           O  
ATOM    331  N3    U A  11       3.672 -30.811   2.952  1.00  0.00           N  
ATOM    332  H3    U A  11       3.154 -30.933   3.794  1.00  0.00           H  
ATOM    333  C4    U A  11       3.045 -31.179   1.787  1.00  0.00           C  
ATOM    334  O4    U A  11       1.865 -31.509   1.821  1.00  0.00           O  
ATOM    335  C5    U A  11       3.867 -31.085   0.618  1.00  0.00           C  
ATOM    336  H5    U A  11       3.434 -31.351  -0.344  1.00  0.00           H  
ATOM    337  C2'   U A  11       8.046 -30.750   2.474  1.00  0.00           C  
ATOM    338  H2'   U A  11       7.557 -31.577   3.034  1.00  0.00           H  
ATOM    339  O2'   U A  11       9.066 -30.167   3.272  1.00  0.00           O  
ATOM    340 'HO2   U A  11       9.714 -30.892   3.428  1.00  0.00           H  
ATOM    341  C3'   U A  11       8.584 -31.264   1.131  1.00  0.00           C  
ATOM    342  H3'   U A  11       7.825 -31.893   0.622  1.00  0.00           H  
ATOM    343  O3'   U A  11       9.872 -31.916   1.136  1.00  0.00           O  
ATOM    344  P     C A  12      10.257 -33.045   2.164  1.00  0.00           P  
ATOM    345  OP1   C A  12      10.497 -32.379   3.468  1.00  0.00           O  
ATOM    346  OP2   C A  12      11.367 -33.845   1.611  1.00  0.00           O1-
ATOM    347  O5'   C A  12       8.936 -33.921   2.254  1.00  0.00           O  
ATOM    348  C5'   C A  12       8.671 -34.684   3.462  1.00  0.00           C  
ATOM    349 1H5'   C A  12       8.808 -34.046   4.367  1.00  0.00           H  
ATOM    350 2H5'   C A  12       9.381 -35.541   3.534  1.00  0.00           H  
ATOM    351  C4'   C A  12       7.234 -35.256   3.543  1.00  0.00           C  
ATOM    352  H4'   C A  12       7.003 -35.544   4.591  1.00  0.00           H  
ATOM    353  O4'   C A  12       6.234 -34.265   3.137  1.00  0.00           O  
ATOM    354  C1'   C A  12       5.172 -34.934   2.460  1.00  0.00           C  
ATOM    355  H1'   C A  12       4.249 -34.679   3.031  1.00  0.00           H  
ATOM    356  N1    C A  12       5.016 -34.484   1.046  1.00  0.00           N  
ATOM    357  C6    C A  12       6.114 -34.024   0.352  1.00  0.00           C  
ATOM    358  H6    C A  12       7.055 -33.997   0.909  1.00  0.00           H  
ATOM    359  C5    C A  12       6.009 -33.595  -0.913  1.00  0.00           C  
ATOM    360  H5    C A  12       6.857 -33.186  -1.463  1.00  0.00           H  
ATOM    361  C2    C A  12       3.785 -34.596   0.396  1.00  0.00           C  
ATOM    362  O2    C A  12       2.820 -35.078   1.008  1.00  0.00           O  
ATOM    363  N3    C A  12       3.662 -34.159  -0.883  1.00  0.00           N  
ATOM    364  C4    C A  12       4.725 -33.656  -1.525  1.00  0.00           C  
ATOM    365  N4    C A  12       4.533 -33.180  -2.749  1.00  0.00           N  
ATOM    366  H41   C A  12       5.208 -32.535  -3.156  1.00  0.00           H  
ATOM    367  H42   C A  12       3.606 -33.181  -3.095  1.00  0.00           H  
ATOM    368  C2'   C A  12       5.413 -36.432   2.579  1.00  0.00           C  
ATOM    369  H2'   C A  12       5.049 -36.996   1.693  1.00  0.00           H  
ATOM    370  O2'   C A  12       4.795 -36.928   3.758  1.00  0.00           O  
ATOM    371 'HO2   C A  12       5.210 -37.781   3.984  1.00  0.00           H  
ATOM    372  C3'   C A  12       6.935 -36.491   2.675  1.00  0.00           C  
ATOM    373  H3'   C A  12       7.406 -36.287   1.686  1.00  0.00           H  
ATOM    374  O3'   C A  12       7.447 -37.694   3.301  1.00  0.00           O  
ATOM    375  P     U A  13       7.680 -38.960   2.376  1.00  0.00           P  
ATOM    376  OP1   U A  13       9.110 -39.049   2.025  1.00  0.00           O  
ATOM    377  OP2   U A  13       6.701 -38.936   1.265  1.00  0.00           O1-
ATOM    378  O5'   U A  13       7.300 -40.188   3.289  1.00  0.00           O  
ATOM    379  C5'   U A  13       7.382 -40.236   4.728  1.00  0.00           C  
ATOM    380 1H5'   U A  13       7.766 -39.288   5.171  1.00  0.00           H  
ATOM    381 2H5'   U A  13       8.097 -41.040   5.014  1.00  0.00           H  
ATOM    382  C4'   U A  13       6.026 -40.566   5.380  1.00  0.00           C  
ATOM    383  H4'   U A  13       6.097 -40.499   6.487  1.00  0.00           H  
ATOM    384  O4'   U A  13       5.008 -39.612   4.951  1.00  0.00           O  
ATOM    385  C1'   U A  13       3.755 -40.268   4.851  1.00  0.00           C  
ATOM    386  H1'   U A  13       3.095 -39.755   5.589  1.00  0.00           H  
ATOM    387  N1    U A  13       3.194 -40.166   3.477  1.00  0.00           N  
ATOM    388  C6    U A  13       4.022 -40.112   2.375  1.00  0.00           C  
ATOM    389  H6    U A  13       5.090 -40.141   2.589  1.00  0.00           H  
ATOM    390  C2    U A  13       1.829 -40.134   3.333  1.00  0.00           C  
ATOM    391  O2    U A  13       1.049 -40.173   4.277  1.00  0.00           O  
ATOM    392  N3    U A  13       1.385 -40.064   2.041  1.00  0.00           N  
ATOM    393  H3    U A  13       0.395 -40.031   1.935  1.00  0.00           H  
ATOM    394  C4    U A  13       2.143 -40.039   0.894  1.00  0.00           C  
ATOM    395  O4    U A  13       1.579 -40.049  -0.199  1.00  0.00           O  
ATOM    396  C5    U A  13       3.556 -40.037   1.119  1.00  0.00           C  
ATOM    397  H5    U A  13       4.234 -40.018   0.268  1.00  0.00           H  
ATOM    398  C2'   U A  13       3.949 -41.715   5.283  1.00  0.00           C  
ATOM    399  H2'   U A  13       3.347 -42.421   4.669  1.00  0.00           H  
ATOM    400  O2'   U A  13       3.618 -41.892   6.648  1.00  0.00           O  
ATOM    401 'HO2   U A  13       3.972 -42.769   6.862  1.00  0.00           H  
ATOM    402  C3'   U A  13       5.443 -41.944   5.039  1.00  0.00           C  
ATOM    403  H3'   U A  13       5.645 -42.100   3.955  1.00  0.00           H  
ATOM    404  O3'   U A  13       6.061 -42.969   5.864  1.00  0.00           O  
ATOM    405  P     U A  14       5.882 -44.486   5.462  1.00  0.00           P  
ATOM    406  OP1   U A  14       6.673 -45.339   6.371  1.00  0.00           O  
ATOM    407  OP2   U A  14       6.072 -44.630   4.004  1.00  0.00           O1-
ATOM    408  O5'   U A  14       4.358 -44.701   5.794  1.00  0.00           O  
ATOM    409  C5'   U A  14       3.785 -46.006   6.040  1.00  0.00           C  
ATOM    410 1H5'   U A  14       3.237 -45.958   7.006  1.00  0.00           H  
ATOM    411 2H5'   U A  14       4.556 -46.806   6.155  1.00  0.00           H  
ATOM    412  C4'   U A  14       2.778 -46.471   4.963  1.00  0.00           C  
ATOM    413  H4'   U A  14       2.039 -47.167   5.414  1.00  0.00           H  
ATOM    414  O4'   U A  14       2.031 -45.358   4.364  1.00  0.00           O  
ATOM    415  C1'   U A  14       1.726 -45.683   3.015  1.00  0.00           C  
ATOM    416  H1'   U A  14       0.613 -45.676   2.951  1.00  0.00           H  
ATOM    417  N1    U A  14       2.329 -44.717   2.060  1.00  0.00           N  
ATOM    418  C6    U A  14       3.601 -44.238   2.278  1.00  0.00           C  
ATOM    419  H6    U A  14       4.023 -44.496   3.250  1.00  0.00           H  
ATOM    420  C2    U A  14       1.653 -44.420   0.904  1.00  0.00           C  
ATOM    421  O2    U A  14       0.543 -44.866   0.638  1.00  0.00           O  
ATOM    422  N3    U A  14       2.321 -43.596   0.040  1.00  0.00           N  
ATOM    423  H3    U A  14       1.856 -43.402  -0.821  1.00  0.00           H  
ATOM    424  C4    U A  14       3.627 -43.176   0.136  1.00  0.00           C  
ATOM    425  O4    U A  14       4.132 -42.580  -0.810  1.00  0.00           O  
ATOM    426  C5    U A  14       4.264 -43.497   1.378  1.00  0.00           C  
ATOM    427  H5    U A  14       5.289 -43.176   1.555  1.00  0.00           H  
ATOM    428  C2'   U A  14       2.232 -47.100   2.764  1.00  0.00           C  
ATOM    429  H2'   U A  14       2.603 -47.247   1.728  1.00  0.00           H  
ATOM    430  O2'   U A  14       1.201 -48.028   3.046  1.00  0.00           O  
ATOM    431 'HO2   U A  14       1.589 -48.925   3.031  1.00  0.00           H  
ATOM    432  C3'   U A  14       3.382 -47.199   3.761  1.00  0.00           C  
ATOM    433  H3'   U A  14       4.244 -46.568   3.438  1.00  0.00           H  
ATOM    434  O3'   U A  14       3.770 -48.553   4.109  1.00  0.00           O  
ATOM    435  P     U A  15       5.015 -49.156   3.334  1.00  0.00           P  
ATOM    436  OP1   U A  15       6.195 -49.114   4.230  1.00  0.00           O  
ATOM    437  OP2   U A  15       5.120 -48.494   2.013  1.00  0.00           O1-
ATOM    438  O5'   U A  15       4.613 -50.654   3.049  1.00  0.00           O  
ATOM    439  C5'   U A  15       3.726 -51.464   3.846  1.00  0.00           C  
ATOM    440 1H5'   U A  15       3.438 -50.961   4.798  1.00  0.00           H  
ATOM    441 2H5'   U A  15       4.261 -52.400   4.123  1.00  0.00           H  
ATOM    442  C4'   U A  15       2.435 -51.875   3.103  1.00  0.00           C  
ATOM    443  H4'   U A  15       1.736 -52.366   3.814  1.00  0.00           H  
ATOM    444  O4'   U A  15       1.742 -50.710   2.566  1.00  0.00           O  
ATOM    445  C1'   U A  15       1.086 -51.065   1.353  1.00  0.00           C  
ATOM    446  H1'   U A  15       0.004 -50.843   1.511  1.00  0.00           H  
ATOM    447  N1    U A  15       1.621 -50.294   0.191  1.00  0.00           N  
ATOM    448  C6    U A  15       2.907 -49.805   0.206  1.00  0.00           C  
ATOM    449  H6    U A  15       3.479 -50.018   1.108  1.00  0.00           H  
ATOM    450  C2    U A  15       0.803 -50.092  -0.897  1.00  0.00           C  
ATOM    451  O2    U A  15      -0.347 -50.509  -0.950  1.00  0.00           O  
ATOM    452  N3    U A  15       1.363 -49.363  -1.917  1.00  0.00           N  
ATOM    453  H3    U A  15       0.770 -49.230  -2.727  1.00  0.00           H  
ATOM    454  C4    U A  15       2.602 -48.760  -1.923  1.00  0.00           C  
ATOM    455  O4    U A  15       2.925 -48.022  -2.853  1.00  0.00           O  
ATOM    456  C5    U A  15       3.411 -49.054  -0.782  1.00  0.00           C  
ATOM    457  H5    U A  15       4.401 -48.610  -0.696  1.00  0.00           H  
ATOM    458  C2'   U A  15       1.262 -52.563   1.175  1.00  0.00           C  
ATOM    459  H2'   U A  15       1.331 -52.852   0.106  1.00  0.00           H  
ATOM    460  O2'   U A  15       0.217 -53.285   1.804  1.00  0.00           O  
ATOM    461 'HO2   U A  15       0.619 -54.147   1.972  1.00  0.00           H  
ATOM    462  C3'   U A  15       2.580 -52.817   1.896  1.00  0.00           C  
ATOM    463  H3'   U A  15       3.448 -52.446   1.305  1.00  0.00           H  
ATOM    464  O3'   U A  15       2.738 -54.182   2.339  1.00  0.00           O  
ATOM    465  P     U A  16       3.534 -55.223   1.454  1.00  0.00           P  
ATOM    466  OP1   U A  16       3.118 -56.571   1.901  1.00  0.00           O  
ATOM    467  OP2   U A  16       4.969 -54.889   1.504  1.00  0.00           O1-
ATOM    468  O5'   U A  16       2.996 -54.962  -0.020  1.00  0.00           O  
ATOM    469  C5'   U A  16       2.054 -55.906  -0.599  1.00  0.00           C  
ATOM    470 1H5'   U A  16       1.188 -56.050   0.087  1.00  0.00           H  
ATOM    471 2H5'   U A  16       2.543 -56.898  -0.743  1.00  0.00           H  
ATOM    472  C4'   U A  16       1.466 -55.477  -1.968  1.00  0.00           C  
ATOM    473  H4'   U A  16       0.495 -55.992  -2.126  1.00  0.00           H  
ATOM    474  O4'   U A  16       1.195 -54.044  -2.019  1.00  0.00           O  
ATOM    475  C1'   U A  16       1.393 -53.573  -3.339  1.00  0.00           C  
ATOM    476  H1'   U A  16       0.427 -53.108  -3.646  1.00  0.00           H  
ATOM    477  N1    U A  16       2.508 -52.590  -3.403  1.00  0.00           N  
ATOM    478  C6    U A  16       3.570 -52.656  -2.524  1.00  0.00           C  
ATOM    479  H6    U A  16       3.488 -53.418  -1.742  1.00  0.00           H  
ATOM    480  C2    U A  16       2.509 -51.698  -4.445  1.00  0.00           C  
ATOM    481  O2    U A  16       1.638 -51.673  -5.306  1.00  0.00           O  
ATOM    482  N3    U A  16       3.569 -50.840  -4.466  1.00  0.00           N  
ATOM    483  H3    U A  16       3.568 -50.205  -5.255  1.00  0.00           H  
ATOM    484  C4    U A  16       4.691 -50.872  -3.673  1.00  0.00           C  
ATOM    485  O4    U A  16       5.626 -50.102  -3.903  1.00  0.00           O  
ATOM    486  C5    U A  16       4.637 -51.844  -2.619  1.00  0.00           C  
ATOM    487  H5    U A  16       5.477 -51.928  -1.933  1.00  0.00           H  
ATOM    488  C2'   U A  16       1.665 -54.786  -4.212  1.00  0.00           C  
ATOM    489  H2'   U A  16       2.352 -54.558  -5.054  1.00  0.00           H  
ATOM    490  O2'   U A  16       0.462 -55.330  -4.722  1.00  0.00           O  
ATOM    491 'HO2   U A  16       0.704 -56.233  -4.961  1.00  0.00           H  
ATOM    492  C3'   U A  16       2.311 -55.751  -3.224  1.00  0.00           C  
ATOM    493  H3'   U A  16       3.352 -55.444  -2.972  1.00  0.00           H  
ATOM    494  O3'   U A  16       2.211 -57.142  -3.612  1.00  0.00           O  
ATOM    495  P     A A  17       3.378 -57.795  -4.458  1.00  0.00           P  
ATOM    496  OP1   A A  17       2.996 -59.196  -4.745  1.00  0.00           O  
ATOM    497  OP2   A A  17       4.666 -57.551  -3.780  1.00  0.00           O1-
ATOM    498  O5'   A A  17       3.349 -56.952  -5.804  1.00  0.00           O  
ATOM    499  C5'   A A  17       2.559 -57.422  -6.925  1.00  0.00           C  
ATOM    500 1H5'   A A  17       1.487 -57.499  -6.634  1.00  0.00           H  
ATOM    501 2H5'   A A  17       2.901 -58.435  -7.246  1.00  0.00           H  
ATOM    502  C4'   A A  17       2.641 -56.498  -8.160  1.00  0.00           C  
ATOM    503  H4'   A A  17       1.845 -56.761  -8.890  1.00  0.00           H  
ATOM    504  O4'   A A  17       2.444 -55.100  -7.794  1.00  0.00           O  
ATOM    505  C1'   A A  17       3.255 -54.284  -8.621  1.00  0.00           C  
ATOM    506  H1'   A A  17       2.569 -53.570  -9.134  1.00  0.00           H  
ATOM    507  N9    A A  17       4.235 -53.538  -7.826  1.00  0.00           N  
ATOM    508  C5    A A  17       5.702 -52.044  -7.162  1.00  0.00           C  
ATOM    509  N7    A A  17       5.539 -52.921  -6.098  1.00  0.00           N  
ATOM    510  C8    A A  17       4.668 -53.801  -6.545  1.00  0.00           C  
ATOM    511  H8    A A  17       4.294 -54.668  -5.990  1.00  0.00           H  
ATOM    512  N1    A A  17       6.461 -50.259  -8.536  1.00  0.00           N  
ATOM    513  C2    A A  17       5.647 -50.753  -9.479  1.00  0.00           C  
ATOM    514  H2    A A  17       5.632 -50.220 -10.436  1.00  0.00           H  
ATOM    515  N3    A A  17       4.837 -51.808  -9.421  1.00  0.00           N  
ATOM    516  C4    A A  17       4.910 -52.417  -8.230  1.00  0.00           C  
ATOM    517  C6    A A  17       6.505 -50.894  -7.338  1.00  0.00           C  
ATOM    518  N6    A A  17       7.277 -50.359  -6.374  1.00  0.00           N  
ATOM    519  H61   A A  17       7.072 -50.601  -5.422  1.00  0.00           H  
ATOM    520  H62   A A  17       7.692 -49.472  -6.560  1.00  0.00           H  
ATOM    521  C2'   A A  17       3.915 -55.173  -9.656  1.00  0.00           C  
ATOM    522  H2'   A A  17       4.939 -54.834  -9.920  1.00  0.00           H  
ATOM    523  O2'   A A  17       3.124 -55.234 -10.830  1.00  0.00           O  
ATOM    524 'HO2   A A  17       3.571 -55.863 -11.428  1.00  0.00           H  
ATOM    525  C3'   A A  17       3.969 -56.519  -8.928  1.00  0.00           C  
ATOM    526  H3'   A A  17       4.774 -56.524  -8.158  1.00  0.00           H  
ATOM    527  O3'   A A  17       4.037 -57.694  -9.771  1.00  0.00           O  
ATOM    528  P     U A  18       5.314 -57.912 -10.672  1.00  0.00           P  
ATOM    529  OP1   U A  18       5.463 -59.355 -10.948  1.00  0.00           O  
ATOM    530  OP2   U A  18       6.452 -57.172 -10.081  1.00  0.00           O1-
ATOM    531  O5'   U A  18       4.874 -57.157 -11.992  1.00  0.00           O  
ATOM    532  C5'   U A  18       5.329 -57.559 -13.309  1.00  0.00           C  
ATOM    533 1H5'   U A  18       4.509 -58.124 -13.803  1.00  0.00           H  
ATOM    534 2H5'   U A  18       6.201 -58.259 -13.261  1.00  0.00           H  
ATOM    535  C4'   U A  18       5.735 -56.395 -14.264  1.00  0.00           C  
ATOM    536  H4'   U A  18       5.198 -56.491 -15.231  1.00  0.00           H  
ATOM    537  O4'   U A  18       5.397 -55.075 -13.729  1.00  0.00           O  
ATOM    538  C1'   U A  18       6.461 -54.166 -13.974  1.00  0.00           C  
ATOM    539  H1'   U A  18       6.000 -53.292 -14.492  1.00  0.00           H  
ATOM    540  N1    U A  18       7.114 -53.736 -12.704  1.00  0.00           N  
ATOM    541  C6    U A  18       7.116 -54.560 -11.599  1.00  0.00           C  
ATOM    542  H6    U A  18       6.631 -55.528 -11.734  1.00  0.00           H  
ATOM    543  C2    U A  18       7.762 -52.526 -12.677  1.00  0.00           C  
ATOM    544  O2    U A  18       7.845 -51.791 -13.654  1.00  0.00           O  
ATOM    545  N3    U A  18       8.305 -52.186 -11.468  1.00  0.00           N  
ATOM    546  H3    U A  18       8.877 -51.353 -11.491  1.00  0.00           H  
ATOM    547  C4    U A  18       8.323 -52.941 -10.316  1.00  0.00           C  
ATOM    548  O4    U A  18       8.868 -52.502  -9.303  1.00  0.00           O  
ATOM    549  C5    U A  18       7.669 -54.208 -10.429  1.00  0.00           C  
ATOM    550  H5    U A  18       7.644 -54.880  -9.574  1.00  0.00           H  
ATOM    551  C2'   U A  18       7.433 -54.845 -14.924  1.00  0.00           C  
ATOM    552  H2'   U A  18       8.487 -54.534 -14.755  1.00  0.00           H  
ATOM    553  O2'   U A  18       7.078 -54.609 -16.275  1.00  0.00           O  
ATOM    554 'HO2   U A  18       7.392 -55.409 -16.721  1.00  0.00           H  
ATOM    555  C3'   U A  18       7.241 -56.317 -14.581  1.00  0.00           C  
ATOM    556  H3'   U A  18       7.778 -56.576 -13.638  1.00  0.00           H  
ATOM    557  O3'   U A  18       7.553 -57.209 -15.672  1.00  0.00           O  
ATOM    558  P     A A  19       8.943 -57.947 -15.768  1.00  0.00           P  
ATOM    559  OP1   A A  19       9.042 -58.482 -17.145  1.00  0.00           O  
ATOM    560  OP2   A A  19       9.052 -58.901 -14.649  1.00  0.00           O1-
ATOM    561  O5'   A A  19       9.995 -56.767 -15.569  1.00  0.00           O  
ATOM    562  C5'   A A  19      10.759 -56.346 -16.732  1.00  0.00           C  
ATOM    563 1H5'   A A  19      10.080 -55.876 -17.479  1.00  0.00           H  
ATOM    564 2H5'   A A  19      11.256 -57.221 -17.220  1.00  0.00           H  
ATOM    565  C4'   A A  19      11.876 -55.331 -16.413  1.00  0.00           C  
ATOM    566  H4'   A A  19      12.291 -54.925 -17.360  1.00  0.00           H  
ATOM    567  O4'   A A  19      11.375 -54.197 -15.648  1.00  0.00           O  
ATOM    568  C1'   A A  19      12.420 -53.705 -14.829  1.00  0.00           C  
ATOM    569  H1'   A A  19      12.604 -52.654 -15.151  1.00  0.00           H  
ATOM    570  N9    A A  19      12.036 -53.723 -13.417  1.00  0.00           N  
ATOM    571  C5    A A  19      11.896 -53.258 -11.274  1.00  0.00           C  
ATOM    572  N7    A A  19      10.987 -54.282 -11.507  1.00  0.00           N  
ATOM    573  C8    A A  19      11.109 -54.531 -12.795  1.00  0.00           C  
ATOM    574  H8    A A  19      10.548 -55.285 -13.359  1.00  0.00           H  
ATOM    575  N1    A A  19      13.208 -51.587 -10.217  1.00  0.00           N  
ATOM    576  C2    A A  19      13.754 -51.369 -11.420  1.00  0.00           C  
ATOM    577  H2    A A  19      14.518 -50.585 -11.463  1.00  0.00           H  
ATOM    578  N3    A A  19      13.498 -51.971 -12.582  1.00  0.00           N  
ATOM    579  C4    A A  19      12.550 -52.911 -12.440  1.00  0.00           C  
ATOM    580  C6    A A  19      12.255 -52.540 -10.110  1.00  0.00           C  
ATOM    581  N6    A A  19      11.690 -52.705  -8.900  1.00  0.00           N  
ATOM    582  H61   A A  19      10.749 -53.054  -8.879  1.00  0.00           H  
ATOM    583  H62   A A  19      11.962 -52.075  -8.175  1.00  0.00           H  
ATOM    584  C2'   A A  19      13.667 -54.534 -15.099  1.00  0.00           C  
ATOM    585  H2'   A A  19      14.269 -54.709 -14.182  1.00  0.00           H  
ATOM    586  O2'   A A  19      14.471 -53.901 -16.081  1.00  0.00           O  
ATOM    587 'HO2   A A  19      15.188 -54.522 -16.313  1.00  0.00           H  
ATOM    588  C3'   A A  19      13.069 -55.851 -15.602  1.00  0.00           C  
ATOM    589  H3'   A A  19      12.646 -56.448 -14.763  1.00  0.00           H  
ATOM    590  O3'   A A  19      13.924 -56.659 -16.441  1.00  0.00           O  
ATOM    591  P     U A  20      15.279 -57.229 -15.867  1.00  0.00           P  
ATOM    592  OP1   U A  20      15.579 -58.520 -16.517  1.00  0.00           O  
ATOM    593  OP2   U A  20      15.266 -57.157 -14.388  1.00  0.00           O1-
ATOM    594  O5'   U A  20      16.286 -56.127 -16.386  1.00  0.00           O  
ATOM    595  C5'   U A  20      17.637 -56.451 -16.812  1.00  0.00           C  
ATOM    596 1H5'   U A  20      17.641 -56.539 -17.920  1.00  0.00           H  
ATOM    597 2H5'   U A  20      17.979 -57.440 -16.418  1.00  0.00           H  
ATOM    598  C4'   U A  20      18.725 -55.407 -16.419  1.00  0.00           C  
ATOM    599  H4'   U A  20      19.333 -55.134 -17.306  1.00  0.00           H  
ATOM    600  O4'   U A  20      18.145 -54.160 -15.901  1.00  0.00           O  
ATOM    601  C1'   U A  20      18.878 -53.723 -14.764  1.00  0.00           C  
ATOM    602  H1'   U A  20      19.145 -52.658 -14.958  1.00  0.00           H  
ATOM    603  N1    U A  20      18.070 -53.848 -13.508  1.00  0.00           N  
ATOM    604  C6    U A  20      17.102 -54.822 -13.403  1.00  0.00           C  
ATOM    605  H6    U A  20      17.001 -55.483 -14.263  1.00  0.00           H  
ATOM    606  C2    U A  20      18.307 -52.981 -12.463  1.00  0.00           C  
ATOM    607  O2    U A  20      19.161 -52.103 -12.508  1.00  0.00           O  
ATOM    608  N3    U A  20      17.504 -53.161 -11.363  1.00  0.00           N  
ATOM    609  H3    U A  20      17.699 -52.557 -10.576  1.00  0.00           H  
ATOM    610  C4    U A  20      16.476 -54.070 -11.225  1.00  0.00           C  
ATOM    611  O4    U A  20      15.793 -54.082 -10.204  1.00  0.00           O  
ATOM    612  C5    U A  20      16.312 -54.955 -12.331  1.00  0.00           C  
ATOM    613  H5    U A  20      15.537 -55.719 -12.297  1.00  0.00           H  
ATOM    614  C2'   U A  20      20.152 -54.547 -14.718  1.00  0.00           C  
ATOM    615  H2'   U A  20      20.517 -54.685 -13.681  1.00  0.00           H  
ATOM    616  O2'   U A  20      21.170 -53.969 -15.517  1.00  0.00           O  
ATOM    617 'HO2   U A  20      21.745 -54.720 -15.717  1.00  0.00           H  
ATOM    618  C3'   U A  20      19.702 -55.874 -15.317  1.00  0.00           C  
ATOM    619  H3'   U A  20      19.095 -56.454 -14.585  1.00  0.00           H  
ATOM    620  O3'   U A  20      20.779 -56.649 -15.897  1.00  0.00           O  
ATOM    621  P     U A  21      21.435 -57.856 -15.113  1.00  0.00           P  
ATOM    622  OP1   U A  21      20.393 -58.854 -14.808  1.00  0.00           O  
ATOM    623  OP2   U A  21      22.621 -58.305 -15.877  1.00  0.00           O1-
ATOM    624  O5'   U A  21      21.908 -57.198 -13.754  1.00  0.00           O  
ATOM    625  C5'   U A  21      23.273 -56.738 -13.588  1.00  0.00           C  
ATOM    626 1H5'   U A  21      23.584 -56.124 -14.465  1.00  0.00           H  
ATOM    627 2H5'   U A  21      23.964 -57.609 -13.519  1.00  0.00           H  
ATOM    628  C4'   U A  21      23.484 -55.861 -12.329  1.00  0.00           C  
ATOM    629  H4'   U A  21      24.438 -55.298 -12.415  1.00  0.00           H  
ATOM    630  O4'   U A  21      22.412 -54.878 -12.196  1.00  0.00           O  
ATOM    631  C1'   U A  21      22.133 -54.667 -10.823  1.00  0.00           C  
ATOM    632  H1'   U A  21      22.222 -53.567 -10.659  1.00  0.00           H  
ATOM    633  N1    U A  21      20.775 -55.148 -10.441  1.00  0.00           N  
ATOM    634  C6    U A  21      20.125 -56.131 -11.158  1.00  0.00           C  
ATOM    635  H6    U A  21      20.622 -56.449 -12.074  1.00  0.00           H  
ATOM    636  C2    U A  21      20.257 -54.680  -9.260  1.00  0.00           C  
ATOM    637  O2    U A  21      20.838 -53.869  -8.550  1.00  0.00           O  
ATOM    638  N3    U A  21      19.044 -55.203  -8.916  1.00  0.00           N  
ATOM    639  H3    U A  21      18.705 -54.892  -8.013  1.00  0.00           H  
ATOM    640  C4    U A  21      18.376 -56.238  -9.524  1.00  0.00           C  
ATOM    641  O4    U A  21      17.362 -56.701  -9.005  1.00  0.00           O  
ATOM    642  C5    U A  21      18.967 -56.678 -10.753  1.00  0.00           C  
ATOM    643  H5    U A  21      18.490 -57.479 -11.313  1.00  0.00           H  
ATOM    644  C2'   U A  21      23.213 -55.384 -10.036  1.00  0.00           C  
ATOM    645  H2'   U A  21      22.860 -55.737  -9.043  1.00  0.00           H  
ATOM    646  O2'   U A  21      24.329 -54.524  -9.876  1.00  0.00           O  
ATOM    647 'HO2   U A  21      24.847 -54.835  -9.109  1.00  0.00           H  
ATOM    648  C3'   U A  21      23.513 -56.567 -10.962  1.00  0.00           C  
ATOM    649  H3'   U A  21      22.662 -57.285 -10.977  1.00  0.00           H  
ATOM    650  O3'   U A  21      24.779 -57.242 -10.734  1.00  0.00           O  
ATOM    651  P     U A  22      24.884 -58.089  -9.396  1.00  0.00           P  
ATOM    652  OP1   U A  22      25.797 -59.242  -9.580  1.00  0.00           O  
ATOM    653  OP2   U A  22      23.537 -58.418  -8.888  1.00  0.00           O1-
ATOM    654  O5'   U A  22      25.552 -57.121  -8.352  1.00  0.00           O  
ATOM    655  C5'   U A  22      26.719 -56.316  -8.629  1.00  0.00           C  
ATOM    656 1H5'   U A  22      26.664 -55.856  -9.643  1.00  0.00           H  
ATOM    657 2H5'   U A  22      27.635 -56.950  -8.593  1.00  0.00           H  
ATOM    658  C4'   U A  22      26.884 -55.173  -7.603  1.00  0.00           C  
ATOM    659  H4'   U A  22      27.586 -54.397  -7.976  1.00  0.00           H  
ATOM    660  O4'   U A  22      25.607 -54.519  -7.362  1.00  0.00           O  
ATOM    661  C1'   U A  22      25.475 -54.202  -5.996  1.00  0.00           C  
ATOM    662  H1'   U A  22      25.370 -53.091  -5.981  1.00  0.00           H  
ATOM    663  N1    U A  22      24.267 -54.871  -5.433  1.00  0.00           N  
ATOM    664  C6    U A  22      24.107 -56.233  -5.561  1.00  0.00           C  
ATOM    665  H6    U A  22      24.897 -56.751  -6.107  1.00  0.00           H  
ATOM    666  C2    U A  22      23.266 -54.093  -4.895  1.00  0.00           C  
ATOM    667  O2    U A  22      23.343 -52.874  -4.805  1.00  0.00           O  
ATOM    668  N3    U A  22      22.159 -54.780  -4.466  1.00  0.00           N  
ATOM    669  H3    U A  22      21.394 -54.213  -4.140  1.00  0.00           H  
ATOM    670  C4    U A  22      21.911 -56.127  -4.605  1.00  0.00           C  
ATOM    671  O4    U A  22      20.821 -56.585  -4.271  1.00  0.00           O  
ATOM    672  C5    U A  22      22.997 -56.876  -5.165  1.00  0.00           C  
ATOM    673  H5    U A  22      22.869 -57.945  -5.325  1.00  0.00           H  
ATOM    674  C2'   U A  22      26.785 -54.565  -5.290  1.00  0.00           C  
ATOM    675  H2'   U A  22      26.609 -54.999  -4.282  1.00  0.00           H  
ATOM    676  O2'   U A  22      27.614 -53.417  -5.181  1.00  0.00           O  
ATOM    677 'HO2   U A  22      28.499 -53.736  -4.895  1.00  0.00           H  
ATOM    678  C3'   U A  22      27.384 -55.629  -6.228  1.00  0.00           C  
ATOM    679  H3'   U A  22      26.909 -56.612  -6.032  1.00  0.00           H  
ATOM    680  O3'   U A  22      28.818 -55.768  -6.273  1.00  0.00           O  
ATOM    681  P     C A  23      29.739 -55.931  -5.013  1.00  0.00           P  
ATOM    682  OP1   C A  23      29.863 -54.590  -4.394  1.00  0.00           O  
ATOM    683  OP2   C A  23      30.985 -56.606  -5.425  1.00  0.00           O1-
ATOM    684  O5'   C A  23      28.890 -56.879  -4.077  1.00  0.00           O  
ATOM    685  C5'   C A  23      28.733 -56.564  -2.672  1.00  0.00           C  
ATOM    686 1H5'   C A  23      28.397 -55.508  -2.538  1.00  0.00           H  
ATOM    687 2H5'   C A  23      29.705 -56.690  -2.141  1.00  0.00           H  
ATOM    688  C4'   C A  23      27.693 -57.462  -1.968  1.00  0.00           C  
ATOM    689  H4'   C A  23      27.504 -57.081  -0.941  1.00  0.00           H  
ATOM    690  O4'   C A  23      26.411 -57.442  -2.674  1.00  0.00           O  
ATOM    691  C1'   C A  23      25.812 -58.735  -2.567  1.00  0.00           C  
ATOM    692  H1'   C A  23      24.810 -58.572  -2.107  1.00  0.00           H  
ATOM    693  N1    C A  23      25.644 -59.392  -3.901  1.00  0.00           N  
ATOM    694  C6    C A  23      26.533 -59.094  -4.909  1.00  0.00           C  
ATOM    695  H6    C A  23      27.313 -58.374  -4.659  1.00  0.00           H  
ATOM    696  C5    C A  23      26.414 -59.627  -6.130  1.00  0.00           C  
ATOM    697  H5    C A  23      27.082 -59.364  -6.949  1.00  0.00           H  
ATOM    698  C2    C A  23      24.632 -60.328  -4.132  1.00  0.00           C  
ATOM    699  O2    C A  23      23.857 -60.621  -3.209  1.00  0.00           O  
ATOM    700  N3    C A  23      24.503 -60.884  -5.365  1.00  0.00           N  
ATOM    701  C4    C A  23      25.343 -60.534  -6.350  1.00  0.00           C  
ATOM    702  N4    C A  23      25.142 -61.036  -7.563  1.00  0.00           N  
ATOM    703  H41   C A  23      25.489 -60.478  -8.336  1.00  0.00           H  
ATOM    704  H42   C A  23      24.260 -61.467  -7.696  1.00  0.00           H  
ATOM    705  C2'   C A  23      26.661 -59.552  -1.597  1.00  0.00           C  
ATOM    706  H2'   C A  23      26.639 -60.639  -1.828  1.00  0.00           H  
ATOM    707  O2'   C A  23      26.233 -59.328  -0.262  1.00  0.00           O  
ATOM    708 'HO2   C A  23      27.012 -59.422   0.317  1.00  0.00           H  
ATOM    709  C3'   C A  23      28.049 -58.955  -1.834  1.00  0.00           C  
ATOM    710  H3'   C A  23      28.463 -59.284  -2.812  1.00  0.00           H  
ATOM    711  O3'   C A  23      29.007 -59.142  -0.770  1.00  0.00           O  
ATOM    712  P     A A  24      29.521 -60.588  -0.389  1.00  0.00           P  
ATOM    713  OP1   A A  24      30.999 -60.575  -0.330  1.00  0.00           O  
ATOM    714  OP2   A A  24      28.890 -61.605  -1.258  1.00  0.00           O1-
ATOM    715  O5'   A A  24      28.946 -60.721   1.088  1.00  0.00           O  
ATOM    716  C5'   A A  24      29.599 -59.978   2.162  1.00  0.00           C  
ATOM    717 1H5'   A A  24      30.259 -59.163   1.774  1.00  0.00           H  
ATOM    718 2H5'   A A  24      30.255 -60.671   2.736  1.00  0.00           H  
ATOM    719  C4'   A A  24      28.634 -59.301   3.165  1.00  0.00           C  
ATOM    720  H4'   A A  24      29.101 -58.373   3.559  1.00  0.00           H  
ATOM    721  O4'   A A  24      27.380 -58.908   2.529  1.00  0.00           O  
ATOM    722  C1'   A A  24      26.321 -59.072   3.455  1.00  0.00           C  
ATOM    723  H1'   A A  24      25.782 -58.099   3.510  1.00  0.00           H  
ATOM    724  N9    A A  24      25.411 -60.134   3.031  1.00  0.00           N  
ATOM    725  C5    A A  24      23.640 -61.401   2.806  1.00  0.00           C  
ATOM    726  N7    A A  24      24.666 -62.070   2.154  1.00  0.00           N  
ATOM    727  C8    A A  24      25.702 -61.274   2.311  1.00  0.00           C  
ATOM    728  H8    A A  24      26.706 -61.453   1.914  1.00  0.00           H  
ATOM    729  N1    A A  24      21.520 -60.860   3.732  1.00  0.00           N  
ATOM    730  C2    A A  24      22.087 -59.721   4.140  1.00  0.00           C  
ATOM    731  H2    A A  24      21.430 -59.037   4.686  1.00  0.00           H  
ATOM    732  N3    A A  24      23.348 -59.310   4.024  1.00  0.00           N  
ATOM    733  C4    A A  24      24.081 -60.208   3.342  1.00  0.00           C  
ATOM    734  C6    A A  24      22.293 -61.741   3.043  1.00  0.00           C  
ATOM    735  N6    A A  24      21.792 -62.932   2.670  1.00  0.00           N  
ATOM    736  H61   A A  24      22.435 -63.524   2.189  1.00  0.00           H  
ATOM    737  H62   A A  24      21.166 -63.361   3.320  1.00  0.00           H  
ATOM    738  C2'   A A  24      26.933 -59.393   4.802  1.00  0.00           C  
ATOM    739  H2'   A A  24      26.285 -60.047   5.429  1.00  0.00           H  
ATOM    740  O2'   A A  24      27.242 -58.210   5.515  1.00  0.00           O  
ATOM    741 'HO2   A A  24      27.865 -58.513   6.189  1.00  0.00           H  
ATOM    742  C3'   A A  24      28.206 -60.125   4.394  1.00  0.00           C  
ATOM    743  H3'   A A  24      27.984 -61.151   4.018  1.00  0.00           H  
ATOM    744  O3'   A A  24      29.242 -60.109   5.405  1.00  0.00           O  
ATOM    745  P     G A  25      29.353 -61.319   6.421  1.00  0.00           P  
ATOM    746  OP1   G A  25      30.476 -61.026   7.340  1.00  0.00           O  
ATOM    747  OP2   G A  25      29.402 -62.585   5.663  1.00  0.00           O1-
ATOM    748  O5'   G A  25      27.980 -61.242   7.222  1.00  0.00           O  
ATOM    749  C5'   G A  25      27.934 -60.474   8.453  1.00  0.00           C  
ATOM    750 1H5'   G A  25      28.315 -59.441   8.278  1.00  0.00           H  
ATOM    751 2H5'   G A  25      28.585 -60.947   9.226  1.00  0.00           H  
ATOM    752  C4'   G A  25      26.519 -60.332   9.067  1.00  0.00           C  
ATOM    753  H4'   G A  25      26.503 -59.458   9.754  1.00  0.00           H  
ATOM    754  O4'   G A  25      25.495 -60.102   8.054  1.00  0.00           O  
ATOM    755  C1'   G A  25      24.255 -60.598   8.535  1.00  0.00           C  
ATOM    756  H1'   G A  25      23.580 -59.717   8.617  1.00  0.00           H  
ATOM    757  N9    G A  25      23.669 -61.594   7.626  1.00  0.00           N  
ATOM    758  C4    G A  25      22.352 -61.681   7.251  1.00  0.00           C  
ATOM    759  N2    G A  25      19.205 -60.284   7.116  1.00  0.00           N  
ATOM    760  H21   G A  25      19.416 -59.478   7.661  1.00  0.00           H  
ATOM    761  H22   G A  25      18.531 -60.199   6.392  1.00  0.00           H  
ATOM    762  N3    G A  25      21.359 -60.842   7.619  1.00  0.00           N  
ATOM    763  C2    G A  25      20.232 -61.106   6.989  1.00  0.00           C  
ATOM    764  N1    G A  25      20.035 -62.205   6.198  1.00  0.00           N  
ATOM    765  H1    G A  25      19.166 -62.318   5.725  1.00  0.00           H  
ATOM    766  C6    G A  25      21.014 -63.130   5.862  1.00  0.00           C  
ATOM    767  O6    G A  25      20.721 -64.079   5.124  1.00  0.00           O  
ATOM    768  C5    G A  25      22.275 -62.792   6.432  1.00  0.00           C  
ATOM    769  N7    G A  25      23.524 -63.383   6.276  1.00  0.00           N  
ATOM    770  C8    G A  25      24.327 -62.632   7.002  1.00  0.00           C  
ATOM    771  H8    G A  25      25.409 -62.765   7.108  1.00  0.00           H  
ATOM    772  C2'   G A  25      24.487 -61.186   9.916  1.00  0.00           C  
ATOM    773  H2'   G A  25      23.903 -62.115  10.083  1.00  0.00           H  
ATOM    774  O2'   G A  25      24.169 -60.245  10.927  1.00  0.00           O  
ATOM    775 'HO2   G A  25      24.476 -60.633  11.769  1.00  0.00           H  
ATOM    776  C3'   G A  25      25.983 -61.516   9.879  1.00  0.00           C  
ATOM    777  H3'   G A  25      26.181 -62.426   9.270  1.00  0.00           H  
ATOM    778  O3'   G A  25      26.634 -61.593  11.169  1.00  0.00           O  
ATOM    779  P     U A  26      26.202 -62.754  12.154  1.00  0.00           P  
ATOM    780  OP1   U A  26      27.368 -63.151  12.967  1.00  0.00           O  
ATOM    781  OP2   U A  26      25.473 -63.797  11.395  1.00  0.00           O1-
ATOM    782  O5'   U A  26      25.143 -61.992  13.049  1.00  0.00           O  
ATOM    783  C5'   U A  26      25.100 -62.094  14.497  1.00  0.00           C  
ATOM    784 1H5'   U A  26      25.459 -61.130  14.918  1.00  0.00           H  
ATOM    785 2H5'   U A  26      25.780 -62.887  14.896  1.00  0.00           H  
ATOM    786  C4'   U A  26      23.687 -62.360  15.093  1.00  0.00           C  
ATOM    787  H4'   U A  26      23.577 -61.865  16.080  1.00  0.00           H  
ATOM    788  O4'   U A  26      22.632 -61.843  14.224  1.00  0.00           O  
ATOM    789  C1'   U A  26      21.571 -62.771  14.138  1.00  0.00           C  
ATOM    790  H1'   U A  26      20.689 -62.217  14.536  1.00  0.00           H  
ATOM    791  N1    U A  26      21.356 -63.188  12.731  1.00  0.00           N  
ATOM    792  C6    U A  26      22.411 -63.693  12.000  1.00  0.00           C  
ATOM    793  H6    U A  26      23.381 -63.694  12.507  1.00  0.00           H  
ATOM    794  C2    U A  26      20.118 -63.019  12.162  1.00  0.00           C  
ATOM    795  O2    U A  26      19.152 -62.547  12.752  1.00  0.00           O  
ATOM    796  N3    U A  26      20.020 -63.425  10.862  1.00  0.00           N  
ATOM    797  H3    U A  26      19.132 -63.278  10.440  1.00  0.00           H  
ATOM    798  C4    U A  26      21.014 -63.941  10.067  1.00  0.00           C  
ATOM    799  O4    U A  26      20.745 -64.242   8.907  1.00  0.00           O  
ATOM    800  C5    U A  26      22.284 -64.075  10.717  1.00  0.00           C  
ATOM    801  H5    U A  26      23.140 -64.442  10.153  1.00  0.00           H  
ATOM    802  C2'   U A  26      21.852 -63.946  15.069  1.00  0.00           C  
ATOM    803  H2'   U A  26      21.618 -64.924  14.594  1.00  0.00           H  
ATOM    804  O2'   U A  26      21.096 -63.822  16.261  1.00  0.00           O  
ATOM    805 'HO2   U A  26      21.258 -64.626  16.786  1.00  0.00           H  
ATOM    806  C3'   U A  26      23.365 -63.848  15.298  1.00  0.00           C  
ATOM    807  H3'   U A  26      23.900 -64.364  14.466  1.00  0.00           H  
ATOM    808  O3'   U A  26      23.820 -64.283  16.603  1.00  0.00           O  
ATOM    809  P     C A  27      24.348 -65.756  16.807  1.00  0.00           P  
ATOM    810  OP1   C A  27      25.754 -65.698  17.257  1.00  0.00           O  
ATOM    811  OP2   C A  27      24.045 -66.557  15.599  1.00  0.00           O1-
ATOM    812  O5'   C A  27      23.478 -66.349  17.982  1.00  0.00           O  
ATOM    813  C5'   C A  27      22.516 -65.684  18.822  1.00  0.00           C  
ATOM    814 1H5'   C A  27      22.393 -64.608  18.563  1.00  0.00           H  
ATOM    815 2H5'   C A  27      22.878 -65.726  19.873  1.00  0.00           H  
ATOM    816  C4'   C A  27      21.126 -66.359  18.785  1.00  0.00           C  
ATOM    817  H4'   C A  27      20.387 -65.763  19.361  1.00  0.00           H  
ATOM    818  O4'   C A  27      20.639 -66.448  17.410  1.00  0.00           O  
ATOM    819  C1'   C A  27      19.890 -67.654  17.255  1.00  0.00           C  
ATOM    820  H1'   C A  27      18.870 -67.333  16.941  1.00  0.00           H  
ATOM    821  N1    C A  27      20.463 -68.570  16.228  1.00  0.00           N  
ATOM    822  C6    C A  27      21.823 -68.585  16.040  1.00  0.00           C  
ATOM    823  H6    C A  27      22.395 -67.859  16.619  1.00  0.00           H  
ATOM    824  C5    C A  27      22.399 -69.400  15.150  1.00  0.00           C  
ATOM    825  H5    C A  27      23.472 -69.383  14.970  1.00  0.00           H  
ATOM    826  C2    C A  27      19.661 -69.480  15.535  1.00  0.00           C  
ATOM    827  O2    C A  27      18.442 -69.509  15.763  1.00  0.00           O  
ATOM    828  N3    C A  27      20.228 -70.311  14.621  1.00  0.00           N  
ATOM    829  C4    C A  27      21.552 -70.280  14.423  1.00  0.00           C  
ATOM    830  N4    C A  27      22.075 -71.101  13.513  1.00  0.00           N  
ATOM    831  H41   C A  27      23.048 -71.106  13.313  1.00  0.00           H  
ATOM    832  H42   C A  27      21.450 -71.697  13.019  1.00  0.00           H  
ATOM    833  C2'   C A  27      19.795 -68.321  18.617  1.00  0.00           C  
ATOM    834  H2'   C A  27      19.825 -69.429  18.551  1.00  0.00           H  
ATOM    835  O2'   C A  27      18.611 -67.909  19.279  1.00  0.00           O  
ATOM    836 'HO2   C A  27      18.592 -68.326  20.160  1.00  0.00           H  
ATOM    837  C3'   C A  27      21.055 -67.802  19.312  1.00  0.00           C  
ATOM    838  H3'   C A  27      21.961 -68.313  18.916  1.00  0.00           H  
ATOM    839  O3'   C A  27      21.017 -67.819  20.762  1.00  0.00           O  
ATOM    840  P     U A  28      21.118 -69.230  21.475  1.00  0.00           P  
ATOM    841  OP1   U A  28      21.645 -69.037  22.843  1.00  0.00           O  
ATOM    842  OP2   U A  28      21.828 -70.174  20.586  1.00  0.00           O1-
ATOM    843  O5'   U A  28      19.599 -69.667  21.538  1.00  0.00           O  
ATOM    844  C5'   U A  28      18.759 -69.258  22.642  1.00  0.00           C  
ATOM    845 1H5'   U A  28      18.748 -68.147  22.725  1.00  0.00           H  
ATOM    846 2H5'   U A  28      19.150 -69.673  23.601  1.00  0.00           H  
ATOM    847  C4'   U A  28      17.295 -69.732  22.492  1.00  0.00           C  
ATOM    848  H4'   U A  28      16.655 -69.218  23.240  1.00  0.00           H  
ATOM    849  O4'   U A  28      16.762 -69.404  21.172  1.00  0.00           O  
ATOM    850  C1'   U A  28      15.862 -70.429  20.767  1.00  0.00           C  
ATOM    851  H1'   U A  28      14.898 -69.914  20.548  1.00  0.00           H  
ATOM    852  N1    U A  28      16.351 -71.146  19.549  1.00  0.00           N  
ATOM    853  C6    U A  28      17.690 -71.154  19.218  1.00  0.00           C  
ATOM    854  H6    U A  28      18.345 -70.633  19.914  1.00  0.00           H  
ATOM    855  C2    U A  28      15.432 -71.792  18.757  1.00  0.00           C  
ATOM    856  O2    U A  28      14.234 -71.825  19.011  1.00  0.00           O  
ATOM    857  N3    U A  28      15.950 -72.385  17.637  1.00  0.00           N  
ATOM    858  H3    U A  28      15.295 -72.944  17.109  1.00  0.00           H  
ATOM    859  C4    U A  28      17.263 -72.409  17.224  1.00  0.00           C  
ATOM    860  O4    U A  28      17.568 -72.987  16.178  1.00  0.00           O  
ATOM    861  C5    U A  28      18.166 -71.738  18.106  1.00  0.00           C  
ATOM    862  H5    U A  28      19.223 -71.712  17.854  1.00  0.00           H  
ATOM    863  C2'   U A  28      15.668 -71.350  21.967  1.00  0.00           C  
ATOM    864  H2'   U A  28      15.456 -72.400  21.669  1.00  0.00           H  
ATOM    865  O2'   U A  28      14.612 -70.847  22.774  1.00  0.00           O  
ATOM    866 'HO2   U A  28      14.640 -71.346  23.623  1.00  0.00           H  
ATOM    867  C3'   U A  28      17.038 -71.239  22.656  1.00  0.00           C  
ATOM    868  H3'   U A  28      17.814 -71.770  22.064  1.00  0.00           H  
ATOM    869  O3'   U A  28      17.138 -71.599  24.047  1.00  0.00           O  
ATOM    870  P     A A  29      16.345 -72.730  24.792  1.00  0.00           P  
ATOM    871  OP1   A A  29      14.952 -72.247  24.964  1.00  0.00           O  
ATOM    872  OP2   A A  29      17.068 -73.100  26.027  1.00  0.00           O1-
ATOM    873  O5'   A A  29      16.331 -73.960  23.778  1.00  0.00           O  
ATOM    874  C5'   A A  29      15.536 -75.115  24.183  1.00  0.00           C  
ATOM    875 1H5'   A A  29      14.557 -74.793  24.616  1.00  0.00           H  
ATOM    876 2H5'   A A  29      16.078 -75.687  24.973  1.00  0.00           H  
ATOM    877  C4'   A A  29      15.171 -76.116  23.054  1.00  0.00           C  
ATOM    878  H4'   A A  29      14.191 -76.581  23.299  1.00  0.00           H  
ATOM    879  O4'   A A  29      15.019 -75.490  21.747  1.00  0.00           O  
ATOM    880  C1'   A A  29      15.152 -76.495  20.759  1.00  0.00           C  
ATOM    881  H1'   A A  29      14.136 -76.632  20.322  1.00  0.00           H  
ATOM    882  N9    A A  29      16.081 -76.115  19.704  1.00  0.00           N  
ATOM    883  C5    A A  29      17.119 -76.000  17.776  1.00  0.00           C  
ATOM    884  N7    A A  29      17.802 -75.146  18.638  1.00  0.00           N  
ATOM    885  C8    A A  29      17.149 -75.254  19.775  1.00  0.00           C  
ATOM    886  H8    A A  29      17.381 -74.720  20.703  1.00  0.00           H  
ATOM    887  N1    A A  29      16.446 -77.232  15.859  1.00  0.00           N  
ATOM    888  C2    A A  29      15.490 -77.760  16.633  1.00  0.00           C  
ATOM    889  H2    A A  29      14.832 -78.491  16.149  1.00  0.00           H  
ATOM    890  N3    A A  29      15.213 -77.509  17.912  1.00  0.00           N  
ATOM    891  C4    A A  29      16.069 -76.613  18.428  1.00  0.00           C  
ATOM    892  C6    A A  29      17.294 -76.332  16.413  1.00  0.00           C  
ATOM    893  N6    A A  29      18.225 -75.789  15.609  1.00  0.00           N  
ATOM    894  H61   A A  29      18.457 -74.827  15.767  1.00  0.00           H  
ATOM    895  H62   A A  29      18.315 -76.163  14.686  1.00  0.00           H  
ATOM    896  C2'   A A  29      15.584 -77.782  21.436  1.00  0.00           C  
ATOM    897  H2'   A A  29      16.391 -78.311  20.885  1.00  0.00           H  
ATOM    898  O2'   A A  29      14.473 -78.646  21.578  1.00  0.00           O  
ATOM    899 'HO2   A A  29      14.832 -79.506  21.855  1.00  0.00           H  
ATOM    900  C3'   A A  29      16.117 -77.291  22.786  1.00  0.00           C  
ATOM    901  H3'   A A  29      17.132 -76.844  22.680  1.00  0.00           H  
ATOM    902  O3'   A A  29      16.051 -78.259  23.861  1.00  0.00           O  
ATOM    903  P     A A  30      17.160 -79.386  23.932  1.00  0.00           P  
ATOM    904  OP1   A A  30      17.012 -80.120  25.208  1.00  0.00           O  
ATOM    905  OP2   A A  30      18.476 -78.789  23.626  1.00  0.00           O1-
ATOM    906  O5'   A A  30      16.764 -80.344  22.729  1.00  0.00           O  
ATOM    907  C5'   A A  30      15.900 -81.484  22.955  1.00  0.00           C  
ATOM    908 1H5'   A A  30      14.945 -81.155  23.426  1.00  0.00           H  
ATOM    909 2H5'   A A  30      16.389 -82.209  23.648  1.00  0.00           H  
ATOM    910  C4'   A A  30      15.546 -82.244  21.655  1.00  0.00           C  
ATOM    911  H4'   A A  30      14.649 -82.880  21.815  1.00  0.00           H  
ATOM    912  O4'   A A  30      15.234 -81.317  20.573  1.00  0.00           O  
ATOM    913  C1'   A A  30      15.692 -81.860  19.344  1.00  0.00           C  
ATOM    914  H1'   A A  30      14.809 -81.914  18.667  1.00  0.00           H  
ATOM    915  N9    A A  30      16.727 -81.016  18.740  1.00  0.00           N  
ATOM    916  C5    A A  30      18.054 -80.015  17.304  1.00  0.00           C  
ATOM    917  N7    A A  30      18.438 -79.560  18.558  1.00  0.00           N  
ATOM    918  C8    A A  30      17.631 -80.197  19.380  1.00  0.00           C  
ATOM    919  H8    A A  30      17.637 -80.106  20.471  1.00  0.00           H  
ATOM    920  N1    A A  30      17.942 -80.354  14.958  1.00  0.00           N  
ATOM    921  C2    A A  30      16.934 -81.197  15.209  1.00  0.00           C  
ATOM    922  H2    A A  30      16.484 -81.674  14.331  1.00  0.00           H  
ATOM    923  N3    A A  30      16.386 -81.528  16.381  1.00  0.00           N  
ATOM    924  C4    A A  30      17.004 -80.907  17.399  1.00  0.00           C  
ATOM    925  C6    A A  30      18.536 -79.737  16.008  1.00  0.00           C  
ATOM    926  N6    A A  30      19.537 -78.874  15.770  1.00  0.00           N  
ATOM    927  H61   A A  30      19.942 -78.377  16.531  1.00  0.00           H  
ATOM    928  H62   A A  30      19.629 -78.517  14.839  1.00  0.00           H  
ATOM    929  C2'   A A  30      16.200 -83.260  19.616  1.00  0.00           C  
ATOM    930  H2'   A A  30      17.066 -83.532  18.974  1.00  0.00           H  
ATOM    931  O2'   A A  30      15.161 -84.207  19.439  1.00  0.00           O  
ATOM    932 'HO2   A A  30      15.577 -85.068  19.636  1.00  0.00           H  
ATOM    933  C3'   A A  30      16.637 -83.161  21.081  1.00  0.00           C  
ATOM    934  H3'   A A  30      17.599 -82.606  21.172  1.00  0.00           H  
ATOM    935  O3'   A A  30      16.677 -84.409  21.815  1.00  0.00           O  
ATOM    936  P     A A  31      17.716 -85.516  21.371  1.00  0.00           P  
ATOM    937  OP1   A A  31      17.956 -86.430  22.508  1.00  0.00           O  
ATOM    938  OP2   A A  31      18.885 -84.864  20.747  1.00  0.00           O1-
ATOM    939  O5'   A A  31      16.890 -86.301  20.261  1.00  0.00           O  
ATOM    940  C5'   A A  31      17.543 -87.309  19.443  1.00  0.00           C  
ATOM    941 1H5'   A A  31      17.072 -88.298  19.635  1.00  0.00           H  
ATOM    942 2H5'   A A  31      18.623 -87.433  19.706  1.00  0.00           H  
ATOM    943  C4'   A A  31      17.476 -87.047  17.917  1.00  0.00           C  
ATOM    944  H4'   A A  31      16.512 -87.402  17.496  1.00  0.00           H  
ATOM    945  O4'   A A  31      17.558 -85.631  17.611  1.00  0.00           O  
ATOM    946  C1'   A A  31      18.253 -85.428  16.399  1.00  0.00           C  
ATOM    947  H1'   A A  31      17.495 -85.044  15.676  1.00  0.00           H  
ATOM    948  N9    A A  31      19.307 -84.423  16.571  1.00  0.00           N  
ATOM    949  C5    A A  31      20.740 -82.795  16.226  1.00  0.00           C  
ATOM    950  N7    A A  31      20.822 -83.093  17.577  1.00  0.00           N  
ATOM    951  C8    A A  31      19.949 -84.065  17.738  1.00  0.00           C  
ATOM    952  H8    A A  31      19.721 -84.564  18.685  1.00  0.00           H  
ATOM    953  N1    A A  31      21.096 -81.789  14.111  1.00  0.00           N  
ATOM    954  C2    A A  31      20.206 -82.668  13.632  1.00  0.00           C  
ATOM    955  H2    A A  31      20.007 -82.607  12.556  1.00  0.00           H  
ATOM    956  N3    A A  31      19.516 -83.604  14.287  1.00  0.00           N  
ATOM    957  C4    A A  31      19.823 -83.611  15.593  1.00  0.00           C  
ATOM    958  C6    A A  31      21.387 -81.824  15.434  1.00  0.00           C  
ATOM    959  N6    A A  31      22.270 -80.941  15.939  1.00  0.00           N  
ATOM    960  H61   A A  31      22.572 -81.023  16.885  1.00  0.00           H  
ATOM    961  H62   A A  31      22.681 -80.241  15.348  1.00  0.00           H  
ATOM    962  C2'   A A  31      18.778 -86.768  15.903  1.00  0.00           C  
ATOM    963  H2'   A A  31      19.848 -86.712  15.610  1.00  0.00           H  
ATOM    964  O2'   A A  31      18.025 -87.240  14.804  1.00  0.00           O  
ATOM    965 'HO2   A A  31      18.354 -88.135  14.630  1.00  0.00           H  
ATOM    966  C3'   A A  31      18.632 -87.675  17.131  1.00  0.00           C  
ATOM    967  H3'   A A  31      19.534 -87.559  17.776  1.00  0.00           H  
ATOM    968  O3'   A A  31      18.327 -89.061  16.849  1.00  0.00           O  
ATOM    969  P     A A  32      19.483 -90.112  16.663  1.00  0.00           P  
ATOM    970  OP1   A A  32      18.864 -91.452  16.565  1.00  0.00           O  
ATOM    971  OP2   A A  32      20.503 -89.885  17.704  1.00  0.00           O1-
ATOM    972  O5'   A A  32      20.066 -89.683  15.252  1.00  0.00           O  
ATOM    973  C5'   A A  32      19.948 -90.577  14.119  1.00  0.00           C  
ATOM    974 1H5'   A A  32      18.873 -90.726  13.870  1.00  0.00           H  
ATOM    975 2H5'   A A  32      20.384 -91.578  14.359  1.00  0.00           H  
ATOM    976  C4'   A A  32      20.660 -90.060  12.847  1.00  0.00           C  
ATOM    977  H4'   A A  32      20.248 -90.559  11.946  1.00  0.00           H  
ATOM    978  O4'   A A  32      20.467 -88.623  12.670  1.00  0.00           O  
ATOM    979  C1'   A A  32      21.677 -88.033  12.217  1.00  0.00           C  
ATOM    980  H1'   A A  32      21.431 -87.474  11.284  1.00  0.00           H  
ATOM    981  N9    A A  32      22.207 -87.109  13.223  1.00  0.00           N  
ATOM    982  C5    A A  32      23.130 -85.404  14.255  1.00  0.00           C  
ATOM    983  N7    A A  32      22.719 -86.276  15.246  1.00  0.00           N  
ATOM    984  C8    A A  32      22.186 -87.276  14.588  1.00  0.00           C  
ATOM    985  H8    A A  32      21.758 -88.167  15.050  1.00  0.00           H  
ATOM    986  N1    A A  32      24.095 -83.552  13.140  1.00  0.00           N  
ATOM    987  C2    A A  32      23.701 -84.138  12.001  1.00  0.00           C  
ATOM    988  H2    A A  32      23.943 -83.593  11.081  1.00  0.00           H  
ATOM    989  N3    A A  32      23.084 -85.311  11.825  1.00  0.00           N  
ATOM    990  C4    A A  32      22.818 -85.898  13.003  1.00  0.00           C  
ATOM    991  C6    A A  32      23.814 -84.174  14.309  1.00  0.00           C  
ATOM    992  N6    A A  32      24.209 -83.614  15.465  1.00  0.00           N  
ATOM    993  H61   A A  32      24.094 -84.109  16.327  1.00  0.00           H  
ATOM    994  H62   A A  32      24.657 -82.715  15.465  1.00  0.00           H  
ATOM    995  C2'   A A  32      22.650 -89.152  11.892  1.00  0.00           C  
ATOM    996  H2'   A A  32      23.709 -88.882  12.097  1.00  0.00           H  
ATOM    997  O2'   A A  32      22.514 -89.559  10.543  1.00  0.00           O  
ATOM    998 'HO2   A A  32      22.760 -90.496  10.573  1.00  0.00           H  
ATOM    999  C3'   A A  32      22.184 -90.266  12.823  1.00  0.00           C  
ATOM   1000  H3'   A A  32      22.540 -90.093  13.866  1.00  0.00           H  
ATOM   1001  O3'   A A  32      22.491 -91.590  12.333  1.00  0.00           O  
ATOM   1002  P     U A  33      23.690 -92.430  12.921  1.00  0.00           P  
ATOM   1003  OP1   U A  33      23.959 -93.514  11.950  1.00  0.00           O  
ATOM   1004  OP2   U A  33      23.363 -92.810  14.307  1.00  0.00           O1-
ATOM   1005  O5'   U A  33      24.890 -91.385  12.913  1.00  0.00           O  
ATOM   1006  C5'   U A  33      25.935 -91.577  11.919  1.00  0.00           C  
ATOM   1007 1H5'   U A  33      25.489 -91.643  10.899  1.00  0.00           H  
ATOM   1008 2H5'   U A  33      26.483 -92.530  12.113  1.00  0.00           H  
ATOM   1009  C4'   U A  33      26.984 -90.445  11.868  1.00  0.00           C  
ATOM   1010  H4'   U A  33      27.472 -90.440  10.870  1.00  0.00           H  
ATOM   1011  O4'   U A  33      26.378 -89.133  12.044  1.00  0.00           O  
ATOM   1012  C1'   U A  33      27.310 -88.272  12.666  1.00  0.00           C  
ATOM   1013  H1'   U A  33      27.500 -87.465  11.919  1.00  0.00           H  
ATOM   1014  N1    U A  33      26.767 -87.717  13.927  1.00  0.00           N  
ATOM   1015  C6    U A  33      25.948 -88.464  14.753  1.00  0.00           C  
ATOM   1016  H6    U A  33      25.702 -89.468  14.387  1.00  0.00           H  
ATOM   1017  C2    U A  33      27.146 -86.444  14.267  1.00  0.00           C  
ATOM   1018  O2    U A  33      27.900 -85.760  13.584  1.00  0.00           O  
ATOM   1019  N3    U A  33      26.613 -85.982  15.428  1.00  0.00           N  
ATOM   1020  H3    U A  33      26.874 -85.034  15.667  1.00  0.00           H  
ATOM   1021  C4    U A  33      25.742 -86.616  16.273  1.00  0.00           C  
ATOM   1022  O4    U A  33      25.297 -85.996  17.237  1.00  0.00           O  
ATOM   1023  C5    U A  33      25.430 -87.966  15.890  1.00  0.00           C  
ATOM   1024  H5    U A  33      24.734 -88.533  16.505  1.00  0.00           H  
ATOM   1025  C2'   U A  33      28.602 -89.050  12.887  1.00  0.00           C  
ATOM   1026  H2'   U A  33      29.097 -88.794  13.849  1.00  0.00           H  
ATOM   1027  O2'   U A  33      29.507 -88.842  11.818  1.00  0.00           O  
ATOM   1028 'HO2   U A  33      30.056 -89.638  11.839  1.00  0.00           H  
ATOM   1029  C3'   U A  33      28.120 -90.498  12.900  1.00  0.00           C  
ATOM   1030  H3'   U A  33      27.653 -90.764  13.875  1.00  0.00           H  
ATOM   1031  O3'   U A  33      29.124 -91.446  12.478  1.00  0.00           O  
ATOM   1032  P     A A  34      30.037 -92.205  13.518  1.00  0.00           P  
ATOM   1033  OP1   A A  34      31.162 -92.782  12.745  1.00  0.00           O  
ATOM   1034  OP2   A A  34      29.202 -93.130  14.304  1.00  0.00           O1-
ATOM   1035  O5'   A A  34      30.585 -91.036  14.455  1.00  0.00           O  
ATOM   1036  C5'   A A  34      32.020 -90.795  14.458  1.00  0.00           C  
ATOM   1037 1H5'   A A  34      32.358 -90.526  13.430  1.00  0.00           H  
ATOM   1038 2H5'   A A  34      32.571 -91.716  14.766  1.00  0.00           H  
ATOM   1039  C4'   A A  34      32.485 -89.653  15.393  1.00  0.00           C  
ATOM   1040  H4'   A A  34      33.478 -89.287  15.054  1.00  0.00           H  
ATOM   1041  O4'   A A  34      31.587 -88.508  15.354  1.00  0.00           O  
ATOM   1042  C1'   A A  34      31.614 -87.857  16.609  1.00  0.00           C  
ATOM   1043  H1'   A A  34      32.018 -86.838  16.417  1.00  0.00           H  
ATOM   1044  N9    A A  34      30.281 -87.758  17.183  1.00  0.00           N  
ATOM   1045  C5    A A  34      28.550 -87.089  18.344  1.00  0.00           C  
ATOM   1046  N7    A A  34      28.167 -88.283  17.735  1.00  0.00           N  
ATOM   1047  C8    A A  34      29.245 -88.658  17.085  1.00  0.00           C  
ATOM   1048  H8    A A  34      29.345 -89.570  16.486  1.00  0.00           H  
ATOM   1049  N1    A A  34      28.541 -85.091  19.622  1.00  0.00           N  
ATOM   1050  C2    A A  34      29.772 -84.879  19.165  1.00  0.00           C  
ATOM   1051  H2    A A  34      30.221 -83.943  19.506  1.00  0.00           H  
ATOM   1052  N3    A A  34      30.491 -85.602  18.295  1.00  0.00           N  
ATOM   1053  C4    A A  34      29.835 -86.740  17.981  1.00  0.00           C  
ATOM   1054  C6    A A  34      27.903 -86.230  19.258  1.00  0.00           C  
ATOM   1055  N6    A A  34      26.766 -86.545  19.895  1.00  0.00           N  
ATOM   1056  H61   A A  34      26.260 -87.320  19.529  1.00  0.00           H  
ATOM   1057  H62   A A  34      26.918 -86.565  20.892  1.00  0.00           H  
ATOM   1058  C2'   A A  34      32.572 -88.603  17.527  1.00  0.00           C  
ATOM   1059  H2'   A A  34      32.196 -88.677  18.573  1.00  0.00           H  
ATOM   1060  O2'   A A  34      33.843 -87.982  17.519  1.00  0.00           O  
ATOM   1061 'HO2   A A  34      34.467 -88.714  17.631  1.00  0.00           H  
ATOM   1062  C3'   A A  34      32.642 -89.990  16.886  1.00  0.00           C  
ATOM   1063  H3'   A A  34      31.759 -90.610  17.165  1.00  0.00           H  
ATOM   1064  O3'   A A  34      33.894 -90.679  17.100  1.00  0.00           O  
ATOM   1065  P     A A  35      34.159 -91.570  18.374  1.00  0.00           P  
ATOM   1066  OP1   A A  35      35.589 -91.946  18.370  1.00  0.00           O  
ATOM   1067  OP2   A A  35      33.164 -92.655  18.465  1.00  0.00           O1-
ATOM   1068  O5'   A A  35      33.944 -90.555  19.576  1.00  0.00           O  
ATOM   1069  C5'   A A  35      33.495 -91.065  20.860  1.00  0.00           C  
ATOM   1070 1H5'   A A  35      33.640 -92.169  20.963  1.00  0.00           H  
ATOM   1071 2H5'   A A  35      32.403 -90.865  20.963  1.00  0.00           H  
ATOM   1072  C4'   A A  35      34.221 -90.405  22.046  1.00  0.00           C  
ATOM   1073  H4'   A A  35      33.936 -90.891  23.003  1.00  0.00           H  
ATOM   1074  O4'   A A  35      35.674 -90.533  21.905  1.00  0.00           O  
ATOM   1075  C1'   A A  35      36.291 -89.301  22.235  1.00  0.00           C  
ATOM   1076  H1'   A A  35      37.087 -89.527  22.979  1.00  0.00           H  
ATOM   1077  N9    A A  35      36.885 -88.669  21.047  1.00  0.00           N  
ATOM   1078  C5    A A  35      37.932 -87.269  19.716  1.00  0.00           C  
ATOM   1079  N7    A A  35      37.406 -88.248  18.896  1.00  0.00           N  
ATOM   1080  C8    A A  35      36.789 -89.059  19.727  1.00  0.00           C  
ATOM   1081  H8    A A  35      36.264 -89.974  19.444  1.00  0.00           H  
ATOM   1082  N1    A A  35      39.015 -85.301  20.483  1.00  0.00           N  
ATOM   1083  C2    A A  35      38.704 -85.711  21.718  1.00  0.00           C  
ATOM   1084  H2    A A  35      39.023 -85.052  22.531  1.00  0.00           H  
ATOM   1085  N3    A A  35      38.045 -86.807  22.102  1.00  0.00           N  
ATOM   1086  C4    A A  35      37.647 -87.528  21.042  1.00  0.00           C  
ATOM   1087  C6    A A  35      38.636 -86.078  19.440  1.00  0.00           C  
ATOM   1088  N6    A A  35      38.873 -85.627  18.199  1.00  0.00           N  
ATOM   1089  H61   A A  35      38.249 -85.959  17.491  1.00  0.00           H  
ATOM   1090  H62   A A  35      39.210 -84.696  18.136  1.00  0.00           H  
ATOM   1091  C2'   A A  35      35.233 -88.420  22.876  1.00  0.00           C  
ATOM   1092  H2'   A A  35      35.403 -87.342  22.669  1.00  0.00           H  
ATOM   1093  O2'   A A  35      35.186 -88.626  24.279  1.00  0.00           O  
ATOM   1094 'HO2   A A  35      34.311 -88.314  24.553  1.00  0.00           H  
ATOM   1095  C3'   A A  35      33.958 -88.899  22.189  1.00  0.00           C  
ATOM   1096  H3'   A A  35      33.866 -88.476  21.165  1.00  0.00           H  
ATOM   1097  O3'   A A  35      32.766 -88.660  22.962  1.00  0.00           O  
ATOM   1098 'HO3   A A  35      32.560 -87.700  22.994  1.00  0.00           H  
TER    1099        A A  35 
ATOM   1100  C5'   U B  36      30.424 -85.883  23.691  1.00  0.00           C  
ATOM   1101 1H5'   U B  36      30.158 -86.597  24.507  1.00  0.00           H  
ATOM   1102 2H5'   U B  36      29.606 -85.128  23.629  1.00  0.00           H  
ATOM   1103  P     U B  36      29.508 -87.675  22.023  1.00  0.00           P  
ATOM   1104  OP1   U B  36      28.114 -87.279  22.307  1.00  0.00           O  
ATOM   1105  OP2   U B  36      29.863 -88.244  20.716  1.00  0.00           O1-
ATOM   1106  O5'   U B  36      30.557 -86.572  22.422  1.00  0.00           O  
ATOM   1107  OP3   U B  36      29.865 -88.806  23.032  1.00  0.00           O  
ATOM   1108 3HOP   U B  36      30.794 -89.031  22.874  1.00  0.00           H  
ATOM   1109  C4'   U B  36      31.714 -85.160  24.140  1.00  0.00           C  
ATOM   1110  H4'   U B  36      31.730 -85.101  25.251  1.00  0.00           H  
ATOM   1111  O4'   U B  36      32.929 -85.870  23.721  1.00  0.00           O  
ATOM   1112  C1'   U B  36      33.945 -84.909  23.475  1.00  0.00           C  
ATOM   1113  H1'   U B  36      34.805 -85.203  24.123  1.00  0.00           H  
ATOM   1114  N1    U B  36      34.348 -84.886  22.040  1.00  0.00           N  
ATOM   1115  C6    U B  36      33.531 -85.372  21.032  1.00  0.00           C  
ATOM   1116  H6    U B  36      32.538 -85.717  21.344  1.00  0.00           H  
ATOM   1117  C2    U B  36      35.589 -84.373  21.754  1.00  0.00           C  
ATOM   1118  O2    U B  36      36.360 -83.954  22.609  1.00  0.00           O  
ATOM   1119  N3    U B  36      35.930 -84.390  20.433  1.00  0.00           N  
ATOM   1120  H3    U B  36      36.854 -84.064  20.233  1.00  0.00           H  
ATOM   1121  C4    U B  36      35.230 -84.951  19.393  1.00  0.00           C  
ATOM   1122  O4    U B  36      35.749 -84.983  18.281  1.00  0.00           O  
ATOM   1123  C5    U B  36      33.931 -85.442  19.751  1.00  0.00           C  
ATOM   1124  H5    U B  36      33.301 -85.873  18.975  1.00  0.00           H  
ATOM   1125  C2'   U B  36      33.413 -83.564  23.945  1.00  0.00           C  
ATOM   1126  H2'   U B  36      33.853 -82.715  23.379  1.00  0.00           H  
ATOM   1127  O2'   U B  36      33.667 -83.409  25.334  1.00  0.00           O  
ATOM   1128 'HO2   U B  36      33.157 -82.618  25.626  1.00  0.00           H  
ATOM   1129  C3'   U B  36      31.919 -83.722  23.635  1.00  0.00           C  
ATOM   1130  H3'   U B  36      31.739 -83.730  22.539  1.00  0.00           H  
ATOM   1131  O3'   U B  36      30.994 -82.829  24.285  1.00  0.00           O  
ATOM   1132  P     A B  37      31.263 -81.317  24.621  1.00  0.00           P  
ATOM   1133  OP1   A B  37      32.161 -81.298  25.802  1.00  0.00           O  
ATOM   1134  OP2   A B  37      29.977 -80.604  24.755  1.00  0.00           O1-
ATOM   1135  O5'   A B  37      32.063 -80.771  23.356  1.00  0.00           O  
ATOM   1136  C5'   A B  37      32.973 -79.656  23.584  1.00  0.00           C  
ATOM   1137 1H5'   A B  37      33.619 -79.840  24.477  1.00  0.00           H  
ATOM   1138 2H5'   A B  37      32.393 -78.722  23.767  1.00  0.00           H  
ATOM   1139  C4'   A B  37      33.947 -79.382  22.417  1.00  0.00           C  
ATOM   1140  H4'   A B  37      34.771 -78.728  22.777  1.00  0.00           H  
ATOM   1141  O4'   A B  37      34.564 -80.608  21.913  1.00  0.00           O  
ATOM   1142  C1'   A B  37      34.793 -80.453  20.522  1.00  0.00           C  
ATOM   1143  H1'   A B  37      35.871 -80.661  20.339  1.00  0.00           H  
ATOM   1144  N9    A B  37      33.958 -81.369  19.753  1.00  0.00           N  
ATOM   1145  C5    A B  37      33.130 -82.624  18.158  1.00  0.00           C  
ATOM   1146  N7    A B  37      32.223 -82.682  19.206  1.00  0.00           N  
ATOM   1147  C8    A B  37      32.750 -81.910  20.125  1.00  0.00           C  
ATOM   1148  H8    A B  37      32.315 -81.706  21.108  1.00  0.00           H  
ATOM   1149  N1    A B  37      34.181 -82.926  16.054  1.00  0.00           N  
ATOM   1150  C2    A B  37      35.129 -82.108  16.508  1.00  0.00           C  
ATOM   1151  H2    A B  37      35.944 -81.917  15.806  1.00  0.00           H  
ATOM   1152  N3    A B  37      35.274 -81.546  17.710  1.00  0.00           N  
ATOM   1153  C4    A B  37      34.202 -81.813  18.479  1.00  0.00           C  
ATOM   1154  C6    A B  37      33.145 -83.218  16.877  1.00  0.00           C  
ATOM   1155  N6    A B  37      32.200 -84.062  16.437  1.00  0.00           N  
ATOM   1156  H61   A B  37      31.590 -84.534  17.088  1.00  0.00           H  
ATOM   1157  H62   A B  37      32.283 -84.411  15.511  1.00  0.00           H  
ATOM   1158  C2'   A B  37      34.485 -79.016  20.166  1.00  0.00           C  
ATOM   1159  H2'   A B  37      34.118 -78.913  19.121  1.00  0.00           H  
ATOM   1160  O2'   A B  37      35.631 -78.200  20.351  1.00  0.00           O  
ATOM   1161 'HO2   A B  37      35.313 -77.275  20.239  1.00  0.00           H  
ATOM   1162  C3'   A B  37      33.369 -78.696  21.172  1.00  0.00           C  
ATOM   1163  H3'   A B  37      32.428 -79.226  20.909  1.00  0.00           H  
ATOM   1164  O3'   A B  37      33.103 -77.304  21.446  1.00  0.00           O  
ATOM   1165  P     A B  38      32.987 -76.229  20.301  1.00  0.00           P  
ATOM   1166  OP1   A B  38      34.380 -75.886  19.918  1.00  0.00           O  
ATOM   1167  OP2   A B  38      32.130 -75.115  20.758  1.00  0.00           O1-
ATOM   1168  O5'   A B  38      32.282 -77.019  19.108  1.00  0.00           O  
ATOM   1169  C5'   A B  38      32.807 -76.846  17.762  1.00  0.00           C  
ATOM   1170 1H5'   A B  38      33.923 -76.877  17.760  1.00  0.00           H  
ATOM   1171 2H5'   A B  38      32.502 -75.852  17.362  1.00  0.00           H  
ATOM   1172  C4'   A B  38      32.371 -77.921  16.733  1.00  0.00           C  
ATOM   1173  H4'   A B  38      33.158 -77.980  15.949  1.00  0.00           H  
ATOM   1174  O4'   A B  38      32.236 -79.265  17.292  1.00  0.00           O  
ATOM   1175  C1'   A B  38      31.399 -80.017  16.421  1.00  0.00           C  
ATOM   1176  H1'   A B  38      32.038 -80.815  15.978  1.00  0.00           H  
ATOM   1177  N9    A B  38      30.275 -80.636  17.127  1.00  0.00           N  
ATOM   1178  C5    A B  38      28.522 -81.881  17.592  1.00  0.00           C  
ATOM   1179  N7    A B  38      28.789 -81.143  18.737  1.00  0.00           N  
ATOM   1180  C8    A B  38      29.842 -80.424  18.415  1.00  0.00           C  
ATOM   1181  H8    A B  38      30.353 -79.713  19.072  1.00  0.00           H  
ATOM   1182  N1    A B  38      27.539 -83.367  16.025  1.00  0.00           N  
ATOM   1183  C2    A B  38      28.479 -82.965  15.167  1.00  0.00           C  
ATOM   1184  H2    A B  38      28.441 -83.420  14.170  1.00  0.00           H  
ATOM   1185  N3    A B  38      29.454 -82.079  15.350  1.00  0.00           N  
ATOM   1186  C4    A B  38      29.426 -81.572  16.593  1.00  0.00           C  
ATOM   1187  C6    A B  38      27.532 -82.842  17.274  1.00  0.00           C  
ATOM   1188  N6    A B  38      26.622 -83.330  18.135  1.00  0.00           N  
ATOM   1189  H61   A B  38      26.941 -83.435  19.082  1.00  0.00           H  
ATOM   1190  H62   A B  38      26.070 -84.105  17.827  1.00  0.00           H  
ATOM   1191  C2'   A B  38      30.929 -79.089  15.311  1.00  0.00           C  
ATOM   1192  H2'   A B  38      29.877 -79.277  15.007  1.00  0.00           H  
ATOM   1193  O2'   A B  38      31.778 -79.220  14.183  1.00  0.00           O  
ATOM   1194 'HO2   A B  38      31.451 -78.585  13.516  1.00  0.00           H  
ATOM   1195  C3'   A B  38      31.059 -77.711  15.973  1.00  0.00           C  
ATOM   1196  H3'   A B  38      30.265 -77.553  16.736  1.00  0.00           H  
ATOM   1197  O3'   A B  38      31.166 -76.577  15.083  1.00  0.00           O  
ATOM   1198  P     U B  39      30.002 -76.276  14.060  1.00  0.00           P  
ATOM   1199  OP1   U B  39      30.053 -74.852  13.673  1.00  0.00           O  
ATOM   1200  OP2   U B  39      28.731 -76.818  14.595  1.00  0.00           O1-
ATOM   1201  O5'   U B  39      30.442 -77.177  12.846  1.00  0.00           O  
ATOM   1202  C5'   U B  39      30.333 -76.802  11.455  1.00  0.00           C  
ATOM   1203 1H5'   U B  39      31.359 -76.634  11.064  1.00  0.00           H  
ATOM   1204 2H5'   U B  39      29.776 -75.844  11.315  1.00  0.00           H  
ATOM   1205  C4'   U B  39      29.660 -77.870  10.548  1.00  0.00           C  
ATOM   1206  H4'   U B  39      30.181 -77.923   9.569  1.00  0.00           H  
ATOM   1207  O4'   U B  39      29.692 -79.216  11.126  1.00  0.00           O  
ATOM   1208  C1'   U B  39      28.483 -79.894  10.810  1.00  0.00           C  
ATOM   1209  H1'   U B  39      28.783 -80.831  10.286  1.00  0.00           H  
ATOM   1210  N1    U B  39      27.686 -80.199  12.036  1.00  0.00           N  
ATOM   1211  C6    U B  39      27.746 -79.365  13.130  1.00  0.00           C  
ATOM   1212  H6    U B  39      28.441 -78.529  13.039  1.00  0.00           H  
ATOM   1213  C2    U B  39      26.847 -81.290  12.027  1.00  0.00           C  
ATOM   1214  O2    U B  39      26.736 -82.043  11.068  1.00  0.00           O  
ATOM   1215  N3    U B  39      26.134 -81.478  13.182  1.00  0.00           N  
ATOM   1216  H3    U B  39      25.482 -82.253  13.162  1.00  0.00           H  
ATOM   1217  C4    U B  39      26.137 -80.688  14.309  1.00  0.00           C  
ATOM   1218  O4    U B  39      25.410 -80.972  15.259  1.00  0.00           O  
ATOM   1219  C5    U B  39      27.023 -79.567  14.241  1.00  0.00           C  
ATOM   1220  H5    U B  39      27.094 -78.886  15.087  1.00  0.00           H  
ATOM   1221  C2'   U B  39      27.710 -79.011   9.842  1.00  0.00           C  
ATOM   1222  H2'   U B  39      26.613 -79.107   9.980  1.00  0.00           H  
ATOM   1223  O2'   U B  39      28.035 -79.310   8.496  1.00  0.00           O  
ATOM   1224 'HO2   U B  39      27.473 -78.709   7.974  1.00  0.00           H  
ATOM   1225  C3'   U B  39      28.181 -77.609  10.240  1.00  0.00           C  
ATOM   1226  H3'   U B  39      27.710 -77.291  11.198  1.00  0.00           H  
ATOM   1227  O3'   U B  39      28.071 -76.580   9.227  1.00  0.00           O  
ATOM   1228  P     U B  40      26.645 -76.071   8.788  1.00  0.00           P  
ATOM   1229  OP1   U B  40      26.796 -74.792   8.061  1.00  0.00           O  
ATOM   1230  OP2   U B  40      25.742 -76.098   9.960  1.00  0.00           O1-
ATOM   1231  O5'   U B  40      26.216 -77.192   7.757  1.00  0.00           O  
ATOM   1232  C5'   U B  40      24.919 -77.178   7.105  1.00  0.00           C  
ATOM   1233 1H5'   U B  40      25.065 -76.982   6.021  1.00  0.00           H  
ATOM   1234 2H5'   U B  40      24.269 -76.347   7.477  1.00  0.00           H  
ATOM   1235  C4'   U B  40      24.094 -78.490   7.238  1.00  0.00           C  
ATOM   1236  H4'   U B  40      24.071 -79.036   6.272  1.00  0.00           H  
ATOM   1237  O4'   U B  40      24.658 -79.412   8.224  1.00  0.00           O  
ATOM   1238  C1'   U B  40      23.612 -80.083   8.908  1.00  0.00           C  
ATOM   1239  H1'   U B  40      23.790 -81.172   8.747  1.00  0.00           H  
ATOM   1240  N1    U B  40      23.598 -79.757  10.360  1.00  0.00           N  
ATOM   1241  C6    U B  40      24.114 -78.567  10.822  1.00  0.00           C  
ATOM   1242  H6    U B  40      24.581 -77.943  10.058  1.00  0.00           H  
ATOM   1243  C2    U B  40      22.944 -80.618  11.206  1.00  0.00           C  
ATOM   1244  O2    U B  40      22.403 -81.647  10.821  1.00  0.00           O  
ATOM   1245  N3    U B  40      22.922 -80.232  12.516  1.00  0.00           N  
ATOM   1246  H3    U B  40      22.383 -80.846  13.118  1.00  0.00           H  
ATOM   1247  C4    U B  40      23.387 -79.053  13.051  1.00  0.00           C  
ATOM   1248  O4    U B  40      23.220 -78.814  14.245  1.00  0.00           O  
ATOM   1249  C5    U B  40      24.046 -78.197  12.109  1.00  0.00           C  
ATOM   1250  H5    U B  40      24.459 -77.248  12.444  1.00  0.00           H  
ATOM   1251  C2'   U B  40      22.308 -79.681   8.245  1.00  0.00           C  
ATOM   1252  H2'   U B  40      21.469 -79.617   8.971  1.00  0.00           H  
ATOM   1253  O2'   U B  40      21.967 -80.587   7.213  1.00  0.00           O  
ATOM   1254 'HO2   U B  40      21.029 -80.409   7.021  1.00  0.00           H  
ATOM   1255  C3'   U B  40      22.648 -78.293   7.712  1.00  0.00           C  
ATOM   1256  H3'   U B  40      22.712 -77.566   8.554  1.00  0.00           H  
ATOM   1257  O3'   U B  40      21.811 -77.840   6.621  1.00  0.00           O  
ATOM   1258  P     U B  41      20.663 -76.786   6.882  1.00  0.00           P  
ATOM   1259  OP1   U B  41      20.783 -75.701   5.885  1.00  0.00           O  
ATOM   1260  OP2   U B  41      20.651 -76.402   8.312  1.00  0.00           O1-
ATOM   1261  O5'   U B  41      19.319 -77.567   6.620  1.00  0.00           O  
ATOM   1262  C5'   U B  41      19.129 -78.721   5.780  1.00  0.00           C  
ATOM   1263 1H5'   U B  41      20.085 -79.101   5.354  1.00  0.00           H  
ATOM   1264 2H5'   U B  41      18.479 -78.430   4.925  1.00  0.00           H  
ATOM   1265  C4'   U B  41      18.429 -79.881   6.521  1.00  0.00           C  
ATOM   1266  H4'   U B  41      18.324 -80.754   5.841  1.00  0.00           H  
ATOM   1267  O4'   U B  41      19.230 -80.318   7.655  1.00  0.00           O  
ATOM   1268  C1'   U B  41      18.374 -80.750   8.705  1.00  0.00           C  
ATOM   1269  H1'   U B  41      18.682 -81.798   8.935  1.00  0.00           H  
ATOM   1270  N1    U B  41      18.525 -79.878   9.920  1.00  0.00           N  
ATOM   1271  C6    U B  41      18.932 -78.568   9.792  1.00  0.00           C  
ATOM   1272  H6    U B  41      19.076 -78.222   8.771  1.00  0.00           H  
ATOM   1273  C2    U B  41      18.358 -80.433  11.169  1.00  0.00           C  
ATOM   1274  O2    U B  41      18.066 -81.609  11.341  1.00  0.00           O  
ATOM   1275  N3    U B  41      18.575 -79.579  12.221  1.00  0.00           N  
ATOM   1276  H3    U B  41      18.433 -79.976  13.143  1.00  0.00           H  
ATOM   1277  C4    U B  41      19.036 -78.283  12.164  1.00  0.00           C  
ATOM   1278  O4    U B  41      19.265 -77.659  13.200  1.00  0.00           O  
ATOM   1279  C5    U B  41      19.202 -77.777  10.839  1.00  0.00           C  
ATOM   1280  H5    U B  41      19.574 -76.765  10.692  1.00  0.00           H  
ATOM   1281  C2'   U B  41      16.960 -80.769   8.126  1.00  0.00           C  
ATOM   1282  H2'   U B  41      16.181 -80.591   8.897  1.00  0.00           H  
ATOM   1283  O2'   U B  41      16.746 -82.020   7.486  1.00  0.00           O  
ATOM   1284 'HO2   U B  41      15.951 -81.935   6.913  1.00  0.00           H  
ATOM   1285  C3'   U B  41      17.041 -79.606   7.120  1.00  0.00           C  
ATOM   1286  H3'   U B  41      17.101 -78.637   7.658  1.00  0.00           H  
ATOM   1287  O3'   U B  41      16.069 -79.519   6.065  1.00  0.00           O  
ATOM   1288  P     U B  42      14.606 -80.072   6.025  1.00  0.00           P  
ATOM   1289  OP1   U B  42      14.700 -81.545   5.893  1.00  0.00           O  
ATOM   1290  OP2   U B  42      13.848 -79.357   4.978  1.00  0.00           O1-
ATOM   1291  O5'   U B  42      14.018 -79.721   7.461  1.00  0.00           O  
ATOM   1292  C5'   U B  42      12.816 -80.443   7.862  1.00  0.00           C  
ATOM   1293 1H5'   U B  42      12.889 -81.528   7.604  1.00  0.00           H  
ATOM   1294 2H5'   U B  42      11.929 -80.024   7.332  1.00  0.00           H  
ATOM   1295  C4'   U B  42      12.516 -80.402   9.378  1.00  0.00           C  
ATOM   1296  H4'   U B  42      11.864 -81.260   9.650  1.00  0.00           H  
ATOM   1297  O4'   U B  42      13.724 -80.516  10.184  1.00  0.00           O  
ATOM   1298  C1'   U B  42      13.529 -79.837  11.409  1.00  0.00           C  
ATOM   1299  H1'   U B  42      13.592 -80.624  12.197  1.00  0.00           H  
ATOM   1300  N1    U B  42      14.547 -78.782  11.608  1.00  0.00           N  
ATOM   1301  C6    U B  42      14.957 -78.003  10.549  1.00  0.00           C  
ATOM   1302  H6    U B  42      14.603 -78.330   9.563  1.00  0.00           H  
ATOM   1303  C2    U B  42      14.949 -78.511  12.891  1.00  0.00           C  
ATOM   1304  O2    U B  42      14.546 -79.136  13.865  1.00  0.00           O  
ATOM   1305  N3    U B  42      15.820 -77.467  13.013  1.00  0.00           N  
ATOM   1306  H3    U B  42      16.096 -77.275  13.968  1.00  0.00           H  
ATOM   1307  C4    U B  42      16.194 -76.580  12.030  1.00  0.00           C  
ATOM   1308  O4    U B  42      16.863 -75.591  12.323  1.00  0.00           O  
ATOM   1309  C5    U B  42      15.750 -76.931  10.712  1.00  0.00           C  
ATOM   1310  H5    U B  42      16.040 -76.302   9.874  1.00  0.00           H  
ATOM   1311  C2'   U B  42      12.123 -79.247  11.399  1.00  0.00           C  
ATOM   1312  H2'   U B  42      12.089 -78.237  11.859  1.00  0.00           H  
ATOM   1313  O2'   U B  42      11.206 -80.090  12.069  1.00  0.00           O  
ATOM   1314 'HO2   U B  42      10.340 -79.697  11.888  1.00  0.00           H  
ATOM   1315  C3'   U B  42      11.813 -79.150   9.906  1.00  0.00           C  
ATOM   1316  H3'   U B  42      12.343 -78.289   9.439  1.00  0.00           H  
ATOM   1317  O3'   U B  42      10.404 -79.189   9.576  1.00  0.00           O  
ATOM   1318  P     A B  43       9.598 -77.833   9.490  1.00  0.00           P  
ATOM   1319  OP1   A B  43       8.244 -78.134   8.973  1.00  0.00           O  
ATOM   1320  OP2   A B  43      10.406 -76.821   8.782  1.00  0.00           O1-
ATOM   1321  O5'   A B  43       9.500 -77.417  11.017  1.00  0.00           O  
ATOM   1322  C5'   A B  43       8.248 -77.600  11.726  1.00  0.00           C  
ATOM   1323 1H5'   A B  43       7.984 -78.681  11.760  1.00  0.00           H  
ATOM   1324 2H5'   A B  43       7.419 -77.061  11.207  1.00  0.00           H  
ATOM   1325  C4'   A B  43       8.294 -77.078  13.177  1.00  0.00           C  
ATOM   1326  H4'   A B  43       7.441 -77.481  13.764  1.00  0.00           H  
ATOM   1327  O4'   A B  43       9.524 -77.491  13.848  1.00  0.00           O  
ATOM   1328  C1'   A B  43       9.941 -76.457  14.723  1.00  0.00           C  
ATOM   1329  H1'   A B  43       9.994 -76.910  15.741  1.00  0.00           H  
ATOM   1330  N9    A B  43      11.260 -75.942  14.343  1.00  0.00           N  
ATOM   1331  C5    A B  43      13.283 -75.085  14.404  1.00  0.00           C  
ATOM   1332  N7    A B  43      13.013 -75.332  13.064  1.00  0.00           N  
ATOM   1333  C8    A B  43      11.794 -75.830  13.078  1.00  0.00           C  
ATOM   1334  H8    A B  43      11.228 -76.150  12.197  1.00  0.00           H  
ATOM   1335  N1    A B  43      14.368 -74.452  16.416  1.00  0.00           N  
ATOM   1336  C2    A B  43      13.282 -74.898  17.053  1.00  0.00           C  
ATOM   1337  H2    A B  43      13.313 -74.815  18.145  1.00  0.00           H  
ATOM   1338  N3    A B  43      12.149 -75.391  16.547  1.00  0.00           N  
ATOM   1339  C4    A B  43      12.218 -75.465  15.203  1.00  0.00           C  
ATOM   1340  C6    A B  43      14.401 -74.531  15.065  1.00  0.00           C  
ATOM   1341  N6    A B  43      15.513 -74.087  14.452  1.00  0.00           N  
ATOM   1342  H61   A B  43      15.761 -74.419  13.539  1.00  0.00           H  
ATOM   1343  H62   A B  43      16.243 -73.700  15.021  1.00  0.00           H  
ATOM   1344  C2'   A B  43       8.876 -75.373  14.715  1.00  0.00           C  
ATOM   1345  H2'   A B  43       9.301 -74.352  14.813  1.00  0.00           H  
ATOM   1346  O2'   A B  43       7.948 -75.612  15.758  1.00  0.00           O  
ATOM   1347 'HO2   A B  43       7.231 -74.952  15.710  1.00  0.00           H  
ATOM   1348  C3'   A B  43       8.256 -75.551  13.330  1.00  0.00           C  
ATOM   1349  H3'   A B  43       8.927 -75.144  12.539  1.00  0.00           H  
ATOM   1350  O3'   A B  43       6.903 -75.058  13.181  1.00  0.00           O  
ATOM   1351  P     U B  44       6.663 -73.495  13.242  1.00  0.00           P  
ATOM   1352  OP1   U B  44       5.540 -73.134  12.353  1.00  0.00           O  
ATOM   1353  OP2   U B  44       7.947 -72.780  13.067  1.00  0.00           O1-
ATOM   1354  O5'   U B  44       6.223 -73.296  14.743  1.00  0.00           O  
ATOM   1355  C5'   U B  44       4.928 -73.710  15.235  1.00  0.00           C  
ATOM   1356 1H5'   U B  44       4.780 -74.800  15.055  1.00  0.00           H  
ATOM   1357 2H5'   U B  44       4.119 -73.156  14.703  1.00  0.00           H  
ATOM   1358  C4'   U B  44       4.764 -73.453  16.753  1.00  0.00           C  
ATOM   1359  H4'   U B  44       3.845 -73.927  17.154  1.00  0.00           H  
ATOM   1360  O4'   U B  44       5.909 -74.023  17.459  1.00  0.00           O  
ATOM   1361  C1'   U B  44       6.558 -73.033  18.230  1.00  0.00           C  
ATOM   1362  H1'   U B  44       6.675 -73.492  19.241  1.00  0.00           H  
ATOM   1363  N1    U B  44       7.895 -72.716  17.643  1.00  0.00           N  
ATOM   1364  C6    U B  44       8.025 -71.850  16.578  1.00  0.00           C  
ATOM   1365  H6    U B  44       7.109 -71.431  16.170  1.00  0.00           H  
ATOM   1366  C2    U B  44       8.973 -73.473  18.059  1.00  0.00           C  
ATOM   1367  O2    U B  44       8.900 -74.318  18.945  1.00  0.00           O  
ATOM   1368  N3    U B  44      10.156 -73.202  17.422  1.00  0.00           N  
ATOM   1369  H3    U B  44      10.872 -73.889  17.575  1.00  0.00           H  
ATOM   1370  C4    U B  44      10.341 -72.396  16.322  1.00  0.00           C  
ATOM   1371  O4    U B  44      11.432 -72.361  15.757  1.00  0.00           O  
ATOM   1372  C5    U B  44       9.183 -71.660  15.930  1.00  0.00           C  
ATOM   1373  H5    U B  44       9.233 -71.068  15.019  1.00  0.00           H  
ATOM   1374  C2'   U B  44       5.611 -71.844  18.375  1.00  0.00           C  
ATOM   1375  H2'   U B  44       6.153 -70.874  18.386  1.00  0.00           H  
ATOM   1376  O2'   U B  44       4.847 -71.969  19.565  1.00  0.00           O  
ATOM   1377 'HO2   U B  44       4.124 -71.317  19.529  1.00  0.00           H  
ATOM   1378  C3'   U B  44       4.744 -71.952  17.111  1.00  0.00           C  
ATOM   1379  H3'   U B  44       5.254 -71.456  16.259  1.00  0.00           H  
ATOM   1380  O3'   U B  44       3.387 -71.461  17.212  1.00  0.00           O  
ATOM   1381  P     G B  45       3.169 -69.897  17.368  1.00  0.00           P  
ATOM   1382  OP1   G B  45       1.974 -69.505  16.594  1.00  0.00           O  
ATOM   1383  OP2   G B  45       4.441 -69.197  17.082  1.00  0.00           O1-
ATOM   1384  O5'   G B  45       2.868 -69.776  18.924  1.00  0.00           O  
ATOM   1385  C5'   G B  45       1.746 -70.507  19.488  1.00  0.00           C  
ATOM   1386 1H5'   G B  45       1.852 -71.598  19.278  1.00  0.00           H  
ATOM   1387 2H5'   G B  45       0.788 -70.166  19.028  1.00  0.00           H  
ATOM   1388  C4'   G B  45       1.606 -70.362  21.024  1.00  0.00           C  
ATOM   1389  H4'   G B  45       1.118 -71.269  21.442  1.00  0.00           H  
ATOM   1390  O4'   G B  45       2.909 -70.235  21.678  1.00  0.00           O  
ATOM   1391  C1'   G B  45       2.797 -69.336  22.770  1.00  0.00           C  
ATOM   1392  H1'   G B  45       3.171 -69.874  23.670  1.00  0.00           H  
ATOM   1393  N9    G B  45       3.588 -68.112  22.561  1.00  0.00           N  
ATOM   1394  C4    G B  45       3.739 -67.098  23.472  1.00  0.00           C  
ATOM   1395  N2    G B  45       2.396 -65.527  26.201  1.00  0.00           N  
ATOM   1396  H21   G B  45       1.748 -66.270  26.358  1.00  0.00           H  
ATOM   1397  H22   G B  45       2.012 -64.614  26.251  1.00  0.00           H  
ATOM   1398  N3    G B  45       3.185 -67.045  24.699  1.00  0.00           N  
ATOM   1399  C2    G B  45       3.152 -65.816  25.164  1.00  0.00           C  
ATOM   1400  N1    G B  45       3.902 -64.794  24.648  1.00  0.00           N  
ATOM   1401  H1    G B  45       3.754 -63.870  24.999  1.00  0.00           H  
ATOM   1402  C6    G B  45       4.616 -64.857  23.458  1.00  0.00           C  
ATOM   1403  O6    G B  45       5.245 -63.866  23.076  1.00  0.00           O  
ATOM   1404  C5    G B  45       4.499 -66.134  22.839  1.00  0.00           C  
ATOM   1405  N7    G B  45       4.861 -66.551  21.564  1.00  0.00           N  
ATOM   1406  C8    G B  45       4.281 -67.728  21.429  1.00  0.00           C  
ATOM   1407  H8    G B  45       4.306 -68.362  20.535  1.00  0.00           H  
ATOM   1408  C2'   G B  45       1.329 -69.015  22.948  1.00  0.00           C  
ATOM   1409  H2'   G B  45       1.152 -67.980  23.317  1.00  0.00           H  
ATOM   1410  O2'   G B  45       0.704 -69.935  23.826  1.00  0.00           O  
ATOM   1411 'HO2   G B  45      -0.240 -69.786  23.669  1.00  0.00           H  
ATOM   1412  C3'   G B  45       0.793 -69.156  21.527  1.00  0.00           C  
ATOM   1413  H3'   G B  45       1.092 -68.290  20.892  1.00  0.00           H  
ATOM   1414  O3'   G B  45      -0.627 -69.430  21.449  1.00  0.00           O  
ATOM   1415  P     U B  46      -1.668 -68.247  21.615  1.00  0.00           P  
ATOM   1416  OP1   U B  46      -3.030 -68.815  21.524  1.00  0.00           O  
ATOM   1417  OP2   U B  46      -1.300 -67.138  20.712  1.00  0.00           O1-
ATOM   1418  O5'   U B  46      -1.414 -67.776  23.103  1.00  0.00           O  
ATOM   1419  C5'   U B  46      -2.424 -67.152  23.934  1.00  0.00           C  
ATOM   1420 1H5'   U B  46      -2.691 -67.869  24.740  1.00  0.00           H  
ATOM   1421 2H5'   U B  46      -3.368 -66.947  23.372  1.00  0.00           H  
ATOM   1422  C4'   U B  46      -2.001 -65.821  24.624  1.00  0.00           C  
ATOM   1423  H4'   U B  46      -2.360 -65.806  25.675  1.00  0.00           H  
ATOM   1424  O4'   U B  46      -0.544 -65.626  24.660  1.00  0.00           O  
ATOM   1425  C1'   U B  46      -0.249 -64.261  24.425  1.00  0.00           C  
ATOM   1426  H1'   U B  46       0.339 -63.932  25.312  1.00  0.00           H  
ATOM   1427  N1    U B  46       0.515 -64.077  23.165  1.00  0.00           N  
ATOM   1428  C6    U B  46       0.154 -64.765  22.022  1.00  0.00           C  
ATOM   1429  H6    U B  46      -0.659 -65.487  22.140  1.00  0.00           H  
ATOM   1430  C2    U B  46       1.586 -63.221  23.160  1.00  0.00           C  
ATOM   1431  O2    U B  46       1.984 -62.644  24.169  1.00  0.00           O  
ATOM   1432  N3    U B  46       2.204 -63.071  21.950  1.00  0.00           N  
ATOM   1433  H3    U B  46       3.017 -62.493  21.931  1.00  0.00           H  
ATOM   1434  C4    U B  46       1.858 -63.658  20.754  1.00  0.00           C  
ATOM   1435  O4    U B  46       2.458 -63.330  19.734  1.00  0.00           O  
ATOM   1436  C5    U B  46       0.776 -64.593  20.846  1.00  0.00           C  
ATOM   1437  H5    U B  46       0.453 -65.130  19.955  1.00  0.00           H  
ATOM   1438  C2'   U B  46      -1.553 -63.487  24.422  1.00  0.00           C  
ATOM   1439  H2'   U B  46      -1.538 -62.634  23.708  1.00  0.00           H  
ATOM   1440  O2'   U B  46      -1.840 -63.015  25.730  1.00  0.00           O  
ATOM   1441 'HO2   U B  46      -2.753 -62.669  25.713  1.00  0.00           H  
ATOM   1442  C3'   U B  46      -2.550 -64.548  23.959  1.00  0.00           C  
ATOM   1443  H3'   U B  46      -2.465 -64.715  22.861  1.00  0.00           H  
ATOM   1444  O3'   U B  46      -3.925 -64.320  24.351  1.00  0.00           O  
ATOM   1445  P     A B  47      -4.679 -63.098  23.679  1.00  0.00           P  
ATOM   1446  OP1   A B  47      -6.130 -63.377  23.682  1.00  0.00           O  
ATOM   1447  OP2   A B  47      -4.027 -62.772  22.394  1.00  0.00           O1-
ATOM   1448  O5'   A B  47      -4.351 -61.936  24.712  1.00  0.00           O  
ATOM   1449  C5'   A B  47      -5.315 -61.598  25.740  1.00  0.00           C  
ATOM   1450 1H5'   A B  47      -5.491 -62.477  26.401  1.00  0.00           H  
ATOM   1451 2H5'   A B  47      -6.292 -61.311  25.282  1.00  0.00           H  
ATOM   1452  C4'   A B  47      -4.861 -60.420  26.629  1.00  0.00           C  
ATOM   1453  H4'   A B  47      -5.503 -60.346  27.532  1.00  0.00           H  
ATOM   1454  O4'   A B  47      -3.485 -60.609  27.085  1.00  0.00           O  
ATOM   1455  C1'   A B  47      -2.833 -59.351  27.123  1.00  0.00           C  
ATOM   1456  H1'   A B  47      -2.459 -59.218  28.165  1.00  0.00           H  
ATOM   1457  N9    A B  47      -1.714 -59.308  26.182  1.00  0.00           N  
ATOM   1458  C5    A B  47       0.195 -58.846  25.206  1.00  0.00           C  
ATOM   1459  N7    A B  47      -0.485 -59.674  24.330  1.00  0.00           N  
ATOM   1460  C8    A B  47      -1.619 -59.919  24.950  1.00  0.00           C  
ATOM   1461  H8    A B  47      -2.428 -60.547  24.565  1.00  0.00           H  
ATOM   1462  N1    A B  47       1.809 -57.356  26.117  1.00  0.00           N  
ATOM   1463  C2    A B  47       0.977 -57.229  27.156  1.00  0.00           C  
ATOM   1464  H2    A B  47       1.310 -56.553  27.949  1.00  0.00           H  
ATOM   1465  N3    A B  47      -0.191 -57.827  27.383  1.00  0.00           N  
ATOM   1466  C4    A B  47      -0.546 -58.608  26.345  1.00  0.00           C  
ATOM   1467  C6    A B  47       1.440 -58.189  25.111  1.00  0.00           C  
ATOM   1468  N6    A B  47       2.254 -58.316  24.052  1.00  0.00           N  
ATOM   1469  H61   A B  47       1.854 -58.697  23.220  1.00  0.00           H  
ATOM   1470  H62   A B  47       3.037 -57.709  24.006  1.00  0.00           H  
ATOM   1471  C2'   A B  47      -3.857 -58.276  26.822  1.00  0.00           C  
ATOM   1472  H2'   A B  47      -3.431 -57.421  26.254  1.00  0.00           H  
ATOM   1473  O2'   A B  47      -4.435 -57.794  28.021  1.00  0.00           O  
ATOM   1474 'HO2   A B  47      -5.106 -57.145  27.735  1.00  0.00           H  
ATOM   1475  C3'   A B  47      -4.869 -59.036  25.961  1.00  0.00           C  
ATOM   1476  H3'   A B  47      -4.479 -59.187  24.929  1.00  0.00           H  
ATOM   1477  O3'   A B  47      -6.213 -58.496  25.942  1.00  0.00           O  
ATOM   1478  P     U B  48      -6.447 -57.089  25.256  1.00  0.00           P  
ATOM   1479  OP1   U B  48      -7.876 -56.960  24.897  1.00  0.00           O  
ATOM   1480  OP2   U B  48      -5.429 -56.891  24.200  1.00  0.00           O1-
ATOM   1481  O5'   U B  48      -6.126 -56.114  26.459  1.00  0.00           O  
ATOM   1482  C5'   U B  48      -6.576 -54.736  26.498  1.00  0.00           C  
ATOM   1483 1H5'   U B  48      -7.241 -54.623  27.381  1.00  0.00           H  
ATOM   1484 2H5'   U B  48      -7.193 -54.460  25.609  1.00  0.00           H  
ATOM   1485  C4'   U B  48      -5.452 -53.668  26.633  1.00  0.00           C  
ATOM   1486  H4'   U B  48      -5.732 -52.916  27.401  1.00  0.00           H  
ATOM   1487  O4'   U B  48      -4.167 -54.243  27.043  1.00  0.00           O  
ATOM   1488  C1'   U B  48      -3.111 -53.521  26.435  1.00  0.00           C  
ATOM   1489  H1'   U B  48      -2.507 -53.113  27.278  1.00  0.00           H  
ATOM   1490  N1    U B  48      -2.300 -54.404  25.551  1.00  0.00           N  
ATOM   1491  C6    U B  48      -2.934 -55.199  24.621  1.00  0.00           C  
ATOM   1492  H6    U B  48      -4.022 -55.243  24.704  1.00  0.00           H  
ATOM   1493  C2    U B  48      -0.932 -54.421  25.675  1.00  0.00           C  
ATOM   1494  O2    U B  48      -0.314 -53.776  26.515  1.00  0.00           O  
ATOM   1495  N3    U B  48      -0.281 -55.205  24.761  1.00  0.00           N  
ATOM   1496  H3    U B  48       0.710 -55.244  24.865  1.00  0.00           H  
ATOM   1497  C4    U B  48      -0.836 -55.920  23.726  1.00  0.00           C  
ATOM   1498  O4    U B  48      -0.097 -56.470  22.912  1.00  0.00           O  
ATOM   1499  C5    U B  48      -2.267 -55.938  23.722  1.00  0.00           C  
ATOM   1500  H5    U B  48      -2.796 -56.537  22.983  1.00  0.00           H  
ATOM   1501  C2'   U B  48      -3.726 -52.353  25.666  1.00  0.00           C  
ATOM   1502  H2'   U B  48      -3.178 -52.135  24.724  1.00  0.00           H  
ATOM   1503  O2'   U B  48      -3.768 -51.185  26.473  1.00  0.00           O  
ATOM   1504 'HO2   U B  48      -4.378 -50.556  26.046  1.00  0.00           H  
ATOM   1505  C3'   U B  48      -5.128 -52.882  25.354  1.00  0.00           C  
ATOM   1506  H3'   U B  48      -5.100 -53.632  24.534  1.00  0.00           H  
ATOM   1507  O3'   U B  48      -6.134 -51.874  25.098  1.00  0.00           O  
ATOM   1508  P     A B  49      -6.008 -51.069  23.736  1.00  0.00           P  
ATOM   1509  OP1   A B  49      -7.363 -50.812  23.205  1.00  0.00           O  
ATOM   1510  OP2   A B  49      -5.028 -51.737  22.852  1.00  0.00           O1-
ATOM   1511  O5'   A B  49      -5.372 -49.712  24.261  1.00  0.00           O  
ATOM   1512  C5'   A B  49      -6.259 -48.697  24.802  1.00  0.00           C  
ATOM   1513 1H5'   A B  49      -6.958 -49.147  25.548  1.00  0.00           H  
ATOM   1514 2H5'   A B  49      -6.874 -48.251  23.985  1.00  0.00           H  
ATOM   1515  C4'   A B  49      -5.520 -47.545  25.518  1.00  0.00           C  
ATOM   1516  H4'   A B  49      -6.213 -47.024  26.212  1.00  0.00           H  
ATOM   1517  O4'   A B  49      -4.411 -48.055  26.321  1.00  0.00           O  
ATOM   1518  C1'   A B  49      -3.337 -47.135  26.265  1.00  0.00           C  
ATOM   1519  H1'   A B  49      -3.092 -46.869  27.319  1.00  0.00           H  
ATOM   1520  N9    A B  49      -2.161 -47.722  25.619  1.00  0.00           N  
ATOM   1521  C5    A B  49      -0.096 -48.111  24.991  1.00  0.00           C  
ATOM   1522  N7    A B  49      -0.875 -49.031  24.307  1.00  0.00           N  
ATOM   1523  C8    A B  49      -2.101 -48.758  24.709  1.00  0.00           C  
ATOM   1524  H8    A B  49      -3.006 -49.282  24.386  1.00  0.00           H  
ATOM   1525  N1    A B  49       1.762 -46.851  25.759  1.00  0.00           N  
ATOM   1526  C2    A B  49       0.885 -46.145  26.474  1.00  0.00           C  
ATOM   1527  H2    A B  49       1.310 -45.332  27.070  1.00  0.00           H  
ATOM   1528  N3    A B  49      -0.432 -46.306  26.593  1.00  0.00           N  
ATOM   1529  C4    A B  49      -0.870 -47.303  25.800  1.00  0.00           C  
ATOM   1530  C6    A B  49       1.290 -47.856  24.987  1.00  0.00           C  
ATOM   1531  N6    A B  49       2.163 -48.505  24.201  1.00  0.00           N  
ATOM   1532  H61   A B  49       1.775 -49.123  23.522  1.00  0.00           H  
ATOM   1533  H62   A B  49       2.983 -47.984  23.981  1.00  0.00           H  
ATOM   1534  C2'   A B  49      -3.815 -45.897  25.538  1.00  0.00           C  
ATOM   1535  H2'   A B  49      -3.012 -45.415  24.939  1.00  0.00           H  
ATOM   1536  O2'   A B  49      -4.347 -44.954  26.449  1.00  0.00           O  
ATOM   1537 'HO2   A B  49      -4.735 -44.276  25.879  1.00  0.00           H  
ATOM   1538  C3'   A B  49      -4.900 -46.457  24.621  1.00  0.00           C  
ATOM   1539  H3'   A B  49      -4.457 -46.989  23.747  1.00  0.00           H  
ATOM   1540  O3'   A B  49      -5.906 -45.493  24.232  1.00  0.00           O  
ATOM   1541  P     A B  50      -5.719 -44.607  22.934  1.00  0.00           P  
ATOM   1542  OP1   A B  50      -6.842 -43.643  22.883  1.00  0.00           O  
ATOM   1543  OP2   A B  50      -5.511 -45.488  21.769  1.00  0.00           O1-
ATOM   1544  O5'   A B  50      -4.372 -43.824  23.233  1.00  0.00           O  
ATOM   1545  C5'   A B  50      -4.422 -42.438  23.662  1.00  0.00           C  
ATOM   1546 1H5'   A B  50      -5.136 -42.322  24.511  1.00  0.00           H  
ATOM   1547 2H5'   A B  50      -4.784 -41.792  22.828  1.00  0.00           H  
ATOM   1548  C4'   A B  50      -3.060 -41.877  24.136  1.00  0.00           C  
ATOM   1549  H4'   A B  50      -3.222 -41.029  24.834  1.00  0.00           H  
ATOM   1550  O4'   A B  50      -2.285 -42.889  24.854  1.00  0.00           O  
ATOM   1551  C1'   A B  50      -0.911 -42.724  24.551  1.00  0.00           C  
ATOM   1552  H1'   A B  50      -0.371 -42.643  25.522  1.00  0.00           H  
ATOM   1553  N9    A B  50      -0.390 -43.849  23.775  1.00  0.00           N  
ATOM   1554  C5    A B  50       0.967 -45.245  22.770  1.00  0.00           C  
ATOM   1555  N7    A B  50      -0.304 -45.569  22.326  1.00  0.00           N  
ATOM   1556  C8    A B  50      -1.079 -44.697  22.933  1.00  0.00           C  
ATOM   1557  H8    A B  50      -2.165 -44.627  22.820  1.00  0.00           H  
ATOM   1558  N1    A B  50       3.324 -45.231  23.056  1.00  0.00           N  
ATOM   1559  C2    A B  50       3.119 -44.255  23.947  1.00  0.00           C  
ATOM   1560  H2    A B  50       4.020 -43.857  24.421  1.00  0.00           H  
ATOM   1561  N3    A B  50       1.982 -43.664  24.319  1.00  0.00           N  
ATOM   1562  C4    A B  50       0.931 -44.204  23.674  1.00  0.00           C  
ATOM   1563  C6    A B  50       2.239 -45.744  22.426  1.00  0.00           C  
ATOM   1564  N6    A B  50       2.405 -46.637  21.433  1.00  0.00           N  
ATOM   1565  H61   A B  50       1.548 -46.915  21.002  1.00  0.00           H  
ATOM   1566  H62   A B  50       3.155 -46.405  20.812  1.00  0.00           H  
ATOM   1567  C2'   A B  50      -0.766 -41.437  23.776  1.00  0.00           C  
ATOM   1568  H2'   A B  50       0.071 -41.469  23.046  1.00  0.00           H  
ATOM   1569  O2'   A B  50      -0.577 -40.342  24.651  1.00  0.00           O  
ATOM   1570 'HO2   A B  50      -0.431 -39.586  24.064  1.00  0.00           H  
ATOM   1571  C3'   A B  50      -2.103 -41.362  23.044  1.00  0.00           C  
ATOM   1572  H3'   A B  50      -2.157 -42.110  22.219  1.00  0.00           H  
ATOM   1573  O3'   A B  50      -2.481 -40.032  22.614  1.00  0.00           O  
ATOM   1574  P     G B  51      -2.004 -39.516  21.194  1.00  0.00           P  
ATOM   1575  OP1   G B  51      -2.661 -38.219  20.922  1.00  0.00           O  
ATOM   1576  OP2   G B  51      -2.163 -40.596  20.200  1.00  0.00           O1-
ATOM   1577  O5'   G B  51      -0.454 -39.279  21.408  1.00  0.00           O  
ATOM   1578  C5'   G B  51       0.050 -38.048  21.979  1.00  0.00           C  
ATOM   1579 1H5'   G B  51      -0.554 -37.752  22.868  1.00  0.00           H  
ATOM   1580 2H5'   G B  51      -0.026 -37.224  21.231  1.00  0.00           H  
ATOM   1581  C4'   G B  51       1.527 -38.150  22.432  1.00  0.00           C  
ATOM   1582  H4'   G B  51       1.743 -37.391  23.213  1.00  0.00           H  
ATOM   1583  O4'   G B  51       1.802 -39.461  23.015  1.00  0.00           O  
ATOM   1584  C1'   G B  51       3.080 -39.913  22.606  1.00  0.00           C  
ATOM   1585  H1'   G B  51       3.641 -40.149  23.539  1.00  0.00           H  
ATOM   1586  N9    G B  51       2.996 -41.133  21.774  1.00  0.00           N  
ATOM   1587  C4    G B  51       4.011 -42.032  21.555  1.00  0.00           C  
ATOM   1588  N2    G B  51       7.369 -42.701  21.595  1.00  0.00           N  
ATOM   1589  H21   G B  51       7.585 -41.860  22.085  1.00  0.00           H  
ATOM   1590  H22   G B  51       7.892 -42.852  20.759  1.00  0.00           H  
ATOM   1591  N3    G B  51       5.265 -41.950  22.041  1.00  0.00           N  
ATOM   1592  C2    G B  51       6.066 -42.828  21.472  1.00  0.00           C  
ATOM   1593  N1    G B  51       5.629 -43.885  20.721  1.00  0.00           N  
ATOM   1594  H1    G B  51       6.306 -44.465  20.272  1.00  0.00           H  
ATOM   1595  C6    G B  51       4.320 -44.070  20.298  1.00  0.00           C  
ATOM   1596  O6    G B  51       4.013 -45.055  19.614  1.00  0.00           O  
ATOM   1597  C5    G B  51       3.476 -43.008  20.733  1.00  0.00           C  
ATOM   1598  N7    G B  51       2.156 -42.720  20.415  1.00  0.00           N  
ATOM   1599  C8    G B  51       1.910 -41.595  21.054  1.00  0.00           C  
ATOM   1600  H8    G B  51       0.959 -41.057  21.045  1.00  0.00           H  
ATOM   1601  C2'   G B  51       3.764 -38.766  21.892  1.00  0.00           C  
ATOM   1602  H2'   G B  51       4.429 -39.113  21.074  1.00  0.00           H  
ATOM   1603  O2'   G B  51       4.507 -37.980  22.806  1.00  0.00           O  
ATOM   1604 'HO2   G B  51       4.612 -37.138  22.343  1.00  0.00           H  
ATOM   1605  C3'   G B  51       2.587 -37.972  21.329  1.00  0.00           C  
ATOM   1606  H3'   G B  51       2.173 -38.459  20.417  1.00  0.00           H  
ATOM   1607  O3'   G B  51       2.866 -36.564  21.135  1.00  0.00           O  
ATOM   1608  P     C B  52       3.357 -36.000  19.744  1.00  0.00           P  
ATOM   1609  OP1   C B  52       3.738 -34.584  19.937  1.00  0.00           O  
ATOM   1610  OP2   C B  52       2.350 -36.317  18.713  1.00  0.00           O1-
ATOM   1611  O5'   C B  52       4.652 -36.855  19.456  1.00  0.00           O  
ATOM   1612  C5'   C B  52       5.989 -36.334  19.656  1.00  0.00           C  
ATOM   1613 1H5'   C B  52       6.075 -35.882  20.671  1.00  0.00           H  
ATOM   1614 2H5'   C B  52       6.203 -35.534  18.910  1.00  0.00           H  
ATOM   1615  C4'   C B  52       7.103 -37.408  19.535  1.00  0.00           C  
ATOM   1616  H4'   C B  52       8.017 -37.073  20.069  1.00  0.00           H  
ATOM   1617  O4'   C B  52       6.681 -38.673  20.139  1.00  0.00           O  
ATOM   1618  C1'   C B  52       7.170 -39.751  19.356  1.00  0.00           C  
ATOM   1619  H1'   C B  52       7.731 -40.393  20.071  1.00  0.00           H  
ATOM   1620  N1    C B  52       6.096 -40.550  18.705  1.00  0.00           N  
ATOM   1621  C6    C B  52       4.875 -39.974  18.447  1.00  0.00           C  
ATOM   1622  H6    C B  52       4.768 -38.929  18.733  1.00  0.00           H  
ATOM   1623  C5    C B  52       3.870 -40.677  17.911  1.00  0.00           C  
ATOM   1624  H5    C B  52       2.881 -40.249  17.759  1.00  0.00           H  
ATOM   1625  C2    C B  52       6.326 -41.876  18.340  1.00  0.00           C  
ATOM   1626  O2    C B  52       7.416 -42.404  18.617  1.00  0.00           O  
ATOM   1627  N3    C B  52       5.336 -42.588  17.756  1.00  0.00           N  
ATOM   1628  C4    C B  52       4.121 -42.042  17.599  1.00  0.00           C  
ATOM   1629  N4    C B  52       3.119 -42.835  17.237  1.00  0.00           N  
ATOM   1630  H41   C B  52       2.227 -42.627  17.632  1.00  0.00           H  
ATOM   1631  H42   C B  52       3.371 -43.792  17.142  1.00  0.00           H  
ATOM   1632  C2'   C B  52       8.137 -39.188  18.350  1.00  0.00           C  
ATOM   1633  H2'   C B  52       8.169 -39.768  17.403  1.00  0.00           H  
ATOM   1634  O2'   C B  52       9.430 -39.136  18.925  1.00  0.00           O  
ATOM   1635 'HO2   C B  52      10.057 -39.077  18.180  1.00  0.00           H  
ATOM   1636  C3'   C B  52       7.549 -37.797  18.111  1.00  0.00           C  
ATOM   1637  H3'   C B  52       6.611 -37.859  17.512  1.00  0.00           H  
ATOM   1638  O3'   C B  52       8.477 -36.824  17.572  1.00  0.00           O  
ATOM   1639  P     U B  53       8.787 -36.881  16.018  1.00  0.00           P  
ATOM   1640  OP1   U B  53       9.461 -35.628  15.616  1.00  0.00           O  
ATOM   1641  OP2   U B  53       7.557 -37.267  15.292  1.00  0.00           O1-
ATOM   1642  O5'   U B  53       9.804 -38.083  15.888  1.00  0.00           O  
ATOM   1643  C5'   U B  53      11.225 -37.942  16.118  1.00  0.00           C  
ATOM   1644 1H5'   U B  53      11.409 -37.374  17.059  1.00  0.00           H  
ATOM   1645 2H5'   U B  53      11.692 -37.375  15.280  1.00  0.00           H  
ATOM   1646  C4'   U B  53      11.955 -39.305  16.244  1.00  0.00           C  
ATOM   1647  H4'   U B  53      12.928 -39.179  16.765  1.00  0.00           H  
ATOM   1648  O4'   U B  53      11.149 -40.234  17.034  1.00  0.00           O  
ATOM   1649  C1'   U B  53      11.255 -41.542  16.509  1.00  0.00           C  
ATOM   1650  H1'   U B  53      11.626 -42.168  17.354  1.00  0.00           H  
ATOM   1651  N1    U B  53       9.945 -42.046  16.004  1.00  0.00           N  
ATOM   1652  C6    U B  53       9.113 -41.217  15.284  1.00  0.00           C  
ATOM   1653  H6    U B  53       9.462 -40.193  15.159  1.00  0.00           H  
ATOM   1654  C2    U B  53       9.618 -43.368  16.203  1.00  0.00           C  
ATOM   1655  O2    U B  53      10.342 -44.160  16.798  1.00  0.00           O  
ATOM   1656  N3    U B  53       8.415 -43.754  15.676  1.00  0.00           N  
ATOM   1657  H3    U B  53       8.184 -44.718  15.785  1.00  0.00           H  
ATOM   1658  C4    U B  53       7.542 -42.991  14.938  1.00  0.00           C  
ATOM   1659  O4    U B  53       6.526 -43.506  14.476  1.00  0.00           O  
ATOM   1660  C5    U B  53       7.945 -41.628  14.768  1.00  0.00           C  
ATOM   1661  H5    U B  53       7.308 -40.958  14.196  1.00  0.00           H  
ATOM   1662  C2'   U B  53      12.307 -41.512  15.419  1.00  0.00           C  
ATOM   1663  H2'   U B  53      12.058 -42.193  14.582  1.00  0.00           H  
ATOM   1664  O2'   U B  53      13.576 -41.854  15.949  1.00  0.00           O  
ATOM   1665 'HO2   U B  53      14.167 -41.957  15.184  1.00  0.00           H  
ATOM   1666  C3'   U B  53      12.249 -40.060  14.935  1.00  0.00           C  
ATOM   1667  H3'   U B  53      11.357 -39.896  14.289  1.00  0.00           H  
ATOM   1668  O3'   U B  53      13.464 -39.569  14.315  1.00  0.00           O  
ATOM   1669  P     A B  54      13.723 -39.904  12.788  1.00  0.00           P  
ATOM   1670  OP1   A B  54      14.928 -39.168  12.342  1.00  0.00           O  
ATOM   1671  OP2   A B  54      12.474 -39.694  12.031  1.00  0.00           O1-
ATOM   1672  O5'   A B  54      14.040 -41.460  12.813  1.00  0.00           O  
ATOM   1673  C5'   A B  54      15.414 -41.918  12.739  1.00  0.00           C  
ATOM   1674 1H5'   A B  54      16.044 -41.375  13.482  1.00  0.00           H  
ATOM   1675 2H5'   A B  54      15.832 -41.714  11.726  1.00  0.00           H  
ATOM   1676  C4'   A B  54      15.573 -43.429  13.023  1.00  0.00           C  
ATOM   1677  H4'   A B  54      16.629 -43.655  13.283  1.00  0.00           H  
ATOM   1678  O4'   A B  54      14.747 -43.837  14.158  1.00  0.00           O  
ATOM   1679  C1'   A B  54      14.248 -45.143  13.919  1.00  0.00           C  
ATOM   1680  H1'   A B  54      14.508 -45.756  14.813  1.00  0.00           H  
ATOM   1681  N9    A B  54      12.795 -45.127  13.717  1.00  0.00           N  
ATOM   1682  C5    A B  54      10.671 -45.677  13.661  1.00  0.00           C  
ATOM   1683  N7    A B  54      10.760 -44.453  13.024  1.00  0.00           N  
ATOM   1684  C8    A B  54      12.043 -44.176  13.060  1.00  0.00           C  
ATOM   1685  H8    A B  54      12.502 -43.276  12.643  1.00  0.00           H  
ATOM   1686  N1    A B  54       9.828 -47.723  14.512  1.00  0.00           N  
ATOM   1687  C2    A B  54      11.076 -47.973  14.912  1.00  0.00           C  
ATOM   1688  H2    A B  54      11.220 -48.926  15.427  1.00  0.00           H  
ATOM   1689  N3    A B  54      12.181 -47.247  14.759  1.00  0.00           N  
ATOM   1690  C4    A B  54      11.912 -46.101  14.103  1.00  0.00           C  
ATOM   1691  C6    A B  54       9.586 -46.553  13.869  1.00  0.00           C  
ATOM   1692  N6    A B  54       8.350 -46.301  13.401  1.00  0.00           N  
ATOM   1693  H61   A B  54       8.216 -45.440  12.909  1.00  0.00           H  
ATOM   1694  H62   A B  54       7.854 -47.086  13.027  1.00  0.00           H  
ATOM   1695  C2'   A B  54      14.968 -45.687  12.706  1.00  0.00           C  
ATOM   1696  H2'   A B  54      14.349 -46.416  12.138  1.00  0.00           H  
ATOM   1697  O2'   A B  54      16.189 -46.295  13.095  1.00  0.00           O  
ATOM   1698 'HO2   A B  54      16.660 -46.522  12.259  1.00  0.00           H  
ATOM   1699  C3'   A B  54      15.186 -44.401  11.891  1.00  0.00           C  
ATOM   1700  H3'   A B  54      14.229 -44.038  11.459  1.00  0.00           H  
ATOM   1701  O3'   A B  54      16.209 -44.425  10.873  1.00  0.00           O  
ATOM   1702  P     G B  55      16.386 -45.644   9.885  1.00  0.00           P  
ATOM   1703  OP1   G B  55      17.111 -46.691  10.639  1.00  0.00           O  
ATOM   1704  OP2   G B  55      16.990 -45.168   8.623  1.00  0.00           O1-
ATOM   1705  O5'   G B  55      14.901 -46.132   9.621  1.00  0.00           O  
ATOM   1706  C5'   G B  55      14.610 -47.335   8.865  1.00  0.00           C  
ATOM   1707 1H5'   G B  55      15.536 -47.882   8.560  1.00  0.00           H  
ATOM   1708 2H5'   G B  55      14.070 -47.058   7.932  1.00  0.00           H  
ATOM   1709  C4'   G B  55      13.738 -48.323   9.664  1.00  0.00           C  
ATOM   1710  H4'   G B  55      14.162 -48.449  10.685  1.00  0.00           H  
ATOM   1711  O4'   G B  55      12.372 -47.840   9.814  1.00  0.00           O  
ATOM   1712  C1'   G B  55      11.596 -48.970  10.133  1.00  0.00           C  
ATOM   1713  H1'   G B  55      11.919 -49.254  11.163  1.00  0.00           H  
ATOM   1714  N9    G B  55      10.138 -48.716  10.115  1.00  0.00           N  
ATOM   1715  C4    G B  55       9.223 -48.475   9.099  1.00  0.00           C  
ATOM   1716  N2    G B  55       8.406 -48.123   5.742  1.00  0.00           N  
ATOM   1717  H21   G B  55       9.280 -48.305   5.298  1.00  0.00           H  
ATOM   1718  H22   G B  55       7.560 -48.231   5.203  1.00  0.00           H  
ATOM   1719  N3    G B  55       9.466 -48.440   7.772  1.00  0.00           N  
ATOM   1720  C2    G B  55       8.381 -48.112   7.059  1.00  0.00           C  
ATOM   1721  N1    G B  55       7.152 -47.900   7.619  1.00  0.00           N  
ATOM   1722  H1    G B  55       6.503 -47.384   7.049  1.00  0.00           H  
ATOM   1723  C6    G B  55       6.871 -47.918   8.978  1.00  0.00           C  
ATOM   1724  O6    G B  55       5.739 -47.708   9.427  1.00  0.00           O  
ATOM   1725  C5    G B  55       8.010 -48.292   9.746  1.00  0.00           C  
ATOM   1726  N7    G B  55       8.147 -48.448  11.126  1.00  0.00           N  
ATOM   1727  C8    G B  55       9.421 -48.699  11.285  1.00  0.00           C  
ATOM   1728  H8    G B  55       9.908 -48.870  12.246  1.00  0.00           H  
ATOM   1729  C2'   G B  55      12.052 -50.059   9.200  1.00  0.00           C  
ATOM   1730  H2'   G B  55      11.553 -49.969   8.210  1.00  0.00           H  
ATOM   1731  O2'   G B  55      11.809 -51.334   9.772  1.00  0.00           O  
ATOM   1732 'HO2   G B  55      12.471 -51.950   9.401  1.00  0.00           H  
ATOM   1733  C3'   G B  55      13.561 -49.730   9.044  1.00  0.00           C  
ATOM   1734  H3'   G B  55      13.762 -49.577   7.958  1.00  0.00           H  
ATOM   1735  O3'   G B  55      14.492 -50.661   9.639  1.00  0.00           O  
ATOM   1736  P     U B  56      15.143 -51.810   8.784  1.00  0.00           P  
ATOM   1737  OP1   U B  56      16.322 -52.350   9.489  1.00  0.00           O  
ATOM   1738  OP2   U B  56      15.292 -51.378   7.379  1.00  0.00           O1-
ATOM   1739  O5'   U B  56      13.992 -52.893   8.826  1.00  0.00           O  
ATOM   1740  C5'   U B  56      14.278 -54.313   8.733  1.00  0.00           C  
ATOM   1741 1H5'   U B  56      13.804 -54.811   9.607  1.00  0.00           H  
ATOM   1742 2H5'   U B  56      15.369 -54.548   8.783  1.00  0.00           H  
ATOM   1743  C4'   U B  56      13.708 -54.975   7.460  1.00  0.00           C  
ATOM   1744  H4'   U B  56      13.645 -56.076   7.584  1.00  0.00           H  
ATOM   1745  O4'   U B  56      12.358 -54.500   7.191  1.00  0.00           O  
ATOM   1746  C1'   U B  56      12.172 -54.344   5.802  1.00  0.00           C  
ATOM   1747  H1'   U B  56      11.362 -55.064   5.537  1.00  0.00           H  
ATOM   1748  N1    U B  56      11.778 -52.945   5.488  1.00  0.00           N  
ATOM   1749  C6    U B  56      12.670 -51.916   5.691  1.00  0.00           C  
ATOM   1750  H6    U B  56      13.621 -52.191   6.144  1.00  0.00           H  
ATOM   1751  C2    U B  56      10.481 -52.682   5.104  1.00  0.00           C  
ATOM   1752  O2    U B  56       9.623 -53.553   5.021  1.00  0.00           O  
ATOM   1753  N3    U B  56      10.216 -51.370   4.810  1.00  0.00           N  
ATOM   1754  H3    U B  56       9.284 -51.172   4.499  1.00  0.00           H  
ATOM   1755  C4    U B  56      11.093 -50.309   4.876  1.00  0.00           C  
ATOM   1756  O4    U B  56      10.740 -49.199   4.493  1.00  0.00           O  
ATOM   1757  C5    U B  56      12.383 -50.639   5.400  1.00  0.00           C  
ATOM   1758  H5    U B  56      13.117 -49.846   5.529  1.00  0.00           H  
ATOM   1759  C2'   U B  56      13.445 -54.788   5.075  1.00  0.00           C  
ATOM   1760  H2'   U B  56      13.713 -54.080   4.261  1.00  0.00           H  
ATOM   1761  O2'   U B  56      13.312 -56.089   4.522  1.00  0.00           O  
ATOM   1762 'HO2   U B  56      14.165 -56.282   4.073  1.00  0.00           H  
ATOM   1763  C3'   U B  56      14.512 -54.722   6.177  1.00  0.00           C  
ATOM   1764  H3'   U B  56      14.929 -53.696   6.249  1.00  0.00           H  
ATOM   1765  O3'   U B  56      15.579 -55.685   6.047  1.00  0.00           O  
ATOM   1766 'HO3   U B  56      15.824 -55.746   5.093  1.00  0.00           H  
TER    1767        U B  56 
ATOM   1768  C5'   A C  57      16.678 -53.547   1.788  1.00  0.00           C  
ATOM   1769 1H5'   A C  57      17.164 -53.687   2.784  1.00  0.00           H  
ATOM   1770 2H5'   A C  57      15.903 -52.760   1.932  1.00  0.00           H  
ATOM   1771  P     A C  57      16.227 -56.142   2.019  1.00  0.00           P  
ATOM   1772  OP1   A C  57      15.798 -56.098   3.434  1.00  0.00           O  
ATOM   1773  OP2   A C  57      15.789 -57.248   1.156  1.00  0.00           O1-
ATOM   1774  O5'   A C  57      16.035 -54.759   1.305  1.00  0.00           O  
ATOM   1775  OP3   A C  57      17.778 -56.208   2.026  1.00  0.00           O  
ATOM   1776 3HOP   A C  57      18.081 -55.609   1.324  1.00  0.00           H  
ATOM   1777  C4'   A C  57      17.746 -52.978   0.819  1.00  0.00           C  
ATOM   1778  H4'   A C  57      18.501 -52.389   1.383  1.00  0.00           H  
ATOM   1779  O4'   A C  57      18.457 -54.040   0.103  1.00  0.00           O  
ATOM   1780  C1'   A C  57      18.749 -53.594  -1.215  1.00  0.00           C  
ATOM   1781  H1'   A C  57      19.853 -53.678  -1.347  1.00  0.00           H  
ATOM   1782  N9    A C  57      18.066 -54.400  -2.228  1.00  0.00           N  
ATOM   1783  C5    A C  57      17.418 -55.215  -4.160  1.00  0.00           C  
ATOM   1784  N7    A C  57      16.596 -55.800  -3.205  1.00  0.00           N  
ATOM   1785  C8    A C  57      17.013 -55.279  -2.070  1.00  0.00           C  
ATOM   1786  H8    A C  57      16.601 -55.500  -1.079  1.00  0.00           H  
ATOM   1787  N1    A C  57      18.324 -54.521  -6.237  1.00  0.00           N  
ATOM   1788  C2    A C  57      19.151 -53.742  -5.534  1.00  0.00           C  
ATOM   1789  H2    A C  57      19.863 -53.152  -6.126  1.00  0.00           H  
ATOM   1790  N3    A C  57      19.259 -53.613  -4.209  1.00  0.00           N  
ATOM   1791  C4    A C  57      18.328 -54.356  -3.575  1.00  0.00           C  
ATOM   1792  C6    A C  57      17.436 -55.293  -5.568  1.00  0.00           C  
ATOM   1793  N6    A C  57      16.618 -56.094  -6.275  1.00  0.00           N  
ATOM   1794  H61   A C  57      15.955 -56.666  -5.802  1.00  0.00           H  
ATOM   1795  H62   A C  57      16.777 -56.211  -7.261  1.00  0.00           H  
ATOM   1796  C2'   A C  57      18.337 -52.140  -1.320  1.00  0.00           C  
ATOM   1797  H2'   A C  57      17.954 -51.867  -2.328  1.00  0.00           H  
ATOM   1798  O2'   A C  57      19.423 -51.295  -0.995  1.00  0.00           O  
ATOM   1799 'HO2   A C  57      19.164 -50.405  -1.291  1.00  0.00           H  
ATOM   1800  C3'   A C  57      17.210 -52.060  -0.290  1.00  0.00           C  
ATOM   1801  H3'   A C  57      16.286 -52.553  -0.670  1.00  0.00           H  
ATOM   1802  O3'   A C  57      16.946 -50.739   0.237  1.00  0.00           O  
ATOM   1803  P     A C  58      16.121 -49.719  -0.644  1.00  0.00           P  
ATOM   1804  OP1   A C  58      15.710 -48.577   0.194  1.00  0.00           O  
ATOM   1805  OP2   A C  58      15.072 -50.449  -1.383  1.00  0.00           O1-
ATOM   1806  O5'   A C  58      17.190 -49.219  -1.691  1.00  0.00           O  
ATOM   1807  C5'   A C  58      18.210 -48.258  -1.337  1.00  0.00           C  
ATOM   1808 1H5'   A C  58      18.801 -48.621  -0.465  1.00  0.00           H  
ATOM   1809 2H5'   A C  58      17.744 -47.286  -1.049  1.00  0.00           H  
ATOM   1810  C4'   A C  58      19.188 -47.989  -2.503  1.00  0.00           C  
ATOM   1811  H4'   A C  58      20.139 -47.556  -2.125  1.00  0.00           H  
ATOM   1812  O4'   A C  58      19.518 -49.226  -3.210  1.00  0.00           O  
ATOM   1813  C1'   A C  58      19.561 -48.973  -4.607  1.00  0.00           C  
ATOM   1814  H1'   A C  58      20.548 -49.346  -4.967  1.00  0.00           H  
ATOM   1815  N9    A C  58      18.473 -49.683  -5.298  1.00  0.00           N  
ATOM   1816  C5    A C  58      17.281 -50.883  -6.703  1.00  0.00           C  
ATOM   1817  N7    A C  58      16.415 -50.517  -5.687  1.00  0.00           N  
ATOM   1818  C8    A C  58      17.168 -49.812  -4.875  1.00  0.00           C  
ATOM   1819  H8    A C  58      16.820 -49.355  -3.947  1.00  0.00           H  
ATOM   1820  N1    A C  58      18.148 -51.849  -8.690  1.00  0.00           N  
ATOM   1821  C2    A C  58      19.317 -51.294  -8.346  1.00  0.00           C  
ATOM   1822  H2    A C  58      20.151 -51.487  -9.031  1.00  0.00           H  
ATOM   1823  N3    A C  58      19.624 -50.564  -7.268  1.00  0.00           N  
ATOM   1824  C4    A C  58      18.549 -50.379  -6.484  1.00  0.00           C  
ATOM   1825  C6    A C  58      17.092 -51.664  -7.861  1.00  0.00           C  
ATOM   1826  N6    A C  58      15.919 -52.254  -8.138  1.00  0.00           N  
ATOM   1827  H61   A C  58      15.179 -52.221  -7.473  1.00  0.00           H  
ATOM   1828  H62   A C  58      15.862 -52.913  -8.897  1.00  0.00           H  
ATOM   1829  C2'   A C  58      19.493 -47.467  -4.801  1.00  0.00           C  
ATOM   1830  H2'   A C  58      18.985 -47.181  -5.748  1.00  0.00           H  
ATOM   1831  O2'   A C  58      20.801 -46.919  -4.772  1.00  0.00           O  
ATOM   1832 'HO2   A C  58      20.686 -45.941  -4.759  1.00  0.00           H  
ATOM   1833  C3'   A C  58      18.656 -47.034  -3.584  1.00  0.00           C  
ATOM   1834  H3'   A C  58      17.585 -47.285  -3.741  1.00  0.00           H  
ATOM   1835  O3'   A C  58      18.786 -45.671  -3.126  1.00  0.00           O  
ATOM   1836  P     U C  59      18.769 -44.427  -4.088  1.00  0.00           P  
ATOM   1837  OP1   U C  59      20.109 -44.364  -4.723  1.00  0.00           O  
ATOM   1838  OP2   U C  59      18.335 -43.231  -3.335  1.00  0.00           O1-
ATOM   1839  O5'   U C  59      17.686 -44.816  -5.186  1.00  0.00           O  
ATOM   1840  C5'   U C  59      17.705 -44.085  -6.444  1.00  0.00           C  
ATOM   1841 1H5'   U C  59      18.749 -43.833  -6.755  1.00  0.00           H  
ATOM   1842 2H5'   U C  59      17.159 -43.121  -6.323  1.00  0.00           H  
ATOM   1843  C4'   U C  59      17.087 -44.824  -7.661  1.00  0.00           C  
ATOM   1844  H4'   U C  59      17.661 -44.538  -8.569  1.00  0.00           H  
ATOM   1845  O4'   U C  59      17.140 -46.281  -7.567  1.00  0.00           O  
ATOM   1846  C1'   U C  59      16.215 -46.808  -8.502  1.00  0.00           C  
ATOM   1847  H1'   U C  59      16.846 -47.231  -9.320  1.00  0.00           H  
ATOM   1848  N1    U C  59      15.330 -47.837  -7.920  1.00  0.00           N  
ATOM   1849  C6    U C  59      14.855 -47.730  -6.633  1.00  0.00           C  
ATOM   1850  H6    U C  59      15.331 -46.948  -6.031  1.00  0.00           H  
ATOM   1851  C2    U C  59      14.843 -48.786  -8.782  1.00  0.00           C  
ATOM   1852  O2    U C  59      15.158 -48.850  -9.964  1.00  0.00           O  
ATOM   1853  N3    U C  59      13.944 -49.649  -8.237  1.00  0.00           N  
ATOM   1854  H3    U C  59      13.618 -50.358  -8.881  1.00  0.00           H  
ATOM   1855  C4    U C  59      13.400 -49.613  -6.979  1.00  0.00           C  
ATOM   1856  O4    U C  59      12.538 -50.438  -6.676  1.00  0.00           O  
ATOM   1857  C5    U C  59      13.919 -48.564  -6.142  1.00  0.00           C  
ATOM   1858  H5    U C  59      13.564 -48.488  -5.117  1.00  0.00           H  
ATOM   1859  C2'   U C  59      15.392 -45.648  -9.054  1.00  0.00           C  
ATOM   1860  H2'   U C  59      14.307 -45.885  -9.118  1.00  0.00           H  
ATOM   1861  O2'   U C  59      15.864 -45.274 -10.335  1.00  0.00           O  
ATOM   1862 'HO2   U C  59      15.202 -44.666 -10.709  1.00  0.00           H  
ATOM   1863  C3'   U C  59      15.622 -44.557  -8.006  1.00  0.00           C  
ATOM   1864  H3'   U C  59      15.054 -44.767  -7.071  1.00  0.00           H  
ATOM   1865  O3'   U C  59      15.430 -43.199  -8.473  1.00  0.00           O  
ATOM   1866  P     A C  60      13.934 -42.697  -8.623  1.00  0.00           P  
ATOM   1867  OP1   A C  60      13.929 -41.221  -8.702  1.00  0.00           O  
ATOM   1868  OP2   A C  60      13.095 -43.337  -7.588  1.00  0.00           O1-
ATOM   1869  O5'   A C  60      13.501 -43.300 -10.020  1.00  0.00           O  
ATOM   1870  C5'   A C  60      13.929 -42.699 -11.262  1.00  0.00           C  
ATOM   1871 1H5'   A C  60      15.042 -42.641 -11.304  1.00  0.00           H  
ATOM   1872 2H5'   A C  60      13.527 -41.662 -11.349  1.00  0.00           H  
ATOM   1873  C4'   A C  60      13.445 -43.497 -12.491  1.00  0.00           C  
ATOM   1874  H4'   A C  60      13.988 -43.174 -13.405  1.00  0.00           H  
ATOM   1875  O4'   A C  60      13.693 -44.925 -12.318  1.00  0.00           O  
ATOM   1876  C1'   A C  60      12.614 -45.660 -12.872  1.00  0.00           C  
ATOM   1877  H1'   A C  60      13.061 -46.360 -13.617  1.00  0.00           H  
ATOM   1878  N9    A C  60      11.922 -46.427 -11.827  1.00  0.00           N  
ATOM   1879  C5    A C  60      10.911 -48.018 -10.693  1.00  0.00           C  
ATOM   1880  N7    A C  60      11.066 -46.961  -9.809  1.00  0.00           N  
ATOM   1881  C8    A C  60      11.675 -46.041 -10.527  1.00  0.00           C  
ATOM   1882  H8    A C  60      11.976 -45.056 -10.161  1.00  0.00           H  
ATOM   1883  N1    A C  60      10.339 -50.125 -11.612  1.00  0.00           N  
ATOM   1884  C2    A C  60      10.863 -49.675 -12.759  1.00  0.00           C  
ATOM   1885  H2    A C  60      10.832 -50.377 -13.601  1.00  0.00           H  
ATOM   1886  N3    A C  60      11.443 -48.502 -13.019  1.00  0.00           N  
ATOM   1887  C4    A C  60      11.428 -47.705 -11.938  1.00  0.00           C  
ATOM   1888  C6    A C  60      10.357 -49.306 -10.535  1.00  0.00           C  
ATOM   1889  N6    A C  60       9.863 -49.761  -9.367  1.00  0.00           N  
ATOM   1890  H61   A C  60       9.951 -49.217  -8.537  1.00  0.00           H  
ATOM   1891  H62   A C  60       9.487 -50.690  -9.314  1.00  0.00           H  
ATOM   1892  C2'   A C  60      11.706 -44.678 -13.596  1.00  0.00           C  
ATOM   1893  H2'   A C  60      10.634 -44.973 -13.555  1.00  0.00           H  
ATOM   1894  O2'   A C  60      12.122 -44.558 -14.947  1.00  0.00           O  
ATOM   1895 'HO2   A C  60      11.606 -43.809 -15.328  1.00  0.00           H  
ATOM   1896  C3'   A C  60      11.943 -43.385 -12.795  1.00  0.00           C  
ATOM   1897  H3'   A C  60      11.409 -43.429 -11.822  1.00  0.00           H  
ATOM   1898  O3'   A C  60      11.682 -42.127 -13.453  1.00  0.00           O  
ATOM   1899  P     U C  61      10.411 -41.835 -14.330  1.00  0.00           P  
ATOM   1900  OP1   U C  61      10.633 -42.497 -15.639  1.00  0.00           O  
ATOM   1901  OP2   U C  61      10.156 -40.380 -14.356  1.00  0.00           O1-
ATOM   1902  O5'   U C  61       9.239 -42.588 -13.563  1.00  0.00           O  
ATOM   1903  C5'   U C  61       7.980 -42.755 -14.274  1.00  0.00           C  
ATOM   1904 1H5'   U C  61       8.152 -42.983 -15.355  1.00  0.00           H  
ATOM   1905 2H5'   U C  61       7.396 -41.808 -14.226  1.00  0.00           H  
ATOM   1906  C4'   U C  61       7.066 -43.897 -13.757  1.00  0.00           C  
ATOM   1907  H4'   U C  61       6.512 -44.325 -14.622  1.00  0.00           H  
ATOM   1908  O4'   U C  61       7.789 -44.997 -13.129  1.00  0.00           O  
ATOM   1909  C1'   U C  61       6.856 -45.760 -12.393  1.00  0.00           C  
ATOM   1910  H1'   U C  61       6.669 -46.659 -13.027  1.00  0.00           H  
ATOM   1911  N1    U C  61       7.360 -46.135 -11.056  1.00  0.00           N  
ATOM   1912  C6    U C  61       7.994 -45.210 -10.260  1.00  0.00           C  
ATOM   1913  H6    U C  61       8.247 -44.269 -10.762  1.00  0.00           H  
ATOM   1914  C2    U C  61       6.996 -47.364 -10.568  1.00  0.00           C  
ATOM   1915  O2    U C  61       6.342 -48.176 -11.210  1.00  0.00           O  
ATOM   1916  N3    U C  61       7.389 -47.616  -9.288  1.00  0.00           N  
ATOM   1917  H3    U C  61       7.098 -48.521  -8.944  1.00  0.00           H  
ATOM   1918  C4    U C  61       7.959 -46.736  -8.402  1.00  0.00           C  
ATOM   1919  O4    U C  61       8.121 -47.083  -7.231  1.00  0.00           O  
ATOM   1920  C5    U C  61       8.297 -45.459  -8.972  1.00  0.00           C  
ATOM   1921  H5    U C  61       8.785 -44.718  -8.344  1.00  0.00           H  
ATOM   1922  C2'   U C  61       5.564 -44.953 -12.281  1.00  0.00           C  
ATOM   1923  H2'   U C  61       5.186 -44.905 -11.239  1.00  0.00           H  
ATOM   1924  O2'   U C  61       4.561 -45.501 -13.117  1.00  0.00           O  
ATOM   1925 'HO2   U C  61       3.753 -44.987 -12.951  1.00  0.00           H  
ATOM   1926  C3'   U C  61       5.994 -43.550 -12.725  1.00  0.00           C  
ATOM   1927  H3'   U C  61       6.534 -43.019 -11.908  1.00  0.00           H  
ATOM   1928  O3'   U C  61       4.945 -42.738 -13.310  1.00  0.00           O  
ATOM   1929  P     A C  62       3.947 -41.996 -12.330  1.00  0.00           P  
ATOM   1930  OP1   A C  62       3.157 -41.018 -13.109  1.00  0.00           O  
ATOM   1931  OP2   A C  62       4.694 -41.504 -11.153  1.00  0.00           O1-
ATOM   1932  O5'   A C  62       2.997 -43.178 -11.855  1.00  0.00           O  
ATOM   1933  C5'   A C  62       1.733 -43.398 -12.531  1.00  0.00           C  
ATOM   1934 1H5'   A C  62       1.907 -43.573 -13.618  1.00  0.00           H  
ATOM   1935 2H5'   A C  62       1.074 -42.503 -12.430  1.00  0.00           H  
ATOM   1936  C4'   A C  62       0.955 -44.613 -11.979  1.00  0.00           C  
ATOM   1937  H4'   A C  62       0.178 -44.939 -12.702  1.00  0.00           H  
ATOM   1938  O4'   A C  62       1.849 -45.742 -11.761  1.00  0.00           O  
ATOM   1939  C1'   A C  62       1.428 -46.459 -10.615  1.00  0.00           C  
ATOM   1940  H1'   A C  62       1.215 -47.497 -10.964  1.00  0.00           H  
ATOM   1941  N9    A C  62       2.484 -46.497  -9.600  1.00  0.00           N  
ATOM   1942  C5    A C  62       3.803 -47.145  -7.966  1.00  0.00           C  
ATOM   1943  N7    A C  62       4.268 -45.895  -8.357  1.00  0.00           N  
ATOM   1944  C8    A C  62       3.443 -45.547  -9.327  1.00  0.00           C  
ATOM   1945  H8    A C  62       3.482 -44.610  -9.893  1.00  0.00           H  
ATOM   1946  N1    A C  62       3.536 -49.204  -6.817  1.00  0.00           N  
ATOM   1947  C2    A C  62       2.497 -49.433  -7.631  1.00  0.00           C  
ATOM   1948  H2    A C  62       1.969 -50.382  -7.477  1.00  0.00           H  
ATOM   1949  N3    A C  62       2.015 -48.666  -8.609  1.00  0.00           N  
ATOM   1950  C4    A C  62       2.712 -47.526  -8.724  1.00  0.00           C  
ATOM   1951  C6    A C  62       4.219 -48.045  -6.958  1.00  0.00           C  
ATOM   1952  N6    A C  62       5.247 -47.830  -6.116  1.00  0.00           N  
ATOM   1953  H61   A C  62       5.919 -47.112  -6.286  1.00  0.00           H  
ATOM   1954  H62   A C  62       5.388 -48.483  -5.371  1.00  0.00           H  
ATOM   1955  C2'   A C  62       0.140 -45.835 -10.101  1.00  0.00           C  
ATOM   1956  H2'   A C  62       0.071 -45.832  -8.992  1.00  0.00           H  
ATOM   1957  O2'   A C  62      -0.966 -46.531 -10.646  1.00  0.00           O  
ATOM   1958 'HO2   A C  62      -1.778 -46.187 -10.231  1.00  0.00           H  
ATOM   1959  C3'   A C  62       0.244 -44.402 -10.633  1.00  0.00           C  
ATOM   1960  H3'   A C  62       0.945 -43.800 -10.010  1.00  0.00           H  
ATOM   1961  O3'   A C  62      -1.014 -43.717 -10.842  1.00  0.00           O  
ATOM   1962  P     A C  63      -1.819 -43.191  -9.588  1.00  0.00           P  
ATOM   1963  OP1   A C  63      -2.672 -42.058 -10.005  1.00  0.00           O  
ATOM   1964  OP2   A C  63      -0.894 -42.979  -8.455  1.00  0.00           O1-
ATOM   1965  O5'   A C  63      -2.743 -44.424  -9.234  1.00  0.00           O  
ATOM   1966  C5'   A C  63      -3.823 -44.843 -10.102  1.00  0.00           C  
ATOM   1967 1H5'   A C  63      -3.444 -45.013 -11.136  1.00  0.00           H  
ATOM   1968 2H5'   A C  63      -4.608 -44.052 -10.150  1.00  0.00           H  
ATOM   1969  C4'   A C  63      -4.489 -46.155  -9.624  1.00  0.00           C  
ATOM   1970  H4'   A C  63      -5.079 -46.631 -10.434  1.00  0.00           H  
ATOM   1971  O4'   A C  63      -3.461 -47.104  -9.201  1.00  0.00           O  
ATOM   1972  C1'   A C  63      -3.778 -47.633  -7.928  1.00  0.00           C  
ATOM   1973  H1'   A C  63      -3.687 -48.740  -8.022  1.00  0.00           H  
ATOM   1974  N9    A C  63      -2.838 -47.142  -6.904  1.00  0.00           N  
ATOM   1975  C5    A C  63      -1.268 -46.989  -5.371  1.00  0.00           C  
ATOM   1976  N7    A C  63      -1.722 -45.694  -5.576  1.00  0.00           N  
ATOM   1977  C8    A C  63      -2.629 -45.836  -6.517  1.00  0.00           C  
ATOM   1978  H8    A C  63      -3.182 -45.009  -6.968  1.00  0.00           H  
ATOM   1979  N1    A C  63      -0.010 -48.834  -4.570  1.00  0.00           N  
ATOM   1980  C2    A C  63      -0.776 -49.592  -5.367  1.00  0.00           C  
ATOM   1981  H2    A C  63      -0.558 -50.666  -5.348  1.00  0.00           H  
ATOM   1982  N3    A C  63      -1.738 -49.223  -6.219  1.00  0.00           N  
ATOM   1983  C4    A C  63      -1.943 -47.893  -6.171  1.00  0.00           C  
ATOM   1984  C6    A C  63      -0.234 -47.501  -4.561  1.00  0.00           C  
ATOM   1985  N6    A C  63       0.577 -46.718  -3.827  1.00  0.00           N  
ATOM   1986  H61   A C  63       0.499 -45.731  -3.930  1.00  0.00           H  
ATOM   1987  H62   A C  63       1.442 -47.122  -3.513  1.00  0.00           H  
ATOM   1988  C2'   A C  63      -5.222 -47.277  -7.620  1.00  0.00           C  
ATOM   1989  H2'   A C  63      -5.390 -47.095  -6.540  1.00  0.00           H  
ATOM   1990  O2'   A C  63      -6.089 -48.307  -8.060  1.00  0.00           O  
ATOM   1991 'HO2   A C  63      -6.952 -48.147  -7.639  1.00  0.00           H  
ATOM   1992  C3'   A C  63      -5.414 -45.976  -8.405  1.00  0.00           C  
ATOM   1993  H3'   A C  63      -4.970 -45.125  -7.842  1.00  0.00           H  
ATOM   1994  O3'   A C  63      -6.769 -45.698  -8.833  1.00  0.00           O  
ATOM   1995  P     C C  64      -7.721 -44.799  -7.949  1.00  0.00           P  
ATOM   1996  OP1   C C  64      -8.693 -44.122  -8.833  1.00  0.00           O  
ATOM   1997  OP2   C C  64      -6.905 -43.958  -7.043  1.00  0.00           O1-
ATOM   1998  O5'   C C  64      -8.485 -45.841  -7.049  1.00  0.00           O  
ATOM   1999  C5'   C C  64      -9.355 -46.883  -7.528  1.00  0.00           C  
ATOM   2000 1H5'   C C  64      -8.971 -47.312  -8.482  1.00  0.00           H  
ATOM   2001 2H5'   C C  64     -10.367 -46.460  -7.722  1.00  0.00           H  
ATOM   2002  C4'   C C  64      -9.499 -48.040  -6.507  1.00  0.00           C  
ATOM   2003  H4'   C C  64     -10.024 -48.907  -6.959  1.00  0.00           H  
ATOM   2004  O4'   C C  64      -8.167 -48.491  -6.109  1.00  0.00           O  
ATOM   2005  C1'   C C  64      -8.009 -48.433  -4.698  1.00  0.00           C  
ATOM   2006  H1'   C C  64      -7.603 -49.434  -4.419  1.00  0.00           H  
ATOM   2007  N1    C C  64      -7.034 -47.365  -4.324  1.00  0.00           N  
ATOM   2008  C6    C C  64      -7.410 -46.045  -4.389  1.00  0.00           C  
ATOM   2009  H6    C C  64      -8.433 -45.830  -4.691  1.00  0.00           H  
ATOM   2010  C5    C C  64      -6.532 -45.056  -4.192  1.00  0.00           C  
ATOM   2011  H5    C C  64      -6.802 -44.013  -4.348  1.00  0.00           H  
ATOM   2012  C2    C C  64      -5.713 -47.686  -3.987  1.00  0.00           C  
ATOM   2013  O2    C C  64      -5.379 -48.877  -3.907  1.00  0.00           O  
ATOM   2014  N3    C C  64      -4.813 -46.689  -3.780  1.00  0.00           N  
ATOM   2015  C4    C C  64      -5.180 -45.415  -3.956  1.00  0.00           C  
ATOM   2016  N4    C C  64      -4.235 -44.479  -3.993  1.00  0.00           N  
ATOM   2017  H41   C C  64      -4.447 -43.656  -4.511  1.00  0.00           H  
ATOM   2018  H42   C C  64      -3.304 -44.837  -4.055  1.00  0.00           H  
ATOM   2019  C2'   C C  64      -9.393 -48.299  -4.083  1.00  0.00           C  
ATOM   2020  H2'   C C  64      -9.401 -47.670  -3.168  1.00  0.00           H  
ATOM   2021  O2'   C C  64      -9.908 -49.580  -3.782  1.00  0.00           O  
ATOM   2022 'HO2   C C  64     -10.850 -49.485  -3.985  1.00  0.00           H  
ATOM   2023  C3'   C C  64     -10.225 -47.649  -5.199  1.00  0.00           C  
ATOM   2024  H3'   C C  64     -10.146 -46.541  -5.138  1.00  0.00           H  
ATOM   2025  O3'   C C  64     -11.607 -48.081  -5.240  1.00  0.00           O  
ATOM   2026  P     A C  65     -12.781 -47.195  -4.662  1.00  0.00           P  
ATOM   2027  OP1   A C  65     -14.046 -47.916  -4.917  1.00  0.00           O  
ATOM   2028  OP2   A C  65     -12.661 -45.822  -5.188  1.00  0.00           O1-
ATOM   2029  O5'   A C  65     -12.489 -47.178  -3.105  1.00  0.00           O  
ATOM   2030  C5'   A C  65     -12.733 -48.357  -2.295  1.00  0.00           C  
ATOM   2031 1H5'   A C  65     -12.364 -49.275  -2.805  1.00  0.00           H  
ATOM   2032 2H5'   A C  65     -13.830 -48.489  -2.140  1.00  0.00           H  
ATOM   2033  C4'   A C  65     -12.060 -48.318  -0.898  1.00  0.00           C  
ATOM   2034  H4'   A C  65     -11.791 -49.346  -0.575  1.00  0.00           H  
ATOM   2035  O4'   A C  65     -10.825 -47.531  -0.902  1.00  0.00           O  
ATOM   2036  C1'   A C  65     -10.761 -46.748   0.275  1.00  0.00           C  
ATOM   2037  H1'   A C  65      -9.768 -46.945   0.739  1.00  0.00           H  
ATOM   2038  N9    A C  65     -10.904 -45.330  -0.050  1.00  0.00           N  
ATOM   2039  C5    A C  65     -10.677 -43.151  -0.118  1.00  0.00           C  
ATOM   2040  N7    A C  65     -11.661 -43.460  -1.045  1.00  0.00           N  
ATOM   2041  C8    A C  65     -11.753 -44.768  -0.978  1.00  0.00           C  
ATOM   2042  H8    A C  65     -12.421 -45.382  -1.588  1.00  0.00           H  
ATOM   2043  N1    A C  65      -9.092 -41.956   1.187  1.00  0.00           N  
ATOM   2044  C2    A C  65      -8.775 -43.136   1.727  1.00  0.00           C  
ATOM   2045  H2    A C  65      -7.988 -43.106   2.488  1.00  0.00           H  
ATOM   2046  N3    A C  65      -9.237 -44.352   1.440  1.00  0.00           N  
ATOM   2047  C4    A C  65     -10.205 -44.290   0.505  1.00  0.00           C  
ATOM   2048  C6    A C  65     -10.070 -41.932   0.242  1.00  0.00           C  
ATOM   2049  N6    A C  65     -10.415 -40.767  -0.326  1.00  0.00           N  
ATOM   2050  H61   A C  65     -11.283 -40.655  -0.810  1.00  0.00           H  
ATOM   2051  H62   A C  65      -9.847 -39.946  -0.205  1.00  0.00           H  
ATOM   2052  C2'   A C  65     -11.855 -47.222   1.204  1.00  0.00           C  
ATOM   2053  H2'   A C  65     -12.250 -46.411   1.853  1.00  0.00           H  
ATOM   2054  O2'   A C  65     -11.410 -48.298   2.007  1.00  0.00           O  
ATOM   2055 'HO2   A C  65     -12.215 -48.821   2.141  1.00  0.00           H  
ATOM   2056  C3'   A C  65     -12.916 -47.697   0.222  1.00  0.00           C  
ATOM   2057  H3'   A C  65     -13.457 -46.838  -0.237  1.00  0.00           H  
ATOM   2058  O3'   A C  65     -13.810 -48.685   0.771  1.00  0.00           O  
ATOM   2059  P     C C  66     -15.199 -48.270   1.402  1.00  0.00           P  
ATOM   2060  OP1   C C  66     -15.523 -49.289   2.425  1.00  0.00           O  
ATOM   2061  OP2   C C  66     -16.163 -48.057   0.306  1.00  0.00           O1-
ATOM   2062  O5'   C C  66     -14.894 -46.875   2.109  1.00  0.00           O  
ATOM   2063  C5'   C C  66     -14.832 -46.839   3.562  1.00  0.00           C  
ATOM   2064 1H5'   C C  66     -14.085 -47.580   3.930  1.00  0.00           H  
ATOM   2065 2H5'   C C  66     -15.822 -47.110   4.000  1.00  0.00           H  
ATOM   2066  C4'   C C  66     -14.426 -45.467   4.156  1.00  0.00           C  
ATOM   2067  H4'   C C  66     -14.025 -45.610   5.182  1.00  0.00           H  
ATOM   2068  O4'   C C  66     -13.376 -44.826   3.370  1.00  0.00           O  
ATOM   2069  C1'   C C  66     -13.529 -43.420   3.459  1.00  0.00           C  
ATOM   2070  H1'   C C  66     -12.588 -43.055   3.934  1.00  0.00           H  
ATOM   2071  N1    C C  66     -13.717 -42.777   2.141  1.00  0.00           N  
ATOM   2072  C6    C C  66     -14.433 -43.425   1.158  1.00  0.00           C  
ATOM   2073  H6    C C  66     -14.745 -44.452   1.390  1.00  0.00           H  
ATOM   2074  C5    C C  66     -14.658 -42.838  -0.027  1.00  0.00           C  
ATOM   2075  H5    C C  66     -15.179 -43.346  -0.836  1.00  0.00           H  
ATOM   2076  C2    C C  66     -13.318 -41.457   1.954  1.00  0.00           C  
ATOM   2077  O2    C C  66     -12.771 -40.844   2.884  1.00  0.00           O  
ATOM   2078  N3    C C  66     -13.516 -40.860   0.765  1.00  0.00           N  
ATOM   2079  C4    C C  66     -14.157 -41.513  -0.215  1.00  0.00           C  
ATOM   2080  N4    C C  66     -14.284 -40.896  -1.387  1.00  0.00           N  
ATOM   2081  H41   C C  66     -14.548 -41.395  -2.203  1.00  0.00           H  
ATOM   2082  H42   C C  66     -13.900 -39.974  -1.462  1.00  0.00           H  
ATOM   2083  C2'   C C  66     -14.693 -43.121   4.380  1.00  0.00           C  
ATOM   2084  H2'   C C  66     -15.294 -42.250   4.041  1.00  0.00           H  
ATOM   2085  O2'   C C  66     -14.242 -42.885   5.700  1.00  0.00           O  
ATOM   2086 'HO2   C C  66     -15.040 -42.635   6.190  1.00  0.00           H  
ATOM   2087  C3'   C C  66     -15.525 -44.399   4.275  1.00  0.00           C  
ATOM   2088  H3'   C C  66     -16.086 -44.435   3.312  1.00  0.00           H  
ATOM   2089  O3'   C C  66     -16.374 -44.665   5.418  1.00  0.00           O  
ATOM   2090  P     A C  67     -17.805 -43.991   5.477  1.00  0.00           P  
ATOM   2091  OP1   A C  67     -18.514 -44.520   6.663  1.00  0.00           O  
ATOM   2092  OP2   A C  67     -18.454 -44.125   4.159  1.00  0.00           O1-
ATOM   2093  O5'   A C  67     -17.456 -42.461   5.710  1.00  0.00           O  
ATOM   2094  C5'   A C  67     -17.389 -41.919   7.051  1.00  0.00           C  
ATOM   2095 1H5'   A C  67     -16.734 -42.554   7.692  1.00  0.00           H  
ATOM   2096 2H5'   A C  67     -18.405 -41.911   7.512  1.00  0.00           H  
ATOM   2097  C4'   A C  67     -16.834 -40.475   7.103  1.00  0.00           C  
ATOM   2098  H4'   A C  67     -16.401 -40.270   8.105  1.00  0.00           H  
ATOM   2099  O4'   A C  67     -15.766 -40.280   6.125  1.00  0.00           O  
ATOM   2100  C1'   A C  67     -15.871 -38.983   5.566  1.00  0.00           C  
ATOM   2101  H1'   A C  67     -14.884 -38.490   5.728  1.00  0.00           H  
ATOM   2102  N9    A C  67     -16.156 -39.045   4.128  1.00  0.00           N  
ATOM   2103  C5    A C  67     -16.245 -38.571   1.985  1.00  0.00           C  
ATOM   2104  N7    A C  67     -16.865 -39.804   2.131  1.00  0.00           N  
ATOM   2105  C8    A C  67     -16.805 -40.036   3.423  1.00  0.00           C  
ATOM   2106  H8    A C  67     -17.206 -40.922   3.923  1.00  0.00           H  
ATOM   2107  N1    A C  67     -15.336 -36.582   1.053  1.00  0.00           N  
ATOM   2108  C2    A C  67     -15.014 -36.239   2.304  1.00  0.00           C  
ATOM   2109  H2    A C  67     -14.491 -35.282   2.412  1.00  0.00           H  
ATOM   2110  N3    A C  67     -15.144 -36.947   3.428  1.00  0.00           N  
ATOM   2111  C4    A C  67     -15.805 -38.095   3.204  1.00  0.00           C  
ATOM   2112  C6    A C  67     -15.975 -37.765   0.858  1.00  0.00           C  
ATOM   2113  N6    A C  67     -16.322 -38.092  -0.395  1.00  0.00           N  
ATOM   2114  H61   A C  67     -17.245 -38.442  -0.557  1.00  0.00           H  
ATOM   2115  H62   A C  67     -15.897 -37.562  -1.138  1.00  0.00           H  
ATOM   2116  C2'   A C  67     -16.931 -38.226   6.335  1.00  0.00           C  
ATOM   2117  H2'   A C  67     -17.492 -37.507   5.699  1.00  0.00           H  
ATOM   2118  O2'   A C  67     -16.355 -37.544   7.434  1.00  0.00           O  
ATOM   2119 'HO2   A C  67     -17.108 -37.370   8.014  1.00  0.00           H  
ATOM   2120  C3'   A C  67     -17.845 -39.349   6.819  1.00  0.00           C  
ATOM   2121  H3'   A C  67     -18.507 -39.715   6.000  1.00  0.00           H  
ATOM   2122  O3'   A C  67     -18.575 -39.031   8.023  1.00  0.00           O  
ATOM   2123  P     G C  68     -20.011 -38.376   7.977  1.00  0.00           P  
ATOM   2124  OP1   G C  68     -20.271 -37.826   9.327  1.00  0.00           O  
ATOM   2125  OP2   G C  68     -20.969 -39.366   7.449  1.00  0.00           O1-
ATOM   2126  O5'   G C  68     -19.840 -37.182   6.938  1.00  0.00           O  
ATOM   2127  C5'   G C  68     -19.783 -35.825   7.458  1.00  0.00           C  
ATOM   2128 1H5'   G C  68     -19.011 -35.753   8.259  1.00  0.00           H  
ATOM   2129 2H5'   G C  68     -20.762 -35.544   7.913  1.00  0.00           H  
ATOM   2130  C4'   G C  68     -19.428 -34.733   6.415  1.00  0.00           C  
ATOM   2131  H4'   G C  68     -18.977 -33.870   6.954  1.00  0.00           H  
ATOM   2132  O4'   G C  68     -18.438 -35.180   5.446  1.00  0.00           O  
ATOM   2133  C1'   G C  68     -18.619 -34.446   4.242  1.00  0.00           C  
ATOM   2134  H1'   G C  68     -17.661 -33.909   4.058  1.00  0.00           H  
ATOM   2135  N9    G C  68     -18.882 -35.337   3.101  1.00  0.00           N  
ATOM   2136  C4    G C  68     -18.671 -35.046   1.777  1.00  0.00           C  
ATOM   2137  N2    G C  68     -17.793 -32.784  -0.672  1.00  0.00           N  
ATOM   2138  H21   G C  68     -17.453 -32.031  -0.121  1.00  0.00           H  
ATOM   2139  H22   G C  68     -17.713 -32.755  -1.676  1.00  0.00           H  
ATOM   2140  N3    G C  68     -18.204 -33.885   1.287  1.00  0.00           N  
ATOM   2141  C2    G C  68     -18.186 -33.866  -0.038  1.00  0.00           C  
ATOM   2142  N1    G C  68     -18.479 -34.955  -0.814  1.00  0.00           N  
ATOM   2143  H1    G C  68     -18.480 -34.848  -1.817  1.00  0.00           H  
ATOM   2144  C6    G C  68     -18.907 -36.187  -0.334  1.00  0.00           C  
ATOM   2145  O6    G C  68     -19.128 -37.133  -1.097  1.00  0.00           O  
ATOM   2146  C5    G C  68     -19.006 -36.193   1.087  1.00  0.00           C  
ATOM   2147  N7    G C  68     -19.427 -37.193   1.960  1.00  0.00           N  
ATOM   2148  C8    G C  68     -19.352 -36.632   3.149  1.00  0.00           C  
ATOM   2149  H8    G C  68     -19.618 -37.103   4.101  1.00  0.00           H  
ATOM   2150  C2'   G C  68     -19.725 -33.424   4.485  1.00  0.00           C  
ATOM   2151  H2'   G C  68     -20.332 -33.219   3.577  1.00  0.00           H  
ATOM   2152  O2'   G C  68     -19.126 -32.227   4.958  1.00  0.00           O  
ATOM   2153 'HO2   G C  68     -19.848 -31.656   5.311  1.00  0.00           H  
ATOM   2154  C3'   G C  68     -20.562 -34.135   5.564  1.00  0.00           C  
ATOM   2155  H3'   G C  68     -21.127 -34.984   5.121  1.00  0.00           H  
ATOM   2156  O3'   G C  68     -21.426 -33.345   6.401  1.00  0.00           O  
ATOM   2157  P     A C  69     -22.171 -31.996   6.110  1.00  0.00           P  
ATOM   2158  OP1   A C  69     -21.142 -30.936   5.984  1.00  0.00           O  
ATOM   2159  OP2   A C  69     -23.196 -31.783   7.153  1.00  0.00           O1-
ATOM   2160  O5'   A C  69     -22.868 -32.197   4.695  1.00  0.00           O  
ATOM   2161  C5'   A C  69     -23.569 -31.034   4.154  1.00  0.00           C  
ATOM   2162 1H5'   A C  69     -22.921 -30.126   4.206  1.00  0.00           H  
ATOM   2163 2H5'   A C  69     -24.491 -30.831   4.748  1.00  0.00           H  
ATOM   2164  C4'   A C  69     -23.999 -31.153   2.668  1.00  0.00           C  
ATOM   2165  H4'   A C  69     -24.151 -30.135   2.246  1.00  0.00           H  
ATOM   2166  O4'   A C  69     -22.973 -31.787   1.852  1.00  0.00           O  
ATOM   2167  C1'   A C  69     -23.602 -32.569   0.850  1.00  0.00           C  
ATOM   2168  H1'   A C  69     -23.182 -32.232  -0.126  1.00  0.00           H  
ATOM   2169  N9    A C  69     -23.292 -33.985   1.046  1.00  0.00           N  
ATOM   2170  C5    A C  69     -22.747 -36.086   0.742  1.00  0.00           C  
ATOM   2171  N7    A C  69     -22.709 -35.877   2.118  1.00  0.00           N  
ATOM   2172  C8    A C  69     -23.056 -34.620   2.245  1.00  0.00           C  
ATOM   2173  H8    A C  69     -23.139 -34.081   3.193  1.00  0.00           H  
ATOM   2174  N1    A C  69     -22.456 -37.061  -1.406  1.00  0.00           N  
ATOM   2175  C2    A C  69     -22.894 -35.900  -1.903  1.00  0.00           C  
ATOM   2176  H2    A C  69     -22.931 -35.852  -2.997  1.00  0.00           H  
ATOM   2177  N3    A C  69     -23.155 -34.752  -1.265  1.00  0.00           N  
ATOM   2178  C4    A C  69     -23.103 -34.931   0.070  1.00  0.00           C  
ATOM   2179  C6    A C  69     -22.385 -37.187  -0.061  1.00  0.00           C  
ATOM   2180  N6    A C  69     -21.849 -38.322   0.410  1.00  0.00           N  
ATOM   2181  H61   A C  69     -21.309 -38.222   1.249  1.00  0.00           H  
ATOM   2182  H62   A C  69     -21.481 -38.898  -0.307  1.00  0.00           H  
ATOM   2183  C2'   A C  69     -25.093 -32.271   0.887  1.00  0.00           C  
ATOM   2184  H2'   A C  69     -25.703 -33.157   0.603  1.00  0.00           H  
ATOM   2185  O2'   A C  69     -25.380 -31.179   0.022  1.00  0.00           O  
ATOM   2186 'HO2   A C  69     -25.153 -31.428  -0.891  1.00  0.00           H  
ATOM   2187  C3'   A C  69     -25.302 -31.919   2.372  1.00  0.00           C  
ATOM   2188  H3'   A C  69     -25.289 -32.838   2.998  1.00  0.00           H  
ATOM   2189  O3'   A C  69     -26.429 -31.082   2.704  1.00  0.00           O  
ATOM   2190  P     U C  70     -27.948 -31.447   2.504  1.00  0.00           P  
ATOM   2191  OP1   U C  70     -28.593 -30.376   1.707  1.00  0.00           O  
ATOM   2192  OP2   U C  70     -28.549 -31.719   3.832  1.00  0.00           O1-
ATOM   2193  O5'   U C  70     -27.961 -32.784   1.659  1.00  0.00           O  
ATOM   2194  C5'   U C  70     -28.942 -33.825   1.845  1.00  0.00           C  
ATOM   2195 1H5'   U C  70     -29.754 -33.527   2.550  1.00  0.00           H  
ATOM   2196 2H5'   U C  70     -28.429 -34.712   2.278  1.00  0.00           H  
ATOM   2197  C4'   U C  70     -29.602 -34.262   0.523  1.00  0.00           C  
ATOM   2198  H4'   U C  70     -30.353 -35.055   0.722  1.00  0.00           H  
ATOM   2199  O4'   U C  70     -30.322 -33.150  -0.099  1.00  0.00           O  
ATOM   2200  C1'   U C  70     -30.212 -33.254  -1.512  1.00  0.00           C  
ATOM   2201  H1'   U C  70     -31.257 -33.286  -1.897  1.00  0.00           H  
ATOM   2202  N1    U C  70     -29.462 -32.107  -2.106  1.00  0.00           N  
ATOM   2203  C6    U C  70     -28.555 -31.374  -1.362  1.00  0.00           C  
ATOM   2204  H6    U C  70     -28.448 -31.669  -0.317  1.00  0.00           H  
ATOM   2205  C2    U C  70     -29.681 -31.813  -3.429  1.00  0.00           C  
ATOM   2206  O2    U C  70     -30.491 -32.409  -4.130  1.00  0.00           O  
ATOM   2207  N3    U C  70     -28.951 -30.767  -3.922  1.00  0.00           N  
ATOM   2208  H3    U C  70     -29.033 -30.616  -4.902  1.00  0.00           H  
ATOM   2209  C4    U C  70     -28.059 -29.972  -3.242  1.00  0.00           C  
ATOM   2210  O4    U C  70     -27.529 -29.031  -3.833  1.00  0.00           O  
ATOM   2211  C5    U C  70     -27.874 -30.333  -1.868  1.00  0.00           C  
ATOM   2212  H5    U C  70     -27.182 -29.765  -1.250  1.00  0.00           H  
ATOM   2213  C2'   U C  70     -29.537 -34.582  -1.812  1.00  0.00           C  
ATOM   2214  H2'   U C  70     -28.916 -34.539  -2.727  1.00  0.00           H  
ATOM   2215  O2'   U C  70     -30.478 -35.637  -1.920  1.00  0.00           O  
ATOM   2216 'HO2   U C  70     -29.966 -36.394  -1.598  1.00  0.00           H  
ATOM   2217  C3'   U C  70     -28.667 -34.784  -0.581  1.00  0.00           C  
ATOM   2218  H3'   U C  70     -27.781 -34.108  -0.595  1.00  0.00           H  
ATOM   2219  O3'   U C  70     -28.330 -36.171  -0.345  1.00  0.00           O  
ATOM   2220  P     G C  71     -26.900 -36.724  -0.741  1.00  0.00           P  
ATOM   2221  OP1   G C  71     -27.042 -38.193  -0.870  1.00  0.00           O  
ATOM   2222  OP2   G C  71     -25.907 -36.203   0.215  1.00  0.00           O1-
ATOM   2223  O5'   G C  71     -26.637 -36.095  -2.178  1.00  0.00           O  
ATOM   2224  C5'   G C  71     -26.896 -36.909  -3.353  1.00  0.00           C  
ATOM   2225 1H5'   G C  71     -27.919 -37.351  -3.296  1.00  0.00           H  
ATOM   2226 2H5'   G C  71     -26.164 -37.748  -3.408  1.00  0.00           H  
ATOM   2227  C4'   G C  71     -26.825 -36.129  -4.687  1.00  0.00           C  
ATOM   2228  H4'   G C  71     -27.404 -36.669  -5.466  1.00  0.00           H  
ATOM   2229  O4'   G C  71     -27.422 -34.806  -4.557  1.00  0.00           O  
ATOM   2230  C1'   G C  71     -26.694 -33.884  -5.335  1.00  0.00           C  
ATOM   2231  H1'   G C  71     -27.431 -33.394  -6.010  1.00  0.00           H  
ATOM   2232  N9    G C  71     -26.032 -32.864  -4.513  1.00  0.00           N  
ATOM   2233  C4    G C  71     -25.590 -31.660  -4.992  1.00  0.00           C  
ATOM   2234  N2    G C  71     -24.759 -29.745  -7.712  1.00  0.00           N  
ATOM   2235  H21   G C  71     -25.201 -30.372  -8.347  1.00  0.00           H  
ATOM   2236  H22   G C  71     -23.807 -29.528  -7.936  1.00  0.00           H  
ATOM   2237  N3    G C  71     -25.695 -31.228  -6.267  1.00  0.00           N  
ATOM   2238  C2    G C  71     -24.959 -30.159  -6.479  1.00  0.00           C  
ATOM   2239  N1    G C  71     -24.345 -29.443  -5.491  1.00  0.00           N  
ATOM   2240  H1    G C  71     -23.828 -28.624  -5.724  1.00  0.00           H  
ATOM   2241  C6    G C  71     -24.326 -29.791  -4.147  1.00  0.00           C  
ATOM   2242  O6    G C  71     -23.752 -29.037  -3.359  1.00  0.00           O  
ATOM   2243  C5    G C  71     -24.998 -31.027  -3.917  1.00  0.00           C  
ATOM   2244  N7    G C  71     -25.082 -31.813  -2.775  1.00  0.00           N  
ATOM   2245  C8    G C  71     -25.683 -32.914  -3.177  1.00  0.00           C  
ATOM   2246  H8    G C  71     -25.902 -33.787  -2.552  1.00  0.00           H  
ATOM   2247  C2'   G C  71     -25.695 -34.658  -6.156  1.00  0.00           C  
ATOM   2248  H2'   G C  71     -24.757 -34.087  -6.326  1.00  0.00           H  
ATOM   2249  O2'   G C  71     -26.247 -35.024  -7.407  1.00  0.00           O  
ATOM   2250 'HO2   G C  71     -25.559 -35.574  -7.804  1.00  0.00           H  
ATOM   2251  C3'   G C  71     -25.425 -35.881  -5.279  1.00  0.00           C  
ATOM   2252  H3'   G C  71     -24.762 -35.626  -4.421  1.00  0.00           H  
ATOM   2253  O3'   G C  71     -24.973 -37.054  -5.993  1.00  0.00           O  
ATOM   2254  P     G C  72     -23.475 -37.239  -6.449  1.00  0.00           P  
ATOM   2255  OP1   G C  72     -23.377 -38.486  -7.236  1.00  0.00           O  
ATOM   2256  OP2   G C  72     -22.563 -37.058  -5.302  1.00  0.00           O1-
ATOM   2257  O5'   G C  72     -23.247 -36.015  -7.412  1.00  0.00           O  
ATOM   2258  C5'   G C  72     -23.396 -36.097  -8.844  1.00  0.00           C  
ATOM   2259 1H5'   G C  72     -24.428 -36.415  -9.109  1.00  0.00           H  
ATOM   2260 2H5'   G C  72     -22.688 -36.850  -9.264  1.00  0.00           H  
ATOM   2261  C4'   G C  72     -23.109 -34.744  -9.529  1.00  0.00           C  
ATOM   2262  H4'   G C  72     -23.511 -34.721 -10.562  1.00  0.00           H  
ATOM   2263  O4'   G C  72     -23.704 -33.632  -8.788  1.00  0.00           O  
ATOM   2264  C1'   G C  72     -22.784 -32.554  -8.741  1.00  0.00           C  
ATOM   2265  H1'   G C  72     -23.329 -31.674  -9.148  1.00  0.00           H  
ATOM   2266  N9    G C  72     -22.333 -32.250  -7.377  1.00  0.00           N  
ATOM   2267  C4    G C  72     -21.847 -31.035  -6.985  1.00  0.00           C  
ATOM   2268  N2    G C  72     -20.268 -28.232  -8.096  1.00  0.00           N  
ATOM   2269  H21   G C  72     -20.676 -28.331  -9.002  1.00  0.00           H  
ATOM   2270  H22   G C  72     -19.273 -28.264  -8.175  1.00  0.00           H  
ATOM   2271  N3    G C  72     -21.733 -29.942  -7.760  1.00  0.00           N  
ATOM   2272  C2    G C  72     -20.754 -29.171  -7.320  1.00  0.00           C  
ATOM   2273  N1    G C  72     -20.336 -29.175  -6.014  1.00  0.00           N  
ATOM   2274  H1    G C  72     -19.542 -28.625  -5.762  1.00  0.00           H  
ATOM   2275  C6    G C  72     -20.655 -30.167  -5.089  1.00  0.00           C  
ATOM   2276  O6    G C  72     -20.235 -30.076  -3.935  1.00  0.00           O  
ATOM   2277  C5    G C  72     -21.475 -31.182  -5.667  1.00  0.00           C  
ATOM   2278  N7    G C  72     -21.779 -32.457  -5.218  1.00  0.00           N  
ATOM   2279  C8    G C  72     -22.273 -33.067  -6.269  1.00  0.00           C  
ATOM   2280  H8    G C  72     -22.599 -34.108  -6.294  1.00  0.00           H  
ATOM   2281  C2'   G C  72     -21.622 -32.877  -9.655  1.00  0.00           C  
ATOM   2282  H2'   G C  72     -20.648 -32.487  -9.279  1.00  0.00           H  
ATOM   2283  O2'   G C  72     -21.880 -32.332 -10.939  1.00  0.00           O  
ATOM   2284 'HO2   G C  72     -21.405 -31.469 -10.972  1.00  0.00           H  
ATOM   2285  C3'   G C  72     -21.621 -34.405  -9.611  1.00  0.00           C  
ATOM   2286  H3'   G C  72     -21.195 -34.752  -8.640  1.00  0.00           H  
ATOM   2287  O3'   G C  72     -21.013 -35.069 -10.744  1.00  0.00           O  
ATOM   2288  P     C C  73     -19.437 -35.248 -10.711  1.00  0.00           P  
ATOM   2289  OP1   C C  73     -19.124 -36.692 -10.747  1.00  0.00           O  
ATOM   2290  OP2   C C  73     -18.879 -34.451  -9.595  1.00  0.00           O1-
ATOM   2291  O5'   C C  73     -19.035 -34.613 -12.096  1.00  0.00           O  
ATOM   2292  C5'   C C  73     -17.873 -33.788 -12.321  1.00  0.00           C  
ATOM   2293 1H5'   C C  73     -17.049 -34.430 -12.702  1.00  0.00           H  
ATOM   2294 2H5'   C C  73     -17.513 -33.304 -11.382  1.00  0.00           H  
ATOM   2295  C4'   C C  73     -18.126 -32.666 -13.358  1.00  0.00           C  
ATOM   2296  H4'   C C  73     -17.171 -32.207 -13.685  1.00  0.00           H  
ATOM   2297  O4'   C C  73     -18.815 -33.170 -14.553  1.00  0.00           O  
ATOM   2298  C1'   C C  73     -19.812 -32.232 -14.962  1.00  0.00           C  
ATOM   2299  H1'   C C  73     -19.555 -31.967 -16.013  1.00  0.00           H  
ATOM   2300  N1    C C  73     -21.189 -32.802 -14.896  1.00  0.00           N  
ATOM   2301  C6    C C  73     -21.547 -33.495 -13.766  1.00  0.00           C  
ATOM   2302  H6    C C  73     -20.784 -33.614 -13.000  1.00  0.00           H  
ATOM   2303  C5    C C  73     -22.769 -34.011 -13.613  1.00  0.00           C  
ATOM   2304  H5    C C  73     -23.045 -34.557 -12.714  1.00  0.00           H  
ATOM   2305  C2    C C  73     -22.139 -32.587 -15.900  1.00  0.00           C  
ATOM   2306  O2    C C  73     -21.828 -31.917 -16.898  1.00  0.00           O  
ATOM   2307  N3    C C  73     -23.388 -33.115 -15.766  1.00  0.00           N  
ATOM   2308  C4    C C  73     -23.704 -33.794 -14.655  1.00  0.00           C  
ATOM   2309  N4    C C  73     -24.945 -34.260 -14.527  1.00  0.00           N  
ATOM   2310  H41   C C  73     -25.230 -34.691 -13.679  1.00  0.00           H  
ATOM   2311  H42   C C  73     -25.584 -34.037 -15.253  1.00  0.00           H  
ATOM   2312  C2'   C C  73     -19.666 -30.987 -14.099  1.00  0.00           C  
ATOM   2313  H2'   C C  73     -20.646 -30.517 -13.865  1.00  0.00           H  
ATOM   2314  O2'   C C  73     -18.812 -30.033 -14.704  1.00  0.00           O  
ATOM   2315 'HO2   C C  73     -18.421 -29.547 -13.961  1.00  0.00           H  
ATOM   2316  C3'   C C  73     -19.030 -31.547 -12.831  1.00  0.00           C  
ATOM   2317  H3'   C C  73     -19.780 -32.077 -12.208  1.00  0.00           H  
ATOM   2318  O3'   C C  73     -18.266 -30.590 -12.063  1.00  0.00           O  
ATOM   2319  P     C C  74     -19.067 -29.604 -11.127  1.00  0.00           P  
ATOM   2320  OP1   C C  74     -20.458 -30.080 -10.947  1.00  0.00           O  
ATOM   2321  OP2   C C  74     -18.924 -28.236 -11.664  1.00  0.00           O1-
ATOM   2322  O5'   C C  74     -18.322 -29.672  -9.734  1.00  0.00           O  
ATOM   2323  C5'   C C  74     -17.481 -30.799  -9.382  1.00  0.00           C  
ATOM   2324 1H5'   C C  74     -16.525 -30.754  -9.953  1.00  0.00           H  
ATOM   2325 2H5'   C C  74     -17.973 -31.777  -9.611  1.00  0.00           H  
ATOM   2326  C4'   C C  74     -17.137 -30.772  -7.887  1.00  0.00           C  
ATOM   2327  H4'   C C  74     -16.901 -29.731  -7.573  1.00  0.00           H  
ATOM   2328  O4'   C C  74     -18.274 -31.228  -7.098  1.00  0.00           O  
ATOM   2329  C1'   C C  74     -17.779 -31.759  -5.869  1.00  0.00           C  
ATOM   2330  H1'   C C  74     -18.143 -31.052  -5.088  1.00  0.00           H  
ATOM   2331  N1    C C  74     -18.316 -33.105  -5.509  1.00  0.00           N  
ATOM   2332  C6    C C  74     -19.001 -33.869  -6.429  1.00  0.00           C  
ATOM   2333  H6    C C  74     -19.045 -33.475  -7.451  1.00  0.00           H  
ATOM   2334  C5    C C  74     -19.579 -35.030  -6.072  1.00  0.00           C  
ATOM   2335  H5    C C  74     -20.162 -35.628  -6.770  1.00  0.00           H  
ATOM   2336  C2    C C  74     -18.150 -33.584  -4.207  1.00  0.00           C  
ATOM   2337  O2    C C  74     -17.503 -32.913  -3.389  1.00  0.00           O  
ATOM   2338  N3    C C  74     -18.697 -34.762  -3.837  1.00  0.00           N  
ATOM   2339  C4    C C  74     -19.454 -35.446  -4.710  1.00  0.00           C  
ATOM   2340  N4    C C  74     -20.108 -36.515  -4.262  1.00  0.00           N  
ATOM   2341  H41   C C  74     -20.980 -36.783  -4.714  1.00  0.00           H  
ATOM   2342  H42   C C  74     -20.043 -36.730  -3.291  1.00  0.00           H  
ATOM   2343  C2'   C C  74     -16.262 -31.674  -5.896  1.00  0.00           C  
ATOM   2344  H2'   C C  74     -15.767 -32.541  -5.412  1.00  0.00           H  
ATOM   2345  O2'   C C  74     -15.875 -30.464  -5.265  1.00  0.00           O  
ATOM   2346 'HO2   C C  74     -14.930 -30.540  -5.032  1.00  0.00           H  
ATOM   2347  C3'   C C  74     -15.966 -31.639  -7.397  1.00  0.00           C  
ATOM   2348  H3'   C C  74     -16.102 -32.647  -7.854  1.00  0.00           H  
ATOM   2349  O3'   C C  74     -14.700 -31.038  -7.767  1.00  0.00           O  
ATOM   2350  P     U C  75     -13.364 -31.842  -7.491  1.00  0.00           P  
ATOM   2351  OP1   U C  75     -12.277 -31.252  -8.302  1.00  0.00           O  
ATOM   2352  OP2   U C  75     -13.625 -33.288  -7.644  1.00  0.00           O1-
ATOM   2353  O5'   U C  75     -13.082 -31.568  -5.960  1.00  0.00           O  
ATOM   2354  C5'   U C  75     -12.372 -30.413  -5.462  1.00  0.00           C  
ATOM   2355 1H5'   U C  75     -12.772 -29.488  -5.937  1.00  0.00           H  
ATOM   2356 2H5'   U C  75     -11.291 -30.487  -5.723  1.00  0.00           H  
ATOM   2357  C4'   U C  75     -12.483 -30.230  -3.921  1.00  0.00           C  
ATOM   2358  H4'   U C  75     -12.358 -29.156  -3.668  1.00  0.00           H  
ATOM   2359  O4'   U C  75     -13.802 -30.638  -3.433  1.00  0.00           O  
ATOM   2360  C1'   U C  75     -13.681 -31.255  -2.157  1.00  0.00           C  
ATOM   2361  H1'   U C  75     -14.382 -30.713  -1.480  1.00  0.00           H  
ATOM   2362  N1    U C  75     -14.017 -32.717  -2.204  1.00  0.00           N  
ATOM   2363  C6    U C  75     -13.865 -33.432  -3.372  1.00  0.00           C  
ATOM   2364  H6    U C  75     -13.482 -32.871  -4.220  1.00  0.00           H  
ATOM   2365  C2    U C  75     -14.436 -33.349  -1.052  1.00  0.00           C  
ATOM   2366  O2    U C  75     -14.542 -32.770   0.022  1.00  0.00           O  
ATOM   2367  N3    U C  75     -14.747 -34.680  -1.195  1.00  0.00           N  
ATOM   2368  H3    U C  75     -15.009 -35.172  -0.355  1.00  0.00           H  
ATOM   2369  C4    U C  75     -14.665 -35.435  -2.345  1.00  0.00           C  
ATOM   2370  O4    U C  75     -15.022 -36.611  -2.339  1.00  0.00           O  
ATOM   2371  C5    U C  75     -14.174 -34.729  -3.485  1.00  0.00           C  
ATOM   2372  H5    U C  75     -14.082 -35.256  -4.431  1.00  0.00           H  
ATOM   2373  C2'   U C  75     -12.260 -31.006  -1.700  1.00  0.00           C  
ATOM   2374  H2'   U C  75     -11.896 -31.800  -1.019  1.00  0.00           H  
ATOM   2375  O2'   U C  75     -12.140 -29.740  -1.074  1.00  0.00           O  
ATOM   2376 'HO2   U C  75     -11.212 -29.506  -1.210  1.00  0.00           H  
ATOM   2377  C3'   U C  75     -11.499 -31.010  -3.022  1.00  0.00           C  
ATOM   2378  H3'   U C  75     -11.428 -32.037  -3.449  1.00  0.00           H  
ATOM   2379  O3'   U C  75     -10.219 -30.335  -2.952  1.00  0.00           O  
ATOM   2380  P     G C  76      -8.918 -31.184  -2.637  1.00  0.00           P  
ATOM   2381  OP1   G C  76      -7.764 -30.265  -2.581  1.00  0.00           O  
ATOM   2382  OP2   G C  76      -8.849 -32.329  -3.565  1.00  0.00           O1-
ATOM   2383  O5'   G C  76      -9.195 -31.741  -1.179  1.00  0.00           O  
ATOM   2384  C5'   G C  76      -8.945 -30.907  -0.021  1.00  0.00           C  
ATOM   2385 1H5'   G C  76      -9.483 -29.936  -0.115  1.00  0.00           H  
ATOM   2386 2H5'   G C  76      -7.855 -30.685   0.065  1.00  0.00           H  
ATOM   2387  C4'   G C  76      -9.400 -31.565   1.300  1.00  0.00           C  
ATOM   2388  H4'   G C  76      -9.422 -30.819   2.122  1.00  0.00           H  
ATOM   2389  O4'   G C  76     -10.748 -32.106   1.171  1.00  0.00           O  
ATOM   2390  C1'   G C  76     -10.827 -33.369   1.809  1.00  0.00           C  
ATOM   2391  H1'   G C  76     -11.676 -33.302   2.526  1.00  0.00           H  
ATOM   2392  N9    G C  76     -11.102 -34.461   0.845  1.00  0.00           N  
ATOM   2393  C4    G C  76     -11.472 -35.751   1.150  1.00  0.00           C  
ATOM   2394  N2    G C  76     -12.105 -38.216   3.486  1.00  0.00           N  
ATOM   2395  H21   G C  76     -12.160 -37.681   4.320  1.00  0.00           H  
ATOM   2396  H22   G C  76     -12.426 -39.168   3.470  1.00  0.00           H  
ATOM   2397  N3    G C  76     -11.616 -36.267   2.386  1.00  0.00           N  
ATOM   2398  C2    G C  76     -11.966 -37.544   2.363  1.00  0.00           C  
ATOM   2399  N1    G C  76     -12.184 -38.248   1.212  1.00  0.00           N  
ATOM   2400  H1    G C  76     -12.514 -39.198   1.277  1.00  0.00           H  
ATOM   2401  C6    G C  76     -12.079 -37.744  -0.077  1.00  0.00           C  
ATOM   2402  O6    G C  76     -12.310 -38.468  -1.053  1.00  0.00           O  
ATOM   2403  C5    G C  76     -11.659 -36.385  -0.066  1.00  0.00           C  
ATOM   2404  N7    G C  76     -11.388 -35.523  -1.117  1.00  0.00           N  
ATOM   2405  C8    G C  76     -11.048 -34.396  -0.533  1.00  0.00           C  
ATOM   2406  H8    G C  76     -10.744 -33.485  -1.054  1.00  0.00           H  
ATOM   2407  C2'   G C  76      -9.537 -33.572   2.577  1.00  0.00           C  
ATOM   2408  H2'   G C  76      -9.235 -34.638   2.603  1.00  0.00           H  
ATOM   2409  O2'   G C  76      -9.661 -33.090   3.904  1.00  0.00           O  
ATOM   2410 'HO2   G C  76      -8.761 -33.110   4.268  1.00  0.00           H  
ATOM   2411  C3'   G C  76      -8.533 -32.743   1.767  1.00  0.00           C  
ATOM   2412  H3'   G C  76      -8.236 -33.287   0.840  1.00  0.00           H  
ATOM   2413  O3'   G C  76      -7.376 -32.249   2.497  1.00  0.00           O  
ATOM   2414  P     U C  77      -6.299 -33.278   3.006  1.00  0.00           P  
ATOM   2415  OP1   U C  77      -5.028 -32.610   3.351  1.00  0.00           O  
ATOM   2416  OP2   U C  77      -6.247 -34.447   2.105  1.00  0.00           O1-
ATOM   2417  O5'   U C  77      -6.960 -33.776   4.357  1.00  0.00           O  
ATOM   2418  C5'   U C  77      -6.203 -34.081   5.548  1.00  0.00           C  
ATOM   2419 1H5'   U C  77      -6.832 -33.812   6.426  1.00  0.00           H  
ATOM   2420 2H5'   U C  77      -5.277 -33.465   5.625  1.00  0.00           H  
ATOM   2421  C4'   U C  77      -5.826 -35.573   5.700  1.00  0.00           C  
ATOM   2422  H4'   U C  77      -5.345 -35.727   6.690  1.00  0.00           H  
ATOM   2423  O4'   U C  77      -6.998 -36.441   5.681  1.00  0.00           O  
ATOM   2424  C1'   U C  77      -6.639 -37.690   5.094  1.00  0.00           C  
ATOM   2425  H1'   U C  77      -6.887 -38.476   5.846  1.00  0.00           H  
ATOM   2426  N1    U C  77      -7.373 -37.918   3.812  1.00  0.00           N  
ATOM   2427  C6    U C  77      -7.710 -36.848   3.010  1.00  0.00           C  
ATOM   2428  H6    U C  77      -7.529 -35.864   3.438  1.00  0.00           H  
ATOM   2429  C2    U C  77      -7.628 -39.206   3.398  1.00  0.00           C  
ATOM   2430  O2    U C  77      -7.299 -40.188   4.054  1.00  0.00           O  
ATOM   2431  N3    U C  77      -8.245 -39.312   2.177  1.00  0.00           N  
ATOM   2432  H3    U C  77      -8.466 -40.250   1.866  1.00  0.00           H  
ATOM   2433  C4    U C  77      -8.505 -38.291   1.289  1.00  0.00           C  
ATOM   2434  O4    U C  77      -8.919 -38.548   0.165  1.00  0.00           O  
ATOM   2435  C5    U C  77      -8.235 -36.987   1.786  1.00  0.00           C  
ATOM   2436  H5    U C  77      -8.424 -36.128   1.145  1.00  0.00           H  
ATOM   2437  C2'   U C  77      -5.124 -37.662   4.877  1.00  0.00           C  
ATOM   2438  H2'   U C  77      -4.830 -38.248   3.980  1.00  0.00           H  
ATOM   2439  O2'   U C  77      -4.412 -38.125   6.013  1.00  0.00           O  
ATOM   2440 'HO2   U C  77      -3.539 -37.709   5.952  1.00  0.00           H  
ATOM   2441  C3'   U C  77      -4.882 -36.178   4.651  1.00  0.00           C  
ATOM   2442  H3'   U C  77      -5.226 -35.896   3.636  1.00  0.00           H  
ATOM   2443  O3'   U C  77      -3.528 -35.749   4.873  1.00  0.00           O  
ATOM   2444 'HO3   U C  77      -3.433 -34.868   4.480  1.00  0.00           H  
TER    2445        U C  77 
END
