# Supplementary material for: Cooperative gene regulation by microRNA pairs and their identification using a computational workflow
Source: Nucleic Acids Res. 2014 May 28;42(12):7539–52. doi: 10.1093/nar/gku465 (PMC4081082; doi:10.1093/nar/gku465)
Supplement: SUPPORTING INFORMATION [file supp_gku465_nar-03703-n-2013-File009.zip › ZNF121_triplex.pdb]

REMARK   Accelrys Discovery Studio PDB file
REMARK   Created:  Wed Oct 16 13:57:51 W. Europe Daylight Time 2013
ATOM      1  C5'   A A   1       2.638   2.864   1.908  1.00  0.00           C  
ATOM      2 1H5'   A A   1       3.611   3.078   1.402  1.00  0.00           H  
ATOM      3 2H5'   A A   1       2.519   1.756   1.874  1.00  0.00           H  
ATOM      4  P     A A   1       1.717   4.586   0.131  1.00  0.00           P  
ATOM      5  OP1   A A   1       3.017   4.439  -0.548  1.00  0.00           O  
ATOM      6  OP2   A A   1       0.497   4.839  -0.655  1.00  0.00           O1-
ATOM      7  O5'   A A   1       1.508   3.467   1.220  1.00  0.00           O  
ATOM      8  OP3   A A   1       1.885   5.801   1.090  1.00  0.00           O  
ATOM      9 3HOP   A A   1       2.231   5.436   1.920  1.00  0.00           H  
ATOM     10  C4'   A A   1       2.792   3.259   3.397  1.00  0.00           C  
ATOM     11  H4'   A A   1       3.860   3.179   3.695  1.00  0.00           H  
ATOM     12  O4'   A A   1       2.373   4.637   3.660  1.00  0.00           O  
ATOM     13  C1'   A A   1       1.700   4.681   4.911  1.00  0.00           C  
ATOM     14  H1'   A A   1       2.179   5.484   5.515  1.00  0.00           H  
ATOM     15  N9    A A   1       0.271   4.970   4.736  1.00  0.00           N  
ATOM     16  C5    A A   1      -1.814   5.556   5.097  1.00  0.00           C  
ATOM     17  N7    A A   1      -1.763   5.132   3.778  1.00  0.00           N  
ATOM     18  C8    A A   1      -0.506   4.790   3.609  1.00  0.00           C  
ATOM     19  H8    A A   1      -0.080   4.408   2.677  1.00  0.00           H  
ATOM     20  N1    A A   1      -2.604   6.357   7.179  1.00  0.00           N  
ATOM     21  C2    A A   1      -1.365   6.166   7.634  1.00  0.00           C  
ATOM     22  H2    A A   1      -1.213   6.429   8.686  1.00  0.00           H  
ATOM     23  N3    A A   1      -0.264   5.809   6.965  1.00  0.00           N  
ATOM     24  C4    A A   1      -0.573   5.460   5.701  1.00  0.00           C  
ATOM     25  C6    A A   1      -2.869   6.057   5.886  1.00  0.00           C  
ATOM     26  N6    A A   1      -4.111   6.255   5.410  1.00  0.00           N  
ATOM     27  H61   A A   1      -4.367   5.898   4.516  1.00  0.00           H  
ATOM     28  H62   A A   1      -4.817   6.610   6.026  1.00  0.00           H  
ATOM     29  C2'   A A   1       1.915   3.347   5.589  1.00  0.00           C  
ATOM     30  H2'   A A   1       1.081   3.073   6.268  1.00  0.00           H  
ATOM     31  O2'   A A   1       3.141   3.321   6.298  1.00  0.00           O  
ATOM     32 'HO2   A A   1       3.410   2.392   6.233  1.00  0.00           H  
ATOM     33  C3'   A A   1       1.987   2.409   4.395  1.00  0.00           C  
ATOM     34  H3'   A A   1       0.983   2.248   3.938  1.00  0.00           H  
ATOM     35  O3'   A A   1       2.684   1.177   4.676  1.00  0.00           O  
ATOM     36  P     U A   2       1.897  -0.136   5.072  1.00  0.00           P  
ATOM     37  OP1   U A   2       2.778  -0.902   5.982  1.00  0.00           O  
ATOM     38  OP2   U A   2       1.446  -0.800   3.833  1.00  0.00           O1-
ATOM     39  O5'   U A   2       0.636   0.401   5.877  1.00  0.00           O  
ATOM     40  C5'   U A   2       0.700   0.450   7.327  1.00  0.00           C  
ATOM     41 1H5'   U A   2       1.556   1.083   7.655  1.00  0.00           H  
ATOM     42 2H5'   U A   2       0.854  -0.575   7.741  1.00  0.00           H  
ATOM     43  C4'   U A   2      -0.577   1.020   7.984  1.00  0.00           C  
ATOM     44  H4'   U A   2      -0.387   1.242   9.057  1.00  0.00           H  
ATOM     45  O4'   U A   2      -1.000   2.269   7.358  1.00  0.00           O  
ATOM     46  C1'   U A   2      -2.414   2.349   7.377  1.00  0.00           C  
ATOM     47  H1'   U A   2      -2.655   3.269   7.960  1.00  0.00           H  
ATOM     48  N1    U A   2      -2.986   2.433   6.011  1.00  0.00           N  
ATOM     49  C6    U A   2      -2.307   1.928   4.921  1.00  0.00           C  
ATOM     50  H6    U A   2      -1.302   1.549   5.124  1.00  0.00           H  
ATOM     51  C2    U A   2      -4.281   2.880   5.892  1.00  0.00           C  
ATOM     52  O2    U A   2      -4.947   3.250   6.855  1.00  0.00           O  
ATOM     53  N3    U A   2      -4.773   2.892   4.614  1.00  0.00           N  
ATOM     54  H3    U A   2      -5.771   3.011   4.549  1.00  0.00           H  
ATOM     55  C4    U A   2      -4.174   2.375   3.488  1.00  0.00           C  
ATOM     56  O4    U A   2      -4.786   2.366   2.422  1.00  0.00           O  
ATOM     57  C5    U A   2      -2.838   1.898   3.689  1.00  0.00           C  
ATOM     58  H5    U A   2      -2.291   1.498   2.839  1.00  0.00           H  
ATOM     59  C2'   U A   2      -2.937   1.128   8.115  1.00  0.00           C  
ATOM     60  H2'   U A   2      -3.873   0.736   7.662  1.00  0.00           H  
ATOM     61  O2'   U A   2      -3.166   1.410   9.483  1.00  0.00           O  
ATOM     62 'HO2   U A   2      -3.373   0.544   9.877  1.00  0.00           H  
ATOM     63  C3'   U A   2      -1.809   0.114   7.928  1.00  0.00           C  
ATOM     64  H3'   U A   2      -1.828  -0.317   6.900  1.00  0.00           H  
ATOM     65  O3'   U A   2      -1.718  -0.913   8.945  1.00  0.00           O  
ATOM     66  P     G A   3      -2.814  -2.048   8.977  1.00  0.00           P  
ATOM     67  OP1   G A   3      -2.354  -3.143   9.853  1.00  0.00           O  
ATOM     68  OP2   G A   3      -3.231  -2.379   7.600  1.00  0.00           O1-
ATOM     69  O5'   G A   3      -4.023  -1.291   9.659  1.00  0.00           O  
ATOM     70  C5'   G A   3      -4.577  -1.614  10.950  1.00  0.00           C  
ATOM     71 1H5'   G A   3      -4.355  -0.770  11.639  1.00  0.00           H  
ATOM     72 2H5'   G A   3      -4.119  -2.525  11.405  1.00  0.00           H  
ATOM     73  C4'   G A   3      -6.116  -1.810  10.955  1.00  0.00           C  
ATOM     74  H4'   G A   3      -6.485  -1.690  11.996  1.00  0.00           H  
ATOM     75  O4'   G A   3      -6.822  -0.853  10.105  1.00  0.00           O  
ATOM     76  C1'   G A   3      -7.323  -1.538   8.961  1.00  0.00           C  
ATOM     77  H1'   G A   3      -8.414  -1.677   9.149  1.00  0.00           H  
ATOM     78  N9    G A   3      -7.115  -0.729   7.756  1.00  0.00           N  
ATOM     79  C4    G A   3      -8.016   0.184   7.276  1.00  0.00           C  
ATOM     80  N2    G A   3     -11.061   1.771   7.517  1.00  0.00           N  
ATOM     81  H21   G A   3     -11.465   1.163   8.209  1.00  0.00           H  
ATOM     82  H22   G A   3     -11.252   2.742   7.676  1.00  0.00           H  
ATOM     83  N3    G A   3      -9.229   0.444   7.796  1.00  0.00           N  
ATOM     84  C2    G A   3      -9.841   1.437   7.178  1.00  0.00           C  
ATOM     85  N1    G A   3      -9.277   2.167   6.168  1.00  0.00           N  
ATOM     86  H1    G A   3      -9.775   2.954   5.808  1.00  0.00           H  
ATOM     87  C6    G A   3      -8.023   1.931   5.619  1.00  0.00           C  
ATOM     88  O6    G A   3      -7.598   2.642   4.704  1.00  0.00           O  
ATOM     89  C5    G A   3      -7.394   0.798   6.210  1.00  0.00           C  
ATOM     90  N7    G A   3      -6.149   0.229   5.973  1.00  0.00           N  
ATOM     91  C8    G A   3      -6.017  -0.670   6.926  1.00  0.00           C  
ATOM     92  H8    G A   3      -5.139  -1.305   7.075  1.00  0.00           H  
ATOM     93  C2'   G A   3      -6.671  -2.902   8.915  1.00  0.00           C  
ATOM     94  H2'   G A   3      -5.667  -2.877   8.441  1.00  0.00           H  
ATOM     95  O2'   G A   3      -7.495  -3.865   8.293  1.00  0.00           O  
ATOM     96 'HO2   G A   3      -8.082  -4.170   9.005  1.00  0.00           H  
ATOM     97  C3'   G A   3      -6.548  -3.190  10.408  1.00  0.00           C  
ATOM     98  H3'   G A   3      -5.729  -3.928  10.576  1.00  0.00           H  
ATOM     99  O3'   G A   3      -7.789  -3.657  10.976  1.00  0.00           O  
ATOM    100  P     G A   4      -7.884  -4.275  12.423  1.00  0.00           P  
ATOM    101  OP1   G A   4      -6.941  -3.582  13.328  1.00  0.00           O  
ATOM    102  OP2   G A   4      -7.761  -5.743  12.317  1.00  0.00           O1-
ATOM    103  O5'   G A   4      -9.362  -3.895  12.836  1.00  0.00           O  
ATOM    104  C5'   G A   4     -10.446  -4.056  11.886  1.00  0.00           C  
ATOM    105 1H5'   G A   4     -10.529  -5.121  11.562  1.00  0.00           H  
ATOM    106 2H5'   G A   4     -10.282  -3.433  10.976  1.00  0.00           H  
ATOM    107  C4'   G A   4     -11.794  -3.640  12.490  1.00  0.00           C  
ATOM    108  H4'   G A   4     -12.006  -4.248  13.395  1.00  0.00           H  
ATOM    109  O4'   G A   4     -11.784  -2.226  12.892  1.00  0.00           O  
ATOM    110  C1'   G A   4     -13.093  -1.688  12.690  1.00  0.00           C  
ATOM    111  H1'   G A   4     -13.437  -1.238  13.648  1.00  0.00           H  
ATOM    112  N9    G A   4     -13.099  -0.689  11.611  1.00  0.00           N  
ATOM    113  C4    G A   4     -14.165   0.076  11.215  1.00  0.00           C  
ATOM    114  N2    G A   4     -17.545   0.789  11.409  1.00  0.00           N  
ATOM    115  H21   G A   4     -17.831   0.018  12.003  1.00  0.00           H  
ATOM    116  H22   G A   4     -18.280   1.196  10.881  1.00  0.00           H  
ATOM    117  N3    G A   4     -15.390   0.076  11.763  1.00  0.00           N  
ATOM    118  C2    G A   4     -16.279   0.747  11.042  1.00  0.00           C  
ATOM    119  N1    G A   4     -15.949   1.433   9.900  1.00  0.00           N  
ATOM    120  H1    G A   4     -16.672   1.877   9.372  1.00  0.00           H  
ATOM    121  C6    G A   4     -14.685   1.456   9.326  1.00  0.00           C  
ATOM    122  O6    G A   4     -14.443   2.065   8.281  1.00  0.00           O  
ATOM    123  C5    G A   4     -13.728   0.760  10.102  1.00  0.00           C  
ATOM    124  N7    G A   4     -12.384   0.500   9.847  1.00  0.00           N  
ATOM    125  C8    G A   4     -12.058  -0.385  10.760  1.00  0.00           C  
ATOM    126  H8    G A   4     -11.081  -0.865  10.868  1.00  0.00           H  
ATOM    127  C2'   G A   4     -13.987  -2.852  12.316  1.00  0.00           C  
ATOM    128  H2'   G A   4     -14.847  -2.549  11.679  1.00  0.00           H  
ATOM    129  O2'   G A   4     -14.457  -3.542  13.457  1.00  0.00           O  
ATOM    130 'HO2   G A   4     -14.629  -4.437  13.139  1.00  0.00           H  
ATOM    131  C3'   G A   4     -13.008  -3.714  11.544  1.00  0.00           C  
ATOM    132  H3'   G A   4     -12.692  -3.211  10.598  1.00  0.00           H  
ATOM    133  O3'   G A   4     -13.468  -5.072  11.343  1.00  0.00           O  
ATOM    134  P     A A   5     -14.050  -5.429   9.907  1.00  0.00           P  
ATOM    135  OP1   A A   5     -14.722  -6.744   9.977  1.00  0.00           O  
ATOM    136  OP2   A A   5     -12.990  -5.259   8.894  1.00  0.00           O1-
ATOM    137  O5'   A A   5     -15.155  -4.314   9.666  1.00  0.00           O  
ATOM    138  C5'   A A   5     -16.441  -4.467  10.313  1.00  0.00           C  
ATOM    139 1H5'   A A   5     -16.324  -4.531  11.421  1.00  0.00           H  
ATOM    140 2H5'   A A   5     -16.908  -5.423   9.986  1.00  0.00           H  
ATOM    141  C4'   A A   5     -17.423  -3.302  10.034  1.00  0.00           C  
ATOM    142  H4'   A A   5     -17.178  -2.437  10.688  1.00  0.00           H  
ATOM    143  O4'   A A   5     -17.417  -2.856   8.637  1.00  0.00           O  
ATOM    144  C1'   A A   5     -18.534  -3.409   7.949  1.00  0.00           C  
ATOM    145  H1'   A A   5     -19.249  -2.573   7.768  1.00  0.00           H  
ATOM    146  N9    A A   5     -18.102  -4.017   6.684  1.00  0.00           N  
ATOM    147  C5    A A   5     -17.967  -4.733   4.607  1.00  0.00           C  
ATOM    148  N7    A A   5     -16.747  -5.035   5.195  1.00  0.00           N  
ATOM    149  C8    A A   5     -16.874  -4.591   6.430  1.00  0.00           C  
ATOM    150  H8    A A   5     -16.104  -4.637   7.209  1.00  0.00           H  
ATOM    151  N1    A A   5     -19.713  -4.494   3.021  1.00  0.00           N  
ATOM    152  C2    A A   5     -20.446  -3.987   4.021  1.00  0.00           C  
ATOM    153  H2    A A   5     -21.469  -3.682   3.762  1.00  0.00           H  
ATOM    154  N3    A A   5     -20.060  -3.688   5.261  1.00  0.00           N  
ATOM    155  C4    A A   5     -18.814  -4.118   5.512  1.00  0.00           C  
ATOM    156  C6    A A   5     -18.452  -4.897   3.290  1.00  0.00           C  
ATOM    157  N6    A A   5     -17.739  -5.391   2.261  1.00  0.00           N  
ATOM    158  H61   A A   5     -16.798  -5.692   2.389  1.00  0.00           H  
ATOM    159  H62   A A   5     -18.180  -5.465   1.362  1.00  0.00           H  
ATOM    160  C2'   A A   5     -19.181  -4.407   8.885  1.00  0.00           C  
ATOM    161  H2'   A A   5     -18.662  -5.388   8.808  1.00  0.00           H  
ATOM    162  O2'   A A   5     -20.561  -4.604   8.647  1.00  0.00           O  
ATOM    163 'HO2   A A   5     -21.071  -3.771   8.762  1.00  0.00           H  
ATOM    164  C3'   A A   5     -18.871  -3.788  10.250  1.00  0.00           C  
ATOM    165  H3'   A A   5     -18.872  -4.612  11.004  1.00  0.00           H  
ATOM    166  O3'   A A   5     -19.755  -2.716  10.642  1.00  0.00           O  
ATOM    167  P     A A   6     -19.811  -2.323  12.173  1.00  0.00           P  
ATOM    168  OP1   A A   6     -19.929  -3.540  13.006  1.00  0.00           O  
ATOM    169  OP2   A A   6     -18.681  -1.417  12.475  1.00  0.00           O1-
ATOM    170  O5'   A A   6     -21.151  -1.503  12.253  1.00  0.00           O  
ATOM    171  C5'   A A   6     -21.232  -0.069  12.328  1.00  0.00           C  
ATOM    172 1H5'   A A   6     -20.299   0.392  12.726  1.00  0.00           H  
ATOM    173 2H5'   A A   6     -22.031   0.172  13.062  1.00  0.00           H  
ATOM    174  C4'   A A   6     -21.633   0.604  10.997  1.00  0.00           C  
ATOM    175  H4'   A A   6     -22.477   1.303  11.185  1.00  0.00           H  
ATOM    176  O4'   A A   6     -20.529   1.409  10.473  1.00  0.00           O  
ATOM    177  C1'   A A   6     -20.794   1.660   9.099  1.00  0.00           C  
ATOM    178  H1'   A A   6     -21.086   2.734   9.037  1.00  0.00           H  
ATOM    179  N9    A A   6     -19.624   1.420   8.265  1.00  0.00           N  
ATOM    180  C5    A A   6     -18.071   1.638   6.732  1.00  0.00           C  
ATOM    181  N7    A A   6     -17.779   0.470   7.421  1.00  0.00           N  
ATOM    182  C8    A A   6     -18.744   0.364   8.307  1.00  0.00           C  
ATOM    183  H8    A A   6     -18.851  -0.450   9.035  1.00  0.00           H  
ATOM    184  N1    A A   6     -18.062   3.367   5.115  1.00  0.00           N  
ATOM    185  C2    A A   6     -19.189   3.804   5.689  1.00  0.00           C  
ATOM    186  H2    A A   6     -19.630   4.702   5.240  1.00  0.00           H  
ATOM    187  N3    A A   6     -19.829   3.319   6.757  1.00  0.00           N  
ATOM    188  C4    A A   6     -19.220   2.220   7.225  1.00  0.00           C  
ATOM    189  C6    A A   6     -17.452   2.276   5.636  1.00  0.00           C  
ATOM    190  N6    A A   6     -16.294   1.861   5.094  1.00  0.00           N  
ATOM    191  H61   A A   6     -15.794   1.099   5.500  1.00  0.00           H  
ATOM    192  H62   A A   6     -15.860   2.402   4.368  1.00  0.00           H  
ATOM    193  C2'   A A   6     -21.967   0.806   8.673  1.00  0.00           C  
ATOM    194  H2'   A A   6     -21.809   0.304   7.693  1.00  0.00           H  
ATOM    195  O2'   A A   6     -23.148   1.582   8.620  1.00  0.00           O  
ATOM    196 'HO2   A A   6     -23.830   0.953   8.321  1.00  0.00           H  
ATOM    197  C3'   A A   6     -22.033  -0.240   9.784  1.00  0.00           C  
ATOM    198  H3'   A A   6     -21.222  -0.991   9.661  1.00  0.00           H  
ATOM    199  O3'   A A   6     -23.334  -0.858   9.965  1.00  0.00           O  
ATOM    200  P     U A   7     -23.716  -1.940   8.869  1.00  0.00           P  
ATOM    201  OP1   U A   7     -24.800  -2.808   9.375  1.00  0.00           O  
ATOM    202  OP2   U A   7     -22.475  -2.573   8.361  1.00  0.00           O1-
ATOM    203  O5'   U A   7     -24.316  -0.997   7.738  1.00  0.00           O  
ATOM    204  C5'   U A   7     -24.340  -1.452   6.361  1.00  0.00           C  
ATOM    205 1H5'   U A   7     -25.243  -2.081   6.187  1.00  0.00           H  
ATOM    206 2H5'   U A   7     -23.448  -2.077   6.110  1.00  0.00           H  
ATOM    207  C4'   U A   7     -24.369  -0.276   5.368  1.00  0.00           C  
ATOM    208  H4'   U A   7     -25.296   0.323   5.498  1.00  0.00           H  
ATOM    209  O4'   U A   7     -23.239   0.617   5.601  1.00  0.00           O  
ATOM    210  C1'   U A   7     -22.755   1.117   4.367  1.00  0.00           C  
ATOM    211  H1'   U A   7     -22.810   2.228   4.442  1.00  0.00           H  
ATOM    212  N1    U A   7     -21.349   0.672   4.112  1.00  0.00           N  
ATOM    213  C6    U A   7     -20.754  -0.319   4.871  1.00  0.00           C  
ATOM    214  H6    U A   7     -21.388  -0.793   5.630  1.00  0.00           H  
ATOM    215  C2    U A   7     -20.629   1.348   3.154  1.00  0.00           C  
ATOM    216  O2    U A   7     -21.078   2.297   2.524  1.00  0.00           O  
ATOM    217  N3    U A   7     -19.360   0.882   2.953  1.00  0.00           N  
ATOM    218  H3    U A   7     -18.824   1.390   2.257  1.00  0.00           H  
ATOM    219  C4    U A   7     -18.705  -0.105   3.644  1.00  0.00           C  
ATOM    220  O4    U A   7     -17.559  -0.421   3.328  1.00  0.00           O  
ATOM    221  C5    U A   7     -19.475  -0.690   4.695  1.00  0.00           C  
ATOM    222  H5    U A   7     -19.010  -1.450   5.315  1.00  0.00           H  
ATOM    223  C2'   U A   7     -23.719   0.639   3.290  1.00  0.00           C  
ATOM    224  H2'   U A   7     -23.219   0.467   2.314  1.00  0.00           H  
ATOM    225  O2'   U A   7     -24.794   1.543   3.120  1.00  0.00           O  
ATOM    226 'HO2   U A   7     -25.511   0.977   2.805  1.00  0.00           H  
ATOM    227  C3'   U A   7     -24.228  -0.663   3.888  1.00  0.00           C  
ATOM    228  H3'   U A   7     -23.430  -1.441   3.851  1.00  0.00           H  
ATOM    229  O3'   U A   7     -25.501  -1.096   3.349  1.00  0.00           O  
ATOM    230  P     C A   8     -25.540  -2.347   2.384  1.00  0.00           P  
ATOM    231  OP1   C A   8     -26.946  -2.771   2.214  1.00  0.00           O  
ATOM    232  OP2   C A   8     -24.550  -3.341   2.852  1.00  0.00           O1-
ATOM    233  O5'   C A   8     -25.007  -1.742   1.033  1.00  0.00           O  
ATOM    234  C5'   C A   8     -25.795  -0.874   0.193  1.00  0.00           C  
ATOM    235 1H5'   C A   8     -26.306  -0.090   0.798  1.00  0.00           H  
ATOM    236 2H5'   C A   8     -26.574  -1.472  -0.333  1.00  0.00           H  
ATOM    237  C4'   C A   8     -24.934  -0.166  -0.875  1.00  0.00           C  
ATOM    238  H4'   C A   8     -25.542   0.565  -1.448  1.00  0.00           H  
ATOM    239  O4'   C A   8     -23.845   0.575  -0.241  1.00  0.00           O  
ATOM    240  C1'   C A   8     -22.680   0.491  -1.051  1.00  0.00           C  
ATOM    241  H1'   C A   8     -22.391   1.543  -1.278  1.00  0.00           H  
ATOM    242  N1    C A   8     -21.558  -0.222  -0.387  1.00  0.00           N  
ATOM    243  C6    C A   8     -21.821  -1.210   0.530  1.00  0.00           C  
ATOM    244  H6    C A   8     -22.865  -1.337   0.808  1.00  0.00           H  
ATOM    245  C5    C A   8     -20.837  -1.930   1.079  1.00  0.00           C  
ATOM    246  H5    C A   8     -21.038  -2.711   1.806  1.00  0.00           H  
ATOM    247  C2    C A   8     -20.250   0.007  -0.796  1.00  0.00           C  
ATOM    248  O2    C A   8     -20.027   0.854  -1.670  1.00  0.00           O  
ATOM    249  N3    C A   8     -19.244  -0.724  -0.270  1.00  0.00           N  
ATOM    250  C4    C A   8     -19.511  -1.675   0.633  1.00  0.00           C  
ATOM    251  N4    C A   8     -18.506  -2.408   1.087  1.00  0.00           N  
ATOM    252  H41   C A   8     -18.697  -3.221   1.643  1.00  0.00           H  
ATOM    253  H42   C A   8     -17.606  -2.270   0.681  1.00  0.00           H  
ATOM    254  C2'   C A   8     -23.061  -0.213  -2.341  1.00  0.00           C  
ATOM    255  H2'   C A   8     -22.244  -0.857  -2.735  1.00  0.00           H  
ATOM    256  O2'   C A   8     -23.446   0.705  -3.346  1.00  0.00           O  
ATOM    257 'HO2   C A   8     -23.778   0.142  -4.067  1.00  0.00           H  
ATOM    258  C3'   C A   8     -24.234  -1.082  -1.890  1.00  0.00           C  
ATOM    259  H3'   C A   8     -23.875  -1.962  -1.308  1.00  0.00           H  
ATOM    260  O3'   C A   8     -25.151  -1.470  -2.940  1.00  0.00           O  
ATOM    261  P     U A   9     -24.676  -2.590  -3.952  1.00  0.00           P  
ATOM    262  OP1   U A   9     -25.866  -3.107  -4.658  1.00  0.00           O  
ATOM    263  OP2   U A   9     -23.786  -3.534  -3.244  1.00  0.00           O1-
ATOM    264  O5'   U A   9     -23.806  -1.728  -4.955  1.00  0.00           O  
ATOM    265  C5'   U A   9     -23.557  -2.164  -6.316  1.00  0.00           C  
ATOM    266 1H5'   U A   9     -23.763  -1.299  -6.983  1.00  0.00           H  
ATOM    267 2H5'   U A   9     -24.250  -2.977  -6.644  1.00  0.00           H  
ATOM    268  C4'   U A   9     -22.108  -2.630  -6.626  1.00  0.00           C  
ATOM    269  H4'   U A   9     -21.848  -2.326  -7.663  1.00  0.00           H  
ATOM    270  O4'   U A   9     -21.098  -2.043  -5.745  1.00  0.00           O  
ATOM    271  C1'   U A   9     -19.981  -2.922  -5.693  1.00  0.00           C  
ATOM    272  H1'   U A   9     -19.132  -2.355  -6.145  1.00  0.00           H  
ATOM    273  N1    U A   9     -19.659  -3.340  -4.302  1.00  0.00           N  
ATOM    274  C6    U A   9     -20.644  -3.472  -3.351  1.00  0.00           C  
ATOM    275  H6    U A   9     -21.643  -3.168  -3.679  1.00  0.00           H  
ATOM    276  C2    U A   9     -18.378  -3.753  -4.051  1.00  0.00           C  
ATOM    277  O2    U A   9     -17.507  -3.760  -4.910  1.00  0.00           O  
ATOM    278  N3    U A   9     -18.136  -4.178  -2.774  1.00  0.00           N  
ATOM    279  H3    U A   9     -17.188  -4.489  -2.615  1.00  0.00           H  
ATOM    280  C4    U A   9     -19.070  -4.379  -1.778  1.00  0.00           C  
ATOM    281  O4    U A   9     -18.727  -4.895  -0.713  1.00  0.00           O  
ATOM    282  C5    U A   9     -20.401  -3.958  -2.122  1.00  0.00           C  
ATOM    283  H5    U A   9     -21.205  -4.090  -1.401  1.00  0.00           H  
ATOM    284  C2'   U A   9     -20.299  -4.127  -6.574  1.00  0.00           C  
ATOM    285  H2'   U A   9     -19.903  -5.075  -6.150  1.00  0.00           H  
ATOM    286  O2'   U A   9     -19.782  -3.938  -7.882  1.00  0.00           O  
ATOM    287 'HO2   U A   9     -20.141  -4.640  -8.454  1.00  0.00           H  
ATOM    288  C3'   U A   9     -21.827  -4.134  -6.555  1.00  0.00           C  
ATOM    289  H3'   U A   9     -22.221  -4.483  -5.573  1.00  0.00           H  
ATOM    290  O3'   U A   9     -22.455  -4.827  -7.660  1.00  0.00           O  
ATOM    291  P     U A  10     -22.256  -6.398  -7.735  1.00  0.00           P  
ATOM    292  OP1   U A  10     -23.474  -7.012  -8.300  1.00  0.00           O  
ATOM    293  OP2   U A  10     -21.758  -6.904  -6.437  1.00  0.00           O1-
ATOM    294  O5'   U A  10     -21.070  -6.508  -8.778  1.00  0.00           O  
ATOM    295  C5'   U A  10     -21.292  -6.219 -10.180  1.00  0.00           C  
ATOM    296 1H5'   U A  10     -21.602  -5.156 -10.307  1.00  0.00           H  
ATOM    297 2H5'   U A  10     -22.104  -6.867 -10.589  1.00  0.00           H  
ATOM    298  C4'   U A  10     -20.034  -6.449 -11.049  1.00  0.00           C  
ATOM    299  H4'   U A  10     -20.182  -6.017 -12.062  1.00  0.00           H  
ATOM    300  O4'   U A  10     -18.866  -5.793 -10.470  1.00  0.00           O  
ATOM    301  C1'   U A  10     -17.725  -6.633 -10.623  1.00  0.00           C  
ATOM    302  H1'   U A  10     -16.954  -5.999 -11.121  1.00  0.00           H  
ATOM    303  N1    U A  10     -17.188  -7.101  -9.293  1.00  0.00           N  
ATOM    304  C6    U A  10     -17.865  -6.808  -8.127  1.00  0.00           C  
ATOM    305  H6    U A  10     -18.834  -6.326  -8.250  1.00  0.00           H  
ATOM    306  C2    U A  10     -15.924  -7.655  -9.238  1.00  0.00           C  
ATOM    307  O2    U A  10     -15.243  -7.841 -10.239  1.00  0.00           O  
ATOM    308  N3    U A  10     -15.465  -7.954  -7.974  1.00  0.00           N  
ATOM    309  H3    U A  10     -14.538  -8.346  -7.919  1.00  0.00           H  
ATOM    310  C4    U A  10     -16.040  -7.568  -6.779  1.00  0.00           C  
ATOM    311  O4    U A  10     -15.435  -7.693  -5.718  1.00  0.00           O  
ATOM    312  C5    U A  10     -17.348  -7.010  -6.908  1.00  0.00           C  
ATOM    313  H5    U A  10     -17.867  -6.687  -6.009  1.00  0.00           H  
ATOM    314  C2'   U A  10     -18.133  -7.752 -11.589  1.00  0.00           C  
ATOM    315  H2'   U A  10     -17.570  -8.693 -11.417  1.00  0.00           H  
ATOM    316  O2'   U A  10     -17.926  -7.291 -12.916  1.00  0.00           O  
ATOM    317 'HO2   U A  10     -18.397  -7.908 -13.523  1.00  0.00           H  
ATOM    318  C3'   U A  10     -19.624  -7.918 -11.248  1.00  0.00           C  
ATOM    319  H3'   U A  10     -19.732  -8.409 -10.258  1.00  0.00           H  
ATOM    320  O3'   U A  10     -20.509  -8.531 -12.203  1.00  0.00           O  
ATOM    321  P     U A  11     -20.295  -9.520 -13.396  1.00  0.00           P  
ATOM    322  OP1   U A  11     -19.356  -8.899 -14.359  1.00  0.00           O  
ATOM    323  OP2   U A  11     -21.613  -9.913 -13.936  1.00  0.00           O1-
ATOM    324  O5'   U A  11     -19.596 -10.780 -12.736  1.00  0.00           O  
ATOM    325  C5'   U A  11     -19.120 -11.840 -13.618  1.00  0.00           C  
ATOM    326 1H5'   U A  11     -18.758 -11.431 -14.593  1.00  0.00           H  
ATOM    327 2H5'   U A  11     -19.954 -12.544 -13.839  1.00  0.00           H  
ATOM    328  C4'   U A  11     -17.942 -12.662 -13.043  1.00  0.00           C  
ATOM    329  H4'   U A  11     -17.390 -13.167 -13.864  1.00  0.00           H  
ATOM    330  O4'   U A  11     -16.990 -11.801 -12.349  1.00  0.00           O  
ATOM    331  C1'   U A  11     -16.452 -12.490 -11.237  1.00  0.00           C  
ATOM    332  H1'   U A  11     -15.349 -12.501 -11.403  1.00  0.00           H  
ATOM    333  N1    U A  11     -16.791 -11.814  -9.957  1.00  0.00           N  
ATOM    334  C6    U A  11     -18.004 -11.182  -9.786  1.00  0.00           C  
ATOM    335  H6    U A  11     -18.637 -11.140 -10.675  1.00  0.00           H  
ATOM    336  C2    U A  11     -15.887 -11.904  -8.928  1.00  0.00           C  
ATOM    337  O2    U A  11     -14.825 -12.508  -9.025  1.00  0.00           O  
ATOM    338  N3    U A  11     -16.282 -11.306  -7.764  1.00  0.00           N  
ATOM    339  H3    U A  11     -15.565 -11.232  -7.055  1.00  0.00           H  
ATOM    340  C4    U A  11     -17.494 -10.719  -7.490  1.00  0.00           C  
ATOM    341  O4    U A  11     -17.743 -10.341  -6.347  1.00  0.00           O  
ATOM    342  C5    U A  11     -18.382 -10.647  -8.613  1.00  0.00           C  
ATOM    343  H5    U A  11     -19.355 -10.179  -8.483  1.00  0.00           H  
ATOM    344  C2'   U A  11     -16.977 -13.920 -11.278  1.00  0.00           C  
ATOM    345  H2'   U A  11     -17.157 -14.327 -10.261  1.00  0.00           H  
ATOM    346  O2'   U A  11     -16.065 -14.752 -11.976  1.00  0.00           O  
ATOM    347 'HO2   U A  11     -16.412 -15.662 -11.985  1.00  0.00           H  
ATOM    348  C3'   U A  11     -18.300 -13.750 -12.023  1.00  0.00           C  
ATOM    349  H3'   U A  11     -19.066 -13.279 -11.364  1.00  0.00           H  
ATOM    350  O3'   U A  11     -18.779 -14.949 -12.688  1.00  0.00           O  
ATOM    351  P     U A  12     -19.815 -15.871 -11.925  1.00  0.00           P  
ATOM    352  OP1   U A  12     -21.048 -15.994 -12.729  1.00  0.00           O  
ATOM    353  OP2   U A  12     -19.938 -15.406 -10.524  1.00  0.00           O1-
ATOM    354  O5'   U A  12     -19.111 -17.280 -11.855  1.00  0.00           O  
ATOM    355  C5'   U A  12     -18.246 -17.861 -12.846  1.00  0.00           C  
ATOM    356 1H5'   U A  12     -17.885 -17.112 -13.589  1.00  0.00           H  
ATOM    357 2H5'   U A  12     -18.816 -18.639 -13.401  1.00  0.00           H  
ATOM    358  C4'   U A  12     -17.014 -18.543 -12.213  1.00  0.00           C  
ATOM    359  H4'   U A  12     -16.380 -18.996 -13.005  1.00  0.00           H  
ATOM    360  O4'   U A  12     -16.189 -17.557 -11.517  1.00  0.00           O  
ATOM    361  C1'   U A  12     -15.640 -18.153 -10.341  1.00  0.00           C  
ATOM    362  H1'   U A  12     -14.539 -17.982 -10.385  1.00  0.00           H  
ATOM    363  N1    U A  12     -16.215 -17.551  -9.095  1.00  0.00           N  
ATOM    364  C6    U A  12     -17.390 -16.835  -9.144  1.00  0.00           C  
ATOM    365  H6    U A  12     -17.809 -16.686 -10.133  1.00  0.00           H  
ATOM    366  C2    U A  12     -15.541 -17.709  -7.904  1.00  0.00           C  
ATOM    367  O2    U A  12     -14.476 -18.309  -7.816  1.00  0.00           O  
ATOM    368  N3    U A  12     -16.139 -17.113  -6.820  1.00  0.00           N  
ATOM    369  H3    U A  12     -15.678 -17.274  -5.931  1.00  0.00           H  
ATOM    370  C4    U A  12     -17.278 -16.334  -6.818  1.00  0.00           C  
ATOM    371  O4    U A  12     -17.645 -15.766  -5.793  1.00  0.00           O  
ATOM    372  C5    U A  12     -17.933 -16.238  -8.078  1.00  0.00           C  
ATOM    373  H5    U A  12     -18.826 -15.624  -8.175  1.00  0.00           H  
ATOM    374  C2'   U A  12     -15.917 -19.646 -10.446  1.00  0.00           C  
ATOM    375  H2'   U A  12     -15.988 -20.131  -9.448  1.00  0.00           H  
ATOM    376  O2'   U A  12     -14.906 -20.272 -11.227  1.00  0.00           O  
ATOM    377 'HO2   U A  12     -15.222 -21.186 -11.411  1.00  0.00           H  
ATOM    378  C3'   U A  12     -17.279 -19.635 -11.158  1.00  0.00           C  
ATOM    379  H3'   U A  12     -18.067 -19.253 -10.475  1.00  0.00           H  
ATOM    380  O3'   U A  12     -17.724 -20.846 -11.799  1.00  0.00           O  
ATOM    381  P     U A  13     -17.459 -22.309 -11.295  1.00  0.00           P  
ATOM    382  OP1   U A  13     -16.045 -22.621 -11.617  1.00  0.00           O  
ATOM    383  OP2   U A  13     -18.484 -23.208 -11.865  1.00  0.00           O1-
ATOM    384  O5'   U A  13     -17.627 -22.226  -9.712  1.00  0.00           O  
ATOM    385  C5'   U A  13     -16.923 -23.237  -8.931  1.00  0.00           C  
ATOM    386 1H5'   U A  13     -15.872 -23.363  -9.289  1.00  0.00           H  
ATOM    387 2H5'   U A  13     -17.435 -24.222  -9.033  1.00  0.00           H  
ATOM    388  C4'   U A  13     -16.799 -22.931  -7.419  1.00  0.00           C  
ATOM    389  H4'   U A  13     -15.947 -23.510  -7.002  1.00  0.00           H  
ATOM    390  O4'   U A  13     -16.517 -21.524  -7.155  1.00  0.00           O  
ATOM    391  C1'   U A  13     -17.053 -21.183  -5.887  1.00  0.00           C  
ATOM    392  H1'   U A  13     -16.193 -20.837  -5.266  1.00  0.00           H  
ATOM    393  N1    U A  13     -18.092 -20.129  -5.996  1.00  0.00           N  
ATOM    394  C6    U A  13     -18.812 -19.948  -7.158  1.00  0.00           C  
ATOM    395  H6    U A  13     -18.488 -20.557  -8.011  1.00  0.00           H  
ATOM    396  C2    U A  13     -18.402 -19.436  -4.853  1.00  0.00           C  
ATOM    397  O2    U A  13     -17.815 -19.602  -3.792  1.00  0.00           O  
ATOM    398  N3    U A  13     -19.434 -18.549  -4.976  1.00  0.00           N  
ATOM    399  H3    U A  13     -19.756 -18.191  -4.099  1.00  0.00           H  
ATOM    400  C4    U A  13     -20.270 -18.397  -6.056  1.00  0.00           C  
ATOM    401  O4    U A  13     -21.270 -17.690  -5.959  1.00  0.00           O  
ATOM    402  C5    U A  13     -19.858 -19.110  -7.232  1.00  0.00           C  
ATOM    403  H5    U A  13     -20.450 -19.012  -8.139  1.00  0.00           H  
ATOM    404  C2'   U A  13     -17.631 -22.458  -5.277  1.00  0.00           C  
ATOM    405  H2'   U A  13     -18.534 -22.260  -4.660  1.00  0.00           H  
ATOM    406  O2'   U A  13     -16.660 -23.128  -4.492  1.00  0.00           O  
ATOM    407 'HO2   U A  13     -17.094 -23.940  -4.171  1.00  0.00           H  
ATOM    408  C3'   U A  13     -18.003 -23.259  -6.527  1.00  0.00           C  
ATOM    409  H3'   U A  13     -18.900 -22.831  -7.027  1.00  0.00           H  
ATOM    410  O3'   U A  13     -18.129 -24.690  -6.356  1.00  0.00           O  
ATOM    411  P     U A  14     -19.240 -25.269  -5.393  1.00  0.00           P  
ATOM    412  OP1   U A  14     -19.512 -26.668  -5.781  1.00  0.00           O  
ATOM    413  OP2   U A  14     -20.385 -24.331  -5.331  1.00  0.00           O1-
ATOM    414  O5'   U A  14     -18.489 -25.239  -4.006  1.00  0.00           O  
ATOM    415  C5'   U A  14     -18.467 -26.330  -3.054  1.00  0.00           C  
ATOM    416 1H5'   U A  14     -17.419 -26.689  -2.967  1.00  0.00           H  
ATOM    417 2H5'   U A  14     -19.067 -27.207  -3.398  1.00  0.00           H  
ATOM    418  C4'   U A  14     -18.951 -25.980  -1.615  1.00  0.00           C  
ATOM    419  H4'   U A  14     -18.176 -26.268  -0.873  1.00  0.00           H  
ATOM    420  O4'   U A  14     -19.191 -24.553  -1.425  1.00  0.00           O  
ATOM    421  C1'   U A  14     -20.266 -24.364  -0.518  1.00  0.00           C  
ATOM    422  H1'   U A  14     -19.840 -23.787   0.338  1.00  0.00           H  
ATOM    423  N1    U A  14     -21.386 -23.606  -1.159  1.00  0.00           N  
ATOM    424  C6    U A  14     -21.603 -23.698  -2.515  1.00  0.00           C  
ATOM    425  H6    U A  14     -20.892 -24.324  -3.061  1.00  0.00           H  
ATOM    426  C2    U A  14     -22.185 -22.807  -0.370  1.00  0.00           C  
ATOM    427  O2    U A  14     -22.050 -22.725   0.842  1.00  0.00           O  
ATOM    428  N3    U A  14     -23.164 -22.114  -1.038  1.00  0.00           N  
ATOM    429  H3    U A  14     -23.641 -21.413  -0.492  1.00  0.00           H  
ATOM    430  C4    U A  14     -23.413 -22.128  -2.394  1.00  0.00           C  
ATOM    431  O4    U A  14     -24.313 -21.434  -2.865  1.00  0.00           O  
ATOM    432  C5    U A  14     -22.568 -23.011  -3.144  1.00  0.00           C  
ATOM    433  H5    U A  14     -22.688 -23.078  -4.223  1.00  0.00           H  
ATOM    434  C2'   U A  14     -20.696 -25.743  -0.024  1.00  0.00           C  
ATOM    435  H2'   U A  14     -21.792 -25.796   0.117  1.00  0.00           H  
ATOM    436  O2'   U A  14     -20.050 -26.081   1.192  1.00  0.00           O  
ATOM    437 'HO2   U A  14     -20.388 -26.955   1.456  1.00  0.00           H  
ATOM    438  C3'   U A  14     -20.260 -26.655  -1.176  1.00  0.00           C  
ATOM    439  H3'   U A  14     -20.965 -26.567  -2.033  1.00  0.00           H  
ATOM    440  O3'   U A  14     -20.005 -28.042  -0.840  1.00  0.00           O  
ATOM    441  P     U A  15     -21.178 -28.986  -0.372  1.00  0.00           P  
ATOM    442  OP1   U A  15     -20.787 -30.391  -0.606  1.00  0.00           O  
ATOM    443  OP2   U A  15     -22.451 -28.502  -0.948  1.00  0.00           O1-
ATOM    444  O5'   U A  15     -21.211 -28.728   1.190  1.00  0.00           O  
ATOM    445  C5'   U A  15     -22.011 -29.556   2.082  1.00  0.00           C  
ATOM    446 1H5'   U A  15     -21.377 -30.381   2.474  1.00  0.00           H  
ATOM    447 2H5'   U A  15     -22.856 -30.048   1.540  1.00  0.00           H  
ATOM    448  C4'   U A  15     -22.632 -28.811   3.306  1.00  0.00           C  
ATOM    449  H4'   U A  15     -22.136 -29.125   4.247  1.00  0.00           H  
ATOM    450  O4'   U A  15     -22.437 -27.363   3.205  1.00  0.00           O  
ATOM    451  C1'   U A  15     -23.652 -26.682   3.459  1.00  0.00           C  
ATOM    452  H1'   U A  15     -23.402 -25.873   4.186  1.00  0.00           H  
ATOM    453  N1    U A  15     -24.222 -26.105   2.204  1.00  0.00           N  
ATOM    454  C6    U A  15     -24.008 -26.711   0.984  1.00  0.00           C  
ATOM    455  H6    U A  15     -23.378 -27.600   1.000  1.00  0.00           H  
ATOM    456  C2    U A  15     -25.012 -24.987   2.299  1.00  0.00           C  
ATOM    457  O2    U A  15     -25.313 -24.472   3.369  1.00  0.00           O  
ATOM    458  N3    U A  15     -25.457 -24.491   1.103  1.00  0.00           N  
ATOM    459  H3    U A  15     -26.069 -23.690   1.187  1.00  0.00           H  
ATOM    460  C4    U A  15     -25.243 -25.012  -0.155  1.00  0.00           C  
ATOM    461  O4    U A  15     -25.706 -24.444  -1.145  1.00  0.00           O  
ATOM    462  C5    U A  15     -24.468 -26.210  -0.171  1.00  0.00           C  
ATOM    463  H5    U A  15     -24.239 -26.690  -1.120  1.00  0.00           H  
ATOM    464  C2'   U A  15     -24.585 -27.673   4.122  1.00  0.00           C  
ATOM    465  H2'   U A  15     -25.652 -27.448   3.914  1.00  0.00           H  
ATOM    466  O2'   U A  15     -24.371 -27.732   5.521  1.00  0.00           O  
ATOM    467 'HO2   U A  15     -24.608 -28.645   5.737  1.00  0.00           H  
ATOM    468  C3'   U A  15     -24.165 -28.985   3.470  1.00  0.00           C  
ATOM    469  H3'   U A  15     -24.591 -29.057   2.443  1.00  0.00           H  
ATOM    470  O3'   U A  15     -24.453 -30.151   4.275  1.00  0.00           O  
ATOM    471  P     A A  16     -25.778 -30.988   4.063  1.00  0.00           P  
ATOM    472  OP1   A A  16     -25.964 -31.814   5.278  1.00  0.00           O  
ATOM    473  OP2   A A  16     -25.686 -31.677   2.764  1.00  0.00           O1-
ATOM    474  O5'   A A  16     -26.919 -29.877   3.992  1.00  0.00           O  
ATOM    475  C5'   A A  16     -27.740 -29.650   5.172  1.00  0.00           C  
ATOM    476 1H5'   A A  16     -27.089 -29.433   6.051  1.00  0.00           H  
ATOM    477 2H5'   A A  16     -28.338 -30.562   5.410  1.00  0.00           H  
ATOM    478  C4'   A A  16     -28.731 -28.465   5.053  1.00  0.00           C  
ATOM    479  H4'   A A  16     -29.019 -28.120   6.070  1.00  0.00           H  
ATOM    480  O4'   A A  16     -28.129 -27.327   4.377  1.00  0.00           O  
ATOM    481  C1'   A A  16     -29.136 -26.588   3.717  1.00  0.00           C  
ATOM    482  H1'   A A  16     -29.142 -25.582   4.199  1.00  0.00           H  
ATOM    483  N9    A A  16     -28.839 -26.429   2.294  1.00  0.00           N  
ATOM    484  C5    A A  16     -28.798 -25.684   0.229  1.00  0.00           C  
ATOM    485  N7    A A  16     -27.860 -26.708   0.291  1.00  0.00           N  
ATOM    486  C8    A A  16     -27.919 -27.120   1.539  1.00  0.00           C  
ATOM    487  H8    A A  16     -27.316 -27.923   1.978  1.00  0.00           H  
ATOM    488  N1    A A  16     -30.197 -23.934  -0.556  1.00  0.00           N  
ATOM    489  C2    A A  16     -30.729 -23.914   0.672  1.00  0.00           C  
ATOM    490  H2    A A  16     -31.530 -23.183   0.836  1.00  0.00           H  
ATOM    491  N3    A A  16     -30.414 -24.663   1.730  1.00  0.00           N  
ATOM    492  C4    A A  16     -29.423 -25.521   1.448  1.00  0.00           C  
ATOM    493  C6    A A  16     -29.195 -24.812  -0.810  1.00  0.00           C  
ATOM    494  N6    A A  16     -28.597 -24.764  -2.016  1.00  0.00           N  
ATOM    495  H61   A A  16     -27.662 -25.116  -2.076  1.00  0.00           H  
ATOM    496  H62   A A  16     -28.831 -24.006  -2.631  1.00  0.00           H  
ATOM    497  C2'   A A  16     -30.468 -27.268   3.962  1.00  0.00           C  
ATOM    498  H2'   A A  16     -31.128 -27.261   3.068  1.00  0.00           H  
ATOM    499  O2'   A A  16     -31.130 -26.633   5.039  1.00  0.00           O  
ATOM    500 'HO2   A A  16     -32.043 -26.974   5.046  1.00  0.00           H  
ATOM    501  C3'   A A  16     -30.049 -28.704   4.302  1.00  0.00           C  
ATOM    502  H3'   A A  16     -29.777 -29.271   3.382  1.00  0.00           H  
ATOM    503  O3'   A A  16     -30.975 -29.442   5.137  1.00  0.00           O  
ATOM    504  P     U A  17     -32.333 -29.956   4.513  1.00  0.00           P  
ATOM    505  OP1   U A  17     -32.936 -30.949   5.427  1.00  0.00           O  
ATOM    506  OP2   U A  17     -32.101 -30.344   3.105  1.00  0.00           O1-
ATOM    507  O5'   U A  17     -33.217 -28.656   4.481  1.00  0.00           O  
ATOM    508  C5'   U A  17     -34.099 -28.197   5.519  1.00  0.00           C  
ATOM    509 1H5'   U A  17     -33.517 -28.023   6.452  1.00  0.00           H  
ATOM    510 2H5'   U A  17     -34.876 -28.966   5.738  1.00  0.00           H  
ATOM    511  C4'   U A  17     -34.822 -26.871   5.148  1.00  0.00           C  
ATOM    512  H4'   U A  17     -35.105 -26.320   6.069  1.00  0.00           H  
ATOM    513  O4'   U A  17     -33.952 -25.990   4.371  1.00  0.00           O  
ATOM    514  C1'   U A  17     -34.695 -25.337   3.349  1.00  0.00           C  
ATOM    515  H1'   U A  17     -34.541 -24.245   3.519  1.00  0.00           H  
ATOM    516  N1    U A  17     -34.212 -25.726   1.986  1.00  0.00           N  
ATOM    517  C6    U A  17     -33.666 -26.970   1.776  1.00  0.00           C  
ATOM    518  H6    U A  17     -33.737 -27.656   2.615  1.00  0.00           H  
ATOM    519  C2    U A  17     -34.293 -24.813   0.959  1.00  0.00           C  
ATOM    520  O2    U A  17     -34.769 -23.694   1.097  1.00  0.00           O  
ATOM    521  N3    U A  17     -33.774 -25.241  -0.238  1.00  0.00           N  
ATOM    522  H3    U A  17     -33.902 -24.606  -1.017  1.00  0.00           H  
ATOM    523  C4    U A  17     -33.142 -26.439  -0.493  1.00  0.00           C  
ATOM    524  O4    U A  17     -32.673 -26.671  -1.606  1.00  0.00           O  
ATOM    525  C5    U A  17     -33.116 -27.341   0.613  1.00  0.00           C  
ATOM    526  H5    U A  17     -32.671 -28.326   0.486  1.00  0.00           H  
ATOM    527  C2'   U A  17     -36.164 -25.664   3.577  1.00  0.00           C  
ATOM    528  H2'   U A  17     -36.729 -25.753   2.625  1.00  0.00           H  
ATOM    529  O2'   U A  17     -36.776 -24.693   4.408  1.00  0.00           O  
ATOM    530 'HO2   U A  17     -37.505 -25.178   4.818  1.00  0.00           H  
ATOM    531  C3'   U A  17     -36.100 -27.011   4.300  1.00  0.00           C  
ATOM    532  H3'   U A  17     -35.913 -27.841   3.581  1.00  0.00           H  
ATOM    533  O3'   U A  17     -37.229 -27.265   5.163  1.00  0.00           O  
ATOM    534  P     U A  18     -38.501 -28.062   4.682  1.00  0.00           P  
ATOM    535  OP1   U A  18     -39.602 -27.703   5.604  1.00  0.00           O  
ATOM    536  OP2   U A  18     -38.141 -29.487   4.556  1.00  0.00           O1-
ATOM    537  O5'   U A  18     -38.791 -27.459   3.242  1.00  0.00           O  
ATOM    538  C5'   U A  18     -39.979 -26.642   3.053  1.00  0.00           C  
ATOM    539 1H5'   U A  18     -39.977 -25.795   3.777  1.00  0.00           H  
ATOM    540 2H5'   U A  18     -40.898 -27.248   3.239  1.00  0.00           H  
ATOM    541  C4'   U A  18     -40.112 -26.023   1.641  1.00  0.00           C  
ATOM    542  H4'   U A  18     -40.805 -25.156   1.675  1.00  0.00           H  
ATOM    543  O4'   U A  18     -38.833 -25.523   1.152  1.00  0.00           O  
ATOM    544  C1'   U A  18     -38.755 -25.711  -0.248  1.00  0.00           C  
ATOM    545  H1'   U A  18     -38.598 -24.693  -0.677  1.00  0.00           H  
ATOM    546  N1    U A  18     -37.637 -26.622  -0.601  1.00  0.00           N  
ATOM    547  C6    U A  18     -37.334 -27.706   0.197  1.00  0.00           C  
ATOM    548  H6    U A  18     -37.919 -27.792   1.117  1.00  0.00           H  
ATOM    549  C2    U A  18     -37.002 -26.429  -1.801  1.00  0.00           C  
ATOM    550  O2    U A  18     -37.320 -25.550  -2.593  1.00  0.00           O  
ATOM    551  N3    U A  18     -35.986 -27.303  -2.060  1.00  0.00           N  
ATOM    552  H3    U A  18     -35.524 -27.150  -2.948  1.00  0.00           H  
ATOM    553  C4    U A  18     -35.640 -28.421  -1.337  1.00  0.00           C  
ATOM    554  O4    U A  18     -34.750 -29.164  -1.751  1.00  0.00           O  
ATOM    555  C5    U A  18     -36.377 -28.592  -0.121  1.00  0.00           C  
ATOM    556  H5    U A  18     -36.154 -29.443   0.518  1.00  0.00           H  
ATOM    557  C2'   U A  18     -40.098 -26.245  -0.720  1.00  0.00           C  
ATOM    558  H2'   U A  18     -39.999 -26.962  -1.562  1.00  0.00           H  
ATOM    559  O2'   U A  18     -40.961 -25.190  -1.104  1.00  0.00           O  
ATOM    560 'HO2   U A  18     -41.839 -25.595  -1.074  1.00  0.00           H  
ATOM    561  C3'   U A  18     -40.626 -26.948   0.526  1.00  0.00           C  
ATOM    562  H3'   U A  18     -40.122 -27.930   0.682  1.00  0.00           H  
ATOM    563  O3'   U A  18     -42.068 -27.043   0.579  1.00  0.00           O  
ATOM    564  P     A A  19     -42.793 -28.343   0.048  1.00  0.00           P  
ATOM    565  OP1   A A  19     -44.250 -28.101   0.147  1.00  0.00           O  
ATOM    566  OP2   A A  19     -42.236 -29.520   0.740  1.00  0.00           O1-
ATOM    567  O5'   A A  19     -42.362 -28.378  -1.484  1.00  0.00           O  
ATOM    568  C5'   A A  19     -43.382 -28.129  -2.490  1.00  0.00           C  
ATOM    569 1H5'   A A  19     -43.850 -27.132  -2.318  1.00  0.00           H  
ATOM    570 2H5'   A A  19     -44.189 -28.898  -2.426  1.00  0.00           H  
ATOM    571  C4'   A A  19     -42.852 -28.138  -3.942  1.00  0.00           C  
ATOM    572  H4'   A A  19     -43.556 -27.595  -4.608  1.00  0.00           H  
ATOM    573  O4'   A A  19     -41.553 -27.475  -4.044  1.00  0.00           O  
ATOM    574  C1'   A A  19     -40.794 -28.106  -5.058  1.00  0.00           C  
ATOM    575  H1'   A A  19     -40.556 -27.320  -5.812  1.00  0.00           H  
ATOM    576  N9    A A  19     -39.556 -28.677  -4.532  1.00  0.00           N  
ATOM    577  C5    A A  19     -37.534 -29.523  -4.409  1.00  0.00           C  
ATOM    578  N7    A A  19     -38.059 -29.588  -3.125  1.00  0.00           N  
ATOM    579  C8    A A  19     -39.273 -29.091  -3.251  1.00  0.00           C  
ATOM    580  H8    A A  19     -40.012 -28.988  -2.448  1.00  0.00           H  
ATOM    581  N1    A A  19     -36.139 -29.816  -6.308  1.00  0.00           N  
ATOM    582  C2    A A  19     -37.123 -29.257  -7.022  1.00  0.00           C  
ATOM    583  H2    A A  19     -36.939 -29.164  -8.100  1.00  0.00           H  
ATOM    584  N3    A A  19     -38.291 -28.778  -6.599  1.00  0.00           N  
ATOM    585  C4    A A  19     -38.449 -28.967  -5.281  1.00  0.00           C  
ATOM    586  C6    A A  19     -36.308 -29.953  -4.970  1.00  0.00           C  
ATOM    587  N6    A A  19     -35.276 -30.461  -4.274  1.00  0.00           N  
ATOM    588  H61   A A  19     -35.203 -30.255  -3.293  1.00  0.00           H  
ATOM    589  H62   A A  19     -34.419 -30.613  -4.771  1.00  0.00           H  
ATOM    590  C2'   A A  19     -41.653 -29.174  -5.701  1.00  0.00           C  
ATOM    591  H2'   A A  19     -41.071 -30.076  -5.988  1.00  0.00           H  
ATOM    592  O2'   A A  19     -42.304 -28.662  -6.849  1.00  0.00           O  
ATOM    593 'HO2   A A  19     -42.684 -29.441  -7.291  1.00  0.00           H  
ATOM    594  C3'   A A  19     -42.628 -29.516  -4.578  1.00  0.00           C  
ATOM    595  H3'   A A  19     -42.121 -30.113  -3.785  1.00  0.00           H  
ATOM    596  O3'   A A  19     -43.879 -30.088  -5.033  1.00  0.00           O  
ATOM    597  P     U A  20     -44.146 -31.639  -4.859  1.00  0.00           P  
ATOM    598  OP1   U A  20     -45.499 -31.829  -4.296  1.00  0.00           O  
ATOM    599  OP2   U A  20     -43.001 -32.263  -4.158  1.00  0.00           O1-
ATOM    600  O5'   U A  20     -44.131 -32.218  -6.320  1.00  0.00           O  
ATOM    601  C5'   U A  20     -44.561 -31.596  -7.540  1.00  0.00           C  
ATOM    602 1H5'   U A  20     -44.764 -30.509  -7.407  1.00  0.00           H  
ATOM    603 2H5'   U A  20     -45.506 -32.081  -7.870  1.00  0.00           H  
ATOM    604  C4'   U A  20     -43.519 -31.777  -8.663  1.00  0.00           C  
ATOM    605  H4'   U A  20     -43.859 -31.297  -9.605  1.00  0.00           H  
ATOM    606  O4'   U A  20     -42.284 -31.118  -8.268  1.00  0.00           O  
ATOM    607  C1'   U A  20     -41.167 -31.864  -8.712  1.00  0.00           C  
ATOM    608  H1'   U A  20     -40.624 -31.176  -9.404  1.00  0.00           H  
ATOM    609  N1    U A  20     -40.297 -32.263  -7.568  1.00  0.00           N  
ATOM    610  C6    U A  20     -40.854 -32.733  -6.398  1.00  0.00           C  
ATOM    611  H6    U A  20     -41.941 -32.795  -6.385  1.00  0.00           H  
ATOM    612  C2    U A  20     -38.934 -32.154  -7.702  1.00  0.00           C  
ATOM    613  O2    U A  20     -38.387 -31.769  -8.727  1.00  0.00           O  
ATOM    614  N3    U A  20     -38.214 -32.509  -6.596  1.00  0.00           N  
ATOM    615  H3    U A  20     -37.215 -32.512  -6.722  1.00  0.00           H  
ATOM    616  C4    U A  20     -38.692 -32.964  -5.391  1.00  0.00           C  
ATOM    617  O4    U A  20     -37.899 -33.247  -4.494  1.00  0.00           O  
ATOM    618  C5    U A  20     -40.119 -33.057  -5.322  1.00  0.00           C  
ATOM    619  H5    U A  20     -40.592 -33.384  -4.398  1.00  0.00           H  
ATOM    620  C2'   U A  20     -41.677 -33.055  -9.514  1.00  0.00           C  
ATOM    621  H2'   U A  20     -41.092 -33.975  -9.311  1.00  0.00           H  
ATOM    622  O2'   U A  20     -41.631 -32.771 -10.901  1.00  0.00           O  
ATOM    623 'HO2   U A  20     -41.769 -33.619 -11.358  1.00  0.00           H  
ATOM    624  C3'   U A  20     -43.112 -33.223  -8.998  1.00  0.00           C  
ATOM    625  H3'   U A  20     -43.105 -33.769  -8.027  1.00  0.00           H  
ATOM    626  O3'   U A  20     -44.051 -33.796  -9.940  1.00  0.00           O  
ATOM    627  P     U A  21     -44.192 -35.364 -10.063  1.00  0.00           P  
ATOM    628  OP1   U A  21     -45.391 -35.662 -10.877  1.00  0.00           O  
ATOM    629  OP2   U A  21     -44.097 -35.976  -8.721  1.00  0.00           O1-
ATOM    630  O5'   U A  21     -42.895 -35.768 -10.868  1.00  0.00           O  
ATOM    631  C5'   U A  21     -42.889 -35.864 -12.312  1.00  0.00           C  
ATOM    632 1H5'   U A  21     -43.311 -34.935 -12.760  1.00  0.00           H  
ATOM    633 2H5'   U A  21     -43.520 -36.722 -12.642  1.00  0.00           H  
ATOM    634  C4'   U A  21     -41.468 -36.061 -12.890  1.00  0.00           C  
ATOM    635  H4'   U A  21     -41.439 -35.807 -13.970  1.00  0.00           H  
ATOM    636  O4'   U A  21     -40.533 -35.170 -12.206  1.00  0.00           O  
ATOM    637  C1'   U A  21     -39.339 -35.857 -11.892  1.00  0.00           C  
ATOM    638  H1'   U A  21     -38.533 -35.260 -12.381  1.00  0.00           H  
ATOM    639  N1    U A  21     -39.145 -35.922 -10.414  1.00  0.00           N  
ATOM    640  C6    U A  21     -40.112 -36.498  -9.620  1.00  0.00           C  
ATOM    641  H6    U A  21     -41.003 -36.858 -10.135  1.00  0.00           H  
ATOM    642  C2    U A  21     -38.051 -35.304  -9.850  1.00  0.00           C  
ATOM    643  O2    U A  21     -37.198 -34.717 -10.504  1.00  0.00           O  
ATOM    644  N3    U A  21     -37.971 -35.392  -8.485  1.00  0.00           N  
ATOM    645  H3    U A  21     -37.197 -34.905  -8.068  1.00  0.00           H  
ATOM    646  C4    U A  21     -38.895 -35.945  -7.631  1.00  0.00           C  
ATOM    647  O4    U A  21     -38.704 -35.905  -6.419  1.00  0.00           O  
ATOM    648  C5    U A  21     -40.031 -36.526  -8.281  1.00  0.00           C  
ATOM    649  H5    U A  21     -40.831 -36.940  -7.671  1.00  0.00           H  
ATOM    650  C2'   U A  21     -39.385 -37.225 -12.566  1.00  0.00           C  
ATOM    651  H2'   U A  21     -38.922 -38.019 -11.941  1.00  0.00           H  
ATOM    652  O2'   U A  21     -38.739 -37.180 -13.824  1.00  0.00           O  
ATOM    653 'HO2   U A  21     -39.080 -37.946 -14.307  1.00  0.00           H  
ATOM    654  C3'   U A  21     -40.886 -37.482 -12.732  1.00  0.00           C  
ATOM    655  H3'   U A  21     -41.319 -37.881 -11.788  1.00  0.00           H  
ATOM    656  O3'   U A  21     -41.239 -38.304 -13.874  1.00  0.00           O  
ATOM    657  P     U A  22     -41.368 -39.874 -13.726  1.00  0.00           P  
ATOM    658  OP1   U A  22     -41.628 -40.445 -15.067  1.00  0.00           O  
ATOM    659  OP2   U A  22     -42.347 -40.179 -12.664  1.00  0.00           O1-
ATOM    660  O5'   U A  22     -39.922 -40.300 -13.241  1.00  0.00           O  
ATOM    661  C5'   U A  22     -38.951 -40.871 -14.153  1.00  0.00           C  
ATOM    662 1H5'   U A  22     -38.481 -40.065 -14.761  1.00  0.00           H  
ATOM    663 2H5'   U A  22     -39.422 -41.598 -14.855  1.00  0.00           H  
ATOM    664  C4'   U A  22     -37.829 -41.609 -13.399  1.00  0.00           C  
ATOM    665  H4'   U A  22     -37.377 -40.939 -12.634  1.00  0.00           H  
ATOM    666  O4'   U A  22     -38.340 -42.805 -12.720  1.00  0.00           O  
ATOM    667  C1'   U A  22     -37.264 -43.727 -12.558  1.00  0.00           C  
ATOM    668  H1'   U A  22     -37.085 -43.800 -11.458  1.00  0.00           H  
ATOM    669  N1    U A  22     -37.566 -45.060 -13.139  1.00  0.00           N  
ATOM    670  C6    U A  22     -38.421 -45.186 -14.206  1.00  0.00           C  
ATOM    671  H6    U A  22     -38.937 -44.263 -14.490  1.00  0.00           H  
ATOM    672  C2    U A  22     -36.814 -46.125 -12.703  1.00  0.00           C  
ATOM    673  O2    U A  22     -35.950 -46.033 -11.842  1.00  0.00           O  
ATOM    674  N3    U A  22     -37.085 -47.311 -13.323  1.00  0.00           N  
ATOM    675  H3    U A  22     -36.468 -48.063 -13.037  1.00  0.00           H  
ATOM    676  C4    U A  22     -37.906 -47.524 -14.402  1.00  0.00           C  
ATOM    677  O4    U A  22     -37.996 -48.648 -14.895  1.00  0.00           O  
ATOM    678  C5    U A  22     -38.615 -46.355 -14.842  1.00  0.00           C  
ATOM    679  H5    U A  22     -39.287 -46.441 -15.691  1.00  0.00           H  
ATOM    680  C2'   U A  22     -36.045 -43.118 -13.227  1.00  0.00           C  
ATOM    681  H2'   U A  22     -35.408 -43.873 -13.738  1.00  0.00           H  
ATOM    682  O2'   U A  22     -35.268 -42.404 -12.286  1.00  0.00           O  
ATOM    683 'HO2   U A  22     -34.427 -42.205 -12.732  1.00  0.00           H  
ATOM    684  C3'   U A  22     -36.696 -42.198 -14.249  1.00  0.00           C  
ATOM    685  H3'   U A  22     -37.223 -42.791 -15.031  1.00  0.00           H  
ATOM    686  O3'   U A  22     -35.817 -41.185 -14.799  1.00  0.00           O  
ATOM    687  P     U A  23     -35.106 -41.532 -16.178  1.00  0.00           P  
ATOM    688  OP1   U A  23     -35.409 -40.457 -17.142  1.00  0.00           O  
ATOM    689  OP2   U A  23     -35.479 -42.914 -16.572  1.00  0.00           O1-
ATOM    690  O5'   U A  23     -33.557 -41.538 -15.876  1.00  0.00           O  
ATOM    691  C5'   U A  23     -32.852 -40.919 -14.786  1.00  0.00           C  
ATOM    692 1H5'   U A  23     -33.542 -40.403 -14.079  1.00  0.00           H  
ATOM    693 2H5'   U A  23     -32.166 -40.147 -15.200  1.00  0.00           H  
ATOM    694  C4'   U A  23     -31.991 -41.922 -13.981  1.00  0.00           C  
ATOM    695  H4'   U A  23     -31.565 -41.423 -13.084  1.00  0.00           H  
ATOM    696  O4'   U A  23     -32.825 -43.017 -13.505  1.00  0.00           O  
ATOM    697  C1'   U A  23     -32.088 -44.228 -13.501  1.00  0.00           C  
ATOM    698  H1'   U A  23     -32.116 -44.591 -12.445  1.00  0.00           H  
ATOM    699  N1    U A  23     -32.694 -45.233 -14.425  1.00  0.00           N  
ATOM    700  C6    U A  23     -33.281 -44.830 -15.604  1.00  0.00           C  
ATOM    701  H6    U A  23     -33.260 -43.760 -15.798  1.00  0.00           H  
ATOM    702  C2    U A  23     -32.628 -46.565 -14.098  1.00  0.00           C  
ATOM    703  O2    U A  23     -32.068 -46.983 -13.092  1.00  0.00           O  
ATOM    704  N3    U A  23     -33.252 -47.409 -14.977  1.00  0.00           N  
ATOM    705  H3    U A  23     -33.173 -48.392 -14.752  1.00  0.00           H  
ATOM    706  C4    U A  23     -33.921 -47.072 -16.131  1.00  0.00           C  
ATOM    707  O4    U A  23     -34.492 -47.944 -16.787  1.00  0.00           O  
ATOM    708  C5    U A  23     -33.896 -45.678 -16.440  1.00  0.00           C  
ATOM    709  H5    U A  23     -34.415 -45.311 -17.323  1.00  0.00           H  
ATOM    710  C2'   U A  23     -30.656 -43.882 -13.866  1.00  0.00           C  
ATOM    711  H2'   U A  23     -30.157 -44.687 -14.441  1.00  0.00           H  
ATOM    712  O2'   U A  23     -29.903 -43.590 -12.705  1.00  0.00           O  
ATOM    713 'HO2   U A  23     -29.263 -42.929 -13.005  1.00  0.00           H  
ATOM    714  C3'   U A  23     -30.827 -42.623 -14.712  1.00  0.00           C  
ATOM    715  H3'   U A  23     -31.199 -42.868 -15.733  1.00  0.00           H  
ATOM    716  O3'   U A  23     -29.656 -41.774 -14.728  1.00  0.00           O  
ATOM    717  P     A A  24     -28.582 -41.932 -15.879  1.00  0.00           P  
ATOM    718  OP1   A A  24     -27.437 -41.056 -15.550  1.00  0.00           O  
ATOM    719  OP2   A A  24     -29.241 -41.750 -17.185  1.00  0.00           O1-
ATOM    720  O5'   A A  24     -28.129 -43.451 -15.746  1.00  0.00           O  
ATOM    721  C5'   A A  24     -26.982 -43.761 -14.912  1.00  0.00           C  
ATOM    722 1H5'   A A  24     -27.140 -43.379 -13.877  1.00  0.00           H  
ATOM    723 2H5'   A A  24     -26.064 -43.276 -15.322  1.00  0.00           H  
ATOM    724  C4'   A A  24     -26.697 -45.273 -14.806  1.00  0.00           C  
ATOM    725  H4'   A A  24     -25.955 -45.467 -14.003  1.00  0.00           H  
ATOM    726  O4'   A A  24     -27.906 -46.009 -14.459  1.00  0.00           O  
ATOM    727  C1'   A A  24     -27.888 -47.264 -15.105  1.00  0.00           C  
ATOM    728  H1'   A A  24     -27.977 -48.033 -14.303  1.00  0.00           H  
ATOM    729  N9    A A  24     -29.010 -47.395 -16.037  1.00  0.00           N  
ATOM    730  C5    A A  24     -30.552 -48.242 -17.350  1.00  0.00           C  
ATOM    731  N7    A A  24     -30.724 -46.867 -17.397  1.00  0.00           N  
ATOM    732  C8    A A  24     -29.773 -46.402 -16.613  1.00  0.00           C  
ATOM    733  H8    A A  24     -29.578 -45.344 -16.409  1.00  0.00           H  
ATOM    734  N1    A A  24     -30.788 -50.567 -17.739  1.00  0.00           N  
ATOM    735  C2    A A  24     -29.738 -50.733 -16.927  1.00  0.00           C  
ATOM    736  H2    A A  24     -29.418 -51.769 -16.768  1.00  0.00           H  
ATOM    737  N3    A A  24     -29.045 -49.813 -16.259  1.00  0.00           N  
ATOM    738  C4    A A  24     -29.500 -48.577 -16.521  1.00  0.00           C  
ATOM    739  C6    A A  24     -31.229 -49.309 -17.977  1.00  0.00           C  
ATOM    740  N6    A A  24     -32.295 -49.153 -18.784  1.00  0.00           N  
ATOM    741  H61   A A  24     -32.607 -48.235 -19.023  1.00  0.00           H  
ATOM    742  H62   A A  24     -32.878 -49.939 -18.983  1.00  0.00           H  
ATOM    743  C2'   A A  24     -26.552 -47.415 -15.800  1.00  0.00           C  
ATOM    744  H2'   A A  24     -26.628 -47.984 -16.750  1.00  0.00           H  
ATOM    745  O2'   A A  24     -25.621 -48.054 -14.946  1.00  0.00           O  
ATOM    746 'HO2   A A  24     -24.778 -48.066 -15.439  1.00  0.00           H  
ATOM    747  C3'   A A  24     -26.171 -45.957 -16.077  1.00  0.00           C  
ATOM    748  H3'   A A  24     -26.761 -45.543 -16.926  1.00  0.00           H  
ATOM    749  O3'   A A  24     -24.757 -45.690 -16.236  1.00  0.00           O  
ATOM    750  P     U A  25     -23.978 -46.316 -17.459  1.00  0.00           P  
ATOM    751  OP1   U A  25     -22.727 -45.560 -17.675  1.00  0.00           O  
ATOM    752  OP2   U A  25     -24.906 -46.501 -18.595  1.00  0.00           O1-
ATOM    753  O5'   U A  25     -23.629 -47.747 -16.888  1.00  0.00           O  
ATOM    754  C5'   U A  25     -22.445 -48.486 -17.269  1.00  0.00           C  
ATOM    755 1H5'   U A  25     -21.861 -48.684 -16.344  1.00  0.00           H  
ATOM    756 2H5'   U A  25     -21.772 -47.907 -17.947  1.00  0.00           H  
ATOM    757  C4'   U A  25     -22.710 -49.863 -17.939  1.00  0.00           C  
ATOM    758  H4'   U A  25     -21.916 -50.576 -17.629  1.00  0.00           H  
ATOM    759  O4'   U A  25     -23.992 -50.460 -17.562  1.00  0.00           O  
ATOM    760  C1'   U A  25     -24.491 -51.212 -18.667  1.00  0.00           C  
ATOM    761  H1'   U A  25     -24.667 -52.246 -18.290  1.00  0.00           H  
ATOM    762  N1    U A  25     -25.752 -50.627 -19.216  1.00  0.00           N  
ATOM    763  C6    U A  25     -26.048 -49.296 -19.024  1.00  0.00           C  
ATOM    764  H6    U A  25     -25.316 -48.739 -18.435  1.00  0.00           H  
ATOM    765  C2    U A  25     -26.572 -51.425 -19.983  1.00  0.00           C  
ATOM    766  O2    U A  25     -26.326 -52.603 -20.215  1.00  0.00           O  
ATOM    767  N3    U A  25     -27.700 -50.808 -20.460  1.00  0.00           N  
ATOM    768  H3    U A  25     -28.253 -51.356 -21.102  1.00  0.00           H  
ATOM    769  C4    U A  25     -28.064 -49.491 -20.294  1.00  0.00           C  
ATOM    770  O4    U A  25     -29.105 -49.074 -20.797  1.00  0.00           O  
ATOM    771  C5    U A  25     -27.152 -48.715 -19.514  1.00  0.00           C  
ATOM    772  H5    U A  25     -27.353 -47.659 -19.348  1.00  0.00           H  
ATOM    773  C2'   U A  25     -23.383 -51.243 -19.711  1.00  0.00           C  
ATOM    774  H2'   U A  25     -23.790 -51.314 -20.742  1.00  0.00           H  
ATOM    775  O2'   U A  25     -22.495 -52.326 -19.465  1.00  0.00           O  
ATOM    776 'HO2   U A  25     -21.733 -52.196 -20.073  1.00  0.00           H  
ATOM    777  C3'   U A  25     -22.716 -49.880 -19.474  1.00  0.00           C  
ATOM    778  H3'   U A  25     -23.379 -49.053 -19.808  1.00  0.00           H  
ATOM    779  O3'   U A  25     -21.377 -49.686 -19.973  1.00  0.00           O  
ATOM    780  P     U A  26     -20.860 -50.201 -21.364  1.00  0.00           P  
ATOM    781  OP1   U A  26     -20.619 -51.657 -21.216  1.00  0.00           O  
ATOM    782  OP2   U A  26     -19.718 -49.372 -21.798  1.00  0.00           O1-
ATOM    783  O5'   U A  26     -22.101 -49.970 -22.334  1.00  0.00           O  
ATOM    784  C5'   U A  26     -22.437 -51.025 -23.277  1.00  0.00           C  
ATOM    785 1H5'   U A  26     -22.500 -52.015 -22.764  1.00  0.00           H  
ATOM    786 2H5'   U A  26     -21.652 -51.094 -24.066  1.00  0.00           H  
ATOM    787  C4'   U A  26     -23.794 -50.819 -23.980  1.00  0.00           C  
ATOM    788  H4'   U A  26     -24.081 -51.746 -24.521  1.00  0.00           H  
ATOM    789  O4'   U A  26     -24.858 -50.535 -23.023  1.00  0.00           O  
ATOM    790  C1'   U A  26     -25.815 -49.694 -23.633  1.00  0.00           C  
ATOM    791  H1'   U A  26     -26.769 -50.271 -23.608  1.00  0.00           H  
ATOM    792  N1    U A  26     -25.959 -48.403 -22.919  1.00  0.00           N  
ATOM    793  C6    U A  26     -24.939 -47.863 -22.160  1.00  0.00           C  
ATOM    794  H6    U A  26     -24.060 -48.503 -22.024  1.00  0.00           H  
ATOM    795  C2    U A  26     -27.109 -47.699 -23.161  1.00  0.00           C  
ATOM    796  O2    U A  26     -27.999 -48.128 -23.887  1.00  0.00           O  
ATOM    797  N3    U A  26     -27.180 -46.475 -22.561  1.00  0.00           N  
ATOM    798  H3    U A  26     -27.997 -45.934 -22.762  1.00  0.00           H  
ATOM    799  C4    U A  26     -26.178 -45.829 -21.872  1.00  0.00           C  
ATOM    800  O4    U A  26     -26.333 -44.654 -21.557  1.00  0.00           O  
ATOM    801  C5    U A  26     -25.013 -46.631 -21.631  1.00  0.00           C  
ATOM    802  H5    U A  26     -24.199 -46.201 -21.049  1.00  0.00           H  
ATOM    803  C2'   U A  26     -25.386 -49.477 -25.081  1.00  0.00           C  
ATOM    804  H2'   U A  26     -25.606 -48.445 -25.428  1.00  0.00           H  
ATOM    805  O2'   U A  26     -26.023 -50.411 -25.940  1.00  0.00           O  
ATOM    806 'HO2   U A  26     -25.553 -50.379 -26.796  1.00  0.00           H  
ATOM    807  C3'   U A  26     -23.871 -49.675 -24.994  1.00  0.00           C  
ATOM    808  H3'   U A  26     -23.383 -48.797 -24.514  1.00  0.00           H  
ATOM    809  O3'   U A  26     -23.200 -50.041 -26.220  1.00  0.00           O  
ATOM    810  P     U A  27     -23.240 -49.059 -27.455  1.00  0.00           P  
ATOM    811  OP1   U A  27     -21.958 -49.124 -28.185  1.00  0.00           O  
ATOM    812  OP2   U A  27     -23.758 -47.735 -27.041  1.00  0.00           O1-
ATOM    813  O5'   U A  27     -24.373 -49.755 -28.298  1.00  0.00           O  
ATOM    814  C5'   U A  27     -24.278 -49.975 -29.728  1.00  0.00           C  
ATOM    815 1H5'   U A  27     -23.920 -51.014 -29.896  1.00  0.00           H  
ATOM    816 2H5'   U A  27     -23.541 -49.293 -30.218  1.00  0.00           H  
ATOM    817  C4'   U A  27     -25.626 -49.817 -30.484  1.00  0.00           C  
ATOM    818  H4'   U A  27     -25.697 -50.548 -31.317  1.00  0.00           H  
ATOM    819  O4'   U A  27     -26.768 -50.047 -29.597  1.00  0.00           O  
ATOM    820  C1'   U A  27     -27.788 -49.113 -29.889  1.00  0.00           C  
ATOM    821  H1'   U A  27     -28.698 -49.727 -30.085  1.00  0.00           H  
ATOM    822  N1    U A  27     -27.989 -48.175 -28.748  1.00  0.00           N  
ATOM    823  C6    U A  27     -26.916 -47.651 -28.058  1.00  0.00           C  
ATOM    824  H6    U A  27     -25.930 -48.005 -28.365  1.00  0.00           H  
ATOM    825  C2    U A  27     -29.274 -47.845 -28.406  1.00  0.00           C  
ATOM    826  O2    U A  27     -30.250 -48.292 -28.995  1.00  0.00           O  
ATOM    827  N3    U A  27     -29.388 -46.985 -27.346  1.00  0.00           N  
ATOM    828  H3    U A  27     -30.342 -46.769 -27.087  1.00  0.00           H  
ATOM    829  C4    U A  27     -28.373 -46.432 -26.599  1.00  0.00           C  
ATOM    830  O4    U A  27     -28.631 -45.690 -25.654  1.00  0.00           O  
ATOM    831  C5    U A  27     -27.059 -46.806 -27.026  1.00  0.00           C  
ATOM    832  H5    U A  27     -26.195 -46.431 -26.481  1.00  0.00           H  
ATOM    833  C2'   U A  27     -27.402 -48.393 -31.172  1.00  0.00           C  
ATOM    834  H2'   U A  27     -27.776 -47.347 -31.196  1.00  0.00           H  
ATOM    835  O2'   U A  27     -27.896 -49.109 -32.292  1.00  0.00           O  
ATOM    836 'HO2   U A  27     -27.533 -48.722 -33.110  1.00  0.00           H  
ATOM    837  C3'   U A  27     -25.876 -48.423 -31.093  1.00  0.00           C  
ATOM    838  H3'   U A  27     -25.506 -47.685 -30.348  1.00  0.00           H  
ATOM    839  O3'   U A  27     -25.174 -48.278 -32.349  1.00  0.00           O  
ATOM    840  P     U A  28     -25.278 -46.893 -33.113  1.00  0.00           P  
ATOM    841  OP1   U A  28     -23.990 -46.634 -33.787  1.00  0.00           O  
ATOM    842  OP2   U A  28     -25.798 -45.858 -32.184  1.00  0.00           O1-
ATOM    843  O5'   U A  28     -26.396 -47.215 -34.178  1.00  0.00           O  
ATOM    844  C5'   U A  28     -26.084 -47.904 -35.415  1.00  0.00           C  
ATOM    845 1H5'   U A  28     -25.551 -48.858 -35.196  1.00  0.00           H  
ATOM    846 2H5'   U A  28     -25.418 -47.274 -36.049  1.00  0.00           H  
ATOM    847  C4'   U A  28     -27.341 -48.258 -36.249  1.00  0.00           C  
ATOM    848  H4'   U A  28     -27.102 -49.023 -37.017  1.00  0.00           H  
ATOM    849  O4'   U A  28     -28.362 -48.825 -35.378  1.00  0.00           O  
ATOM    850  C1'   U A  28     -29.620 -48.254 -35.657  1.00  0.00           C  
ATOM    851  H1'   U A  28     -30.269 -49.131 -35.889  1.00  0.00           H  
ATOM    852  N1    U A  28     -30.128 -47.516 -34.463  1.00  0.00           N  
ATOM    853  C6    U A  28     -29.391 -46.489 -33.919  1.00  0.00           C  
ATOM    854  H6    U A  28     -28.470 -46.234 -34.443  1.00  0.00           H  
ATOM    855  C2    U A  28     -31.249 -47.993 -33.814  1.00  0.00           C  
ATOM    856  O2    U A  28     -31.899 -48.951 -34.221  1.00  0.00           O  
ATOM    857  N3    U A  28     -31.586 -47.326 -32.664  1.00  0.00           N  
ATOM    858  H3    U A  28     -32.377 -47.696 -32.159  1.00  0.00           H  
ATOM    859  C4    U A  28     -30.832 -46.379 -32.007  1.00  0.00           C  
ATOM    860  O4    U A  28     -31.138 -46.027 -30.871  1.00  0.00           O  
ATOM    861  C5    U A  28     -29.699 -45.912 -32.747  1.00  0.00           C  
ATOM    862  H5    U A  28     -29.042 -45.177 -32.287  1.00  0.00           H  
ATOM    863  C2'   U A  28     -29.501 -47.414 -36.930  1.00  0.00           C  
ATOM    864  H2'   U A  28     -30.107 -46.485 -36.873  1.00  0.00           H  
ATOM    865  O2'   U A  28     -29.920 -48.187 -38.044  1.00  0.00           O  
ATOM    866 'HO2   U A  28     -29.685 -47.661 -38.844  1.00  0.00           H  
ATOM    867  C3'   U A  28     -27.999 -47.064 -36.976  1.00  0.00           C  
ATOM    868  H3'   U A  28     -27.798 -46.184 -36.332  1.00  0.00           H  
ATOM    869  O3'   U A  28     -27.377 -46.878 -38.266  1.00  0.00           O  
ATOM    870  P     A A  29     -27.873 -46.031 -39.495  1.00  0.00           P  
ATOM    871  OP1   A A  29     -29.169 -46.590 -39.950  1.00  0.00           O  
ATOM    872  OP2   A A  29     -26.796 -45.987 -40.505  1.00  0.00           O1-
ATOM    873  O5'   A A  29     -28.119 -44.576 -38.914  1.00  0.00           O  
ATOM    874  C5'   A A  29     -28.622 -43.543 -39.811  1.00  0.00           C  
ATOM    875 1H5'   A A  29     -29.429 -43.951 -40.465  1.00  0.00           H  
ATOM    876 2H5'   A A  29     -27.799 -43.183 -40.472  1.00  0.00           H  
ATOM    877  C4'   A A  29     -29.233 -42.304 -39.100  1.00  0.00           C  
ATOM    878  H4'   A A  29     -29.962 -41.801 -39.769  1.00  0.00           H  
ATOM    879  O4'   A A  29     -29.961 -42.696 -37.891  1.00  0.00           O  
ATOM    880  C1'   A A  29     -29.706 -41.751 -36.861  1.00  0.00           C  
ATOM    881  H1'   A A  29     -30.699 -41.440 -36.462  1.00  0.00           H  
ATOM    882  N9    A A  29     -28.920 -42.348 -35.774  1.00  0.00           N  
ATOM    883  C5    A A  29     -27.980 -42.805 -33.838  1.00  0.00           C  
ATOM    884  N7    A A  29     -27.663 -43.854 -34.680  1.00  0.00           N  
ATOM    885  C8    A A  29     -28.231 -43.535 -35.813  1.00  0.00           C  
ATOM    886  H8    A A  29     -28.193 -44.137 -36.719  1.00  0.00           H  
ATOM    887  N1    A A  29     -28.172 -41.418 -31.926  1.00  0.00           N  
ATOM    888  C2    A A  29     -28.898 -40.600 -32.700  1.00  0.00           C  
ATOM    889  H2    A A  29     -29.264 -39.692 -32.209  1.00  0.00           H  
ATOM    890  N3    A A  29     -29.222 -40.712 -33.990  1.00  0.00           N  
ATOM    891  C4    A A  29     -28.750 -41.863 -34.499  1.00  0.00           C  
ATOM    892  C6    A A  29     -27.687 -42.560 -32.480  1.00  0.00           C  
ATOM    893  N6    A A  29     -26.968 -43.392 -31.704  1.00  0.00           N  
ATOM    894  H61   A A  29     -26.555 -44.256 -32.056  1.00  0.00           H  
ATOM    895  H62   A A  29     -26.798 -43.146 -30.760  1.00  0.00           H  
ATOM    896  C2'   A A  29     -29.023 -40.559 -37.494  1.00  0.00           C  
ATOM    897  H2'   A A  29     -28.337 -40.037 -36.795  1.00  0.00           H  
ATOM    898  O2'   A A  29     -30.018 -39.669 -37.972  1.00  0.00           O  
ATOM    899 'HO2   A A  29     -29.602 -38.951 -38.484  1.00  0.00           H  
ATOM    900  C3'   A A  29     -28.246 -41.214 -38.633  1.00  0.00           C  
ATOM    901  H3'   A A  29     -27.362 -41.769 -38.239  1.00  0.00           H  
ATOM    902  O3'   A A  29     -27.904 -40.307 -39.721  1.00  0.00           O  
ATOM    903  P     U A  30     -26.534 -39.510 -39.617  1.00  0.00           P  
ATOM    904  OP1   U A  30     -25.656 -39.897 -40.740  1.00  0.00           O  
ATOM    905  OP2   U A  30     -26.005 -39.643 -38.241  1.00  0.00           O1-
ATOM    906  O5'   U A  30     -26.925 -37.992 -39.785  1.00  0.00           O  
ATOM    907  C5'   U A  30     -27.887 -37.438 -40.698  1.00  0.00           C  
ATOM    908 1H5'   U A  30     -28.521 -38.227 -41.165  1.00  0.00           H  
ATOM    909 2H5'   U A  30     -27.343 -36.913 -41.514  1.00  0.00           H  
ATOM    910  C4'   U A  30     -28.820 -36.412 -40.017  1.00  0.00           C  
ATOM    911  H4'   U A  30     -29.557 -36.026 -40.752  1.00  0.00           H  
ATOM    912  O4'   U A  30     -29.578 -37.067 -38.956  1.00  0.00           O  
ATOM    913  C1'   U A  30     -29.793 -36.145 -37.894  1.00  0.00           C  
ATOM    914  H1'   U A  30     -30.895 -36.124 -37.723  1.00  0.00           H  
ATOM    915  N1    U A  30     -29.074 -36.564 -36.652  1.00  0.00           N  
ATOM    916  C6    U A  30     -27.932 -37.329 -36.722  1.00  0.00           C  
ATOM    917  H6    U A  30     -27.621 -37.615 -37.720  1.00  0.00           H  
ATOM    918  C2    U A  30     -29.580 -36.173 -35.435  1.00  0.00           C  
ATOM    919  O2    U A  30     -30.593 -35.491 -35.323  1.00  0.00           O  
ATOM    920  N3    U A  30     -28.877 -36.624 -34.347  1.00  0.00           N  
ATOM    921  H3    U A  30     -29.212 -36.283 -33.453  1.00  0.00           H  
ATOM    922  C4    U A  30     -27.772 -37.448 -34.346  1.00  0.00           C  
ATOM    923  O4    U A  30     -27.288 -37.838 -33.285  1.00  0.00           O  
ATOM    924  C5    U A  30     -27.284 -37.783 -35.642  1.00  0.00           C  
ATOM    925  H5    U A  30     -26.425 -38.445 -35.736  1.00  0.00           H  
ATOM    926  C2'   U A  30     -29.343 -34.782 -38.397  1.00  0.00           C  
ATOM    927  H2'   U A  30     -28.990 -34.128 -37.570  1.00  0.00           H  
ATOM    928  O2'   U A  30     -30.409 -34.155 -39.101  1.00  0.00           O  
ATOM    929 'HO2   U A  30     -30.022 -33.376 -39.562  1.00  0.00           H  
ATOM    930  C3'   U A  30     -28.186 -35.182 -39.327  1.00  0.00           C  
ATOM    931  H3'   U A  30     -27.320 -35.544 -38.733  1.00  0.00           H  
ATOM    932  O3'   U A  30     -27.744 -34.223 -40.308  1.00  0.00           O  
ATOM    933  P     U A  31     -27.699 -32.660 -40.123  1.00  0.00           P  
ATOM    934  OP1   U A  31     -29.095 -32.179 -40.261  1.00  0.00           O  
ATOM    935  OP2   U A  31     -26.705 -32.095 -41.059  1.00  0.00           O1-
ATOM    936  O5'   U A  31     -27.220 -32.443 -38.615  1.00  0.00           O  
ATOM    937  C5'   U A  31     -27.768 -31.284 -37.915  1.00  0.00           C  
ATOM    938 1H5'   U A  31     -28.883 -31.270 -37.988  1.00  0.00           H  
ATOM    939 2H5'   U A  31     -27.383 -30.342 -38.371  1.00  0.00           H  
ATOM    940  C4'   U A  31     -27.452 -31.225 -36.401  1.00  0.00           C  
ATOM    941  H4'   U A  31     -28.131 -30.499 -35.903  1.00  0.00           H  
ATOM    942  O4'   U A  31     -27.673 -32.509 -35.757  1.00  0.00           O  
ATOM    943  C1'   U A  31     -26.821 -32.620 -34.634  1.00  0.00           C  
ATOM    944  H1'   U A  31     -27.500 -32.609 -33.748  1.00  0.00           H  
ATOM    945  N1    U A  31     -26.027 -33.865 -34.695  1.00  0.00           N  
ATOM    946  C6    U A  31     -25.501 -34.286 -35.895  1.00  0.00           C  
ATOM    947  H6    U A  31     -25.816 -33.704 -36.770  1.00  0.00           H  
ATOM    948  C2    U A  31     -25.788 -34.549 -33.528  1.00  0.00           C  
ATOM    949  O2    U A  31     -26.255 -34.218 -32.445  1.00  0.00           O  
ATOM    950  N3    U A  31     -24.977 -35.640 -33.661  1.00  0.00           N  
ATOM    951  H3    U A  31     -24.754 -36.100 -32.803  1.00  0.00           H  
ATOM    952  C4    U A  31     -24.344 -36.077 -34.801  1.00  0.00           C  
ATOM    953  O4    U A  31     -23.558 -37.018 -34.738  1.00  0.00           O  
ATOM    954  C5    U A  31     -24.690 -35.352 -35.989  1.00  0.00           C  
ATOM    955  H5    U A  31     -24.264 -35.669 -36.938  1.00  0.00           H  
ATOM    956  C2'   U A  31     -25.919 -31.383 -34.583  1.00  0.00           C  
ATOM    957  H2'   U A  31     -24.860 -31.647 -34.369  1.00  0.00           H  
ATOM    958  O2'   U A  31     -26.371 -30.468 -33.602  1.00  0.00           O  
ATOM    959 'HO2   U A  31     -25.767 -29.704 -33.626  1.00  0.00           H  
ATOM    960  C3'   U A  31     -26.031 -30.820 -36.006  1.00  0.00           C  
ATOM    961  H3'   U A  31     -25.361 -31.376 -36.702  1.00  0.00           H  
ATOM    962  O3'   U A  31     -25.869 -29.385 -36.131  1.00  0.00           O  
ATOM    963  P     U A  32     -24.423 -28.763 -36.020  1.00  0.00           P  
ATOM    964  OP1   U A  32     -24.423 -27.430 -36.657  1.00  0.00           O  
ATOM    965  OP2   U A  32     -23.428 -29.753 -36.483  1.00  0.00           O1-
ATOM    966  O5'   U A  32     -24.241 -28.599 -34.462  1.00  0.00           O  
ATOM    967  C5'   U A  32     -24.754 -27.476 -33.707  1.00  0.00           C  
ATOM    968 1H5'   U A  32     -25.864 -27.539 -33.663  1.00  0.00           H  
ATOM    969 2H5'   U A  32     -24.486 -26.509 -34.195  1.00  0.00           H  
ATOM    970  C4'   U A  32     -24.227 -27.425 -32.245  1.00  0.00           C  
ATOM    971  H4'   U A  32     -24.950 -26.894 -31.591  1.00  0.00           H  
ATOM    972  O4'   U A  32     -24.060 -28.770 -31.699  1.00  0.00           O  
ATOM    973  C1'   U A  32     -22.912 -28.812 -30.863  1.00  0.00           C  
ATOM    974  H1'   U A  32     -23.281 -29.150 -29.864  1.00  0.00           H  
ATOM    975  N1    U A  32     -21.890 -29.764 -31.403  1.00  0.00           N  
ATOM    976  C6    U A  32     -21.736 -29.915 -32.761  1.00  0.00           C  
ATOM    977  H6    U A  32     -22.381 -29.289 -33.376  1.00  0.00           H  
ATOM    978  C2    U A  32     -21.122 -30.497 -30.524  1.00  0.00           C  
ATOM    979  O2    U A  32     -21.194 -30.364 -29.310  1.00  0.00           O  
ATOM    980  N3    U A  32     -20.258 -31.390 -31.106  1.00  0.00           N  
ATOM    981  H3    U A  32     -19.806 -32.033 -30.470  1.00  0.00           H  
ATOM    982  C4    U A  32     -20.124 -31.656 -32.452  1.00  0.00           C  
ATOM    983  O4    U A  32     -19.374 -32.551 -32.836  1.00  0.00           O  
ATOM    984  C5    U A  32     -20.899 -30.809 -33.305  1.00  0.00           C  
ATOM    985  H5    U A  32     -20.842 -30.950 -34.381  1.00  0.00           H  
ATOM    986  C2'   U A  32     -22.381 -27.389 -30.738  1.00  0.00           C  
ATOM    987  H2'   U A  32     -21.277 -27.377 -30.685  1.00  0.00           H  
ATOM    988  O2'   U A  32     -22.911 -26.740 -29.596  1.00  0.00           O  
ATOM    989 'HO2   U A  32     -22.510 -25.852 -29.564  1.00  0.00           H  
ATOM    990  C3'   U A  32     -22.861 -26.739 -32.042  1.00  0.00           C  
ATOM    991  H3'   U A  32     -22.223 -27.061 -32.895  1.00  0.00           H  
ATOM    992  O3'   U A  32     -23.018 -25.297 -32.015  1.00  0.00           O  
ATOM    993  P     U A  33     -21.749 -24.370 -31.855  1.00  0.00           P  
ATOM    994  OP1   U A  33     -22.053 -23.029 -32.399  1.00  0.00           O  
ATOM    995  OP2   U A  33     -20.564 -25.079 -32.384  1.00  0.00           O1-
ATOM    996  O5'   U A  33     -21.592 -24.257 -30.281  1.00  0.00           O  
ATOM    997  C5'   U A  33     -20.624 -23.347 -29.679  1.00  0.00           C  
ATOM    998 1H5'   U A  33     -21.130 -22.385 -29.447  1.00  0.00           H  
ATOM    999 2H5'   U A  33     -19.797 -23.097 -30.389  1.00  0.00           H  
ATOM   1000  C4'   U A  33     -19.945 -23.854 -28.364  1.00  0.00           C  
ATOM   1001  H4'   U A  33     -20.312 -23.280 -27.489  1.00  0.00           H  
ATOM   1002  O4'   U A  33     -20.272 -25.258 -28.099  1.00  0.00           O  
ATOM   1003  C1'   U A  33     -19.096 -25.985 -27.778  1.00  0.00           C  
ATOM   1004  H1'   U A  33     -19.340 -26.581 -26.867  1.00  0.00           H  
ATOM   1005  N1    U A  33     -18.691 -26.879 -28.904  1.00  0.00           N  
ATOM   1006  C6    U A  33     -18.953 -26.525 -30.209  1.00  0.00           C  
ATOM   1007  H6    U A  33     -19.518 -25.604 -30.349  1.00  0.00           H  
ATOM   1008  C2    U A  33     -17.988 -28.026 -28.621  1.00  0.00           C  
ATOM   1009  O2    U A  33     -17.634 -28.325 -27.487  1.00  0.00           O  
ATOM   1010  N3    U A  33     -17.693 -28.809 -29.708  1.00  0.00           N  
ATOM   1011  H3    U A  33     -17.173 -29.651 -29.496  1.00  0.00           H  
ATOM   1012  C4    U A  33     -17.974 -28.538 -31.031  1.00  0.00           C  
ATOM   1013  O4    U A  33     -17.658 -29.338 -31.911  1.00  0.00           O  
ATOM   1014  C5    U A  33     -18.635 -27.297 -31.255  1.00  0.00           C  
ATOM   1015  H5    U A  33     -18.910 -27.008 -32.267  1.00  0.00           H  
ATOM   1016  C2'   U A  33     -18.030 -24.966 -27.437  1.00  0.00           C  
ATOM   1017  H2'   U A  33     -17.006 -25.343 -27.641  1.00  0.00           H  
ATOM   1018  O2'   U A  33     -18.124 -24.545 -26.087  1.00  0.00           O  
ATOM   1019 'HO2   U A  33     -17.773 -23.646 -26.115  1.00  0.00           H  
ATOM   1020  C3'   U A  33     -18.393 -23.818 -28.369  1.00  0.00           C  
ATOM   1021  H3'   U A  33     -18.074 -24.055 -29.411  1.00  0.00           H  
ATOM   1022  O3'   U A  33     -17.911 -22.529 -27.917  1.00  0.00           O  
ATOM   1023  P     A A  34     -16.549 -21.953 -28.483  1.00  0.00           P  
ATOM   1024  OP1   A A  34     -16.197 -20.767 -27.673  1.00  0.00           O  
ATOM   1025  OP2   A A  34     -16.689 -21.773 -29.940  1.00  0.00           O1-
ATOM   1026  O5'   A A  34     -15.501 -23.120 -28.206  1.00  0.00           O  
ATOM   1027  C5'   A A  34     -14.674 -23.043 -27.012  1.00  0.00           C  
ATOM   1028 1H5'   A A  34     -15.318 -22.948 -26.107  1.00  0.00           H  
ATOM   1029 2H5'   A A  34     -14.012 -22.146 -27.055  1.00  0.00           H  
ATOM   1030  C4'   A A  34     -13.765 -24.277 -26.786  1.00  0.00           C  
ATOM   1031  H4'   A A  34     -13.418 -24.296 -25.731  1.00  0.00           H  
ATOM   1032  O4'   A A  34     -14.491 -25.518 -27.014  1.00  0.00           O  
ATOM   1033  C1'   A A  34     -13.609 -26.485 -27.556  1.00  0.00           C  
ATOM   1034  H1'   A A  34     -13.643 -27.364 -26.871  1.00  0.00           H  
ATOM   1035  N9    A A  34     -14.041 -26.899 -28.896  1.00  0.00           N  
ATOM   1036  C5    A A  34     -14.345 -28.008 -30.768  1.00  0.00           C  
ATOM   1037  N7    A A  34     -15.190 -26.908 -30.829  1.00  0.00           N  
ATOM   1038  C8    A A  34     -14.975 -26.278 -29.696  1.00  0.00           C  
ATOM   1039  H8    A A  34     -15.465 -25.351 -29.380  1.00  0.00           H  
ATOM   1040  N1    A A  34     -13.172 -30.000 -31.325  1.00  0.00           N  
ATOM   1041  C2    A A  34     -12.527 -29.845 -30.162  1.00  0.00           C  
ATOM   1042  H2    A A  34     -11.773 -30.606 -29.928  1.00  0.00           H  
ATOM   1043  N3    A A  34     -12.685 -28.897 -29.232  1.00  0.00           N  
ATOM   1044  C4    A A  34     -13.620 -28.006 -29.594  1.00  0.00           C  
ATOM   1045  C6    A A  34     -14.121 -29.084 -31.654  1.00  0.00           C  
ATOM   1046  N6    A A  34     -14.849 -29.262 -32.770  1.00  0.00           N  
ATOM   1047  H61   A A  34     -15.754 -28.834 -32.789  1.00  0.00           H  
ATOM   1048  H62   A A  34     -14.804 -30.169 -33.205  1.00  0.00           H  
ATOM   1049  C2'   A A  34     -12.213 -25.896 -27.546  1.00  0.00           C  
ATOM   1050  H2'   A A  34     -11.595 -26.244 -28.400  1.00  0.00           H  
ATOM   1051  O2'   A A  34     -11.569 -26.230 -26.329  1.00  0.00           O  
ATOM   1052 'HO2   A A  34     -10.664 -25.864 -26.383  1.00  0.00           H  
ATOM   1053  C3'   A A  34     -12.501 -24.391 -27.656  1.00  0.00           C  
ATOM   1054  H3'   A A  34     -12.803 -24.120 -28.692  1.00  0.00           H  
ATOM   1055  O3'   A A  34     -11.478 -23.496 -27.159  1.00  0.00           O  
ATOM   1056  P     U A  35     -10.020 -23.500 -27.758  1.00  0.00           P  
ATOM   1057  OP1   U A  35      -9.336 -22.240 -27.397  1.00  0.00           O  
ATOM   1058  OP2   U A  35     -10.076 -23.869 -29.190  1.00  0.00           O1-
ATOM   1059  O5'   U A  35      -9.351 -24.691 -26.967  1.00  0.00           O  
ATOM   1060  C5'   U A  35      -7.923 -24.931 -26.953  1.00  0.00           C  
ATOM   1061 1H5'   U A  35      -7.508 -24.562 -25.990  1.00  0.00           H  
ATOM   1062 2H5'   U A  35      -7.398 -24.359 -27.755  1.00  0.00           H  
ATOM   1063  C4'   U A  35      -7.499 -26.423 -27.106  1.00  0.00           C  
ATOM   1064  H4'   U A  35      -7.025 -26.786 -26.170  1.00  0.00           H  
ATOM   1065  O4'   U A  35      -8.631 -27.318 -27.378  1.00  0.00           O  
ATOM   1066  C1'   U A  35      -8.253 -28.268 -28.372  1.00  0.00           C  
ATOM   1067  H1'   U A  35      -8.548 -29.270 -27.982  1.00  0.00           H  
ATOM   1068  N1    U A  35      -8.931 -27.979 -29.683  1.00  0.00           N  
ATOM   1069  C6    U A  35      -9.430 -26.721 -29.938  1.00  0.00           C  
ATOM   1070  H6    U A  35      -9.272 -25.984 -29.150  1.00  0.00           H  
ATOM   1071  C2    U A  35      -9.110 -28.997 -30.594  1.00  0.00           C  
ATOM   1072  O2    U A  35      -8.745 -30.147 -30.383  1.00  0.00           O  
ATOM   1073  N3    U A  35      -9.759 -28.637 -31.753  1.00  0.00           N  
ATOM   1074  H3    U A  35      -9.865 -29.369 -32.442  1.00  0.00           H  
ATOM   1075  C4    U A  35     -10.327 -27.413 -32.037  1.00  0.00           C  
ATOM   1076  O4    U A  35     -10.961 -27.247 -33.076  1.00  0.00           O  
ATOM   1077  C5    U A  35     -10.112 -26.412 -31.047  1.00  0.00           C  
ATOM   1078  H5    U A  35     -10.524 -25.416 -31.193  1.00  0.00           H  
ATOM   1079  C2'   U A  35      -6.733 -28.195 -28.463  1.00  0.00           C  
ATOM   1080  H2'   U A  35      -6.358 -28.537 -29.451  1.00  0.00           H  
ATOM   1081  O2'   U A  35      -6.146 -28.962 -27.420  1.00  0.00           O  
ATOM   1082 'HO2   U A  35      -5.199 -28.703 -27.363  1.00  0.00           H  
ATOM   1083  C3'   U A  35      -6.521 -26.688 -28.268  1.00  0.00           C  
ATOM   1084  H3'   U A  35      -6.901 -26.137 -29.153  1.00  0.00           H  
ATOM   1085  O3'   U A  35      -5.213 -26.200 -27.925  1.00  0.00           O  
ATOM   1086  P     U A  36      -3.824 -26.840 -28.267  1.00  0.00           P  
ATOM   1087  OP1   U A  36      -3.665 -28.019 -27.382  1.00  0.00           O  
ATOM   1088  OP2   U A  36      -2.785 -25.794 -28.189  1.00  0.00           O1-
ATOM   1089  O5'   U A  36      -3.993 -27.334 -29.770  1.00  0.00           O  
ATOM   1090  C5'   U A  36      -3.246 -28.524 -30.159  1.00  0.00           C  
ATOM   1091 1H5'   U A  36      -3.403 -29.352 -29.425  1.00  0.00           H  
ATOM   1092 2H5'   U A  36      -2.155 -28.297 -30.194  1.00  0.00           H  
ATOM   1093  C4'   U A  36      -3.646 -29.103 -31.532  1.00  0.00           C  
ATOM   1094  H4'   U A  36      -3.254 -30.138 -31.633  1.00  0.00           H  
ATOM   1095  O4'   U A  36      -5.090 -29.180 -31.683  1.00  0.00           O  
ATOM   1096  C1'   U A  36      -5.416 -29.075 -33.053  1.00  0.00           C  
ATOM   1097  H1'   U A  36      -5.863 -30.061 -33.325  1.00  0.00           H  
ATOM   1098  N1    U A  36      -6.373 -27.973 -33.306  1.00  0.00           N  
ATOM   1099  C6    U A  36      -6.392 -26.846 -32.513  1.00  0.00           C  
ATOM   1100  H6    U A  36      -5.722 -26.875 -31.644  1.00  0.00           H  
ATOM   1101  C2    U A  36      -7.151 -28.067 -34.431  1.00  0.00           C  
ATOM   1102  O2    U A  36      -7.107 -29.021 -35.198  1.00  0.00           O  
ATOM   1103  N3    U A  36      -7.971 -27.002 -34.651  1.00  0.00           N  
ATOM   1104  H3    U A  36      -8.508 -27.067 -35.507  1.00  0.00           H  
ATOM   1105  C4    U A  36      -8.035 -25.829 -33.941  1.00  0.00           C  
ATOM   1106  O4    U A  36      -8.783 -24.930 -34.321  1.00  0.00           O  
ATOM   1107  C5    U A  36      -7.185 -25.794 -32.782  1.00  0.00           C  
ATOM   1108  H5    U A  36      -7.194 -24.907 -32.153  1.00  0.00           H  
ATOM   1109  C2'   U A  36      -4.121 -28.880 -33.836  1.00  0.00           C  
ATOM   1110  H2'   U A  36      -4.230 -28.138 -34.654  1.00  0.00           H  
ATOM   1111  O2'   U A  36      -3.682 -30.109 -34.382  1.00  0.00           O  
ATOM   1112 'HO2   U A  36      -2.993 -29.885 -35.028  1.00  0.00           H  
ATOM   1113  C3'   U A  36      -3.169 -28.340 -32.767  1.00  0.00           C  
ATOM   1114  H3'   U A  36      -3.381 -27.268 -32.548  1.00  0.00           H  
ATOM   1115  O3'   U A  36      -1.762 -28.594 -33.001  1.00  0.00           O  
ATOM   1116  P     U A  37      -0.950 -27.589 -33.910  1.00  0.00           P  
ATOM   1117  OP1   U A  37       0.496 -27.797 -33.681  1.00  0.00           O  
ATOM   1118  OP2   U A  37      -1.494 -26.223 -33.749  1.00  0.00           O1-
ATOM   1119  O5'   U A  37      -1.325 -28.064 -35.363  1.00  0.00           O  
ATOM   1120  C5'   U A  37      -0.828 -29.267 -35.978  1.00  0.00           C  
ATOM   1121 1H5'   U A  37      -0.997 -30.144 -35.313  1.00  0.00           H  
ATOM   1122 2H5'   U A  37       0.268 -29.176 -36.160  1.00  0.00           H  
ATOM   1123  C4'   U A  37      -1.519 -29.541 -37.333  1.00  0.00           C  
ATOM   1124  H4'   U A  37      -1.298 -30.569 -37.689  1.00  0.00           H  
ATOM   1125  O4'   U A  37      -2.970 -29.428 -37.206  1.00  0.00           O  
ATOM   1126  C1'   U A  37      -3.516 -28.842 -38.378  1.00  0.00           C  
ATOM   1127  H1'   U A  37      -4.218 -29.605 -38.790  1.00  0.00           H  
ATOM   1128  N1    U A  37      -4.242 -27.571 -38.065  1.00  0.00           N  
ATOM   1129  C6    U A  37      -3.807 -26.755 -37.048  1.00  0.00           C  
ATOM   1130  H6    U A  37      -2.890 -27.072 -36.556  1.00  0.00           H  
ATOM   1131  C2    U A  37      -5.343 -27.230 -38.816  1.00  0.00           C  
ATOM   1132  O2    U A  37      -5.754 -27.912 -39.745  1.00  0.00           O  
ATOM   1133  N3    U A  37      -5.965 -26.067 -38.442  1.00  0.00           N  
ATOM   1134  H3    U A  37      -6.753 -25.797 -39.014  1.00  0.00           H  
ATOM   1135  C4    U A  37      -5.611 -25.224 -37.414  1.00  0.00           C  
ATOM   1136  O4    U A  37      -6.262 -24.204 -37.198  1.00  0.00           O  
ATOM   1137  C5    U A  37      -4.449 -25.635 -36.687  1.00  0.00           C  
ATOM   1138  H5    U A  37      -4.080 -25.006 -35.879  1.00  0.00           H  
ATOM   1139  C2'   U A  37      -2.377 -28.640 -39.372  1.00  0.00           C  
ATOM   1140  H2'   U A  37      -2.489 -27.694 -39.940  1.00  0.00           H  
ATOM   1141  O2'   U A  37      -2.299 -29.717 -40.288  1.00  0.00           O  
ATOM   1142 'HO2   U A  37      -1.527 -29.507 -40.844  1.00  0.00           H  
ATOM   1143  C3'   U A  37      -1.139 -28.576 -38.466  1.00  0.00           C  
ATOM   1144  H3'   U A  37      -1.052 -27.569 -37.998  1.00  0.00           H  
ATOM   1145  O3'   U A  37       0.113 -28.998 -39.061  1.00  0.00           O  
ATOM   1146  P     U A  38       0.828 -28.086 -40.131  1.00  0.00           P  
ATOM   1147  OP1   U A  38       2.196 -28.602 -40.356  1.00  0.00           O  
ATOM   1148  OP2   U A  38       0.655 -26.670 -39.751  1.00  0.00           O1-
ATOM   1149  O5'   U A  38      -0.046 -28.385 -41.413  1.00  0.00           O  
ATOM   1150  C5'   U A  38       0.383 -28.082 -42.762  1.00  0.00           C  
ATOM   1151 1H5'   U A  38       0.487 -29.044 -43.308  1.00  0.00           H  
ATOM   1152 2H5'   U A  38       1.389 -27.594 -42.790  1.00  0.00           H  
ATOM   1153  C4'   U A  38      -0.593 -27.190 -43.582  1.00  0.00           C  
ATOM   1154  H4'   U A  38      -0.676 -27.567 -44.622  1.00  0.00           H  
ATOM   1155  O4'   U A  38      -1.945 -27.171 -43.023  1.00  0.00           O  
ATOM   1156  C1'   U A  38      -2.507 -25.880 -43.167  1.00  0.00           C  
ATOM   1157  H1'   U A  38      -3.434 -26.024 -43.770  1.00  0.00           H  
ATOM   1158  N1    U A  38      -2.796 -25.269 -41.846  1.00  0.00           N  
ATOM   1159  C6    U A  38      -1.835 -25.303 -40.859  1.00  0.00           C  
ATOM   1160  H6    U A  38      -0.959 -25.915 -41.081  1.00  0.00           H  
ATOM   1161  C2    U A  38      -3.988 -24.618 -41.648  1.00  0.00           C  
ATOM   1162  O2    U A  38      -4.877 -24.566 -42.493  1.00  0.00           O  
ATOM   1163  N3    U A  38      -4.118 -24.017 -40.426  1.00  0.00           N  
ATOM   1164  H3    U A  38      -4.921 -23.406 -40.348  1.00  0.00           H  
ATOM   1165  C4    U A  38      -3.165 -23.923 -39.437  1.00  0.00           C  
ATOM   1166  O4    U A  38      -3.389 -23.240 -38.439  1.00  0.00           O  
ATOM   1167  C5    U A  38      -1.980 -24.682 -39.681  1.00  0.00           C  
ATOM   1168  H5    U A  38      -1.192 -24.712 -38.931  1.00  0.00           H  
ATOM   1169  C2'   U A  38      -1.526 -25.029 -43.962  1.00  0.00           C  
ATOM   1170  H2'   U A  38      -1.500 -23.977 -43.601  1.00  0.00           H  
ATOM   1171  O2'   U A  38      -1.825 -25.038 -45.346  1.00  0.00           O  
ATOM   1172 'HO2   U A  38      -1.030 -24.667 -45.759  1.00  0.00           H  
ATOM   1173  C3'   U A  38      -0.188 -25.713 -43.679  1.00  0.00           C  
ATOM   1174  H3'   U A  38       0.190 -25.443 -42.666  1.00  0.00           H  
ATOM   1175  O3'   U A  38       0.822 -25.534 -44.703  1.00  0.00           O  
ATOM   1176  P     A A  39       1.666 -24.199 -44.691  1.00  0.00           P  
ATOM   1177  OP1   A A  39       2.821 -24.359 -45.598  1.00  0.00           O  
ATOM   1178  OP2   A A  39       1.918 -23.790 -43.297  1.00  0.00           O1-
ATOM   1179  O5'   A A  39       0.638 -23.174 -45.316  1.00  0.00           O  
ATOM   1180  C5'   A A  39       0.995 -22.227 -46.352  1.00  0.00           C  
ATOM   1181 1H5'   A A  39       0.243 -22.328 -47.165  1.00  0.00           H  
ATOM   1182 2H5'   A A  39       1.982 -22.442 -46.825  1.00  0.00           H  
ATOM   1183  C4'   A A  39       0.982 -20.731 -45.930  1.00  0.00           C  
ATOM   1184  H4'   A A  39       0.760 -20.138 -46.840  1.00  0.00           H  
ATOM   1185  O4'   A A  39      -0.071 -20.431 -44.976  1.00  0.00           O  
ATOM   1186  C1'   A A  39       0.507 -19.924 -43.792  1.00  0.00           C  
ATOM   1187  H1'   A A  39       0.483 -18.813 -43.890  1.00  0.00           H  
ATOM   1188  N9    A A  39      -0.262 -20.368 -42.633  1.00  0.00           N  
ATOM   1189  C5    A A  39      -1.628 -20.420 -40.916  1.00  0.00           C  
ATOM   1190  N7    A A  39      -1.210 -21.730 -41.112  1.00  0.00           N  
ATOM   1191  C8    A A  39      -0.397 -21.648 -42.146  1.00  0.00           C  
ATOM   1192  H8    A A  39       0.136 -22.489 -42.600  1.00  0.00           H  
ATOM   1193  N1    A A  39      -2.688 -18.489 -40.042  1.00  0.00           N  
ATOM   1194  C2    A A  39      -2.042 -17.791 -40.983  1.00  0.00           C  
ATOM   1195  H2    A A  39      -2.230 -16.709 -40.984  1.00  0.00           H  
ATOM   1196  N3    A A  39      -1.237 -18.244 -41.950  1.00  0.00           N  
ATOM   1197  C4    A A  39      -1.058 -19.574 -41.850  1.00  0.00           C  
ATOM   1198  C6    A A  39      -2.494 -19.825 -39.972  1.00  0.00           C  
ATOM   1199  N6    A A  39      -3.142 -20.470 -38.987  1.00  0.00           N  
ATOM   1200  H61   A A  39      -3.103 -21.469 -38.876  1.00  0.00           H  
ATOM   1201  H62   A A  39      -3.721 -19.944 -38.364  1.00  0.00           H  
ATOM   1202  C2'   A A  39       1.944 -20.385 -43.770  1.00  0.00           C  
ATOM   1203  H2'   A A  39       2.037 -21.441 -43.447  1.00  0.00           H  
ATOM   1204  O2'   A A  39       2.754 -19.540 -42.979  1.00  0.00           O  
ATOM   1205 'HO2   A A  39       2.982 -18.824 -43.594  1.00  0.00           H  
ATOM   1206  C3'   A A  39       2.299 -20.241 -45.252  1.00  0.00           C  
ATOM   1207  H3'   A A  39       3.112 -20.956 -45.507  1.00  0.00           H  
ATOM   1208  O3'   A A  39       2.720 -18.895 -45.569  1.00  0.00           O  
ATOM   1209  P     U A  40       2.649 -18.135 -46.937  1.00  0.00           P  
ATOM   1210  OP1   U A  40       2.439 -19.084 -48.052  1.00  0.00           O  
ATOM   1211  OP2   U A  40       3.824 -17.242 -47.039  1.00  0.00           O1-
ATOM   1212  O5'   U A  40       1.332 -17.276 -46.711  1.00  0.00           O  
ATOM   1213  C5'   U A  40       1.415 -15.830 -46.777  1.00  0.00           C  
ATOM   1214 1H5'   U A  40       1.461 -15.516 -47.844  1.00  0.00           H  
ATOM   1215 2H5'   U A  40       2.332 -15.443 -46.267  1.00  0.00           H  
ATOM   1216  C4'   U A  40       0.223 -15.105 -46.117  1.00  0.00           C  
ATOM   1217  H4'   U A  40       0.240 -14.031 -46.404  1.00  0.00           H  
ATOM   1218  O4'   U A  40      -1.069 -15.633 -46.544  1.00  0.00           O  
ATOM   1219  C1'   U A  40      -2.017 -15.386 -45.514  1.00  0.00           C  
ATOM   1220  H1'   U A  40      -2.744 -14.656 -45.942  1.00  0.00           H  
ATOM   1221  N1    U A  40      -2.715 -16.623 -45.076  1.00  0.00           N  
ATOM   1222  C6    U A  40      -2.175 -17.878 -45.256  1.00  0.00           C  
ATOM   1223  H6    U A  40      -1.199 -17.909 -45.757  1.00  0.00           H  
ATOM   1224  C2    U A  40      -3.898 -16.455 -44.396  1.00  0.00           C  
ATOM   1225  O2    U A  40      -4.408 -15.356 -44.221  1.00  0.00           O  
ATOM   1226  N3    U A  40      -4.480 -17.605 -43.943  1.00  0.00           N  
ATOM   1227  H3    U A  40      -5.202 -17.446 -43.256  1.00  0.00           H  
ATOM   1228  C4    U A  40      -3.959 -18.876 -44.001  1.00  0.00           C  
ATOM   1229  O4    U A  40      -4.515 -19.801 -43.415  1.00  0.00           O  
ATOM   1230  C5    U A  40      -2.776 -18.989 -44.794  1.00  0.00           C  
ATOM   1231  H5    U A  40      -2.338 -19.976 -44.905  1.00  0.00           H  
ATOM   1232  C2'   U A  40      -1.288 -14.723 -44.345  1.00  0.00           C  
ATOM   1233  H2'   U A  40      -1.624 -15.133 -43.366  1.00  0.00           H  
ATOM   1234  O2'   U A  40      -1.470 -13.315 -44.344  1.00  0.00           O  
ATOM   1235 'HO2   U A  40      -1.055 -12.992 -43.514  1.00  0.00           H  
ATOM   1236  C3'   U A  40       0.166 -15.126 -44.588  1.00  0.00           C  
ATOM   1237  H3'   U A  40       0.354 -16.172 -44.261  1.00  0.00           H  
ATOM   1238  O3'   U A  40       1.131 -14.216 -44.023  1.00  0.00           O  
ATOM   1239 'HO3   U A  40       0.755 -13.847 -43.191  1.00  0.00           H  
TER    1240        U A  40 
ATOM   1241  C5'   U B  41      -3.168 -13.221 -40.606  1.00  0.00           C  
ATOM   1242 1H5'   U B  41      -3.050 -14.094 -41.292  1.00  0.00           H  
ATOM   1243 2H5'   U B  41      -3.701 -12.430 -41.182  1.00  0.00           H  
ATOM   1244  P     U B  41      -0.503 -13.290 -40.556  1.00  0.00           P  
ATOM   1245  OP1   U B  41      -0.187 -13.067 -41.982  1.00  0.00           O  
ATOM   1246  OP2   U B  41       0.517 -12.932 -39.555  1.00  0.00           O1-
ATOM   1247  O5'   U B  41      -1.895 -12.699 -40.151  1.00  0.00           O  
ATOM   1248  OP3   U B  41      -0.554 -14.837 -40.447  1.00  0.00           O  
ATOM   1249 3HOP   U B  41       0.320 -15.179 -40.652  1.00  0.00           H  
ATOM   1250  C4'   U B  41      -4.103 -13.658 -39.449  1.00  0.00           C  
ATOM   1251  H4'   U B  41      -4.968 -14.215 -39.869  1.00  0.00           H  
ATOM   1252  O4'   U B  41      -3.416 -14.568 -38.529  1.00  0.00           O  
ATOM   1253  C1'   U B  41      -3.857 -14.325 -37.204  1.00  0.00           C  
ATOM   1254  H1'   U B  41      -4.244 -15.304 -36.838  1.00  0.00           H  
ATOM   1255  N1    U B  41      -2.747 -13.841 -36.332  1.00  0.00           N  
ATOM   1256  C6    U B  41      -1.678 -13.160 -36.875  1.00  0.00           C  
ATOM   1257  H6    U B  41      -1.708 -13.032 -37.955  1.00  0.00           H  
ATOM   1258  C2    U B  41      -2.800 -14.101 -34.985  1.00  0.00           C  
ATOM   1259  O2    U B  41      -3.712 -14.716 -34.447  1.00  0.00           O  
ATOM   1260  N3    U B  41      -1.738 -13.629 -34.261  1.00  0.00           N  
ATOM   1261  H3    U B  41      -1.772 -13.824 -33.285  1.00  0.00           H  
ATOM   1262  C4    U B  41      -0.628 -12.969 -34.733  1.00  0.00           C  
ATOM   1263  O4    U B  41       0.262 -12.650 -33.948  1.00  0.00           O  
ATOM   1264  C5    U B  41      -0.638 -12.731 -36.144  1.00  0.00           C  
ATOM   1265  H5    U B  41       0.211 -12.237 -36.613  1.00  0.00           H  
ATOM   1266  C2'   U B  41      -5.015 -13.338 -37.284  1.00  0.00           C  
ATOM   1267  H2'   U B  41      -5.080 -12.671 -36.398  1.00  0.00           H  
ATOM   1268  O2'   U B  41      -6.230 -14.043 -37.445  1.00  0.00           O  
ATOM   1269 'HO2   U B  41      -6.622 -13.679 -38.264  1.00  0.00           H  
ATOM   1270  C3'   U B  41      -4.681 -12.542 -38.548  1.00  0.00           C  
ATOM   1271  H3'   U B  41      -3.861 -11.816 -38.362  1.00  0.00           H  
ATOM   1272  O3'   U B  41      -5.794 -11.911 -39.206  1.00  0.00           O  
ATOM   1273  P     U B  42      -6.771 -10.836 -38.591  1.00  0.00           P  
ATOM   1274  OP1   U B  42      -6.359  -9.491 -39.056  1.00  0.00           O  
ATOM   1275  OP2   U B  42      -6.882 -11.003 -37.124  1.00  0.00           O1-
ATOM   1276  O5'   U B  42      -8.170 -11.193 -39.255  1.00  0.00           O  
ATOM   1277  C5'   U B  42      -8.964 -12.366 -38.943  1.00  0.00           C  
ATOM   1278 1H5'   U B  42     -10.024 -12.052 -38.828  1.00  0.00           H  
ATOM   1279 2H5'   U B  42      -8.661 -12.834 -37.979  1.00  0.00           H  
ATOM   1280  C4'   U B  42      -8.923 -13.427 -40.064  1.00  0.00           C  
ATOM   1281  H4'   U B  42      -9.076 -12.947 -41.055  1.00  0.00           H  
ATOM   1282  O4'   U B  42      -7.614 -14.052 -40.070  1.00  0.00           O  
ATOM   1283  C1'   U B  42      -7.694 -15.320 -40.674  1.00  0.00           C  
ATOM   1284  H1'   U B  42      -7.172 -15.201 -41.653  1.00  0.00           H  
ATOM   1285  N1    U B  42      -7.047 -16.342 -39.816  1.00  0.00           N  
ATOM   1286  C6    U B  42      -7.429 -16.471 -38.503  1.00  0.00           C  
ATOM   1287  H6    U B  42      -8.118 -15.704 -38.145  1.00  0.00           H  
ATOM   1288  C2    U B  42      -6.048 -17.121 -40.340  1.00  0.00           C  
ATOM   1289  O2    U B  42      -5.697 -17.056 -41.511  1.00  0.00           O  
ATOM   1290  N3    U B  42      -5.488 -18.011 -39.465  1.00  0.00           N  
ATOM   1291  H3    U B  42      -4.595 -18.371 -39.777  1.00  0.00           H  
ATOM   1292  C4    U B  42      -5.775 -18.156 -38.128  1.00  0.00           C  
ATOM   1293  O4    U B  42      -5.152 -18.970 -37.445  1.00  0.00           O  
ATOM   1294  C5    U B  42      -6.849 -17.337 -37.660  1.00  0.00           C  
ATOM   1295  H5    U B  42      -7.120 -17.378 -36.610  1.00  0.00           H  
ATOM   1296  C2'   U B  42      -9.159 -15.620 -40.925  1.00  0.00           C  
ATOM   1297  H2'   U B  42      -9.422 -16.662 -40.660  1.00  0.00           H  
ATOM   1298  O2'   U B  42      -9.498 -15.384 -42.279  1.00  0.00           O  
ATOM   1299 'HO2   U B  42     -10.409 -15.695 -42.368  1.00  0.00           H  
ATOM   1300  C3'   U B  42      -9.869 -14.647 -39.979  1.00  0.00           C  
ATOM   1301  H3'   U B  42      -9.800 -14.997 -38.925  1.00  0.00           H  
ATOM   1302  O3'   U B  42     -11.233 -14.329 -40.355  1.00  0.00           O  
ATOM   1303  P     A B  43     -12.379 -15.304 -39.843  1.00  0.00           P  
ATOM   1304  OP1   A B  43     -13.683 -14.798 -40.326  1.00  0.00           O  
ATOM   1305  OP2   A B  43     -12.221 -15.488 -38.385  1.00  0.00           O1-
ATOM   1306  O5'   A B  43     -12.057 -16.689 -40.562  1.00  0.00           O  
ATOM   1307  C5'   A B  43     -12.814 -17.106 -41.731  1.00  0.00           C  
ATOM   1308 1H5'   A B  43     -12.980 -16.243 -42.417  1.00  0.00           H  
ATOM   1309 2H5'   A B  43     -13.817 -17.480 -41.419  1.00  0.00           H  
ATOM   1310  C4'   A B  43     -12.134 -18.218 -42.577  1.00  0.00           C  
ATOM   1311  H4'   A B  43     -12.475 -18.149 -43.632  1.00  0.00           H  
ATOM   1312  O4'   A B  43     -10.685 -18.057 -42.578  1.00  0.00           O  
ATOM   1313  C1'   A B  43     -10.069 -19.331 -42.628  1.00  0.00           C  
ATOM   1314  H1'   A B  43      -9.381 -19.320 -43.505  1.00  0.00           H  
ATOM   1315  N9    A B  43      -9.318 -19.620 -41.406  1.00  0.00           N  
ATOM   1316  C5    A B  43      -7.890 -20.493 -39.986  1.00  0.00           C  
ATOM   1317  N7    A B  43      -8.714 -19.661 -39.238  1.00  0.00           N  
ATOM   1318  C8    A B  43      -9.559 -19.177 -40.125  1.00  0.00           C  
ATOM   1319  H8    A B  43     -10.375 -18.477 -39.915  1.00  0.00           H  
ATOM   1320  N1    A B  43      -6.238 -22.071 -40.618  1.00  0.00           N  
ATOM   1321  C2    A B  43      -6.655 -21.887 -41.876  1.00  0.00           C  
ATOM   1322  H2    A B  43      -6.132 -22.469 -42.642  1.00  0.00           H  
ATOM   1323  N3    A B  43      -7.686 -21.167 -42.317  1.00  0.00           N  
ATOM   1324  C4    A B  43      -8.252 -20.473 -41.320  1.00  0.00           C  
ATOM   1325  C6    A B  43      -6.839 -21.368 -39.630  1.00  0.00           C  
ATOM   1326  N6    A B  43      -6.407 -21.552 -38.369  1.00  0.00           N  
ATOM   1327  H61   A B  43      -6.442 -20.817 -37.696  1.00  0.00           H  
ATOM   1328  H62   A B  43      -6.080 -22.457 -38.085  1.00  0.00           H  
ATOM   1329  C2'   A B  43     -11.153 -20.357 -42.846  1.00  0.00           C  
ATOM   1330  H2'   A B  43     -10.929 -21.338 -42.374  1.00  0.00           H  
ATOM   1331  O2'   A B  43     -11.365 -20.536 -44.235  1.00  0.00           O  
ATOM   1332 'HO2   A B  43     -11.837 -21.382 -44.350  1.00  0.00           H  
ATOM   1333  C3'   A B  43     -12.343 -19.685 -42.157  1.00  0.00           C  
ATOM   1334  H3'   A B  43     -12.225 -19.696 -41.049  1.00  0.00           H  
ATOM   1335  O3'   A B  43     -13.644 -20.172 -42.570  1.00  0.00           O  
ATOM   1336  P     U B  44     -14.090 -21.586 -42.006  1.00  0.00           P  
ATOM   1337  OP1   U B  44     -15.554 -21.717 -42.157  1.00  0.00           O  
ATOM   1338  OP2   U B  44     -13.513 -21.758 -40.655  1.00  0.00           O1-
ATOM   1339  O5'   U B  44     -13.363 -22.612 -42.968  1.00  0.00           O  
ATOM   1340  C5'   U B  44     -13.851 -22.866 -44.306  1.00  0.00           C  
ATOM   1341 1H5'   U B  44     -14.000 -21.907 -44.853  1.00  0.00           H  
ATOM   1342 2H5'   U B  44     -14.833 -23.394 -44.263  1.00  0.00           H  
ATOM   1343  C4'   U B  44     -12.879 -23.734 -45.141  1.00  0.00           C  
ATOM   1344  H4'   U B  44     -13.124 -23.650 -46.222  1.00  0.00           H  
ATOM   1345  O4'   U B  44     -11.503 -23.279 -44.973  1.00  0.00           O  
ATOM   1346  C1'   U B  44     -10.625 -24.389 -45.022  1.00  0.00           C  
ATOM   1347  H1'   U B  44      -9.931 -24.177 -45.870  1.00  0.00           H  
ATOM   1348  N1    U B  44      -9.874 -24.539 -43.741  1.00  0.00           N  
ATOM   1349  C6    U B  44     -10.503 -24.309 -42.538  1.00  0.00           C  
ATOM   1350  H6    U B  44     -11.553 -24.018 -42.603  1.00  0.00           H  
ATOM   1351  C2    U B  44      -8.541 -24.879 -43.785  1.00  0.00           C  
ATOM   1352  O2    U B  44      -7.934 -25.062 -44.834  1.00  0.00           O  
ATOM   1353  N3    U B  44      -7.928 -25.000 -42.563  1.00  0.00           N  
ATOM   1354  H3    U B  44      -6.950 -25.232 -42.597  1.00  0.00           H  
ATOM   1355  C4    U B  44      -8.502 -24.823 -41.323  1.00  0.00           C  
ATOM   1356  O4    U B  44      -7.847 -25.024 -40.302  1.00  0.00           O  
ATOM   1357  C5    U B  44      -9.874 -24.420 -41.358  1.00  0.00           C  
ATOM   1358  H5    U B  44     -10.398 -24.258 -40.419  1.00  0.00           H  
ATOM   1359  C2'   U B  44     -11.461 -25.619 -45.371  1.00  0.00           C  
ATOM   1360  H2'   U B  44     -11.084 -26.540 -44.876  1.00  0.00           H  
ATOM   1361  O2'   U B  44     -11.478 -25.800 -46.780  1.00  0.00           O  
ATOM   1362 'HO2   U B  44     -12.139 -26.508 -46.955  1.00  0.00           H  
ATOM   1363  C3'   U B  44     -12.846 -25.237 -44.816  1.00  0.00           C  
ATOM   1364  H3'   U B  44     -12.860 -25.332 -43.710  1.00  0.00           H  
ATOM   1365  O3'   U B  44     -14.004 -25.882 -45.388  1.00  0.00           O  
ATOM   1366  P     A B  45     -14.115 -27.423 -45.685  1.00  0.00           P  
ATOM   1367  OP1   A B  45     -13.304 -27.684 -46.900  1.00  0.00           O  
ATOM   1368  OP2   A B  45     -15.540 -27.807 -45.743  1.00  0.00           O1-
ATOM   1369  O5'   A B  45     -13.409 -28.107 -44.433  1.00  0.00           O  
ATOM   1370  C5'   A B  45     -12.971 -29.487 -44.596  1.00  0.00           C  
ATOM   1371 1H5'   A B  45     -12.376 -29.601 -45.534  1.00  0.00           H  
ATOM   1372 2H5'   A B  45     -13.854 -30.164 -44.672  1.00  0.00           H  
ATOM   1373  C4'   A B  45     -12.068 -30.029 -43.459  1.00  0.00           C  
ATOM   1374  H4'   A B  45     -11.427 -30.843 -43.861  1.00  0.00           H  
ATOM   1375  O4'   A B  45     -11.170 -29.015 -42.927  1.00  0.00           O  
ATOM   1376  C1'   A B  45     -10.805 -29.382 -41.611  1.00  0.00           C  
ATOM   1377  H1'   A B  45      -9.724 -29.649 -41.661  1.00  0.00           H  
ATOM   1378  N9    A B  45     -10.979 -28.275 -40.677  1.00  0.00           N  
ATOM   1379  C5    A B  45     -10.727 -26.916 -38.971  1.00  0.00           C  
ATOM   1380  N7    A B  45     -11.768 -26.395 -39.729  1.00  0.00           N  
ATOM   1381  C8    A B  45     -11.885 -27.242 -40.732  1.00  0.00           C  
ATOM   1382  H8    A B  45     -12.602 -27.165 -41.557  1.00  0.00           H  
ATOM   1383  N1    A B  45      -9.090 -27.235 -37.285  1.00  0.00           N  
ATOM   1384  C2    A B  45      -8.733 -28.343 -37.950  1.00  0.00           C  
ATOM   1385  H2    A B  45      -7.910 -28.923 -37.514  1.00  0.00           H  
ATOM   1386  N3    A B  45      -9.244 -28.842 -39.074  1.00  0.00           N  
ATOM   1387  C4    A B  45     -10.239 -28.074 -39.542  1.00  0.00           C  
ATOM   1388  C6    A B  45     -10.102 -26.484 -37.779  1.00  0.00           C  
ATOM   1389  N6    A B  45     -10.445 -25.374 -37.097  1.00  0.00           N  
ATOM   1390  H61   A B  45     -11.174 -24.777 -37.425  1.00  0.00           H  
ATOM   1391  H62   A B  45      -9.938 -25.139 -36.267  1.00  0.00           H  
ATOM   1392  C2'   A B  45     -11.603 -30.614 -41.205  1.00  0.00           C  
ATOM   1393  H2'   A B  45     -12.010 -30.548 -40.172  1.00  0.00           H  
ATOM   1394  O2'   A B  45     -10.785 -31.762 -41.319  1.00  0.00           O  
ATOM   1395 'HO2   A B  45     -11.298 -32.522 -40.989  1.00  0.00           H  
ATOM   1396  C3'   A B  45     -12.754 -30.620 -42.221  1.00  0.00           C  
ATOM   1397  H3'   A B  45     -13.544 -29.890 -41.934  1.00  0.00           H  
ATOM   1398  O3'   A B  45     -13.306 -31.924 -42.528  1.00  0.00           O  
ATOM   1399  P     A B  46     -14.223 -32.643 -41.459  1.00  0.00           P  
ATOM   1400  OP1   A B  46     -15.003 -33.700 -42.138  1.00  0.00           O  
ATOM   1401  OP2   A B  46     -14.956 -31.620 -40.687  1.00  0.00           O1-
ATOM   1402  O5'   A B  46     -13.160 -33.318 -40.495  1.00  0.00           O  
ATOM   1403  C5'   A B  46     -12.575 -34.606 -40.799  1.00  0.00           C  
ATOM   1404 1H5'   A B  46     -12.024 -34.551 -41.766  1.00  0.00           H  
ATOM   1405 2H5'   A B  46     -13.369 -35.383 -40.899  1.00  0.00           H  
ATOM   1406  C4'   A B  46     -11.582 -35.085 -39.713  1.00  0.00           C  
ATOM   1407  H4'   A B  46     -10.931 -35.894 -40.103  1.00  0.00           H  
ATOM   1408  O4'   A B  46     -10.713 -33.987 -39.292  1.00  0.00           O  
ATOM   1409  C1'   A B  46     -10.515 -34.046 -37.889  1.00  0.00           C  
ATOM   1410  H1'   A B  46      -9.414 -34.051 -37.717  1.00  0.00           H  
ATOM   1411  N9    A B  46     -11.126 -32.890 -37.223  1.00  0.00           N  
ATOM   1412  C5    A B  46     -11.546 -31.189 -35.900  1.00  0.00           C  
ATOM   1413  N7    A B  46     -12.660 -31.326 -36.711  1.00  0.00           N  
ATOM   1414  C8    A B  46     -12.363 -32.342 -37.484  1.00  0.00           C  
ATOM   1415  H8    A B  46     -13.015 -32.739 -38.265  1.00  0.00           H  
ATOM   1416  N1    A B  46     -10.056 -30.404 -34.231  1.00  0.00           N  
ATOM   1417  C2    A B  46      -9.229 -31.379 -34.632  1.00  0.00           C  
ATOM   1418  H2    A B  46      -8.273 -31.436 -34.098  1.00  0.00           H  
ATOM   1419  N3    A B  46      -9.406 -32.300 -35.587  1.00  0.00           N  
ATOM   1420  C4    A B  46     -10.594 -32.145 -36.195  1.00  0.00           C  
ATOM   1421  C6    A B  46     -11.245 -30.281 -34.868  1.00  0.00           C  
ATOM   1422  N6    A B  46     -12.089 -29.304 -34.507  1.00  0.00           N  
ATOM   1423  H61   A B  46     -13.047 -29.316 -34.784  1.00  0.00           H  
ATOM   1424  H62   A B  46     -11.746 -28.559 -33.925  1.00  0.00           H  
ATOM   1425  C2'   A B  46     -11.110 -35.345 -37.390  1.00  0.00           C  
ATOM   1426  H2'   A B  46     -11.543 -35.246 -36.372  1.00  0.00           H  
ATOM   1427  O2'   A B  46     -10.146 -36.382 -37.385  1.00  0.00           O  
ATOM   1428 'HO2   A B  46     -10.617 -37.153 -37.023  1.00  0.00           H  
ATOM   1429  C3'   A B  46     -12.221 -35.604 -38.413  1.00  0.00           C  
ATOM   1430  H3'   A B  46     -13.096 -34.943 -38.221  1.00  0.00           H  
ATOM   1431  O3'   A B  46     -12.626 -36.989 -38.562  1.00  0.00           O  
ATOM   1432  P     U B  47     -13.431 -37.657 -37.375  1.00  0.00           P  
ATOM   1433  OP1   U B  47     -14.140 -38.854 -37.874  1.00  0.00           O  
ATOM   1434  OP2   U B  47     -14.226 -36.618 -36.684  1.00  0.00           O1-
ATOM   1435  O5'   U B  47     -12.269 -38.134 -36.403  1.00  0.00           O  
ATOM   1436  C5'   U B  47     -12.590 -38.606 -35.063  1.00  0.00           C  
ATOM   1437 1H5'   U B  47     -12.478 -39.712 -35.029  1.00  0.00           H  
ATOM   1438 2H5'   U B  47     -13.653 -38.397 -34.784  1.00  0.00           H  
ATOM   1439  C4'   U B  47     -11.712 -38.004 -33.933  1.00  0.00           C  
ATOM   1440  H4'   U B  47     -10.824 -38.644 -33.746  1.00  0.00           H  
ATOM   1441  O4'   U B  47     -11.194 -36.684 -34.287  1.00  0.00           O  
ATOM   1442  C1'   U B  47     -11.252 -35.820 -33.163  1.00  0.00           C  
ATOM   1443  H1'   U B  47     -10.226 -35.399 -33.037  1.00  0.00           H  
ATOM   1444  N1    U B  47     -12.252 -34.726 -33.372  1.00  0.00           N  
ATOM   1445  C6    U B  47     -13.307 -34.898 -34.247  1.00  0.00           C  
ATOM   1446  H6    U B  47     -13.330 -35.851 -34.780  1.00  0.00           H  
ATOM   1447  C2    U B  47     -12.127 -33.561 -32.647  1.00  0.00           C  
ATOM   1448  O2    U B  47     -11.237 -33.383 -31.825  1.00  0.00           O  
ATOM   1449  N3    U B  47     -13.073 -32.605 -32.910  1.00  0.00           N  
ATOM   1450  H3    U B  47     -12.991 -31.749 -32.380  1.00  0.00           H  
ATOM   1451  C4    U B  47     -14.129 -32.700 -33.789  1.00  0.00           C  
ATOM   1452  O4    U B  47     -14.888 -31.747 -33.938  1.00  0.00           O  
ATOM   1453  C5    U B  47     -14.221 -33.948 -34.480  1.00  0.00           C  
ATOM   1454  H5    U B  47     -15.014 -34.093 -35.211  1.00  0.00           H  
ATOM   1455  C2'   U B  47     -11.585 -36.691 -31.964  1.00  0.00           C  
ATOM   1456  H2'   U B  47     -12.135 -36.130 -31.183  1.00  0.00           H  
ATOM   1457  O2'   U B  47     -10.421 -37.265 -31.399  1.00  0.00           O  
ATOM   1458 'HO2   U B  47     -10.753 -37.967 -30.829  1.00  0.00           H  
ATOM   1459  C3'   U B  47     -12.455 -37.767 -32.600  1.00  0.00           C  
ATOM   1460  H3'   U B  47     -13.454 -37.347 -32.864  1.00  0.00           H  
ATOM   1461  O3'   U B  47     -12.540 -38.998 -31.845  1.00  0.00           O  
ATOM   1462  P     A B  48     -13.783 -39.281 -30.912  1.00  0.00           P  
ATOM   1463  OP1   A B  48     -13.677 -40.659 -30.391  1.00  0.00           O  
ATOM   1464  OP2   A B  48     -15.032 -38.907 -31.613  1.00  0.00           O1-
ATOM   1465  O5'   A B  48     -13.582 -38.258 -29.731  1.00  0.00           O  
ATOM   1466  C5'   A B  48     -12.655 -38.512 -28.652  1.00  0.00           C  
ATOM   1467 1H5'   A B  48     -11.658 -38.813 -29.048  1.00  0.00           H  
ATOM   1468 2H5'   A B  48     -13.038 -39.341 -28.012  1.00  0.00           H  
ATOM   1469  C4'   A B  48     -12.449 -37.276 -27.750  1.00  0.00           C  
ATOM   1470  H4'   A B  48     -11.627 -37.456 -27.025  1.00  0.00           H  
ATOM   1471  O4'   A B  48     -12.076 -36.109 -28.545  1.00  0.00           O  
ATOM   1472  C1'   A B  48     -12.717 -34.958 -28.010  1.00  0.00           C  
ATOM   1473  H1'   A B  48     -11.929 -34.186 -27.849  1.00  0.00           H  
ATOM   1474  N9    A B  48     -13.737 -34.449 -28.944  1.00  0.00           N  
ATOM   1475  C5    A B  48     -15.221 -33.219 -30.001  1.00  0.00           C  
ATOM   1476  N7    A B  48     -15.160 -34.420 -30.689  1.00  0.00           N  
ATOM   1477  C8    A B  48     -14.279 -35.114 -30.018  1.00  0.00           C  
ATOM   1478  H8    A B  48     -13.971 -36.125 -30.275  1.00  0.00           H  
ATOM   1479  N1    A B  48     -15.794 -31.012 -29.354  1.00  0.00           N  
ATOM   1480  C2    A B  48     -14.924 -31.170 -28.349  1.00  0.00           C  
ATOM   1481  H2    A B  48     -14.801 -30.304 -27.689  1.00  0.00           H  
ATOM   1482  N3    A B  48     -14.115 -32.200 -28.086  1.00  0.00           N  
ATOM   1483  C4    A B  48     -14.344 -33.217 -28.930  1.00  0.00           C  
ATOM   1484  C6    A B  48     -15.975 -32.048 -30.211  1.00  0.00           C  
ATOM   1485  N6    A B  48     -16.852 -31.918 -31.220  1.00  0.00           N  
ATOM   1486  H61   A B  48     -17.308 -32.716 -31.619  1.00  0.00           H  
ATOM   1487  H62   A B  48     -17.195 -31.010 -31.473  1.00  0.00           H  
ATOM   1488  C2'   A B  48     -13.312 -35.360 -26.673  1.00  0.00           C  
ATOM   1489  H2'   A B  48     -14.213 -34.761 -26.418  1.00  0.00           H  
ATOM   1490  O2'   A B  48     -12.342 -35.234 -25.645  1.00  0.00           O  
ATOM   1491 'HO2   A B  48     -12.739 -35.641 -24.841  1.00  0.00           H  
ATOM   1492  C3'   A B  48     -13.677 -36.827 -26.942  1.00  0.00           C  
ATOM   1493  H3'   A B  48     -14.553 -36.892 -27.620  1.00  0.00           H  
ATOM   1494  O3'   A B  48     -13.855 -37.697 -25.805  1.00  0.00           O  
ATOM   1495  P     C B  49     -14.620 -37.296 -24.489  1.00  0.00           P  
ATOM   1496  OP1   C B  49     -13.700 -36.432 -23.709  1.00  0.00           O  
ATOM   1497  OP2   C B  49     -15.112 -38.521 -23.828  1.00  0.00           O1-
ATOM   1498  O5'   C B  49     -15.835 -36.428 -25.033  1.00  0.00           O  
ATOM   1499  C5'   C B  49     -16.178 -35.188 -24.355  1.00  0.00           C  
ATOM   1500 1H5'   C B  49     -15.273 -34.551 -24.207  1.00  0.00           H  
ATOM   1501 2H5'   C B  49     -16.610 -35.410 -23.352  1.00  0.00           H  
ATOM   1502  C4'   C B  49     -17.203 -34.321 -25.122  1.00  0.00           C  
ATOM   1503  H4'   C B  49     -17.281 -33.314 -24.659  1.00  0.00           H  
ATOM   1504  O4'   C B  49     -16.788 -34.118 -26.503  1.00  0.00           O  
ATOM   1505  C1'   C B  49     -17.939 -34.060 -27.336  1.00  0.00           C  
ATOM   1506  H1'   C B  49     -17.935 -33.024 -27.751  1.00  0.00           H  
ATOM   1507  N1    C B  49     -17.873 -35.032 -28.461  1.00  0.00           N  
ATOM   1508  C6    C B  49     -17.168 -36.201 -28.283  1.00  0.00           C  
ATOM   1509  H6    C B  49     -16.722 -36.345 -27.293  1.00  0.00           H  
ATOM   1510  C5    C B  49     -17.009 -37.074 -29.286  1.00  0.00           C  
ATOM   1511  H5    C B  49     -16.396 -37.969 -29.189  1.00  0.00           H  
ATOM   1512  C2    C B  49     -18.506 -34.779 -29.681  1.00  0.00           C  
ATOM   1513  O2    C B  49     -19.134 -33.717 -29.835  1.00  0.00           O  
ATOM   1514  N3    C B  49     -18.400 -35.679 -30.691  1.00  0.00           N  
ATOM   1515  C4    C B  49     -17.616 -36.762 -30.536  1.00  0.00           C  
ATOM   1516  N4    C B  49     -17.383 -37.535 -31.592  1.00  0.00           N  
ATOM   1517  H41   C B  49     -16.547 -38.117 -31.584  1.00  0.00           H  
ATOM   1518  H42   C B  49     -17.683 -37.195 -32.473  1.00  0.00           H  
ATOM   1519  C2'   C B  49     -19.181 -34.226 -26.466  1.00  0.00           C  
ATOM   1520  H2'   C B  49     -19.935 -34.891 -26.938  1.00  0.00           H  
ATOM   1521  O2'   C B  49     -19.753 -32.958 -26.202  1.00  0.00           O  
ATOM   1522 'HO2   C B  49     -20.482 -33.068 -25.568  1.00  0.00           H  
ATOM   1523  C3'   C B  49     -18.624 -34.888 -25.200  1.00  0.00           C  
ATOM   1524  H3'   C B  49     -18.506 -35.984 -25.357  1.00  0.00           H  
ATOM   1525  O3'   C B  49     -19.330 -34.592 -23.971  1.00  0.00           O  
ATOM   1526  P     A B  50     -20.701 -35.294 -23.643  1.00  0.00           P  
ATOM   1527  OP1   A B  50     -20.915 -35.246 -22.180  1.00  0.00           O  
ATOM   1528  OP2   A B  50     -20.759 -36.610 -24.312  1.00  0.00           O1-
ATOM   1529  O5'   A B  50     -21.747 -34.338 -24.349  1.00  0.00           O  
ATOM   1530  C5'   A B  50     -22.403 -33.281 -23.606  1.00  0.00           C  
ATOM   1531 1H5'   A B  50     -21.640 -32.584 -23.187  1.00  0.00           H  
ATOM   1532 2H5'   A B  50     -22.987 -33.704 -22.756  1.00  0.00           H  
ATOM   1533  C4'   A B  50     -23.370 -32.445 -24.476  1.00  0.00           C  
ATOM   1534  H4'   A B  50     -23.629 -31.490 -23.970  1.00  0.00           H  
ATOM   1535  O4'   A B  50     -22.728 -32.097 -25.729  1.00  0.00           O  
ATOM   1536  C1'   A B  50     -23.655 -32.182 -26.795  1.00  0.00           C  
ATOM   1537  H1'   A B  50     -23.679 -31.166 -27.255  1.00  0.00           H  
ATOM   1538  N9    A B  50     -23.192 -33.144 -27.805  1.00  0.00           N  
ATOM   1539  C5    A B  50     -22.611 -34.092 -29.699  1.00  0.00           C  
ATOM   1540  N7    A B  50     -22.094 -34.899 -28.697  1.00  0.00           N  
ATOM   1541  C8    A B  50     -22.451 -34.283 -27.593  1.00  0.00           C  
ATOM   1542  H8    A B  50     -22.202 -34.615 -26.584  1.00  0.00           H  
ATOM   1543  N1    A B  50     -23.160 -33.208 -31.831  1.00  0.00           N  
ATOM   1544  C2    A B  50     -23.923 -32.319 -31.173  1.00  0.00           C  
ATOM   1545  H2    A B  50     -24.471 -31.598 -31.792  1.00  0.00           H  
ATOM   1546  N3    A B  50     -24.040 -32.133 -29.854  1.00  0.00           N  
ATOM   1547  C4    A B  50     -23.328 -33.037 -29.167  1.00  0.00           C  
ATOM   1548  C6    A B  50     -22.472 -34.117 -31.103  1.00  0.00           C  
ATOM   1549  N6    A B  50     -21.623 -34.929 -31.756  1.00  0.00           N  
ATOM   1550  H61   A B  50     -20.816 -35.235 -31.242  1.00  0.00           H  
ATOM   1551  H62   A B  50     -21.474 -34.694 -32.710  1.00  0.00           H  
ATOM   1552  C2'   A B  50     -25.025 -32.505 -26.223  1.00  0.00           C  
ATOM   1553  H2'   A B  50     -25.581 -33.227 -26.856  1.00  0.00           H  
ATOM   1554  O2'   A B  50     -25.775 -31.313 -26.088  1.00  0.00           O  
ATOM   1555 'HO2   A B  50     -26.684 -31.549 -25.841  1.00  0.00           H  
ATOM   1556  C3'   A B  50     -24.692 -33.134 -24.860  1.00  0.00           C  
ATOM   1557  H3'   A B  50     -24.444 -34.212 -24.985  1.00  0.00           H  
ATOM   1558  O3'   A B  50     -25.667 -32.925 -23.809  1.00  0.00           O  
ATOM   1559  P     A B  51     -27.007 -33.738 -23.709  1.00  0.00           P  
ATOM   1560  OP1   A B  51     -27.612 -33.507 -22.382  1.00  0.00           O  
ATOM   1561  OP2   A B  51     -26.774 -35.139 -24.116  1.00  0.00           O1-
ATOM   1562  O5'   A B  51     -27.930 -33.082 -24.811  1.00  0.00           O  
ATOM   1563  C5'   A B  51     -28.701 -31.885 -24.554  1.00  0.00           C  
ATOM   1564 1H5'   A B  51     -28.031 -31.065 -24.204  1.00  0.00           H  
ATOM   1565 2H5'   A B  51     -29.457 -32.074 -23.756  1.00  0.00           H  
ATOM   1566  C4'   A B  51     -29.453 -31.375 -25.809  1.00  0.00           C  
ATOM   1567  H4'   A B  51     -29.798 -30.331 -25.655  1.00  0.00           H  
ATOM   1568  O4'   A B  51     -28.574 -31.374 -26.973  1.00  0.00           O  
ATOM   1569  C1'   A B  51     -29.307 -31.788 -28.121  1.00  0.00           C  
ATOM   1570  H1'   A B  51     -29.132 -31.031 -28.919  1.00  0.00           H  
ATOM   1571  N9    A B  51     -28.865 -33.113 -28.575  1.00  0.00           N  
ATOM   1572  C5    A B  51     -28.577 -34.978 -29.693  1.00  0.00           C  
ATOM   1573  N7    A B  51     -27.863 -35.127 -28.514  1.00  0.00           N  
ATOM   1574  C8    A B  51     -28.064 -33.996 -27.891  1.00  0.00           C  
ATOM   1575  H8    A B  51     -27.638 -33.742 -26.924  1.00  0.00           H  
ATOM   1576  N1    A B  51     -29.514 -35.387 -31.829  1.00  0.00           N  
ATOM   1577  C2    A B  51     -30.016 -34.149 -31.754  1.00  0.00           C  
ATOM   1578  H2    A B  51     -30.598 -33.829 -32.624  1.00  0.00           H  
ATOM   1579  N3    A B  51     -29.931 -33.256 -30.765  1.00  0.00           N  
ATOM   1580  C4    A B  51     -29.189 -33.739 -29.753  1.00  0.00           C  
ATOM   1581  C6    A B  51     -28.779 -35.842 -30.785  1.00  0.00           C  
ATOM   1582  N6    A B  51     -28.285 -37.092 -30.819  1.00  0.00           N  
ATOM   1583  H61   A B  51     -28.187 -37.617 -29.975  1.00  0.00           H  
ATOM   1584  H62   A B  51     -28.009 -37.487 -31.699  1.00  0.00           H  
ATOM   1585  C2'   A B  51     -30.770 -31.801 -27.730  1.00  0.00           C  
ATOM   1586  H2'   A B  51     -31.356 -32.554 -28.304  1.00  0.00           H  
ATOM   1587  O2'   A B  51     -31.340 -30.514 -27.909  1.00  0.00           O  
ATOM   1588 'HO2   A B  51     -32.247 -30.570 -27.531  1.00  0.00           H  
ATOM   1589  C3'   A B  51     -30.679 -32.196 -26.247  1.00  0.00           C  
ATOM   1590  H3'   A B  51     -30.399 -33.265 -26.147  1.00  0.00           H  
ATOM   1591  O3'   A B  51     -31.808 -31.885 -25.404  1.00  0.00           O  
ATOM   1592  P     C B  52     -33.304 -32.145 -25.828  1.00  0.00           P  
ATOM   1593  OP1   C B  52     -33.666 -31.094 -26.811  1.00  0.00           O  
ATOM   1594  OP2   C B  52     -34.138 -32.236 -24.613  1.00  0.00           O1-
ATOM   1595  O5'   C B  52     -33.227 -33.556 -26.558  1.00  0.00           O  
ATOM   1596  C5'   C B  52     -34.038 -33.773 -27.746  1.00  0.00           C  
ATOM   1597 1H5'   C B  52     -33.881 -32.954 -28.488  1.00  0.00           H  
ATOM   1598 2H5'   C B  52     -35.119 -33.789 -27.472  1.00  0.00           H  
ATOM   1599  C4'   C B  52     -33.727 -35.097 -28.481  1.00  0.00           C  
ATOM   1600  H4'   C B  52     -34.238 -35.117 -29.467  1.00  0.00           H  
ATOM   1601  O4'   C B  52     -32.301 -35.231 -28.743  1.00  0.00           O  
ATOM   1602  C1'   C B  52     -31.940 -36.606 -28.679  1.00  0.00           C  
ATOM   1603  H1'   C B  52     -31.591 -36.856 -29.709  1.00  0.00           H  
ATOM   1604  N1    C B  52     -30.832 -36.857 -27.716  1.00  0.00           N  
ATOM   1605  C6    C B  52     -30.684 -36.023 -26.630  1.00  0.00           C  
ATOM   1606  H6    C B  52     -31.423 -35.219 -26.541  1.00  0.00           H  
ATOM   1607  C5    C B  52     -29.666 -36.176 -25.772  1.00  0.00           C  
ATOM   1608  H5    C B  52     -29.496 -35.495 -24.938  1.00  0.00           H  
ATOM   1609  C2    C B  52     -29.958 -37.933 -27.884  1.00  0.00           C  
ATOM   1610  O2    C B  52     -30.112 -38.700 -28.847  1.00  0.00           O  
ATOM   1611  N3    C B  52     -28.941 -38.119 -27.016  1.00  0.00           N  
ATOM   1612  C4    C B  52     -28.753 -37.245 -26.012  1.00  0.00           C  
ATOM   1613  N4    C B  52     -27.677 -37.386 -25.248  1.00  0.00           N  
ATOM   1614  H41   C B  52     -27.343 -36.569 -24.736  1.00  0.00           H  
ATOM   1615  H42   C B  52     -27.005 -38.061 -25.517  1.00  0.00           H  
ATOM   1616  C2'   C B  52     -33.195 -37.422 -28.383  1.00  0.00           C  
ATOM   1617  H2'   C B  52     -33.006 -38.250 -27.666  1.00  0.00           H  
ATOM   1618  O2'   C B  52     -33.736 -37.943 -29.585  1.00  0.00           O  
ATOM   1619 'HO2   C B  52     -34.652 -38.217 -29.394  1.00  0.00           H  
ATOM   1620  C3'   C B  52     -34.125 -36.383 -27.748  1.00  0.00           C  
ATOM   1621  H3'   C B  52     -33.859 -36.222 -26.678  1.00  0.00           H  
ATOM   1622  O3'   C B  52     -35.544 -36.627 -27.918  1.00  0.00           O  
ATOM   1623  P     C B  53     -36.202 -37.841 -27.148  1.00  0.00           P  
ATOM   1624  OP1   C B  53     -37.598 -37.481 -26.813  1.00  0.00           O  
ATOM   1625  OP2   C B  53     -35.299 -38.262 -26.059  1.00  0.00           O1-
ATOM   1626  O5'   C B  53     -36.194 -38.960 -28.280  1.00  0.00           O  
ATOM   1627  C5'   C B  53     -37.466 -39.511 -28.724  1.00  0.00           C  
ATOM   1628 1H5'   C B  53     -38.036 -38.729 -29.274  1.00  0.00           H  
ATOM   1629 2H5'   C B  53     -38.087 -39.835 -27.853  1.00  0.00           H  
ATOM   1630  C4'   C B  53     -37.340 -40.740 -29.659  1.00  0.00           C  
ATOM   1631  H4'   C B  53     -38.280 -40.888 -30.232  1.00  0.00           H  
ATOM   1632  O4'   C B  53     -36.270 -40.567 -30.631  1.00  0.00           O  
ATOM   1633  C1'   C B  53     -35.622 -41.815 -30.847  1.00  0.00           C  
ATOM   1634  H1'   C B  53     -35.760 -42.026 -31.933  1.00  0.00           H  
ATOM   1635  N1    C B  53     -34.172 -41.748 -30.532  1.00  0.00           N  
ATOM   1636  C6    C B  53     -33.787 -41.102 -29.382  1.00  0.00           C  
ATOM   1637  H6    C B  53     -34.588 -40.640 -28.799  1.00  0.00           H  
ATOM   1638  C5    C B  53     -32.495 -40.986 -29.053  1.00  0.00           C  
ATOM   1639  H5    C B  53     -32.168 -40.428 -28.178  1.00  0.00           H  
ATOM   1640  C2    C B  53     -33.213 -42.364 -31.342  1.00  0.00           C  
ATOM   1641  O2    C B  53     -33.583 -42.990 -32.349  1.00  0.00           O  
ATOM   1642  N3    C B  53     -31.899 -42.246 -31.024  1.00  0.00           N  
ATOM   1643  C4    C B  53     -31.534 -41.558 -29.934  1.00  0.00           C  
ATOM   1644  N4    C B  53     -30.240 -41.362 -29.704  1.00  0.00           N  
ATOM   1645  H41   C B  53     -30.008 -40.501 -29.241  1.00  0.00           H  
ATOM   1646  H42   C B  53     -29.614 -41.688 -30.414  1.00  0.00           H  
ATOM   1647  C2'   C B  53     -36.352 -42.892 -30.051  1.00  0.00           C  
ATOM   1648  H2'   C B  53     -35.656 -43.628 -29.594  1.00  0.00           H  
ATOM   1649  O2'   C B  53     -37.277 -43.573 -30.881  1.00  0.00           O  
ATOM   1650 'HO2   C B  53     -37.543 -44.379 -30.400  1.00  0.00           H  
ATOM   1651  C3'   C B  53     -37.046 -42.072 -28.954  1.00  0.00           C  
ATOM   1652  H3'   C B  53     -36.321 -41.819 -28.146  1.00  0.00           H  
ATOM   1653  O3'   C B  53     -38.277 -42.627 -28.435  1.00  0.00           O  
ATOM   1654  P     U B  54     -38.250 -43.630 -27.219  1.00  0.00           P  
ATOM   1655  OP1   U B  54     -39.570 -43.603 -26.549  1.00  0.00           O  
ATOM   1656  OP2   U B  54     -37.048 -43.391 -26.396  1.00  0.00           O1-
ATOM   1657  O5'   U B  54     -38.075 -45.026 -27.927  1.00  0.00           O  
ATOM   1658  C5'   U B  54     -39.088 -45.582 -28.793  1.00  0.00           C  
ATOM   1659 1H5'   U B  54     -39.490 -44.806 -29.485  1.00  0.00           H  
ATOM   1660 2H5'   U B  54     -39.935 -45.971 -28.182  1.00  0.00           H  
ATOM   1661  C4'   U B  54     -38.542 -46.738 -29.660  1.00  0.00           C  
ATOM   1662  H4'   U B  54     -39.231 -46.940 -30.507  1.00  0.00           H  
ATOM   1663  O4'   U B  54     -37.240 -46.387 -30.229  1.00  0.00           O  
ATOM   1664  C1'   U B  54     -36.416 -47.541 -30.270  1.00  0.00           C  
ATOM   1665  H1'   U B  54     -36.097 -47.649 -31.333  1.00  0.00           H  
ATOM   1666  N1    U B  54     -35.241 -47.392 -29.357  1.00  0.00           N  
ATOM   1667  C6    U B  54     -35.422 -46.896 -28.084  1.00  0.00           C  
ATOM   1668  H6    U B  54     -36.424 -46.544 -27.852  1.00  0.00           H  
ATOM   1669  C2    U B  54     -33.981 -47.722 -29.805  1.00  0.00           C  
ATOM   1670  O2    U B  54     -33.757 -48.126 -30.942  1.00  0.00           O  
ATOM   1671  N3    U B  54     -32.979 -47.560 -28.880  1.00  0.00           N  
ATOM   1672  H3    U B  54     -32.048 -47.775 -29.200  1.00  0.00           H  
ATOM   1673  C4    U B  54     -33.092 -47.063 -27.600  1.00  0.00           C  
ATOM   1674  O4    U B  54     -32.092 -46.918 -26.900  1.00  0.00           O  
ATOM   1675  C5    U B  54     -34.423 -46.737 -27.208  1.00  0.00           C  
ATOM   1676  H5    U B  54     -34.590 -46.317 -26.219  1.00  0.00           H  
ATOM   1677  C2'   U B  54     -37.300 -48.730 -29.904  1.00  0.00           C  
ATOM   1678  H2'   U B  54     -36.725 -49.528 -29.388  1.00  0.00           H  
ATOM   1679  O2'   U B  54     -37.926 -49.251 -31.071  1.00  0.00           O  
ATOM   1680 'HO2   U B  54     -38.622 -49.872 -30.761  1.00  0.00           H  
ATOM   1681  C3'   U B  54     -38.316 -48.082 -28.946  1.00  0.00           C  
ATOM   1682  H3'   U B  54     -37.849 -47.861 -27.966  1.00  0.00           H  
ATOM   1683  O3'   U B  54     -39.574 -48.750 -28.734  1.00  0.00           O  
ATOM   1684  P     G B  55     -39.727 -50.304 -28.552  1.00  0.00           P  
ATOM   1685  OP1   G B  55     -39.713 -50.874 -29.922  1.00  0.00           O  
ATOM   1686  OP2   G B  55     -40.924 -50.578 -27.729  1.00  0.00           O1-
ATOM   1687  O5'   G B  55     -38.399 -50.758 -27.781  1.00  0.00           O  
ATOM   1688  C5'   G B  55     -37.818 -52.035 -28.178  1.00  0.00           C  
ATOM   1689 1H5'   G B  55     -37.763 -52.120 -29.292  1.00  0.00           H  
ATOM   1690 2H5'   G B  55     -38.459 -52.870 -27.810  1.00  0.00           H  
ATOM   1691  C4'   G B  55     -36.367 -52.322 -27.704  1.00  0.00           C  
ATOM   1692  H4'   G B  55     -35.914 -53.034 -28.430  1.00  0.00           H  
ATOM   1693  O4'   G B  55     -35.493 -51.157 -27.670  1.00  0.00           O  
ATOM   1694  C1'   G B  55     -34.343 -51.511 -26.907  1.00  0.00           C  
ATOM   1695  H1'   G B  55     -33.518 -51.641 -27.645  1.00  0.00           H  
ATOM   1696  N9    G B  55     -33.963 -50.488 -25.934  1.00  0.00           N  
ATOM   1697  C4    G B  55     -32.686 -50.099 -25.606  1.00  0.00           C  
ATOM   1698  N2    G B  55     -29.256 -50.354 -26.032  1.00  0.00           N  
ATOM   1699  H21   G B  55     -29.204 -50.966 -26.814  1.00  0.00           H  
ATOM   1700  H22   G B  55     -28.407 -50.026 -25.623  1.00  0.00           H  
ATOM   1701  N3    G B  55     -31.542 -50.569 -26.145  1.00  0.00           N  
ATOM   1702  C2    G B  55     -30.461 -50.027 -25.600  1.00  0.00           C  
ATOM   1703  N1    G B  55     -30.512 -49.119 -24.578  1.00  0.00           N  
ATOM   1704  H1    G B  55     -29.647 -48.762 -24.208  1.00  0.00           H  
ATOM   1705  C6    G B  55     -31.671 -48.622 -23.996  1.00  0.00           C  
ATOM   1706  O6    G B  55     -31.618 -47.809 -23.070  1.00  0.00           O  
ATOM   1707  C5    G B  55     -32.837 -49.173 -24.594  1.00  0.00           C  
ATOM   1708  N7    G B  55     -34.184 -48.970 -24.303  1.00  0.00           N  
ATOM   1709  C8    G B  55     -34.816 -49.777 -25.124  1.00  0.00           C  
ATOM   1710  H8    G B  55     -35.901 -49.892 -25.206  1.00  0.00           H  
ATOM   1711  C2'   G B  55     -34.623 -52.843 -26.218  1.00  0.00           C  
ATOM   1712  H2'   G B  55     -34.325 -52.850 -25.146  1.00  0.00           H  
ATOM   1713  O2'   G B  55     -33.953 -53.885 -26.901  1.00  0.00           O  
ATOM   1714 'HO2   G B  55     -34.116 -54.711 -26.411  1.00  0.00           H  
ATOM   1715  C3'   G B  55     -36.149 -52.962 -26.335  1.00  0.00           C  
ATOM   1716  H3'   G B  55     -36.664 -52.296 -25.606  1.00  0.00           H  
ATOM   1717  O3'   G B  55     -36.676 -54.311 -26.308  1.00  0.00           O  
ATOM   1718  P     A B  56     -36.705 -55.052 -24.909  1.00  0.00           P  
ATOM   1719  OP1   A B  56     -37.717 -56.127 -24.957  1.00  0.00           O  
ATOM   1720  OP2   A B  56     -36.804 -54.054 -23.823  1.00  0.00           O1-
ATOM   1721  O5'   A B  56     -35.257 -55.692 -24.846  1.00  0.00           O  
ATOM   1722  C5'   A B  56     -34.963 -56.930 -25.535  1.00  0.00           C  
ATOM   1723 1H5'   A B  56     -35.191 -56.827 -26.621  1.00  0.00           H  
ATOM   1724 2H5'   A B  56     -35.590 -57.759 -25.128  1.00  0.00           H  
ATOM   1725  C4'   A B  56     -33.481 -57.348 -25.401  1.00  0.00           C  
ATOM   1726  H4'   A B  56     -33.217 -58.102 -26.173  1.00  0.00           H  
ATOM   1727  O4'   A B  56     -32.605 -56.200 -25.605  1.00  0.00           O  
ATOM   1728  C1'   A B  56     -31.580 -56.189 -24.630  1.00  0.00           C  
ATOM   1729  H1'   A B  56     -30.620 -56.125 -25.192  1.00  0.00           H  
ATOM   1730  N9    A B  56     -31.720 -55.014 -23.756  1.00  0.00           N  
ATOM   1731  C5    A B  56     -31.374 -53.123 -22.685  1.00  0.00           C  
ATOM   1732  N7    A B  56     -32.687 -53.476 -22.420  1.00  0.00           N  
ATOM   1733  C8    A B  56     -32.849 -54.599 -23.085  1.00  0.00           C  
ATOM   1734  H8    A B  56     -33.777 -55.175 -23.118  1.00  0.00           H  
ATOM   1735  N1    A B  56     -29.310 -51.958 -22.702  1.00  0.00           N  
ATOM   1736  C2    A B  56     -28.848 -52.951 -23.470  1.00  0.00           C  
ATOM   1737  H2    A B  56     -27.799 -52.857 -23.776  1.00  0.00           H  
ATOM   1738  N3    A B  56     -29.488 -54.026 -23.937  1.00  0.00           N  
ATOM   1739  C4    A B  56     -30.762 -54.058 -23.501  1.00  0.00           C  
ATOM   1740  C6    A B  56     -30.600 -52.010 -22.294  1.00  0.00           C  
ATOM   1741  N6    A B  56     -31.082 -50.983 -21.571  1.00  0.00           N  
ATOM   1742  H61   A B  56     -32.065 -50.867 -21.453  1.00  0.00           H  
ATOM   1743  H62   A B  56     -30.475 -50.209 -21.358  1.00  0.00           H  
ATOM   1744  C2'   A B  56     -31.626 -57.511 -23.882  1.00  0.00           C  
ATOM   1745  H2'   A B  56     -31.358 -57.402 -22.809  1.00  0.00           H  
ATOM   1746  O2'   A B  56     -30.768 -58.461 -24.489  1.00  0.00           O  
ATOM   1747 'HO2   A B  56     -31.139 -59.314 -24.216  1.00  0.00           H  
ATOM   1748  C3'   A B  56     -33.091 -57.934 -24.030  1.00  0.00           C  
ATOM   1749  H3'   A B  56     -33.726 -57.422 -23.273  1.00  0.00           H  
ATOM   1750  O3'   A B  56     -33.316 -59.360 -24.041  1.00  0.00           O  
ATOM   1751  P     U B  57     -33.448 -60.247 -22.744  1.00  0.00           P  
ATOM   1752  OP1   U B  57     -32.912 -61.586 -23.077  1.00  0.00           O  
ATOM   1753  OP2   U B  57     -34.835 -60.170 -22.246  1.00  0.00           O1-
ATOM   1754  O5'   U B  57     -32.463 -59.555 -21.718  1.00  0.00           O  
ATOM   1755  C5'   U B  57     -32.908 -59.235 -20.377  1.00  0.00           C  
ATOM   1756 1H5'   U B  57     -33.174 -60.164 -19.820  1.00  0.00           H  
ATOM   1757 2H5'   U B  57     -33.813 -58.584 -20.404  1.00  0.00           H  
ATOM   1758  C4'   U B  57     -31.810 -58.503 -19.587  1.00  0.00           C  
ATOM   1759  H4'   U B  57     -30.892 -59.129 -19.547  1.00  0.00           H  
ATOM   1760  O4'   U B  57     -31.454 -57.247 -20.246  1.00  0.00           O  
ATOM   1761  C1'   U B  57     -31.004 -56.323 -19.272  1.00  0.00           C  
ATOM   1762  H1'   U B  57     -29.939 -56.106 -19.525  1.00  0.00           H  
ATOM   1763  N1    U B  57     -31.827 -55.088 -19.286  1.00  0.00           N  
ATOM   1764  C6    U B  57     -33.172 -55.130 -19.593  1.00  0.00           C  
ATOM   1765  H6    U B  57     -33.541 -56.098 -19.942  1.00  0.00           H  
ATOM   1766  C2    U B  57     -31.235 -53.923 -18.875  1.00  0.00           C  
ATOM   1767  O2    U B  57     -30.067 -53.852 -18.511  1.00  0.00           O  
ATOM   1768  N3    U B  57     -32.050 -52.832 -18.881  1.00  0.00           N  
ATOM   1769  H3    U B  57     -31.602 -51.984 -18.555  1.00  0.00           H  
ATOM   1770  C4    U B  57     -33.395 -52.786 -19.147  1.00  0.00           C  
ATOM   1771  O4    U B  57     -33.999 -51.717 -19.037  1.00  0.00           O  
ATOM   1772  C5    U B  57     -33.962 -54.044 -19.533  1.00  0.00           C  
ATOM   1773  H5    U B  57     -35.015 -54.085 -19.801  1.00  0.00           H  
ATOM   1774  C2'   U B  57     -31.064 -57.021 -17.920  1.00  0.00           C  
ATOM   1775  H2'   U B  57     -31.339 -56.330 -17.096  1.00  0.00           H  
ATOM   1776  O2'   U B  57     -29.838 -57.654 -17.612  1.00  0.00           O  
ATOM   1777 'HO2   U B  57     -30.081 -58.331 -16.967  1.00  0.00           H  
ATOM   1778  C3'   U B  57     -32.153 -58.057 -18.152  1.00  0.00           C  
ATOM   1779  H3'   U B  57     -33.155 -57.575 -18.217  1.00  0.00           H  
ATOM   1780  O3'   U B  57     -32.114 -59.169 -17.223  1.00  0.00           O  
ATOM   1781  P     A B  58     -33.031 -59.084 -15.930  1.00  0.00           P  
ATOM   1782  OP1   A B  58     -32.986 -60.386 -15.234  1.00  0.00           O  
ATOM   1783  OP2   A B  58     -34.352 -58.540 -16.309  1.00  0.00           O1-
ATOM   1784  O5'   A B  58     -32.286 -57.993 -15.055  1.00  0.00           O  
ATOM   1785  C5'   A B  58     -31.181 -58.382 -14.202  1.00  0.00           C  
ATOM   1786 1H5'   A B  58     -30.374 -58.857 -14.806  1.00  0.00           H  
ATOM   1787 2H5'   A B  58     -31.522 -59.122 -13.438  1.00  0.00           H  
ATOM   1788  C4'   A B  58     -30.562 -57.187 -13.449  1.00  0.00           C  
ATOM   1789  H4'   A B  58     -29.593 -57.471 -12.987  1.00  0.00           H  
ATOM   1790  O4'   A B  58     -30.298 -56.083 -14.363  1.00  0.00           O  
ATOM   1791  C1'   A B  58     -30.582 -54.855 -13.721  1.00  0.00           C  
ATOM   1792  H1'   A B  58     -29.634 -54.268 -13.742  1.00  0.00           H  
ATOM   1793  N9    A B  58     -31.626 -54.114 -14.438  1.00  0.00           N  
ATOM   1794  C5    A B  58     -32.865 -52.501 -15.270  1.00  0.00           C  
ATOM   1795  N7    A B  58     -33.348 -53.679 -15.826  1.00  0.00           N  
ATOM   1796  C8    A B  58     -32.584 -54.611 -15.295  1.00  0.00           C  
ATOM   1797  H8    A B  58     -32.664 -55.684 -15.493  1.00  0.00           H  
ATOM   1798  N1    A B  58     -32.560 -50.214 -14.723  1.00  0.00           N  
ATOM   1799  C2    A B  58     -31.585 -50.617 -13.902  1.00  0.00           C  
ATOM   1800  H2    A B  58     -31.079 -49.823 -13.340  1.00  0.00           H  
ATOM   1801  N3    A B  58     -31.139 -51.855 -13.679  1.00  0.00           N  
ATOM   1802  C4    A B  58     -31.818 -52.757 -14.404  1.00  0.00           C  
ATOM   1803  C6    A B  58     -33.227 -51.147 -15.443  1.00  0.00           C  
ATOM   1804  N6    A B  58     -34.164 -50.721 -16.309  1.00  0.00           N  
ATOM   1805  H61   A B  58     -34.351 -51.266 -17.128  1.00  0.00           H  
ATOM   1806  H62   A B  58     -34.297 -49.729 -16.395  1.00  0.00           H  
ATOM   1807  C2'   A B  58     -30.953 -55.141 -12.279  1.00  0.00           C  
ATOM   1808  H2'   A B  58     -31.764 -54.479 -11.913  1.00  0.00           H  
ATOM   1809  O2'   A B  58     -29.828 -54.997 -11.434  1.00  0.00           O  
ATOM   1810 'HO2   A B  58     -30.156 -55.173 -10.540  1.00  0.00           H  
ATOM   1811  C3'   A B  58     -31.440 -56.590 -12.340  1.00  0.00           C  
ATOM   1812  H3'   A B  58     -32.484 -56.638 -12.728  1.00  0.00           H  
ATOM   1813  O3'   A B  58     -31.264 -57.344 -11.119  1.00  0.00           O  
ATOM   1814  P     A B  59     -32.393 -57.407 -10.028  1.00  0.00           P  
ATOM   1815  OP1   A B  59     -31.930 -58.254  -8.912  1.00  0.00           O  
ATOM   1816  OP2   A B  59     -33.675 -57.758 -10.680  1.00  0.00           O1-
ATOM   1817  O5'   A B  59     -32.499 -55.899  -9.548  1.00  0.00           O  
ATOM   1818  C5'   A B  59     -31.816 -55.484  -8.334  1.00  0.00           C  
ATOM   1819 1H5'   A B  59     -30.768 -55.865  -8.324  1.00  0.00           H  
ATOM   1820 2H5'   A B  59     -32.333 -55.909  -7.441  1.00  0.00           H  
ATOM   1821  C4'   A B  59     -31.738 -53.948  -8.147  1.00  0.00           C  
ATOM   1822  H4'   A B  59     -30.897 -53.696  -7.465  1.00  0.00           H  
ATOM   1823  O4'   A B  59     -31.473 -53.276  -9.412  1.00  0.00           O  
ATOM   1824  C1'   A B  59     -32.183 -52.050  -9.448  1.00  0.00           C  
ATOM   1825  H1'   A B  59     -31.433 -51.256  -9.673  1.00  0.00           H  
ATOM   1826  N9    A B  59     -33.204 -52.066 -10.497  1.00  0.00           N  
ATOM   1827  C5    A B  59     -34.646 -51.484 -12.043  1.00  0.00           C  
ATOM   1828  N7    A B  59     -34.676 -52.873 -12.002  1.00  0.00           N  
ATOM   1829  C8    A B  59     -33.825 -53.162 -11.042  1.00  0.00           C  
ATOM   1830  H8    A B  59     -33.587 -54.167 -10.687  1.00  0.00           H  
ATOM   1831  N1    A B  59     -35.075 -49.230 -12.639  1.00  0.00           N  
ATOM   1832  C2    A B  59     -34.145 -48.894 -11.733  1.00  0.00           C  
ATOM   1833  H2    A B  59     -33.947 -47.819 -11.630  1.00  0.00           H  
ATOM   1834  N3    A B  59     -33.420 -49.689 -10.943  1.00  0.00           N  
ATOM   1835  C4    A B  59     -33.734 -50.979 -11.135  1.00  0.00           C  
ATOM   1836  C6    A B  59     -35.359 -50.542 -12.813  1.00  0.00           C  
ATOM   1837  N6    A B  59     -36.307 -50.878 -13.708  1.00  0.00           N  
ATOM   1838  H61   A B  59     -36.473 -51.839 -13.913  1.00  0.00           H  
ATOM   1839  H62   A B  59     -36.745 -50.159 -14.249  1.00  0.00           H  
ATOM   1840  C2'   A B  59     -32.773 -51.814  -8.072  1.00  0.00           C  
ATOM   1841  H2'   A B  59     -33.743 -51.275  -8.122  1.00  0.00           H  
ATOM   1842  O2'   A B  59     -31.847 -51.083  -7.283  1.00  0.00           O  
ATOM   1843 'HO2   A B  59     -32.147 -51.165  -6.348  1.00  0.00           H  
ATOM   1844  C3'   A B  59     -32.984 -53.251  -7.568  1.00  0.00           C  
ATOM   1845  H3'   A B  59     -33.876 -53.704  -8.056  1.00  0.00           H  
ATOM   1846  O3'   A B  59     -33.031 -53.459  -6.144  1.00  0.00           O  
ATOM   1847  P     G B  60     -33.752 -52.567  -5.068  1.00  0.00           P  
ATOM   1848  OP1   G B  60     -32.937 -51.335  -4.921  1.00  0.00           O  
ATOM   1849  OP2   G B  60     -33.967 -53.371  -3.850  1.00  0.00           O1-
ATOM   1850  O5'   G B  60     -35.135 -52.189  -5.731  1.00  0.00           O  
ATOM   1851  C5'   G B  60     -35.484 -50.805  -6.001  1.00  0.00           C  
ATOM   1852 1H5'   G B  60     -34.625 -50.248  -6.437  1.00  0.00           H  
ATOM   1853 2H5'   G B  60     -35.772 -50.293  -5.053  1.00  0.00           H  
ATOM   1854  C4'   G B  60     -36.652 -50.658  -6.999  1.00  0.00           C  
ATOM   1855  H4'   G B  60     -36.689 -49.639  -7.440  1.00  0.00           H  
ATOM   1856  O4'   G B  60     -36.521 -51.621  -8.092  1.00  0.00           O  
ATOM   1857  C1'   G B  60     -37.743 -52.321  -8.253  1.00  0.00           C  
ATOM   1858  H1'   G B  60     -37.963 -52.291  -9.344  1.00  0.00           H  
ATOM   1859  N9    G B  60     -37.636 -53.730  -7.820  1.00  0.00           N  
ATOM   1860  C4    G B  60     -37.152 -54.770  -8.574  1.00  0.00           C  
ATOM   1861  N2    G B  60     -35.523 -55.891 -11.397  1.00  0.00           N  
ATOM   1862  H21   G B  60     -35.387 -55.017 -11.858  1.00  0.00           H  
ATOM   1863  H22   G B  60     -34.826 -56.616 -11.478  1.00  0.00           H  
ATOM   1864  N3    G B  60     -36.695 -54.688  -9.838  1.00  0.00           N  
ATOM   1865  C2    G B  60     -36.108 -55.812 -10.222  1.00  0.00           C  
ATOM   1866  N1    G B  60     -36.147 -56.975  -9.504  1.00  0.00           N  
ATOM   1867  H1    G B  60     -35.523 -57.707  -9.802  1.00  0.00           H  
ATOM   1868  C6    G B  60     -36.695 -57.116  -8.235  1.00  0.00           C  
ATOM   1869  O6    G B  60     -36.712 -58.211  -7.662  1.00  0.00           O  
ATOM   1870  C5    G B  60     -37.251 -55.892  -7.769  1.00  0.00           C  
ATOM   1871  N7    G B  60     -37.805 -55.569  -6.535  1.00  0.00           N  
ATOM   1872  C8    G B  60     -37.989 -54.273  -6.598  1.00  0.00           C  
ATOM   1873  H8    G B  60     -38.376 -53.669  -5.774  1.00  0.00           H  
ATOM   1874  C2'   G B  60     -38.816 -51.566  -7.500  1.00  0.00           C  
ATOM   1875  H2'   G B  60     -39.607 -52.233  -7.093  1.00  0.00           H  
ATOM   1876  O2'   G B  60     -39.426 -50.590  -8.327  1.00  0.00           O  
ATOM   1877 'HO2   G B  60     -39.983 -50.049  -7.724  1.00  0.00           H  
ATOM   1878  C3'   G B  60     -38.011 -50.945  -6.350  1.00  0.00           C  
ATOM   1879  H3'   G B  60     -37.802 -51.707  -5.566  1.00  0.00           H  
ATOM   1880  O3'   G B  60     -38.552 -49.740  -5.752  1.00  0.00           O  
ATOM   1881  P     U B  61     -40.007 -49.843  -5.151  1.00  0.00           P  
ATOM   1882  OP1   U B  61     -40.102 -51.128  -4.424  1.00  0.00           O  
ATOM   1883  OP2   U B  61     -40.938 -49.637  -6.288  1.00  0.00           O1-
ATOM   1884  O5'   U B  61     -40.070 -48.625  -4.145  1.00  0.00           O  
ATOM   1885  C5'   U B  61     -41.257 -47.805  -3.990  1.00  0.00           C  
ATOM   1886 1H5'   U B  61     -42.033 -48.025  -4.761  1.00  0.00           H  
ATOM   1887 2H5'   U B  61     -40.967 -46.739  -4.125  1.00  0.00           H  
ATOM   1888  C4'   U B  61     -41.932 -47.927  -2.603  1.00  0.00           C  
ATOM   1889  H4'   U B  61     -42.940 -47.461  -2.628  1.00  0.00           H  
ATOM   1890  O4'   U B  61     -42.121 -49.323  -2.227  1.00  0.00           O  
ATOM   1891  C1'   U B  61     -41.947 -49.469  -0.833  1.00  0.00           C  
ATOM   1892  H1'   U B  61     -42.917 -49.874  -0.460  1.00  0.00           H  
ATOM   1893  N1    U B  61     -40.822 -50.386  -0.511  1.00  0.00           N  
ATOM   1894  C6    U B  61     -39.674 -50.386  -1.281  1.00  0.00           C  
ATOM   1895  H6    U B  61     -39.702 -49.750  -2.167  1.00  0.00           H  
ATOM   1896  C2    U B  61     -40.924 -51.183   0.601  1.00  0.00           C  
ATOM   1897  O2    U B  61     -41.907 -51.206   1.334  1.00  0.00           O  
ATOM   1898  N3    U B  61     -39.834 -51.964   0.854  1.00  0.00           N  
ATOM   1899  H3    U B  61     -39.891 -52.534   1.667  1.00  0.00           H  
ATOM   1900  C4    U B  61     -38.652 -52.009   0.155  1.00  0.00           C  
ATOM   1901  O4    U B  61     -37.760 -52.754   0.555  1.00  0.00           O  
ATOM   1902  C5    U B  61     -38.608 -51.153  -0.993  1.00  0.00           C  
ATOM   1903  H5    U B  61     -37.716 -51.145  -1.617  1.00  0.00           H  
ATOM   1904  C2'   U B  61     -41.731 -48.084  -0.239  1.00  0.00           C  
ATOM   1905  H2'   U B  61     -40.980 -48.111   0.577  1.00  0.00           H  
ATOM   1906  O2'   U B  61     -42.942 -47.549   0.268  1.00  0.00           O  
ATOM   1907 'HO2   U B  61     -42.710 -46.635   0.544  1.00  0.00           H  
ATOM   1908  C3'   U B  61     -41.179 -47.282  -1.429  1.00  0.00           C  
ATOM   1909  H3'   U B  61     -40.099 -47.506  -1.584  1.00  0.00           H  
ATOM   1910  O3'   U B  61     -41.417 -45.854  -1.421  1.00  0.00           O  
ATOM   1911  P     G B  62     -40.956 -44.911  -0.248  1.00  0.00           P  
ATOM   1912  OP1   G B  62     -41.728 -45.283   0.963  1.00  0.00           O  
ATOM   1913  OP2   G B  62     -41.057 -43.505  -0.686  1.00  0.00           O1-
ATOM   1914  O5'   G B  62     -39.432 -45.278  -0.044  1.00  0.00           O  
ATOM   1915  C5'   G B  62     -38.974 -45.933   1.160  1.00  0.00           C  
ATOM   1916 1H5'   G B  62     -39.621 -46.798   1.422  1.00  0.00           H  
ATOM   1917 2H5'   G B  62     -39.004 -45.219   2.015  1.00  0.00           H  
ATOM   1918  C4'   G B  62     -37.533 -46.458   1.023  1.00  0.00           C  
ATOM   1919  H4'   G B  62     -37.271 -47.127   1.869  1.00  0.00           H  
ATOM   1920  O4'   G B  62     -37.362 -47.227  -0.205  1.00  0.00           O  
ATOM   1921  C1'   G B  62     -36.086 -46.941  -0.766  1.00  0.00           C  
ATOM   1922  H1'   G B  62     -35.551 -47.913  -0.871  1.00  0.00           H  
ATOM   1923  N9    G B  62     -36.204 -46.286  -2.082  1.00  0.00           N  
ATOM   1924  C4    G B  62     -35.494 -46.577  -3.222  1.00  0.00           C  
ATOM   1925  N2    G B  62     -33.143 -48.476  -4.918  1.00  0.00           N  
ATOM   1926  H21   G B  62     -33.095 -49.290  -4.336  1.00  0.00           H  
ATOM   1927  H22   G B  62     -32.849 -48.604  -5.854  1.00  0.00           H  
ATOM   1928  N3    G B  62     -34.573 -47.553  -3.365  1.00  0.00           N  
ATOM   1929  C2    G B  62     -34.026 -47.556  -4.574  1.00  0.00           C  
ATOM   1930  N1    G B  62     -34.349 -46.654  -5.554  1.00  0.00           N  
ATOM   1931  H1    G B  62     -33.839 -46.660  -6.412  1.00  0.00           H  
ATOM   1932  C6    G B  62     -35.272 -45.625  -5.425  1.00  0.00           C  
ATOM   1933  O6    G B  62     -35.477 -44.838  -6.354  1.00  0.00           O  
ATOM   1934  C5    G B  62     -35.890 -45.630  -4.149  1.00  0.00           C  
ATOM   1935  N7    G B  62     -36.852 -44.781  -3.617  1.00  0.00           N  
ATOM   1936  C8    G B  62     -37.022 -45.219  -2.394  1.00  0.00           C  
ATOM   1937  H8    G B  62     -37.744 -44.816  -1.679  1.00  0.00           H  
ATOM   1938  C2'   G B  62     -35.329 -46.044   0.206  1.00  0.00           C  
ATOM   1939  H2'   G B  62     -34.726 -45.277  -0.332  1.00  0.00           H  
ATOM   1940  O2'   G B  62     -34.466 -46.772   1.064  1.00  0.00           O  
ATOM   1941 'HO2   G B  62     -33.968 -46.095   1.572  1.00  0.00           H  
ATOM   1942  C3'   G B  62     -36.469 -45.360   0.966  1.00  0.00           C  
ATOM   1943  H3'   G B  62     -36.890 -44.522   0.372  1.00  0.00           H  
ATOM   1944  O3'   G B  62     -36.130 -44.925   2.296  1.00  0.00           O  
ATOM   1945 'HO3   G B  62     -35.183 -44.654   2.285  1.00  0.00           H  
TER    1946        G B  62 
ATOM   1947  C5'   U C  63     -30.759 -43.775   0.921  1.00  0.00           C  
ATOM   1948 1H5'   U C  63     -30.961 -44.778   1.368  1.00  0.00           H  
ATOM   1949 2H5'   U C  63     -29.926 -43.303   1.488  1.00  0.00           H  
ATOM   1950  P     U C  63     -33.008 -43.069   2.087  1.00  0.00           P  
ATOM   1951  OP1   U C  63     -33.541 -44.444   2.176  1.00  0.00           O  
ATOM   1952  OP2   U C  63     -32.662 -42.381   3.338  1.00  0.00           O1-
ATOM   1953  O5'   U C  63     -31.922 -42.913   0.974  1.00  0.00           O  
ATOM   1954  OP3   U C  63     -34.239 -42.274   1.574  1.00  0.00           O  
ATOM   1955 3HOP   U C  63     -34.909 -42.294   2.262  1.00  0.00           H  
ATOM   1956  C4'   U C  63     -30.270 -44.018  -0.522  1.00  0.00           C  
ATOM   1957  H4'   U C  63     -29.433 -44.747  -0.531  1.00  0.00           H  
ATOM   1958  O4'   U C  63     -31.342 -44.587  -1.334  1.00  0.00           O  
ATOM   1959  C1'   U C  63     -31.226 -44.117  -2.665  1.00  0.00           C  
ATOM   1960  H1'   U C  63     -31.091 -45.026  -3.297  1.00  0.00           H  
ATOM   1961  N1    U C  63     -32.427 -43.334  -3.069  1.00  0.00           N  
ATOM   1962  C6    U C  63     -32.994 -42.445  -2.186  1.00  0.00           C  
ATOM   1963  H6    U C  63     -32.579 -42.457  -1.176  1.00  0.00           H  
ATOM   1964  C2    U C  63     -32.901 -43.456  -4.352  1.00  0.00           C  
ATOM   1965  O2    U C  63     -32.412 -44.227  -5.171  1.00  0.00           O  
ATOM   1966  N3    U C  63     -33.956 -42.635  -4.660  1.00  0.00           N  
ATOM   1967  H3    U C  63     -34.351 -42.767  -5.571  1.00  0.00           H  
ATOM   1968  C4    U C  63     -34.519 -41.666  -3.858  1.00  0.00           C  
ATOM   1969  O4    U C  63     -35.367 -40.899  -4.309  1.00  0.00           O  
ATOM   1970  C5    U C  63     -33.997 -41.624  -2.526  1.00  0.00           C  
ATOM   1971  H5    U C  63     -34.400 -40.898  -1.826  1.00  0.00           H  
ATOM   1972  C2'   U C  63     -29.965 -43.265  -2.744  1.00  0.00           C  
ATOM   1973  H2'   U C  63     -30.103 -42.400  -3.423  1.00  0.00           H  
ATOM   1974  O2'   U C  63     -28.837 -44.014  -3.163  1.00  0.00           O  
ATOM   1975 'HO2   U C  63     -28.101 -43.391  -3.055  1.00  0.00           H  
ATOM   1976  C3'   U C  63     -29.804 -42.782  -1.304  1.00  0.00           C  
ATOM   1977  H3'   U C  63     -30.537 -41.978  -1.069  1.00  0.00           H  
ATOM   1978  O3'   U C  63     -28.455 -42.413  -0.924  1.00  0.00           O  
ATOM   1979  P     U C  64     -27.928 -40.987  -1.371  1.00  0.00           P  
ATOM   1980  OP1   U C  64     -26.715 -40.673  -0.586  1.00  0.00           O  
ATOM   1981  OP2   U C  64     -29.045 -40.014  -1.343  1.00  0.00           O1-
ATOM   1982  O5'   U C  64     -27.497 -41.245  -2.879  1.00  0.00           O  
ATOM   1983  C5'   U C  64     -27.249 -40.108  -3.758  1.00  0.00           C  
ATOM   1984 1H5'   U C  64     -26.182 -40.115  -4.073  1.00  0.00           H  
ATOM   1985 2H5'   U C  64     -27.405 -39.124  -3.247  1.00  0.00           H  
ATOM   1986  C4'   U C  64     -28.117 -40.089  -5.039  1.00  0.00           C  
ATOM   1987  H4'   U C  64     -27.706 -40.787  -5.799  1.00  0.00           H  
ATOM   1988  O4'   U C  64     -29.481 -40.525  -4.772  1.00  0.00           O  
ATOM   1989  C1'   U C  64     -30.382 -39.838  -5.615  1.00  0.00           C  
ATOM   1990  H1'   U C  64     -30.873 -40.625  -6.236  1.00  0.00           H  
ATOM   1991  N1    U C  64     -31.381 -39.075  -4.819  1.00  0.00           N  
ATOM   1992  C6    U C  64     -31.058 -38.549  -3.582  1.00  0.00           C  
ATOM   1993  H6    U C  64     -30.083 -38.849  -3.177  1.00  0.00           H  
ATOM   1994  C2    U C  64     -32.613 -38.852  -5.381  1.00  0.00           C  
ATOM   1995  O2    U C  64     -32.934 -39.269  -6.487  1.00  0.00           O  
ATOM   1996  N3    U C  64     -33.472 -38.111  -4.622  1.00  0.00           N  
ATOM   1997  H3    U C  64     -34.357 -37.937  -5.047  1.00  0.00           H  
ATOM   1998  C4    U C  64     -33.191 -37.457  -3.445  1.00  0.00           C  
ATOM   1999  O4    U C  64     -34.032 -36.699  -2.962  1.00  0.00           O  
ATOM   2000  C5    U C  64     -31.900 -37.758  -2.895  1.00  0.00           C  
ATOM   2001  H5    U C  64     -31.618 -37.323  -1.940  1.00  0.00           H  
ATOM   2002  C2'   U C  64     -29.556 -38.932  -6.519  1.00  0.00           C  
ATOM   2003  H2'   U C  64     -30.064 -37.972  -6.744  1.00  0.00           H  
ATOM   2004  O2'   U C  64     -29.229 -39.585  -7.729  1.00  0.00           O  
ATOM   2005 'HO2   U C  64     -28.459 -39.107  -8.066  1.00  0.00           H  
ATOM   2006  C3'   U C  64     -28.309 -38.704  -5.679  1.00  0.00           C  
ATOM   2007  H3'   U C  64     -28.534 -38.006  -4.838  1.00  0.00           H  
ATOM   2008  O3'   U C  64     -27.142 -38.326  -6.447  1.00  0.00           O  
ATOM   2009  P     A C  65     -26.716 -36.802  -6.477  1.00  0.00           P  
ATOM   2010  OP1   A C  65     -25.422 -36.713  -7.187  1.00  0.00           O  
ATOM   2011  OP2   A C  65     -26.799 -36.270  -5.104  1.00  0.00           O1-
ATOM   2012  O5'   A C  65     -27.864 -36.146  -7.361  1.00  0.00           O  
ATOM   2013  C5'   A C  65     -27.594 -35.879  -8.765  1.00  0.00           C  
ATOM   2014 1H5'   A C  65     -27.226 -36.804  -9.268  1.00  0.00           H  
ATOM   2015 2H5'   A C  65     -26.800 -35.101  -8.867  1.00  0.00           H  
ATOM   2016  C4'   A C  65     -28.826 -35.395  -9.569  1.00  0.00           C  
ATOM   2017  H4'   A C  65     -28.678 -35.604 -10.651  1.00  0.00           H  
ATOM   2018  O4'   A C  65     -30.033 -36.099  -9.154  1.00  0.00           O  
ATOM   2019  C1'   A C  65     -31.150 -35.252  -9.332  1.00  0.00           C  
ATOM   2020  H1'   A C  65     -31.793 -35.754 -10.091  1.00  0.00           H  
ATOM   2021  N9    A C  65     -31.911 -35.100  -8.092  1.00  0.00           N  
ATOM   2022  C5    A C  65     -33.516 -34.680  -6.654  1.00  0.00           C  
ATOM   2023  N7    A C  65     -32.482 -35.248  -5.921  1.00  0.00           N  
ATOM   2024  C8    A C  65     -31.545 -35.473  -6.819  1.00  0.00           C  
ATOM   2025  H8    A C  65     -30.557 -35.905  -6.624  1.00  0.00           H  
ATOM   2026  N1    A C  65     -35.589 -33.693  -7.268  1.00  0.00           N  
ATOM   2027  C2    A C  65     -35.086 -33.596  -8.508  1.00  0.00           C  
ATOM   2028  H2    A C  65     -35.739 -33.138  -9.265  1.00  0.00           H  
ATOM   2029  N3    A C  65     -33.916 -34.039  -8.963  1.00  0.00           N  
ATOM   2030  C4    A C  65     -33.171 -34.571  -7.986  1.00  0.00           C  
ATOM   2031  C6    A C  65     -34.811 -34.238  -6.295  1.00  0.00           C  
ATOM   2032  N6    A C  65     -35.308 -34.355  -5.048  1.00  0.00           N  
ATOM   2033  H61   A C  65     -34.789 -34.798  -4.318  1.00  0.00           H  
ATOM   2034  H62   A C  65     -36.231 -34.006  -4.845  1.00  0.00           H  
ATOM   2035  C2'   A C  65     -30.668 -33.925  -9.882  1.00  0.00           C  
ATOM   2036  H2'   A C  65     -31.201 -33.053  -9.448  1.00  0.00           H  
ATOM   2037  O2'   A C  65     -30.827 -33.920 -11.287  1.00  0.00           O  
ATOM   2038 'HO2   A C  65     -30.761 -32.990 -11.570  1.00  0.00           H  
ATOM   2039  C3'   A C  65     -29.198 -33.908  -9.462  1.00  0.00           C  
ATOM   2040  H3'   A C  65     -29.098 -33.666  -8.379  1.00  0.00           H  
ATOM   2041  O3'   A C  65     -28.346 -33.097 -10.313  1.00  0.00           O  
ATOM   2042  P     U C  66     -27.993 -31.614  -9.897  1.00  0.00           P  
ATOM   2043  OP1   U C  66     -26.551 -31.396 -10.127  1.00  0.00           O  
ATOM   2044  OP2   U C  66     -28.538 -31.346  -8.548  1.00  0.00           O1-
ATOM   2045  O5'   U C  66     -28.805 -30.701 -10.891  1.00  0.00           O  
ATOM   2046  C5'   U C  66     -29.158 -30.929 -12.262  1.00  0.00           C  
ATOM   2047 1H5'   U C  66     -29.025 -31.997 -12.550  1.00  0.00           H  
ATOM   2048 2H5'   U C  66     -28.490 -30.317 -12.909  1.00  0.00           H  
ATOM   2049  C4'   U C  66     -30.618 -30.512 -12.561  1.00  0.00           C  
ATOM   2050  H4'   U C  66     -30.881 -30.753 -13.613  1.00  0.00           H  
ATOM   2051  O4'   U C  66     -31.518 -31.284 -11.720  1.00  0.00           O  
ATOM   2052  C1'   U C  66     -32.609 -30.488 -11.294  1.00  0.00           C  
ATOM   2053  H1'   U C  66     -33.517 -31.015 -11.673  1.00  0.00           H  
ATOM   2054  N1    U C  66     -32.641 -30.394  -9.804  1.00  0.00           N  
ATOM   2055  C6    U C  66     -31.469 -30.297  -9.085  1.00  0.00           C  
ATOM   2056  H6    U C  66     -30.567 -30.159  -9.674  1.00  0.00           H  
ATOM   2057  C2    U C  66     -33.851 -30.465  -9.157  1.00  0.00           C  
ATOM   2058  O2    U C  66     -34.924 -30.550  -9.741  1.00  0.00           O  
ATOM   2059  N3    U C  66     -33.775 -30.468  -7.791  1.00  0.00           N  
ATOM   2060  H3    U C  66     -34.664 -30.442  -7.309  1.00  0.00           H  
ATOM   2061  C4    U C  66     -32.644 -30.472  -7.012  1.00  0.00           C  
ATOM   2062  O4    U C  66     -32.748 -30.554  -5.787  1.00  0.00           O  
ATOM   2063  C5    U C  66     -31.424 -30.373  -7.748  1.00  0.00           C  
ATOM   2064  H5    U C  66     -30.473 -30.353  -7.218  1.00  0.00           H  
ATOM   2065  C2'   U C  66     -32.502 -29.142 -11.995  1.00  0.00           C  
ATOM   2066  H2'   U C  66     -32.830 -28.299 -11.349  1.00  0.00           H  
ATOM   2067  O2'   U C  66     -33.253 -29.145 -13.197  1.00  0.00           O  
ATOM   2068 'HO2   U C  66     -32.778 -28.521 -13.764  1.00  0.00           H  
ATOM   2069  C3'   U C  66     -31.006 -29.040 -12.308  1.00  0.00           C  
ATOM   2070  H3'   U C  66     -30.434 -28.703 -11.414  1.00  0.00           H  
ATOM   2071  O3'   U C  66     -30.703 -28.254 -13.479  1.00  0.00           O  
ATOM   2072  P     A C  67     -30.489 -26.693 -13.444  1.00  0.00           P  
ATOM   2073  OP1   A C  67     -30.915 -26.183 -14.769  1.00  0.00           O  
ATOM   2074  OP2   A C  67     -29.103 -26.412 -13.025  1.00  0.00           O1-
ATOM   2075  O5'   A C  67     -31.507 -26.176 -12.331  1.00  0.00           O  
ATOM   2076  C5'   A C  67     -32.511 -25.210 -12.750  1.00  0.00           C  
ATOM   2077 1H5'   A C  67     -33.159 -25.657 -13.539  1.00  0.00           H  
ATOM   2078 2H5'   A C  67     -32.026 -24.301 -13.182  1.00  0.00           H  
ATOM   2079  C4'   A C  67     -33.454 -24.724 -11.625  1.00  0.00           C  
ATOM   2080  H4'   A C  67     -34.349 -24.247 -12.080  1.00  0.00           H  
ATOM   2081  O4'   A C  67     -33.936 -25.816 -10.794  1.00  0.00           O  
ATOM   2082  C1'   A C  67     -34.304 -25.292  -9.534  1.00  0.00           C  
ATOM   2083  H1'   A C  67     -35.415 -25.376  -9.483  1.00  0.00           H  
ATOM   2084  N9    A C  67     -33.714 -26.052  -8.441  1.00  0.00           N  
ATOM   2085  C5    A C  67     -33.361 -26.982  -6.486  1.00  0.00           C  
ATOM   2086  N7    A C  67     -32.260 -27.300  -7.271  1.00  0.00           N  
ATOM   2087  C8    A C  67     -32.512 -26.718  -8.424  1.00  0.00           C  
ATOM   2088  H8    A C  67     -31.871 -26.745  -9.312  1.00  0.00           H  
ATOM   2089  N1    A C  67     -34.862 -26.785  -4.660  1.00  0.00           N  
ATOM   2090  C2    A C  67     -35.626 -26.043  -5.467  1.00  0.00           C  
ATOM   2091  H2    A C  67     -36.554 -25.661  -5.025  1.00  0.00           H  
ATOM   2092  N3    A C  67     -35.423 -25.714  -6.743  1.00  0.00           N  
ATOM   2093  C4    A C  67     -34.260 -26.211  -7.194  1.00  0.00           C  
ATOM   2094  C6    A C  67     -33.698 -27.277  -5.146  1.00  0.00           C  
ATOM   2095  N6    A C  67     -32.940 -28.015  -4.317  1.00  0.00           N  
ATOM   2096  H61   A C  67     -32.393 -28.767  -4.685  1.00  0.00           H  
ATOM   2097  H62   A C  67     -33.130 -27.980  -3.336  1.00  0.00           H  
ATOM   2098  C2'   A C  67     -33.909 -23.824  -9.480  1.00  0.00           C  
ATOM   2099  H2'   A C  67     -33.423 -23.540  -8.521  1.00  0.00           H  
ATOM   2100  O2'   A C  67     -35.052 -23.016  -9.685  1.00  0.00           O  
ATOM   2101 'HO2   A C  67     -34.765 -22.090  -9.586  1.00  0.00           H  
ATOM   2102  C3'   A C  67     -32.899 -23.703 -10.628  1.00  0.00           C  
ATOM   2103  H3'   A C  67     -31.898 -24.090 -10.325  1.00  0.00           H  
ATOM   2104  O3'   A C  67     -32.811 -22.397 -11.244  1.00  0.00           O  
ATOM   2105  P     A C  68     -32.057 -21.235 -10.486  1.00  0.00           P  
ATOM   2106  OP1   A C  68     -31.784 -20.144 -11.446  1.00  0.00           O  
ATOM   2107  OP2   A C  68     -30.929 -21.795  -9.716  1.00  0.00           O1-
ATOM   2108  O5'   A C  68     -33.151 -20.757  -9.451  1.00  0.00           O  
ATOM   2109  C5'   A C  68     -34.047 -19.662  -9.734  1.00  0.00           C  
ATOM   2110 1H5'   A C  68     -34.662 -19.900 -10.632  1.00  0.00           H  
ATOM   2111 2H5'   A C  68     -33.471 -18.729  -9.948  1.00  0.00           H  
ATOM   2112  C4'   A C  68     -35.006 -19.368  -8.559  1.00  0.00           C  
ATOM   2113  H4'   A C  68     -35.892 -18.800  -8.911  1.00  0.00           H  
ATOM   2114  O4'   A C  68     -35.492 -20.612  -7.962  1.00  0.00           O  
ATOM   2115  C1'   A C  68     -35.487 -20.498  -6.548  1.00  0.00           C  
ATOM   2116  H1'   A C  68     -36.506 -20.786  -6.201  1.00  0.00           H  
ATOM   2117  N9    A C  68     -34.482 -21.394  -5.952  1.00  0.00           N  
ATOM   2118  C5    A C  68     -33.445 -22.855  -4.677  1.00  0.00           C  
ATOM   2119  N7    A C  68     -32.532 -22.483  -5.646  1.00  0.00           N  
ATOM   2120  C8    A C  68     -33.191 -21.618  -6.381  1.00  0.00           C  
ATOM   2121  H8    A C  68     -32.774 -21.101  -7.247  1.00  0.00           H  
ATOM   2122  N1    A C  68     -34.418 -23.877  -2.777  1.00  0.00           N  
ATOM   2123  C2    A C  68     -35.517 -23.166  -3.061  1.00  0.00           C  
ATOM   2124  H2    A C  68     -36.363 -23.315  -2.381  1.00  0.00           H  
ATOM   2125  N3    A C  68     -35.740 -22.321  -4.073  1.00  0.00           N  
ATOM   2126  C4    A C  68     -34.648 -22.195  -4.846  1.00  0.00           C  
ATOM   2127  C6    A C  68     -33.346 -23.748  -3.593  1.00  0.00           C  
ATOM   2128  N6    A C  68     -32.246 -24.484  -3.356  1.00  0.00           N  
ATOM   2129  H61   A C  68     -31.448 -24.402  -3.950  1.00  0.00           H  
ATOM   2130  H62   A C  68     -32.318 -25.268  -2.733  1.00  0.00           H  
ATOM   2131  C2'   A C  68     -35.237 -19.043  -6.210  1.00  0.00           C  
ATOM   2132  H2'   A C  68     -34.690 -18.917  -5.254  1.00  0.00           H  
ATOM   2133  O2'   A C  68     -36.451 -18.316  -6.167  1.00  0.00           O  
ATOM   2134 'HO2   A C  68     -36.183 -17.418  -6.409  1.00  0.00           H  
ATOM   2135  C3'   A C  68     -34.387 -18.579  -7.389  1.00  0.00           C  
ATOM   2136  H3'   A C  68     -33.335 -18.931  -7.291  1.00  0.00           H  
ATOM   2137  O3'   A C  68     -34.472 -17.163  -7.649  1.00  0.00           O  
ATOM   2138  P     U C  69     -33.441 -16.134  -7.036  1.00  0.00           P  
ATOM   2139  OP1   U C  69     -34.162 -14.850  -6.883  1.00  0.00           O  
ATOM   2140  OP2   U C  69     -32.216 -16.132  -7.857  1.00  0.00           O1-
ATOM   2141  O5'   U C  69     -33.105 -16.727  -5.596  1.00  0.00           O  
ATOM   2142  C5'   U C  69     -33.580 -15.990  -4.434  1.00  0.00           C  
ATOM   2143 1H5'   U C  69     -34.668 -15.765  -4.539  1.00  0.00           H  
ATOM   2144 2H5'   U C  69     -33.043 -15.016  -4.348  1.00  0.00           H  
ATOM   2145  C4'   U C  69     -33.427 -16.729  -3.083  1.00  0.00           C  
ATOM   2146  H4'   U C  69     -34.199 -16.348  -2.379  1.00  0.00           H  
ATOM   2147  O4'   U C  69     -33.646 -18.166  -3.211  1.00  0.00           O  
ATOM   2148  C1'   U C  69     -32.967 -18.826  -2.163  1.00  0.00           C  
ATOM   2149  H1'   U C  69     -33.763 -19.323  -1.557  1.00  0.00           H  
ATOM   2150  N1    U C  69     -31.988 -19.823  -2.667  1.00  0.00           N  
ATOM   2151  C6    U C  69     -31.356 -19.657  -3.881  1.00  0.00           C  
ATOM   2152  H6    U C  69     -31.716 -18.815  -4.485  1.00  0.00           H  
ATOM   2153  C2    U C  69     -31.641 -20.849  -1.821  1.00  0.00           C  
ATOM   2154  O2    U C  69     -32.114 -20.988  -0.699  1.00  0.00           O  
ATOM   2155  N3    U C  69     -30.707 -21.709  -2.313  1.00  0.00           N  
ATOM   2156  H3    U C  69     -30.493 -22.490  -1.706  1.00  0.00           H  
ATOM   2157  C4    U C  69     -30.058 -21.647  -3.520  1.00  0.00           C  
ATOM   2158  O4    U C  69     -29.260 -22.535  -3.820  1.00  0.00           O  
ATOM   2159  C5    U C  69     -30.415 -20.511  -4.324  1.00  0.00           C  
ATOM   2160  H5    U C  69     -29.966 -20.408  -5.309  1.00  0.00           H  
ATOM   2161  C2'   U C  69     -32.286 -17.759  -1.320  1.00  0.00           C  
ATOM   2162  H2'   U C  69     -31.308 -18.100  -0.934  1.00  0.00           H  
ATOM   2163  O2'   U C  69     -33.123 -17.384  -0.241  1.00  0.00           O  
ATOM   2164 'HO2   U C  69     -32.542 -17.036   0.457  1.00  0.00           H  
ATOM   2165  C3'   U C  69     -32.093 -16.625  -2.330  1.00  0.00           C  
ATOM   2166  H3'   U C  69     -31.299 -16.871  -3.071  1.00  0.00           H  
ATOM   2167  O3'   U C  69     -31.919 -15.307  -1.756  1.00  0.00           O  
ATOM   2168  P     A C  70     -30.496 -14.855  -1.233  1.00  0.00           P  
ATOM   2169  OP1   A C  70     -30.483 -13.390  -1.051  1.00  0.00           O  
ATOM   2170  OP2   A C  70     -29.426 -15.442  -2.075  1.00  0.00           O1-
ATOM   2171  O5'   A C  70     -30.369 -15.541   0.178  1.00  0.00           O  
ATOM   2172  C5'   A C  70     -31.114 -15.138   1.341  1.00  0.00           C  
ATOM   2173 1H5'   A C  70     -32.188 -14.981   1.087  1.00  0.00           H  
ATOM   2174 2H5'   A C  70     -30.708 -14.178   1.735  1.00  0.00           H  
ATOM   2175  C4'   A C  70     -31.032 -16.194   2.466  1.00  0.00           C  
ATOM   2176  H4'   A C  70     -31.754 -15.959   3.276  1.00  0.00           H  
ATOM   2177  O4'   A C  70     -31.369 -17.518   1.950  1.00  0.00           O  
ATOM   2178  C1'   A C  70     -30.528 -18.492   2.559  1.00  0.00           C  
ATOM   2179  H1'   A C  70     -31.194 -19.279   2.982  1.00  0.00           H  
ATOM   2180  N9    A C  70     -29.615 -19.093   1.569  1.00  0.00           N  
ATOM   2181  C5    A C  70     -28.256 -20.429   0.470  1.00  0.00           C  
ATOM   2182  N7    A C  70     -28.421 -19.314  -0.329  1.00  0.00           N  
ATOM   2183  C8    A C  70     -29.217 -18.551   0.371  1.00  0.00           C  
ATOM   2184  H8    A C  70     -29.560 -17.575   0.045  1.00  0.00           H  
ATOM   2185  N1    A C  70     -27.573 -22.547   1.270  1.00  0.00           N  
ATOM   2186  C2    A C  70     -28.319 -22.288   2.352  1.00  0.00           C  
ATOM   2187  H2    A C  70     -28.342 -23.078   3.111  1.00  0.00           H  
ATOM   2188  N3    A C  70     -29.086 -21.228   2.615  1.00  0.00           N  
ATOM   2189  C4    A C  70     -28.992 -20.315   1.638  1.00  0.00           C  
ATOM   2190  C6    A C  70     -27.512 -21.611   0.292  1.00  0.00           C  
ATOM   2191  N6    A C  70     -26.748 -21.842  -0.793  1.00  0.00           N  
ATOM   2192  H61   A C  70     -26.361 -21.076  -1.308  1.00  0.00           H  
ATOM   2193  H62   A C  70     -26.343 -22.749  -0.933  1.00  0.00           H  
ATOM   2194  C2'   A C  70     -29.789 -17.798   3.685  1.00  0.00           C  
ATOM   2195  H2'   A C  70     -28.793 -18.251   3.877  1.00  0.00           H  
ATOM   2196  O2'   A C  70     -30.573 -17.828   4.868  1.00  0.00           O  
ATOM   2197 'HO2   A C  70     -30.118 -17.244   5.517  1.00  0.00           H  
ATOM   2198  C3'   A C  70     -29.653 -16.373   3.122  1.00  0.00           C  
ATOM   2199  H3'   A C  70     -28.901 -16.350   2.306  1.00  0.00           H  
ATOM   2200  O3'   A C  70     -29.419 -15.300   4.056  1.00  0.00           O  
ATOM   2201  P     C C  71     -28.425 -15.387   5.273  1.00  0.00           P  
ATOM   2202  OP1   C C  71     -29.106 -16.180   6.325  1.00  0.00           O  
ATOM   2203  OP2   C C  71     -27.990 -14.024   5.637  1.00  0.00           O1-
ATOM   2204  O5'   C C  71     -27.211 -16.220   4.679  1.00  0.00           O  
ATOM   2205  C5'   C C  71     -26.606 -17.256   5.501  1.00  0.00           C  
ATOM   2206 1H5'   C C  71     -27.382 -17.954   5.898  1.00  0.00           H  
ATOM   2207 2H5'   C C  71     -26.078 -16.795   6.367  1.00  0.00           H  
ATOM   2208  C4'   C C  71     -25.581 -18.122   4.739  1.00  0.00           C  
ATOM   2209  H4'   C C  71     -25.269 -18.989   5.359  1.00  0.00           H  
ATOM   2210  O4'   C C  71     -26.157 -18.663   3.515  1.00  0.00           O  
ATOM   2211  C1'   C C  71     -25.141 -18.761   2.525  1.00  0.00           C  
ATOM   2212  H1'   C C  71     -25.040 -19.855   2.330  1.00  0.00           H  
ATOM   2213  N1    C C  71     -25.513 -18.072   1.259  1.00  0.00           N  
ATOM   2214  C6    C C  71     -26.313 -16.955   1.337  1.00  0.00           C  
ATOM   2215  H6    C C  71     -26.597 -16.640   2.348  1.00  0.00           H  
ATOM   2216  C5    C C  71     -26.749 -16.335   0.233  1.00  0.00           C  
ATOM   2217  H5    C C  71     -27.443 -15.496   0.271  1.00  0.00           H  
ATOM   2218  C2    C C  71     -25.080 -18.536   0.013  1.00  0.00           C  
ATOM   2219  O2    C C  71     -24.380 -19.562  -0.052  1.00  0.00           O  
ATOM   2220  N3    C C  71     -25.458 -17.877  -1.113  1.00  0.00           N  
ATOM   2221  C4    C C  71     -26.333 -16.858  -1.026  1.00  0.00           C  
ATOM   2222  N4    C C  71     -26.851 -16.364  -2.147  1.00  0.00           N  
ATOM   2223  H41   C C  71     -27.768 -15.925  -2.101  1.00  0.00           H  
ATOM   2224  H42   C C  71     -26.638 -16.846  -2.985  1.00  0.00           H  
ATOM   2225  C2'   C C  71     -23.830 -18.255   3.123  1.00  0.00           C  
ATOM   2226  H2'   C C  71     -23.261 -17.624   2.409  1.00  0.00           H  
ATOM   2227  O2'   C C  71     -23.041 -19.353   3.541  1.00  0.00           O  
ATOM   2228 'HO2   C C  71     -22.246 -19.020   3.992  1.00  0.00           H  
ATOM   2229  C3'   C C  71     -24.302 -17.399   4.305  1.00  0.00           C  
ATOM   2230  H3'   C C  71     -24.626 -16.394   3.950  1.00  0.00           H  
ATOM   2231  O3'   C C  71     -23.389 -17.307   5.426  1.00  0.00           O  
ATOM   2232  P     A C  72     -22.111 -16.386   5.331  1.00  0.00           P  
ATOM   2233  OP1   A C  72     -21.686 -16.012   6.697  1.00  0.00           O  
ATOM   2234  OP2   A C  72     -22.348 -15.302   4.355  1.00  0.00           O1-
ATOM   2235  O5'   A C  72     -21.041 -17.372   4.713  1.00  0.00           O  
ATOM   2236  C5'   A C  72     -20.239 -18.231   5.557  1.00  0.00           C  
ATOM   2237 1H5'   A C  72     -20.898 -18.889   6.170  1.00  0.00           H  
ATOM   2238 2H5'   A C  72     -19.613 -17.622   6.250  1.00  0.00           H  
ATOM   2239  C4'   A C  72     -19.295 -19.137   4.738  1.00  0.00           C  
ATOM   2240  H4'   A C  72     -18.840 -19.923   5.377  1.00  0.00           H  
ATOM   2241  O4'   A C  72     -20.052 -19.816   3.703  1.00  0.00           O  
ATOM   2242  C1'   A C  72     -19.311 -19.859   2.499  1.00  0.00           C  
ATOM   2243  H1'   A C  72     -19.208 -20.942   2.248  1.00  0.00           H  
ATOM   2244  N9    A C  72     -20.045 -19.187   1.418  1.00  0.00           N  
ATOM   2245  C5    A C  72     -21.037 -18.740  -0.491  1.00  0.00           C  
ATOM   2246  N7    A C  72     -21.428 -17.737   0.383  1.00  0.00           N  
ATOM   2247  C8    A C  72     -20.822 -18.055   1.505  1.00  0.00           C  
ATOM   2248  H8    A C  72     -20.907 -17.496   2.437  1.00  0.00           H  
ATOM   2249  N1    A C  72     -20.763 -20.049  -2.448  1.00  0.00           N  
ATOM   2250  C2    A C  72     -19.850 -20.746  -1.754  1.00  0.00           C  
ATOM   2251  H2    A C  72     -19.355 -21.565  -2.290  1.00  0.00           H  
ATOM   2252  N3    A C  72     -19.509 -20.629  -0.468  1.00  0.00           N  
ATOM   2253  C4    A C  72     -20.156 -19.613   0.118  1.00  0.00           C  
ATOM   2254  C6    A C  72     -21.397 -19.033  -1.823  1.00  0.00           C  
ATOM   2255  N6    A C  72     -22.387 -18.423  -2.496  1.00  0.00           N  
ATOM   2256  H61   A C  72     -23.156 -18.091  -1.942  1.00  0.00           H  
ATOM   2257  H62   A C  72     -22.628 -18.855  -3.359  1.00  0.00           H  
ATOM   2258  C2'   A C  72     -17.933 -19.273   2.758  1.00  0.00           C  
ATOM   2259  H2'   A C  72     -17.585 -18.644   1.912  1.00  0.00           H  
ATOM   2260  O2'   A C  72     -17.005 -20.316   2.989  1.00  0.00           O  
ATOM   2261 'HO2   A C  72     -16.120 -19.923   3.066  1.00  0.00           H  
ATOM   2262  C3'   A C  72     -18.155 -18.408   4.008  1.00  0.00           C  
ATOM   2263  H3'   A C  72     -18.569 -17.416   3.716  1.00  0.00           H  
ATOM   2264  O3'   A C  72     -17.020 -18.276   4.899  1.00  0.00           O  
ATOM   2265  P     A C  73     -15.822 -17.309   4.588  1.00  0.00           P  
ATOM   2266  OP1   A C  73     -14.995 -17.163   5.803  1.00  0.00           O  
ATOM   2267  OP2   A C  73     -16.332 -16.072   3.956  1.00  0.00           O1-
ATOM   2268  O5'   A C  73     -14.999 -18.095   3.491  1.00  0.00           O  
ATOM   2269  C5'   A C  73     -13.999 -19.073   3.860  1.00  0.00           C  
ATOM   2270 1H5'   A C  73     -14.461 -19.882   4.473  1.00  0.00           H  
ATOM   2271 2H5'   A C  73     -13.194 -18.596   4.467  1.00  0.00           H  
ATOM   2272  C4'   A C  73     -13.329 -19.732   2.632  1.00  0.00           C  
ATOM   2273  H4'   A C  73     -12.722 -20.608   2.948  1.00  0.00           H  
ATOM   2274  O4'   A C  73     -14.328 -20.218   1.686  1.00  0.00           O  
ATOM   2275  C1'   A C  73     -13.858 -20.010   0.357  1.00  0.00           C  
ATOM   2276  H1'   A C  73     -13.936 -20.981  -0.182  1.00  0.00           H  
ATOM   2277  N9    A C  73     -14.657 -18.984  -0.327  1.00  0.00           N  
ATOM   2278  C5    A C  73     -15.557 -17.627  -1.798  1.00  0.00           C  
ATOM   2279  N7    A C  73     -16.049 -17.232  -0.562  1.00  0.00           N  
ATOM   2280  C8    A C  73     -15.486 -18.065   0.270  1.00  0.00           C  
ATOM   2281  H8    A C  73     -15.643 -18.063   1.346  1.00  0.00           H  
ATOM   2282  N1    A C  73     -15.141 -17.741  -4.131  1.00  0.00           N  
ATOM   2283  C2    A C  73     -14.388 -18.814  -3.854  1.00  0.00           C  
ATOM   2284  H2    A C  73     -13.922 -19.293  -4.721  1.00  0.00           H  
ATOM   2285  N3    A C  73     -14.074 -19.353  -2.672  1.00  0.00           N  
ATOM   2286  C4    A C  73     -14.708 -18.711  -1.674  1.00  0.00           C  
ATOM   2287  C6    A C  73     -15.748 -17.112  -3.093  1.00  0.00           C  
ATOM   2288  N6    A C  73     -16.475 -16.007  -3.322  1.00  0.00           N  
ATOM   2289  H61   A C  73     -16.438 -15.256  -2.663  1.00  0.00           H  
ATOM   2290  H62   A C  73     -16.797 -15.823  -4.255  1.00  0.00           H  
ATOM   2291  C2'   A C  73     -12.405 -19.591   0.462  1.00  0.00           C  
ATOM   2292  H2'   A C  73     -12.099 -18.925  -0.375  1.00  0.00           H  
ATOM   2293  O2'   A C  73     -11.558 -20.728   0.504  1.00  0.00           O  
ATOM   2294 'HO2   A C  73     -10.657 -20.378   0.688  1.00  0.00           H  
ATOM   2295  C3'   A C  73     -12.412 -18.826   1.796  1.00  0.00           C  
ATOM   2296  H3'   A C  73     -12.935 -17.853   1.685  1.00  0.00           H  
ATOM   2297  O3'   A C  73     -11.149 -18.650   2.470  1.00  0.00           O  
ATOM   2298  P     C C  74      -9.841 -18.188   1.725  1.00  0.00           P  
ATOM   2299  OP1   C C  74      -9.332 -19.370   0.987  1.00  0.00           O  
ATOM   2300  OP2   C C  74      -8.926 -17.559   2.698  1.00  0.00           O1-
ATOM   2301  O5'   C C  74     -10.382 -17.105   0.693  1.00  0.00           O  
ATOM   2302  C5'   C C  74      -9.821 -17.090  -0.647  1.00  0.00           C  
ATOM   2303 1H5'   C C  74      -9.883 -18.102  -1.116  1.00  0.00           H  
ATOM   2304 2H5'   C C  74      -8.747 -16.791  -0.609  1.00  0.00           H  
ATOM   2305  C4'   C C  74     -10.539 -16.114  -1.602  1.00  0.00           C  
ATOM   2306  H4'   C C  74     -10.168 -16.253  -2.640  1.00  0.00           H  
ATOM   2307  O4'   C C  74     -11.977 -16.359  -1.628  1.00  0.00           O  
ATOM   2308  C1'   C C  74     -12.652 -15.126  -1.848  1.00  0.00           C  
ATOM   2309  H1'   C C  74     -13.188 -15.261  -2.817  1.00  0.00           H  
ATOM   2310  N1    C C  74     -13.641 -14.814  -0.779  1.00  0.00           N  
ATOM   2311  C6    C C  74     -13.413 -15.285   0.495  1.00  0.00           C  
ATOM   2312  H6    C C  74     -12.497 -15.870   0.634  1.00  0.00           H  
ATOM   2313  C5    C C  74     -14.296 -15.072   1.480  1.00  0.00           C  
ATOM   2314  H5    C C  74     -14.168 -15.487   2.479  1.00  0.00           H  
ATOM   2315  C2    C C  74     -14.774 -14.036  -1.038  1.00  0.00           C  
ATOM   2316  O2    C C  74     -14.967 -13.597  -2.185  1.00  0.00           O  
ATOM   2317  N3    C C  74     -15.660 -13.785  -0.050  1.00  0.00           N  
ATOM   2318  C4    C C  74     -15.469 -14.325   1.166  1.00  0.00           C  
ATOM   2319  N4    C C  74     -16.416 -14.165   2.083  1.00  0.00           N  
ATOM   2320  H41   C C  74     -16.411 -14.816   2.869  1.00  0.00           H  
ATOM   2321  H42   C C  74     -17.293 -13.817   1.785  1.00  0.00           H  
ATOM   2322  C2'   C C  74     -11.600 -14.037  -2.017  1.00  0.00           C  
ATOM   2323  H2'   C C  74     -11.903 -13.072  -1.555  1.00  0.00           H  
ATOM   2324  O2'   C C  74     -11.315 -13.846  -3.391  1.00  0.00           O  
ATOM   2325 'HO2   C C  74     -10.470 -13.362  -3.442  1.00  0.00           H  
ATOM   2326  C3'   C C  74     -10.399 -14.624  -1.273  1.00  0.00           C  
ATOM   2327  H3'   C C  74     -10.531 -14.533  -0.171  1.00  0.00           H  
ATOM   2328  O3'   C C  74      -9.101 -14.140  -1.698  1.00  0.00           O  
ATOM   2329  P     C C  75      -8.733 -12.628  -1.417  1.00  0.00           P  
ATOM   2330  OP1   C C  75      -7.270 -12.521  -1.219  1.00  0.00           O  
ATOM   2331  OP2   C C  75      -9.624 -12.095  -0.365  1.00  0.00           O1-
ATOM   2332  O5'   C C  75      -9.142 -11.963  -2.802  1.00  0.00           O  
ATOM   2333  C5'   C C  75      -8.102 -11.511  -3.708  1.00  0.00           C  
ATOM   2334 1H5'   C C  75      -7.567 -12.391  -4.131  1.00  0.00           H  
ATOM   2335 2H5'   C C  75      -7.353 -10.878  -3.173  1.00  0.00           H  
ATOM   2336  C4'   C C  75      -8.631 -10.665  -4.889  1.00  0.00           C  
ATOM   2337  H4'   C C  75      -7.819 -10.491  -5.627  1.00  0.00           H  
ATOM   2338  O4'   C C  75      -9.707 -11.345  -5.598  1.00  0.00           O  
ATOM   2339  C1'   C C  75     -10.644 -10.372  -6.061  1.00  0.00           C  
ATOM   2340  H1'   C C  75     -10.679 -10.493  -7.168  1.00  0.00           H  
ATOM   2341  N1    C C  75     -12.002 -10.600  -5.497  1.00  0.00           N  
ATOM   2342  C6    C C  75     -12.099 -10.992  -4.182  1.00  0.00           C  
ATOM   2343  H6    C C  75     -11.154 -11.158  -3.660  1.00  0.00           H  
ATOM   2344  C5    C C  75     -13.285 -11.238  -3.613  1.00  0.00           C  
ATOM   2345  H5    C C  75     -13.373 -11.608  -2.593  1.00  0.00           H  
ATOM   2346  C2    C C  75     -13.166 -10.325  -6.220  1.00  0.00           C  
ATOM   2347  O2    C C  75     -13.087  -9.833  -7.357  1.00  0.00           O  
ATOM   2348  N3    C C  75     -14.370 -10.626  -5.674  1.00  0.00           N  
ATOM   2349  C4    C C  75     -14.444 -11.076  -4.416  1.00  0.00           C  
ATOM   2350  N4    C C  75     -15.636 -11.415  -3.936  1.00  0.00           N  
ATOM   2351  H41   C C  75     -15.665 -12.101  -3.204  1.00  0.00           H  
ATOM   2352  H42   C C  75     -16.431 -11.228  -4.510  1.00  0.00           H  
ATOM   2353  C2'   C C  75     -10.087  -8.990  -5.743  1.00  0.00           C  
ATOM   2354  H2'   C C  75     -10.882  -8.258  -5.483  1.00  0.00           H  
ATOM   2355  O2'   C C  75      -9.332  -8.505  -6.841  1.00  0.00           O  
ATOM   2356 'HO2   C C  75      -9.027  -7.614  -6.586  1.00  0.00           H  
ATOM   2357  C3'   C C  75      -9.196  -9.284  -4.525  1.00  0.00           C  
ATOM   2358  H3'   C C  75      -9.814  -9.420  -3.611  1.00  0.00           H  
ATOM   2359  O3'   C C  75      -8.106  -8.369  -4.276  1.00  0.00           O  
ATOM   2360  P     U C  76      -8.396  -6.852  -3.972  1.00  0.00           P  
ATOM   2361  OP1   U C  76      -7.295  -6.304  -3.152  1.00  0.00           O  
ATOM   2362  OP2   U C  76      -9.778  -6.700  -3.458  1.00  0.00           O1-
ATOM   2363  O5'   U C  76      -8.310  -6.230  -5.427  1.00  0.00           O  
ATOM   2364  C5'   U C  76      -8.646  -4.837  -5.653  1.00  0.00           C  
ATOM   2365 1H5'   U C  76      -7.713  -4.241  -5.770  1.00  0.00           H  
ATOM   2366 2H5'   U C  76      -9.201  -4.388  -4.793  1.00  0.00           H  
ATOM   2367  C4'   U C  76      -9.510  -4.635  -6.913  1.00  0.00           C  
ATOM   2368  H4'   U C  76      -8.922  -4.811  -7.837  1.00  0.00           H  
ATOM   2369  O4'   U C  76     -10.620  -5.583  -6.928  1.00  0.00           O  
ATOM   2370  C1'   U C  76     -11.830  -4.913  -7.238  1.00  0.00           C  
ATOM   2371  H1'   U C  76     -12.304  -5.495  -8.063  1.00  0.00           H  
ATOM   2372  N1    U C  76     -12.740  -4.849  -6.048  1.00  0.00           N  
ATOM   2373  C6    U C  76     -12.289  -5.153  -4.777  1.00  0.00           C  
ATOM   2374  H6    U C  76     -11.239  -5.453  -4.703  1.00  0.00           H  
ATOM   2375  C2    U C  76     -14.065  -4.553  -6.265  1.00  0.00           C  
ATOM   2376  O2    U C  76     -14.532  -4.359  -7.380  1.00  0.00           O  
ATOM   2377  N3    U C  76     -14.844  -4.510  -5.140  1.00  0.00           N  
ATOM   2378  H3    U C  76     -15.806  -4.257  -5.295  1.00  0.00           H  
ATOM   2379  C4    U C  76     -14.478  -4.831  -3.852  1.00  0.00           C  
ATOM   2380  O4    U C  76     -15.326  -4.843  -2.955  1.00  0.00           O  
ATOM   2381  C5    U C  76     -13.091  -5.154  -3.700  1.00  0.00           C  
ATOM   2382  H5    U C  76     -12.718  -5.440  -2.721  1.00  0.00           H  
ATOM   2383  C2'   U C  76     -11.448  -3.535  -7.760  1.00  0.00           C  
ATOM   2384  H2'   U C  76     -12.228  -2.773  -7.552  1.00  0.00           H  
ATOM   2385  O2'   U C  76     -11.153  -3.557  -9.145  1.00  0.00           O  
ATOM   2386 'HO2   U C  76     -10.452  -2.894  -9.215  1.00  0.00           H  
ATOM   2387  C3'   U C  76     -10.177  -3.247  -6.977  1.00  0.00           C  
ATOM   2388  H3'   U C  76     -10.438  -2.966  -5.929  1.00  0.00           H  
ATOM   2389  O3'   U C  76      -9.294  -2.301  -7.627  1.00  0.00           O  
ATOM   2390  P     G C  77      -9.084  -0.862  -7.013  1.00  0.00           P  
ATOM   2391  OP1   G C  77      -8.317  -0.073  -8.005  1.00  0.00           O  
ATOM   2392  OP2   G C  77      -8.511  -1.011  -5.660  1.00  0.00           O1-
ATOM   2393  O5'   G C  77     -10.568  -0.306  -6.900  1.00  0.00           O  
ATOM   2394  C5'   G C  77     -11.133   0.420  -8.024  1.00  0.00           C  
ATOM   2395 1H5'   G C  77     -10.935  -0.124  -8.978  1.00  0.00           H  
ATOM   2396 2H5'   G C  77     -10.660   1.427  -8.103  1.00  0.00           H  
ATOM   2397  C4'   G C  77     -12.667   0.626  -7.949  1.00  0.00           C  
ATOM   2398  H4'   G C  77     -13.064   0.769  -8.978  1.00  0.00           H  
ATOM   2399  O4'   G C  77     -13.341  -0.542  -7.410  1.00  0.00           O  
ATOM   2400  C1'   G C  77     -14.531  -0.142  -6.757  1.00  0.00           C  
ATOM   2401  H1'   G C  77     -15.368  -0.608  -7.326  1.00  0.00           H  
ATOM   2402  N9    G C  77     -14.578  -0.624  -5.370  1.00  0.00           N  
ATOM   2403  C4    G C  77     -15.693  -0.652  -4.580  1.00  0.00           C  
ATOM   2404  N2    G C  77     -19.006   0.158  -4.115  1.00  0.00           N  
ATOM   2405  H21   G C  77     -19.293   0.356  -5.046  1.00  0.00           H  
ATOM   2406  H22   G C  77     -19.600   0.385  -3.341  1.00  0.00           H  
ATOM   2407  N3    G C  77     -16.919  -0.231  -4.937  1.00  0.00           N  
ATOM   2408  C2    G C  77     -17.771  -0.253  -3.934  1.00  0.00           C  
ATOM   2409  N1    G C  77     -17.463  -0.729  -2.686  1.00  0.00           N  
ATOM   2410  H1    G C  77     -18.153  -0.651  -1.959  1.00  0.00           H  
ATOM   2411  C6    G C  77     -16.220  -1.216  -2.297  1.00  0.00           C  
ATOM   2412  O6    G C  77     -16.048  -1.633  -1.143  1.00  0.00           O  
ATOM   2413  C5    G C  77     -15.281  -1.169  -3.367  1.00  0.00           C  
ATOM   2414  N7    G C  77     -13.926  -1.488  -3.401  1.00  0.00           N  
ATOM   2415  C8    G C  77     -13.544  -1.134  -4.612  1.00  0.00           C  
ATOM   2416  H8    G C  77     -12.531  -1.214  -5.022  1.00  0.00           H  
ATOM   2417  C2'   G C  77     -14.641   1.375  -6.854  1.00  0.00           C  
ATOM   2418  H2'   G C  77     -15.020   1.842  -5.919  1.00  0.00           H  
ATOM   2419  O2'   G C  77     -15.471   1.748  -7.939  1.00  0.00           O  
ATOM   2420 'HO2   G C  77     -15.100   2.599  -8.215  1.00  0.00           H  
ATOM   2421  C3'   G C  77     -13.199   1.807  -7.119  1.00  0.00           C  
ATOM   2422  H3'   G C  77     -12.600   1.834  -6.179  1.00  0.00           H  
ATOM   2423  O3'   G C  77     -13.102   3.026  -7.884  1.00  0.00           O  
ATOM   2424  P     A C  78     -12.864   4.448  -7.251  1.00  0.00           P  
ATOM   2425  OP1   A C  78     -13.151   5.432  -8.322  1.00  0.00           O  
ATOM   2426  OP2   A C  78     -11.524   4.490  -6.640  1.00  0.00           O1-
ATOM   2427  O5'   A C  78     -13.983   4.589  -6.113  1.00  0.00           O  
ATOM   2428  C5'   A C  78     -14.503   5.945  -5.932  1.00  0.00           C  
ATOM   2429 1H5'   A C  78     -15.043   6.259  -6.857  1.00  0.00           H  
ATOM   2430 2H5'   A C  78     -13.672   6.674  -5.768  1.00  0.00           H  
ATOM   2431  C4'   A C  78     -15.504   6.158  -4.763  1.00  0.00           C  
ATOM   2432  H4'   A C  78     -16.174   7.006  -5.024  1.00  0.00           H  
ATOM   2433  O4'   A C  78     -16.365   5.008  -4.517  1.00  0.00           O  
ATOM   2434  C1'   A C  78     -16.811   5.064  -3.171  1.00  0.00           C  
ATOM   2435  H1'   A C  78     -17.914   5.212  -3.209  1.00  0.00           H  
ATOM   2436  N9    A C  78     -16.511   3.834  -2.446  1.00  0.00           N  
ATOM   2437  C5    A C  78     -16.472   2.264  -0.913  1.00  0.00           C  
ATOM   2438  N7    A C  78     -15.551   1.885  -1.881  1.00  0.00           N  
ATOM   2439  C8    A C  78     -15.601   2.855  -2.767  1.00  0.00           C  
ATOM   2440  H8    A C  78     -15.005   2.918  -3.685  1.00  0.00           H  
ATOM   2441  N1    A C  78     -17.786   2.339   1.061  1.00  0.00           N  
ATOM   2442  C2    A C  78     -18.306   3.472   0.577  1.00  0.00           C  
ATOM   2443  H2    A C  78     -19.062   3.955   1.207  1.00  0.00           H  
ATOM   2444  N3    A C  78     -18.004   4.121  -0.545  1.00  0.00           N  
ATOM   2445  C4    A C  78     -17.072   3.460  -1.252  1.00  0.00           C  
ATOM   2446  C6    A C  78     -16.853   1.691   0.322  1.00  0.00           C  
ATOM   2447  N6    A C  78     -16.358   0.535   0.803  1.00  0.00           N  
ATOM   2448  H61   A C  78     -15.956  -0.132   0.169  1.00  0.00           H  
ATOM   2449  H62   A C  78     -16.701   0.211   1.686  1.00  0.00           H  
ATOM   2450  C2'   A C  78     -16.165   6.265  -2.500  1.00  0.00           C  
ATOM   2451  H2'   A C  78     -15.845   6.057  -1.456  1.00  0.00           H  
ATOM   2452  O2'   A C  78     -17.057   7.365  -2.497  1.00  0.00           O  
ATOM   2453 'HO2   A C  78     -16.646   8.042  -1.929  1.00  0.00           H  
ATOM   2454  C3'   A C  78     -14.936   6.510  -3.382  1.00  0.00           C  
ATOM   2455  H3'   A C  78     -14.136   5.762  -3.181  1.00  0.00           H  
ATOM   2456  O3'   A C  78     -14.426   7.867  -3.369  1.00  0.00           O  
ATOM   2457  P     U C  79     -13.622   8.360  -2.098  1.00  0.00           P  
ATOM   2458  OP1   U C  79     -12.937   9.630  -2.421  1.00  0.00           O  
ATOM   2459  OP2   U C  79     -12.817   7.242  -1.562  1.00  0.00           O1-
ATOM   2460  O5'   U C  79     -14.773   8.634  -1.059  1.00  0.00           O  
ATOM   2461  C5'   U C  79     -15.365   9.924  -0.811  1.00  0.00           C  
ATOM   2462 1H5'   U C  79     -15.865  10.287  -1.736  1.00  0.00           H  
ATOM   2463 2H5'   U C  79     -14.582  10.668  -0.530  1.00  0.00           H  
ATOM   2464  C4'   U C  79     -16.422   9.889   0.325  1.00  0.00           C  
ATOM   2465  H4'   U C  79     -17.150  10.718   0.203  1.00  0.00           H  
ATOM   2466  O4'   U C  79     -17.176   8.633   0.303  1.00  0.00           O  
ATOM   2467  C1'   U C  79     -17.446   8.214   1.632  1.00  0.00           C  
ATOM   2468  H1'   U C  79     -18.556   8.116   1.694  1.00  0.00           H  
ATOM   2469  N1    U C  79     -16.780   6.921   1.961  1.00  0.00           N  
ATOM   2470  C6    U C  79     -15.553   6.602   1.422  1.00  0.00           C  
ATOM   2471  H6    U C  79     -15.142   7.333   0.727  1.00  0.00           H  
ATOM   2472  C2    U C  79     -17.375   6.102   2.891  1.00  0.00           C  
ATOM   2473  O2    U C  79     -18.439   6.364   3.439  1.00  0.00           O  
ATOM   2474  N3    U C  79     -16.684   4.958   3.175  1.00  0.00           N  
ATOM   2475  H3    U C  79     -17.127   4.363   3.864  1.00  0.00           H  
ATOM   2476  C4    U C  79     -15.454   4.576   2.698  1.00  0.00           C  
ATOM   2477  O4    U C  79     -14.933   3.540   3.111  1.00  0.00           O  
ATOM   2478  C5    U C  79     -14.888   5.480   1.741  1.00  0.00           C  
ATOM   2479  H5    U C  79     -13.913   5.258   1.313  1.00  0.00           H  
ATOM   2480  C2'   U C  79     -16.993   9.322   2.566  1.00  0.00           C  
ATOM   2481  H2'   U C  79     -16.588   8.926   3.522  1.00  0.00           H  
ATOM   2482  O2'   U C  79     -18.060  10.212   2.843  1.00  0.00           O  
ATOM   2483 'HO2   U C  79     -17.757  10.756   3.587  1.00  0.00           H  
ATOM   2484  C3'   U C  79     -15.877   9.990   1.760  1.00  0.00           C  
ATOM   2485  H3'   U C  79     -14.954   9.366   1.774  1.00  0.00           H  
ATOM   2486  O3'   U C  79     -15.607  11.372   2.105  1.00  0.00           O  
ATOM   2487  P     A C  80     -14.677  11.678   3.347  1.00  0.00           P  
ATOM   2488  OP1   A C  80     -14.377  13.128   3.361  1.00  0.00           O  
ATOM   2489  OP2   A C  80     -13.538  10.738   3.342  1.00  0.00           O1-
ATOM   2490  O5'   A C  80     -15.609  11.328   4.578  1.00  0.00           O  
ATOM   2491  C5'   A C  80     -16.522  12.303   5.129  1.00  0.00           C  
ATOM   2492 1H5'   A C  80     -17.160  12.734   4.323  1.00  0.00           H  
ATOM   2493 2H5'   A C  80     -15.953  13.140   5.598  1.00  0.00           H  
ATOM   2494  C4'   A C  80     -17.458  11.705   6.203  1.00  0.00           C  
ATOM   2495  H4'   A C  80     -18.324  12.380   6.371  1.00  0.00           H  
ATOM   2496  O4'   A C  80     -17.988  10.410   5.780  1.00  0.00           O  
ATOM   2497  C1'   A C  80     -18.079   9.555   6.911  1.00  0.00           C  
ATOM   2498  H1'   A C  80     -19.119   9.156   6.935  1.00  0.00           H  
ATOM   2499  N9    A C  80     -17.118   8.448   6.812  1.00  0.00           N  
ATOM   2500  C5    A C  80     -16.113   6.506   6.977  1.00  0.00           C  
ATOM   2501  N7    A C  80     -15.242   7.321   6.276  1.00  0.00           N  
ATOM   2502  C8    A C  80     -15.878   8.466   6.207  1.00  0.00           C  
ATOM   2503  H8    A C  80     -15.491   9.362   5.720  1.00  0.00           H  
ATOM   2504  N1    A C  80     -17.008   4.643   8.141  1.00  0.00           N  
ATOM   2505  C2    A C  80     -18.059   5.428   8.406  1.00  0.00           C  
ATOM   2506  H2    A C  80     -18.860   4.958   8.985  1.00  0.00           H  
ATOM   2507  N3    A C  80     -18.304   6.683   8.020  1.00  0.00           N  
ATOM   2508  C4    A C  80     -17.266   7.181   7.323  1.00  0.00           C  
ATOM   2509  C6    A C  80     -16.004   5.168   7.394  1.00  0.00           C  
ATOM   2510  N6    A C  80     -14.945   4.422   7.048  1.00  0.00           N  
ATOM   2511  H61   A C  80     -14.198   4.833   6.534  1.00  0.00           H  
ATOM   2512  H62   A C  80     -14.811   3.535   7.507  1.00  0.00           H  
ATOM   2513  C2'   A C  80     -17.835  10.408   8.137  1.00  0.00           C  
ATOM   2514  H2'   A C  80     -17.391   9.828   8.974  1.00  0.00           H  
ATOM   2515  O2'   A C  80     -19.050  11.008   8.560  1.00  0.00           O  
ATOM   2516 'HO2   A C  80     -18.801  11.663   9.252  1.00  0.00           H  
ATOM   2517  C3'   A C  80     -16.835  11.437   7.585  1.00  0.00           C  
ATOM   2518  H3'   A C  80     -15.841  10.968   7.415  1.00  0.00           H  
ATOM   2519  O3'   A C  80     -16.681  12.676   8.306  1.00  0.00           O  
ATOM   2520  P     A C  81     -16.621  12.774   9.876  1.00  0.00           P  
ATOM   2521  OP1   A C  81     -18.022  12.668  10.352  1.00  0.00           O  
ATOM   2522  OP2   A C  81     -15.877  13.993  10.256  1.00  0.00           O1-
ATOM   2523  O5'   A C  81     -15.819  11.471  10.313  1.00  0.00           O  
ATOM   2524  C5'   A C  81     -16.064  10.904  11.630  1.00  0.00           C  
ATOM   2525 1H5'   A C  81     -17.108  11.089  11.981  1.00  0.00           H  
ATOM   2526 2H5'   A C  81     -15.391  11.400  12.368  1.00  0.00           H  
ATOM   2527  C4'   A C  81     -15.844   9.369  11.766  1.00  0.00           C  
ATOM   2528  H4'   A C  81     -16.733   8.930  12.269  1.00  0.00           H  
ATOM   2529  O4'   A C  81     -15.700   8.658  10.497  1.00  0.00           O  
ATOM   2530  C1'   A C  81     -14.956   7.471  10.729  1.00  0.00           C  
ATOM   2531  H1'   A C  81     -15.640   6.618  10.512  1.00  0.00           H  
ATOM   2532  N9    A C  81     -13.783   7.396   9.867  1.00  0.00           N  
ATOM   2533  C5    A C  81     -12.042   6.637   8.770  1.00  0.00           C  
ATOM   2534  N7    A C  81     -12.058   8.008   8.560  1.00  0.00           N  
ATOM   2535  C8    A C  81     -13.111   8.418   9.235  1.00  0.00           C  
ATOM   2536  H8    A C  81     -13.463   9.452   9.306  1.00  0.00           H  
ATOM   2537  N1    A C  81     -11.440   4.344   8.722  1.00  0.00           N  
ATOM   2538  C2    A C  81     -12.478   4.137   9.537  1.00  0.00           C  
ATOM   2539  H2    A C  81     -12.636   3.098   9.842  1.00  0.00           H  
ATOM   2540  N3    A C  81     -13.384   5.002   9.984  1.00  0.00           N  
ATOM   2541  C4    A C  81     -13.097   6.250   9.572  1.00  0.00           C  
ATOM   2542  C6    A C  81     -11.172   5.614   8.333  1.00  0.00           C  
ATOM   2543  N6    A C  81     -10.056   5.823   7.611  1.00  0.00           N  
ATOM   2544  H61   A C  81      -9.817   6.777   7.430  1.00  0.00           H  
ATOM   2545  H62   A C  81      -9.289   5.221   7.841  1.00  0.00           H  
ATOM   2546  C2'   A C  81     -14.562   7.440  12.197  1.00  0.00           C  
ATOM   2547  H2'   A C  81     -13.541   7.033  12.373  1.00  0.00           H  
ATOM   2548  O2'   A C  81     -15.500   6.701  12.955  1.00  0.00           O  
ATOM   2549 'HO2   A C  81     -15.417   7.079  13.843  1.00  0.00           H  
ATOM   2550  C3'   A C  81     -14.622   8.914  12.573  1.00  0.00           C  
ATOM   2551  H3'   A C  81     -13.747   9.476  12.169  1.00  0.00           H  
ATOM   2552  O3'   A C  81     -14.843   9.134  13.982  1.00  0.00           O  
ATOM   2553  P     G C  82     -13.629   9.506  14.922  1.00  0.00           P  
ATOM   2554  OP1   G C  82     -14.127   9.420  16.314  1.00  0.00           O  
ATOM   2555  OP2   G C  82     -13.058  10.791  14.475  1.00  0.00           O1-
ATOM   2556  O5'   G C  82     -12.585   8.325  14.655  1.00  0.00           O  
ATOM   2557  C5'   G C  82     -12.148   7.581  15.827  1.00  0.00           C  
ATOM   2558 1H5'   G C  82     -13.016   7.032  16.261  1.00  0.00           H  
ATOM   2559 2H5'   G C  82     -11.760   8.273  16.614  1.00  0.00           H  
ATOM   2560  C4'   G C  82     -11.036   6.530  15.588  1.00  0.00           C  
ATOM   2561  H4'   G C  82     -11.031   5.836  16.457  1.00  0.00           H  
ATOM   2562  O4'   G C  82     -11.224   5.711  14.394  1.00  0.00           O  
ATOM   2563  C1'   G C  82      -9.992   5.042  14.149  1.00  0.00           C  
ATOM   2564  H1'   G C  82     -10.152   3.997  14.504  1.00  0.00           H  
ATOM   2565  N9    G C  82      -9.598   5.020  12.739  1.00  0.00           N  
ATOM   2566  C4    G C  82      -9.295   3.908  11.986  1.00  0.00           C  
ATOM   2567  N2    G C  82      -8.893   0.477  11.698  1.00  0.00           N  
ATOM   2568  H21   G C  82      -9.147   0.168  12.608  1.00  0.00           H  
ATOM   2569  H22   G C  82      -8.293  -0.108  11.146  1.00  0.00           H  
ATOM   2570  N3    G C  82      -9.343   2.625  12.399  1.00  0.00           N  
ATOM   2571  C2    G C  82      -8.927   1.776  11.464  1.00  0.00           C  
ATOM   2572  N1    G C  82      -8.502   2.169  10.224  1.00  0.00           N  
ATOM   2573  H1    G C  82      -8.248   1.451   9.570  1.00  0.00           H  
ATOM   2574  C6    G C  82      -8.454   3.482   9.767  1.00  0.00           C  
ATOM   2575  O6    G C  82      -8.071   3.765   8.624  1.00  0.00           O  
ATOM   2576  C5    G C  82      -8.892   4.399  10.760  1.00  0.00           C  
ATOM   2577  N7    G C  82      -8.960   5.790  10.735  1.00  0.00           N  
ATOM   2578  C8    G C  82      -9.381   6.115  11.936  1.00  0.00           C  
ATOM   2579  H8    G C  82      -9.564   7.132  12.295  1.00  0.00           H  
ATOM   2580  C2'   G C  82      -8.919   5.706  15.001  1.00  0.00           C  
ATOM   2581  H2'   G C  82      -7.996   5.947  14.431  1.00  0.00           H  
ATOM   2582  O2'   G C  82      -8.593   4.878  16.102  1.00  0.00           O  
ATOM   2583 'HO2   G C  82      -8.041   5.412  16.704  1.00  0.00           H  
ATOM   2584  C3'   G C  82      -9.594   7.009  15.442  1.00  0.00           C  
ATOM   2585  H3'   G C  82      -9.616   7.760  14.619  1.00  0.00           H  
ATOM   2586  O3'   G C  82      -9.086   7.578  16.676  1.00  0.00           O  
ATOM   2587  P     U C  83      -7.633   8.214  16.603  1.00  0.00           P  
ATOM   2588  OP1   U C  83      -7.481   9.221  17.675  1.00  0.00           O  
ATOM   2589  OP2   U C  83      -7.338   8.613  15.211  1.00  0.00           O1-
ATOM   2590  O5'   U C  83      -6.738   6.945  16.938  1.00  0.00           O  
ATOM   2591  C5'   U C  83      -6.031   6.884  18.200  1.00  0.00           C  
ATOM   2592 1H5'   U C  83      -6.760   6.805  19.038  1.00  0.00           H  
ATOM   2593 2H5'   U C  83      -5.421   7.807  18.358  1.00  0.00           H  
ATOM   2594  C4'   U C  83      -5.070   5.683  18.283  1.00  0.00           C  
ATOM   2595  H4'   U C  83      -4.647   5.595  19.306  1.00  0.00           H  
ATOM   2596  O4'   U C  83      -5.763   4.431  17.985  1.00  0.00           O  
ATOM   2597  C1'   U C  83      -4.853   3.529  17.378  1.00  0.00           C  
ATOM   2598  H1'   U C  83      -4.785   2.659  18.073  1.00  0.00           H  
ATOM   2599  N1    U C  83      -5.308   3.118  16.024  1.00  0.00           N  
ATOM   2600  C6    U C  83      -5.791   4.061  15.143  1.00  0.00           C  
ATOM   2601  H6    U C  83      -5.982   5.048  15.572  1.00  0.00           H  
ATOM   2602  C2    U C  83      -5.099   1.820  15.624  1.00  0.00           C  
ATOM   2603  O2    U C  83      -4.592   0.971  16.349  1.00  0.00           O  
ATOM   2604  N3    U C  83      -5.472   1.544  14.337  1.00  0.00           N  
ATOM   2605  H3    U C  83      -5.327   0.604  14.031  1.00  0.00           H  
ATOM   2606  C4    U C  83      -5.891   2.442  13.383  1.00  0.00           C  
ATOM   2607  O4    U C  83      -6.063   2.063  12.230  1.00  0.00           O  
ATOM   2608  C5    U C  83      -6.073   3.778  13.861  1.00  0.00           C  
ATOM   2609  H5    U C  83      -6.429   4.537  13.169  1.00  0.00           H  
ATOM   2610  C2'   U C  83      -3.497   4.217  17.308  1.00  0.00           C  
ATOM   2611  H2'   U C  83      -2.955   3.962  16.371  1.00  0.00           H  
ATOM   2612  O2'   U C  83      -2.682   3.885  18.421  1.00  0.00           O  
ATOM   2613 'HO2   U C  83      -1.882   4.444  18.333  1.00  0.00           H  
ATOM   2614  C3'   U C  83      -3.891   5.701  17.305  1.00  0.00           C  
ATOM   2615  H3'   U C  83      -4.313   6.001  16.321  1.00  0.00           H  
ATOM   2616  O3'   U C  83      -2.872   6.638  17.733  1.00  0.00           O  
ATOM   2617  P     G C  84      -1.494   6.637  16.967  1.00  0.00           P  
ATOM   2618  OP1   G C  84      -0.657   5.563  17.545  1.00  0.00           O  
ATOM   2619  OP2   G C  84      -0.938   8.008  16.929  1.00  0.00           O1-
ATOM   2620  O5'   G C  84      -1.901   6.236  15.492  1.00  0.00           O  
ATOM   2621  C5'   G C  84      -1.006   6.370  14.373  1.00  0.00           C  
ATOM   2622 1H5'   G C  84      -1.110   5.465  13.733  1.00  0.00           H  
ATOM   2623 2H5'   G C  84       0.061   6.402  14.696  1.00  0.00           H  
ATOM   2624  C4'   G C  84      -1.299   7.625  13.523  1.00  0.00           C  
ATOM   2625  H4'   G C  84      -0.347   8.150  13.296  1.00  0.00           H  
ATOM   2626  O4'   G C  84      -1.878   7.257  12.245  1.00  0.00           O  
ATOM   2627  C1'   G C  84      -2.378   8.443  11.671  1.00  0.00           C  
ATOM   2628  H1'   G C  84      -1.476   8.924  11.229  1.00  0.00           H  
ATOM   2629  N9    G C  84      -3.381   8.278  10.598  1.00  0.00           N  
ATOM   2630  C4    G C  84      -4.104   7.199  10.119  1.00  0.00           C  
ATOM   2631  N2    G C  84      -4.775   3.814  10.051  1.00  0.00           N  
ATOM   2632  H21   G C  84      -4.144   3.502  10.754  1.00  0.00           H  
ATOM   2633  H22   G C  84      -4.964   3.162   9.323  1.00  0.00           H  
ATOM   2634  N3    G C  84      -4.053   5.928  10.561  1.00  0.00           N  
ATOM   2635  C2    G C  84      -4.761   5.102   9.804  1.00  0.00           C  
ATOM   2636  N1    G C  84      -5.513   5.503   8.738  1.00  0.00           N  
ATOM   2637  H1    G C  84      -6.003   4.802   8.215  1.00  0.00           H  
ATOM   2638  C6    G C  84      -5.620   6.805   8.279  1.00  0.00           C  
ATOM   2639  O6    G C  84      -6.310   7.070   7.289  1.00  0.00           O  
ATOM   2640  C5    G C  84      -4.853   7.708   9.069  1.00  0.00           C  
ATOM   2641  N7    G C  84      -4.642   9.077   8.920  1.00  0.00           N  
ATOM   2642  C8    G C  84      -3.769   9.361   9.848  1.00  0.00           C  
ATOM   2643  H8    G C  84      -3.363  10.356  10.041  1.00  0.00           H  
ATOM   2644  C2'   G C  84      -2.901   9.312  12.795  1.00  0.00           C  
ATOM   2645  H2'   G C  84      -4.012   9.267  12.875  1.00  0.00           H  
ATOM   2646  O2'   G C  84      -2.462  10.648  12.624  1.00  0.00           O  
ATOM   2647 'HO2   G C  84      -2.181  10.892  13.524  1.00  0.00           H  
ATOM   2648  C3'   G C  84      -2.286   8.675  14.056  1.00  0.00           C  
ATOM   2649  H3'   G C  84      -3.102   8.129  14.584  1.00  0.00           H  
ATOM   2650  O3'   G C  84      -1.651   9.609  14.953  1.00  0.00           O  
ATOM   2651 'HO3   G C  84      -1.390   9.102  15.763  1.00  0.00           H  
TER    2652        G C  84 
END
